# Supplementary material for: Uterus proliferative period ceRNA network of Yunshang black goat reveals candidate genes on different kidding number trait
Source: Front Endocrinol (Lausanne). 2023 May 12;14:1165409. doi: 10.3389/fendo.2023.1165409 (PMC10213787; doi:10.3389/fendo.2023.1165409)
Supplement: Supplementary file 1 [file Table_1.xlsx]

## Sheet: Sheet1
primer	FORWARD	REVERSE
chi-miR-301a-3p	CGCGGTGCGCAGTGCAATAGTATTGTC
chi-miR-196a	CGCGGAGCGCTAGGTAGTTTCATGTTG
novel_306	CGCGTGCGCAAAAACCCAGTGAACTT
novel_244	TCGAGAGTTGAGTCTGGACGTCCCG
CDC42	GCTGTCAAGTATGTGGAGTGCTCTG	CTGCGGCTCTTCTTCGGTTCTG
LOC102171764	TTGTCAGTCAACATGAAGGCTCTCC	GTTCTGGCAAGCTCACACCTCTC
TCN1	GGGCTGCTGGTCTTCTCTCTTATTC	AGTCGTCTGCTCCTCCGTCTTC
SPTAN1	ATGGATGACGAGACTGGGAAGGAG	TGTTGGTGCTGTTGAGTAAGGTGAG
ULK3	GGCTCGACGGCTTCATTCTCAC	CCACCGATGCCTTGTTCAGACTC
KANK2	CGCAGCCAGAGAAGAACACAGG	CAGCCTCCTCAGACTCCGATTCC
MFN2	CCACACCACCAACTGCTTCCTG	ACCGTCTTGACACTCCTCTTCTCC
EDEM3	ACATTGGGCTCAACATCCGTTAAGG	AGCAAATCCGCAAGGCACTCTAG
