# Supplementary material for: Uterus proliferative period ceRNA network of Yunshang black goat reveals candidate genes on different kidding number trait
Source: Front Endocrinol (Lausanne). 2023 May 12;14:1165409. doi: 10.3389/fendo.2023.1165409 (PMC10213787; doi:10.3389/fendo.2023.1165409)
Supplement: Supplementary file 2 [file Table_2.xlsx]

## Sheet:  FP-lncRNA,mRNA
Sample		Clean Reads Pairs	Clean base(bp)	Length	Q20(%)	Q30(%)	GC(%)
ute_612078-	FP_HY-1	57139299	17141789700	150;150	98.7;97.9	95.9;93.8	50.1;51.2
ute_601094-	FP_HY-2	70394226	21118267800	150;150	98.6;97.7	95.7;93.4	49.6;50.6
ute_601078-	FP_HY-3	57391560	17217468000	150;150	98.7;98.0	95.8;94.2	50.3;51.3
ute_L6064020-	FP_HY-4	50001432	15000429600	150;150	98.7;98.4	95.8;94.9	49.8;50.7
ute_L6053754-	FP_HY-5	73169081	21950724300	150;150	98.6;98.4	95.2;95.1	49.4;50.3
ute_501176-	FP_LY-1	58312636	17493790800	150;150	98.6;97.8	95.7;93.5	50.9;51.9
ute_601128-	FP_LY-2	63301208	18990362400	150;150	98.6;98.6	95.2;95.5	51.0;52.3
ute_712004-	FP_LY-3	58204302	17461290600	150;150	98.6;98.2	95.7;94.6	50.0;51.1
ute_708032-	FP_LY-4	52662125	15798637500	150;150	98.6;98.4	95.1;95.0	49.1;50.0
ute_711032-	FP_LY-5	50954119	15286235700	150;150	98.6;98.4	95.3;95.1	50.1;51.3
	HY					LY
Sample name（FP）	ute_612078	ute_601094	ute_601078	ute_L6064020	ute_L6053754	ute_501176	ute_601128	ute_712004	ute_708032	ute_711032
Total reads	114278598	140788452	114783120	100002864	146338162	116625272	126602416	116408604	105324250	101908238
Total mapped	111096227 (97.22%)	136192867 (96.74%)	111173703 (96.86%)	96965273 (96.96%)	142096836 (97.1%)	112957697 (96.86%)	123177014 (97.29%)	112875608 (96.97%)	101701446 (96.56%)	98994652 (97.14%)
Multiple mapped	5940311 (5.2%)	8748659 (6.21%)	8379225 (7.3%)	5954569 (5.95%)	9129382 (6.24%)	10025562 (8.6%)	10515876 (8.31%)	6862624 (5.9%)	5831466 (5.54%)	6843861 (6.72%)
Uniquely mapped	105155916 (92.02%)	127444208 (90.52%)	102794478 (89.56%)	91010704 (91.01%)	132967454 (90.86%)	102932135 (88.26%)	112661138 (88.99%)	106012984 (91.07%)	95869980 (91.02%)	92150791 (90.43%)
Read-1	52799873 (46.2%)	63985530 (45.45%)	51558654 (44.92%)	45607485 (45.61%)	66492751 (45.44%)	51683923 (44.32%)	56316915 (44.48%)	53137009 (45.65%)	47937687 (45.51%)	46082093 (45.22%)
Read-2	52356043 (45.81%)	63458678 (45.07%)	51235824 (44.64%)	45403219 (45.4%)	66474703 (45.43%)	51248212 (43.94%)	56344223 (44.5%)	52875975 (45.42%)	47932293 (45.51%)	46068698 (45.21%)
Reads map to '+'	52540687 (45.98%)	63685289 (45.23%)	51367374 (44.75%)	45470657 (45.47%)	66439773 (45.4%)	51436225 (44.1%)	56280837 (44.45%)	52967017 (45.5%)	47884008 (45.46%)	46052875 (45.19%)
Reads map to '-'	52615229 (46.04%)	63758919 (45.29%)	51427104 (44.8%)	45540047 (45.54%)	66527681 (45.46%)	51495910 (44.16%)	56380301 (44.53%)	53045967 (45.57%)	47985972 (45.56%)	46097916 (45.23%)
Non-splice reads	66589789 (58.27%)	91335689 (64.87%)	69169679 (60.26%)	64423528 (64.42%)	100876487 (68.93%)	72641079 (62.29%)	72660555 (57.39%)	67671783 (58.13%)	66750351 (63.38%)	64076355 (62.88%)
Splice reads	38566127 (33.75%)	36108519 (25.65%)	33624799 (29.29%)	26587176 (26.59%)	32090967 (21.93%)	30291056 (25.97%)	40000583 (31.6%)	38341201 (32.94%)	29119629 (27.65%)	28074436 (27.55%)
Reads mapped in proper pairs	102852904 (90%)	124293852 (88.28%)	100449308 (87.51%)	88918970 (88.92%)	130048048 (88.87%)	100460674 (86.14%)	110476018 (87.26%)	103620270 (89.01%)	93710956 (88.97%)	90143286 (88.46%)
Proper-paired reads map to different chrom	0 (0%)	0 (0%)	0 (0%)	0 (0%)	0 (0%)	0 (0%)	0 (0%)	0 (0%)	0 (0%)	0 (0%)

## Sheet: FP-sRNA
Sample	Reads	Bases	Error_rate	Q20	Q30	GC_content		Sample	Total_reads	Total_bases	Uniq_reads	Uniq_bases
ute_612078	24739597	1.237G	0.0002	0.9923	0.9775	0.4936	FP_HF-1	ute_612078	24045828	521390950	236333	5423364	FP_HF-1
ute_601094	26491854	1.325G	0.0002	0.993	0.9782	0.4949	FP_HF-2	ute_601094	25692487	552630137	203956	4550980	FP_HF-2
ute_601078	28467920	1.423G	0.0002	0.993	0.9784	0.4924	FP_HF-3	ute_601078	27958571	612547123	243243	5953245	FP_HF-3
ute_L6064020	24468278	1.223G	0.0002	0.9923	0.9767	0.4951	FP_HF-4	ute_L6064020	24034570	520082228	183499	4398839	FP_HF-4
ute_L6053754	26436669	1.322G	0.0002	0.9937	0.9784	0.4931	FP_HF-5	ute_L6053754	25945228	569437678	283688	7012171	FP_HF-5
ute_501176	24122016	1.206G	0.0002	0.9905	0.9654	0.493	FP_LF-1	ute_501176	23683076	514357102	213034	4979728	FP_LF-1
ute_601128	25957242	1.298G	0.0002	0.9918	0.9746	0.4929	FP_LF-2	ute_601128	25309418	548720461	257960	6008784	FP_LF-2
ute_712004	25228689	1.261G	0.0002	0.9917	0.9734	0.4959	FP_LF-3	ute_712004	24220024	519994746	216387	4747889	FP_LF-3
ute_708032	24594018	1.230G	0.0002	0.9923	0.9742	0.4934	FP_LF-4	ute_708032	24148646	522954013	228853	5429683	FP_LF-4
ute_711032	22960613	1.148G	0.0002	0.9927	0.9745	0.4972	FP_LF-5	ute_711032	22093907	472863672	159039	3480412	FP_LF-5
Sample	Total_sRNA	Mapped_sRNA	Positive_Mapped_sRNA	Negative_Mapped_sRNA
ute_612078	24045828 (100.00%)	23532682 (97.87%)	6370883 (26.49%)	17161799 (71.37%)	FP_HF-1
ute_601094	25692487 (100.00%)	25165921 (97.95%)	5449544 (21.21%)	19716377 (76.74%)	FP_HF-2
ute_601078	27958571 (100.00%)	27207010 (97.31%)	7183808 (25.69%)	20023202 (71.62%)	FP_HF-3
ute_L6064020	24034570 (100.00%)	23478704 (97.69%)	4491785 (18.69%)	18986919 (79.00%)	FP_HF-4
ute_L6053754	25945228 (100.00%)	25214512 (97.18%)	7302923 (28.15%)	17911589 (69.04%)	FP_HF-5
ute_501176	23683076 (100.00%)	23045226 (97.31%)	5754048 (24.30%)	17291178 (73.01%)	FP_LF-1
ute_601128	25309418 (100.00%)	24742196 (97.76%)	6531344 (25.81%)	18210852 (71.95%)	FP_LF-2
ute_712004	24220024 (100.00%)	23755719 (98.08%)	5679926 (23.45%)	18075793 (74.63%)	FP_LF-3
ute_708032	24148646 (100.00%)	23636366 (97.88%)	6120380 (25.34%)	17515986 (72.53%)	FP_LF-4
ute_711032	22093907 (100.00%)	21702026 (98.23%)	3834245 (17.35%)	17867781 (80.87%)	FP_LF-5
