# Supplementary material for: Uterus proliferative period ceRNA network of Yunshang black goat reveals candidate genes on different kidding number trait
Source: Front Endocrinol (Lausanne). 2023 May 12;14:1165409. doi: 10.3389/fendo.2023.1165409 (PMC10213787; doi:10.3389/fendo.2023.1165409)
Supplement: Supplementary file 3 [file Table_3.xlsx]

## Sheet: mRNA
mRNA_ID	mRNA_Gene_ID	mRNA_Gene_Name	Gene_Type	Status	Chromosome	Start	End	Strand	Exon_number	Length
Novel_014887	XLOC_151195	--	Novel_mRNA	mRNA	18	3964616	4029077	+	8	2963
Novel_004898	XLOC_049585	--	Novel_mRNA	mRNA	5	29713396	29744020	-	13	4636
Novel_004899	XLOC_049585	--	Novel_mRNA	mRNA	5	29713396	29744020	-	12	4945
XM_005690178.2	gene-LOC102175320	LOC102175320	protein_coding	mRNA	15	5063961	5064890	-	1	930
XM_018038520.1	gene-ZNF165	ZNF165	protein_coding	mRNA	23	19339050	19352308	+	4	1691
Novel_004892	XLOC_049584	--	Novel_mRNA	mRNA	5	29679485	29698029	-	4	4123
Novel_004893	XLOC_049584	--	Novel_mRNA	mRNA	5	29679485	29698029	-	4	4438
Novel_000861	XLOC_011017	--	Novel_mRNA	mRNA	1	132013404	132187179	-	5	2500
Novel_004891	XLOC_049584	--	Novel_mRNA	mRNA	5	29679485	29692765	-	2	12119
Novel_004896	XLOC_049584	--	Novel_mRNA	mRNA	5	29679485	29698029	-	5	4909
XR_001919717.1	gene-CENPV	CENPV	protein_coding	mRNA	19	32953550	32972874	+	7	1454
Novel_004894	XLOC_049584	--	Novel_mRNA	mRNA	5	29679485	29698029	-	2	14697
XM_013974243.2	gene-LOC102174890	LOC102174890	protein_coding	mRNA	24	22067633	22080349	+	5	986
Novel_019090	XLOC_186626	--	Novel_mRNA	mRNA	23	15548509	15583043	-	17	4752
XM_018043726.1	gene-LOC108634324	LOC108634324	protein_coding	mRNA	NW_017189516.1	41572830	41574401	+	3	1281
XM_018039398.1	gene-KCNG2	KCNG2	protein_coding	mRNA	24	483402	509735	-	2	2708
Novel_002729	XLOC_029168	--	Novel_mRNA	mRNA	3	27209923	27281097	-	14	4041
XM_005694577.1	gene-SMIM23	SMIM23	protein_coding	mRNA	20	3656369	3661384	+	4	411
XM_018061103.1	gene-MVK	MVK	protein_coding	mRNA	17	7494768	7513403	+	10	1716
XM_018051671.1	gene-TGFBR3L	TGFBR3L	protein_coding	mRNA	7	93755116	93758227	-	8	1180
XM_018050040.1	gene-FAM172A	FAM172A	protein_coding	mRNA	7	17059484	17468563	+	10	4862
Novel_002722	XLOC_029125	--	Novel_mRNA	mRNA	3	25746033	25783378	-	5	2833
XM_018059664.1	gene-CBL	CBL	protein_coding	mRNA	15	52480880	52569335	-	17	11007
Novel_002720	XLOC_029125	--	Novel_mRNA	mRNA	3	25746033	25782672	-	4	2315
Novel_002721	XLOC_029125	--	Novel_mRNA	mRNA	3	25746033	25782672	-	4	2312
Novel_002726	XLOC_029168	--	Novel_mRNA	mRNA	3	27209923	27281097	-	6	3131
Novel_002727	XLOC_029168	--	Novel_mRNA	mRNA	3	27209923	27281097	-	14	4013
Novel_002724	XLOC_029145	--	Novel_mRNA	mRNA	3	26544230	26569844	-	6	2883
Novel_002725	XLOC_029168	--	Novel_mRNA	mRNA	3	27209923	27261485	-	11	1873
XM_018065508.1	gene-CENPK	CENPK	protein_coding	mRNA	20	13995394	14032926	+	10	2089
XM_018051752.1	gene-LOC106502257	LOC106502257	protein_coding	mRNA	7	103025671	103029583	-	4	1619
Novel_000860	XLOC_010993	--	Novel_mRNA	mRNA	1	130590007	130647619	-	17	2847
Novel_004113	XLOC_043010	--	Novel_mRNA	mRNA	5	8944111	9087564	+	10	4671
XM_018060880.1	gene-CSRP1	CSRP1	protein_coding	mRNA	16	79252799	79270859	+	6	1624
XM_018062039.1	gene-PLLP	PLLP	protein_coding	mRNA	18	26619616	26648494	-	4	1527
Novel_009140	XLOC_094337	--	Novel_mRNA	mRNA	10	78480190	78533288	+	2	346
Novel_021839	XLOC_213214	--	Novel_mRNA	mRNA	29	50808881	50814146	+	2	4888
XM_018058625.1	gene-PTK2	PTK2	protein_coding	mRNA	14	79093108	79282700	-	35	4459
Novel_005658	XLOC_056859	--	Novel_mRNA	mRNA	6	116174939	116188829	+	7	3977
Novel_013148	XLOC_134840	--	Novel_mRNA	mRNA	15	5630149	5699918	-	14	10164
Novel_013149	XLOC_134840	--	Novel_mRNA	mRNA	15	5630149	5699918	-	14	7024
Novel_013144	XLOC_134840	--	Novel_mRNA	mRNA	15	5630149	5693836	-	13	4173
XM_018051140.1	gene-ZNF358	ZNF358	protein_coding	mRNA	7	96252342	96256645	+	3	2201
Novel_013146	XLOC_134840	--	Novel_mRNA	mRNA	15	5630149	5699918	-	14	7036
Novel_013147	XLOC_134840	--	Novel_mRNA	mRNA	15	5630149	5699918	-	14	7024
XM_018044954.1	gene-LOC108634752	LOC108634752	protein_coding	mRNA	NW_017189962.1	132992	146375	-	6	1146
Novel_004890	XLOC_049584	--	Novel_mRNA	mRNA	5	29679485	29692765	-	2	12705
Novel_013142	XLOC_134828	--	Novel_mRNA	mRNA	15	5477409	5508466	-	16	6837
Novel_013143	XLOC_134828	--	Novel_mRNA	mRNA	15	5477409	5508466	-	17	6517
Novel_004760	XLOC_047639	--	Novel_mRNA	mRNA	5	118135447	118166518	+	13	4076
XM_005692309.3	gene-DMKN	DMKN	protein_coding	mRNA	18	46988813	47002031	-	19	1948
XM_018059266.1	gene-HIPK3	HIPK3	protein_coding	mRNA	15	18951139	19034961	-	16	7622
Novel_004763	XLOC_047685	--	Novel_mRNA	mRNA	5	118570777	118577336	+	15	4730
XM_018060516.1	gene-MIB2	MIB2	protein_coding	mRNA	16	49500700	49512963	-	18	4754
Novel_004765	XLOC_047686	--	Novel_mRNA	mRNA	5	118577448	118586585	+	11	3649
Novel_004766	XLOC_047686	--	Novel_mRNA	mRNA	5	118577448	118586585	+	12	2895
Novel_004767	XLOC_047686	--	Novel_mRNA	mRNA	5	118577448	118586585	+	11	3435
Novel_004768	XLOC_047686	--	Novel_mRNA	mRNA	5	118577448	118586585	+	11	3123
XM_005682609.3	gene-IZUMO4	IZUMO4	protein_coding	mRNA	7	89121955	89125128	+	9	972
Novel_016516	XLOC_162163	--	Novel_mRNA	mRNA	19	7253226	7273322	-	9	1513
Novel_016517	XLOC_162163	--	Novel_mRNA	mRNA	19	7253226	7279746	-	11	4084
Novel_016510	XLOC_162144	--	Novel_mRNA	mRNA	19	7110033	7114302	-	2	4031
Novel_016511	XLOC_162144	--	Novel_mRNA	mRNA	19	7110033	7117537	-	3	6461
Novel_016512	XLOC_162144	--	Novel_mRNA	mRNA	19	7110033	7144479	-	2	5529
Novel_004897	XLOC_049585	--	Novel_mRNA	mRNA	5	29713396	29744020	-	13	5107
Novel_005653	XLOC_056841	--	Novel_mRNA	mRNA	6	115946212	115975139	+	12	3139
XM_018039739.1	gene-CELF4	CELF4	protein_coding	mRNA	24	19789280	20104642	+	13	3957
Novel_019916	XLOC_194333	--	Novel_mRNA	mRNA	25	26333576	26348263	+	11	9124
XM_018060632.1	gene-ASTN1	ASTN1	protein_coding	mRNA	16	56601271	56960382	-	23	4871
Novel_014882	XLOC_151183	--	Novel_mRNA	mRNA	18	3858208	3961064	+	7	5439
Novel_004895	XLOC_049584	--	Novel_mRNA	mRNA	5	29679485	29698029	-	4	12859
XM_005681882.3	gene-SPARCL1	SPARCL1	protein_coding	mRNA	6	102815659	102866983	-	11	3089
Novel_019910	XLOC_194320	--	Novel_mRNA	mRNA	25	26216073	26250373	+	2	11869
XM_018063735.1	gene-ST6GALNAC2	ST6GALNAC2	protein_coding	mRNA	19	54395816	54413851	+	9	1861
Novel_019091	XLOC_186626	--	Novel_mRNA	mRNA	23	15548509	15585750	-	19	5976
Novel_005657	XLOC_056841	--	Novel_mRNA	mRNA	6	115968136	115975139	+	4	3515
XM_018061113.1	gene-GIT2	GIT2	protein_coding	mRNA	17	7779793	7821187	-	19	5220
Novel_010849	XLOC_110859	--	Novel_mRNA	mRNA	12	52515819	52579858	+	4	2684
XM_018041071.1	gene-CLDN3	CLDN3	protein_coding	mRNA	25	33311507	33312973	+	1	1467
Novel_005656	XLOC_056841	--	Novel_mRNA	mRNA	6	115968127	115975139	+	3	3785
XM_018043485.1	gene-INS	INS	protein_coding	mRNA	2453	50411522	50412858	+	3	399
Novel_019093	XLOC_186626	--	Novel_mRNA	mRNA	23	15548509	15585750	-	17	6996
XM_005674851.3	gene-LOC102180889	LOC102180889	protein_coding	mRNA	1	44770229	44801899	+	6	1245
Novel_014883	XLOC_151195	--	Novel_mRNA	mRNA	18	3961392	3985239	+	9	6624
XM_018040663.1	gene-TRAF7	TRAF7	protein_coding	mRNA	25	1600567	1617797	+	21	2511
XM_018050874.1	gene-UBXN6	UBXN6	protein_coding	mRNA	7	90869235	90880986	-	10	1611
Novel_005654	XLOC_056841	--	Novel_mRNA	mRNA	6	115946212	115975139	+	13	4911
XM_018041790.1	gene-PLPP5	PLPP5	protein_coding	mRNA	27	12251409	12256103	+	7	1851
XM_018058706.1	gene-OPLAH	OPLAH	protein_coding	mRNA	14	81168936	81186320	-	29	5572
XM_018062166.1	gene-ACD	ACD	protein_coding	mRNA	18	36468448	36474651	-	12	1899
XM_018041658.1	gene-EBF3	EBF3	protein_coding	mRNA	26	2764700	2884031	+	17	4984
XM_005690256.2	gene-LOC102181522	LOC102181522	protein_coding	mRNA	15	3387290	3388272	+	1	983
XM_018060639.1	gene-RASAL2	RASAL2	protein_coding	mRNA	16	58239119	58493491	+	18	10066
XM_018051446.1	gene-UBA52	UBA52	protein_coding	mRNA	7	104140061	104145710	+	5	690
Novel_006305	XLOC_063420	--	Novel_mRNA	mRNA	7	66970915	66978320	+	10	3748
XM_018046798.1	gene-ZNF467	ZNF467	protein_coding	mRNA	4	8050252	8059293	+	4	2478
XM_018049394.1	gene-APBB2	APBB2	protein_coding	mRNA	6	60288297	60665197	-	17	3641
XM_018057695.1	gene-POFUT1	POFUT1	protein_coding	mRNA	13	61002488	61012489	+	5	1448
Novel_019097	XLOC_186626	--	Novel_mRNA	mRNA	23	15558487	15583043	-	15	4700
Novel_006306	XLOC_063420	--	Novel_mRNA	mRNA	7	66970915	66978320	+	9	3683
XM_013969741.2	gene-TRIM68	TRIM68	protein_coding	mRNA	15	32831606	32845534	-	6	2882
Novel_019098	XLOC_186673	--	Novel_mRNA	mRNA	23	15949522	16016223	-	3	1197
XM_005686572.3	gene-MCFD2	MCFD2	protein_coding	mRNA	11	28943551	28953070	-	4	1978
XM_005679544.3	gene-PRSS2	PRSS2	protein_coding	mRNA	4	14549606	14553633	-	5	1018
Novel_002723	XLOC_029131	--	Novel_mRNA	mRNA	3	26041732	26051425	-	5	1563
XM_018066266.1	gene-WDR20	WDR20	protein_coding	mRNA	21	66245153	66311743	+	5	2678
XM_018047666.1	gene-PCBP2	PCBP2	protein_coding	mRNA	5	26283779	26305100	-	14	1644
XM_018063195.1	gene-LOC102189667	LOC102189667	protein_coding	mRNA	18	57713266	57718678	-	5	1245
XM_018058812.1	gene-MFF	MFF	protein_coding	mRNA	2	20213968	20242186	-	10	2065
Novel_006302	XLOC_063417	--	Novel_mRNA	mRNA	7	66905287	66916179	+	22	4607
XM_018049324.1	gene-LCORL	LCORL	protein_coding	mRNA	6	37905373	38068570	-	7	5558
XM_013962458.2	gene-HHLA2	HHLA2	protein_coding	mRNA	1	52836917	52984068	+	12	2960
XM_005688164.3	gene-TMEM230	TMEM230	protein_coding	mRNA	13	46856288	46864099	-	4	1591
XM_018063076.1	gene-LOC102184937	LOC102184937	protein_coding	mRNA	18	63888458	63889931	+	4	633
XM_018051430.1	gene-KIAA1683	KIAA1683	protein_coding	mRNA	7	103825471	103836679	-	2	4672
XM_018059565.1	gene-LOC102172084	LOC102172084	protein_coding	mRNA	15	41724257	41878664	+	27	3885
XM_018058299.1	gene-RGS22	RGS22	protein_coding	mRNA	14	17800191	17938678	-	24	4482
XM_018057689.1	gene-CCM2L	CCM2L	protein_coding	mRNA	13	60834690	60852363	+	10	3414
XM_013972988.2	gene-WDR93	WDR93	protein_coding	mRNA	21	20402572	20424971	+	6	804
XM_018041339.1	gene-LOC102188304	LOC102188304	protein_coding	mRNA	26	35237726	35284502	-	8	1499
XM_018060407.1	gene-UTS2	UTS2	protein_coding	mRNA	16	44069998	44076575	+	4	1075
XM_018056602.1	gene-POMP	POMP	protein_coding	mRNA	12	55244217	55255716	+	6	1374
XM_005677175.2	gene-NIT1	NIT1	protein_coding	mRNA	3	111749928	111753252	+	7	1490
XM_018066978.1	gene-ATG7	ATG7	protein_coding	mRNA	22	55294546	55454875	+	20	3157
XM_013971271.2	gene-AP1G1	AP1G1	protein_coding	mRNA	18	40473998	40556206	+	23	6878
XM_018064400.1	gene-WDR81	WDR81	protein_coding	mRNA	19	22617109	22624594	+	7	5147
XM_013966062.2	gene-INVS	INVS	protein_coding	mRNA	8	64780789	64914507	+	17	5025
XM_018065794.1	gene-LOC102176364	LOC102176364	protein_coding	mRNA	20	10104622	10108578	+	3	682
XM_018044475.1	gene-PDCD1	PDCD1	protein_coding	mRNA	NW_017189568.1	59965	62632	-	4	1570
XM_005698147.3	gene-CISD1	CISD1	protein_coding	mRNA	26	51026850	51045605	+	3	787
Novel_012999	XLOC_133897	--	Novel_mRNA	mRNA	15	64570997	64602887	+	12	2548
XM_005690946.2	gene-RGSL1	RGSL1	protein_coding	mRNA	16	62168698	62235170	+	21	3893
XM_018038489.1	gene-TRH	TRH	protein_coding	mRNA	22	55871200	55874590	-	3	1570
Novel_018059	XLOC_177761	--	Novel_mRNA	mRNA	22	16970383	17074146	+	31	17068
XM_018045415.1	gene-LOC108635144	LOC108635144	protein_coding	mRNA	NW_017208149.1	15278	15616	+	1	339
Novel_018057	XLOC_177761	--	Novel_mRNA	mRNA	22	16950762	17074146	+	36	20560
Novel_018056	XLOC_177761	--	Novel_mRNA	mRNA	22	16950762	16963635	+	5	3901
Novel_018055	XLOC_177761	--	Novel_mRNA	mRNA	22	16950757	17074146	+	37	20469
Novel_018054	XLOC_177761	--	Novel_mRNA	mRNA	22	16950757	17074146	+	36	20544
Novel_018053	XLOC_177754	--	Novel_mRNA	mRNA	22	16882979	16888430	+	3	4764
Novel_018052	XLOC_177753	--	Novel_mRNA	mRNA	22	16827862	16871836	+	19	2493
XM_018049511.1	gene-LOC102186672	LOC102186672	protein_coding	mRNA	6	84327422	84384493	-	10	3385
Novel_018050	XLOC_177746	--	Novel_mRNA	mRNA	22	16788599	16804680	+	14	5132
XM_018065906.1	gene-NKX2-1	NKX2-1	protein_coding	mRNA	21	46122155	46125998	-	3	2213
Novel_022351	XLOC_218391	--	Novel_mRNA	mRNA	NW_017189516.1	19047812	19076360	-	2	3489
XM_018051985.1	gene-PTPRD	PTPRD	protein_coding	mRNA	8	35860123	36433124	+	36	9840
XM_005701067.3	gene-CA5B	CA5B	protein_coding	mRNA	NW_017189516.1	54501390	54532255	-	8	3228
XM_018053350.1	gene-LOC102182304	LOC102182304	protein_coding	mRNA	9	74199868	74209156	+	3	966
Novel_000947	XLOC_011359	--	Novel_mRNA	mRNA	1	143954180	143959338	-	2	1303
XM_018045923.1	gene-RHOC	RHOC	protein_coding	mRNA	3	89966480	89972224	-	5	1171
XM_018049472.1	gene-EXOC1	EXOC1	protein_coding	mRNA	6	71841904	71896178	+	21	3581
XM_018053517.1	gene-LOC102168262	LOC102168262	protein_coding	mRNA	9	57797937	57798965	+	1	1029
XM_018044469.1	gene-LOC102180758	LOC102180758	protein_coding	mRNA	NW_017189560.1	35518	53330	-	16	3474
XM_005682628.2	gene-LOC102190507	LOC102190507	protein_coding	mRNA	7	88148550	88150311	+	5	420
XM_018043723.1	gene-LOC108634321	LOC108634321	protein_coding	mRNA	NW_017189516.1	931084	932007	-	1	924
XM_018045862.1	gene-ATXN7L2	ATXN7L2	protein_coding	mRNA	3	86571814	86579964	+	10	2550
XM_018059446.1	gene-LOC102179935	LOC102179935	protein_coding	mRNA	15	34790734	34804180	+	5	1194
Novel_010481	XLOC_107198	--	Novel_mRNA	mRNA	11	46515276	46549648	-	7	2048
XM_005697744.2	gene-SEPT14	SEPT14	protein_coding	mRNA	25	27446797	27474549	-	10	1858
XM_018056557.1	gene-TNFRSF19	TNFRSF19	protein_coding	mRNA	12	52252542	52348993	+	11	4259
Novel_008637	XLOC_089623	--	Novel_mRNA	mRNA	9	73527091	73613438	-	7	4689
XM_018054431.1	gene-RHOV	RHOV	protein_coding	mRNA	10	66663606	66666275	+	3	1710
XR_001919032.1	gene-DNAJC5	DNAJC5	protein_coding	mRNA	13	53228440	53257795	-	6	4307
XM_018038200.1	gene-LOC102190876	LOC102190876	protein_coding	mRNA	2	15631648	15634564	-	11	1593
XM_005683720.3	gene-MAMDC2	MAMDC2	protein_coding	mRNA	8	46025962	46189707	+	14	3407
Novel_011327	XLOC_116589	--	Novel_mRNA	mRNA	13	36414786	36426953	+	2	8663
XM_018050945.1	gene-ADGRE1	ADGRE1	protein_coding	mRNA	7	92880429	92975383	+	33	4835
Novel_014988	XLOC_152514	--	Novel_mRNA	mRNA	18	35883335	35887039	+	6	993
XM_018054100.1	gene-EXOC5	EXOC5	protein_coding	mRNA	10	33587296	33637723	+	17	4063
XM_018050844.1	gene-NCK1	NCK1	protein_coding	mRNA	1	131814085	131828966	-	3	1475
Novel_010608	XLOC_108866	--	Novel_mRNA	mRNA	11	89445683	89448754	-	2	3051
XM_013973192.2	gene-KLHL28	KLHL28	protein_coding	mRNA	21	54197127	54224988	-	5	6234
XM_018055441.1	gene-APLF	APLF	protein_coding	mRNA	11	66588616	66687125	+	9	2572
XM_018045401.1	gene-LOC108635118	LOC108635118	protein_coding	mRNA	NW_017205988.1	1509	3243	-	4	1323
XM_018064833.1	gene-MBTD1	MBTD1	protein_coding	mRNA	19	35158599	35228467	+	16	5280
Novel_014985	XLOC_152494	--	Novel_mRNA	mRNA	18	35522624	35551067	+	10	5150
XM_018059959.1	gene-LOC102179033	LOC102179033	protein_coding	mRNA	16	53008213	53011073	+	3	1434
Novel_014984	XLOC_152220	--	Novel_mRNA	mRNA	18	33974809	34226329	+	17	4475
Novel_022049	XLOC_214797	--	Novel_mRNA	mRNA	29	45996720	46005049	-	10	3982
XM_005695570.3	gene-ENTPD3	ENTPD3	protein_coding	mRNA	22	13088515	13122252	+	11	2773
Novel_014987	XLOC_152505	--	Novel_mRNA	mRNA	18	35790121	35812177	+	20	1972
XM_005690076.3	gene-NAT10	NAT10	protein_coding	mRNA	15	18186090	18225723	-	29	3871
XM_018055313.1	gene-RAP1GAP	RAP1GAP	protein_coding	mRNA	2	4793303	4845570	-	25	3248
XM_018061204.1	gene-CTSO	CTSO	protein_coding	mRNA	17	27751014	27796182	-	9	3018
Novel_014986	XLOC_152494	--	Novel_mRNA	mRNA	18	35522624	35551067	+	11	5264
Novel_007650	XLOC_077264	--	Novel_mRNA	mRNA	8	99656998	99867125	+	48	11553
XM_018044323.1	gene-VMA21	VMA21	protein_coding	mRNA	NW_017189518.1	400673	411367	+	4	4336
XM_005701394.3	gene-TCFL5	TCFL5	protein_coding	mRNA	13	53851563	53868471	+	6	2197
XM_005699304.3	gene-C28H10orf99	C28H10orf99	protein_coding	mRNA	28	6553785	6562528	-	3	1165
XM_018046278.1	gene-NRROS	NRROS	protein_coding	mRNA	1	70890387	70916589	+	3	2541
XM_018050280.1	gene-APBB3	APBB3	protein_coding	mRNA	7	58760124	58766097	+	12	1890
Novel_007652	XLOC_077295	--	Novel_mRNA	mRNA	8	100814302	100832216	+	5	14220
Novel_014983	XLOC_152220	--	Novel_mRNA	mRNA	18	33974809	34226329	+	16	4706
Novel_013145	XLOC_134840	--	Novel_mRNA	mRNA	15	5630149	5693836	-	13	4167
XM_018051075.1	gene-DNM2	DNM2	protein_coding	mRNA	7	95074262	95161732	+	21	3629
XM_013965041.2	gene-LOC102183680	LOC102183680	protein_coding	mRNA	7	101173284	101189553	-	13	1884
XM_005676186.2	gene-CXCR4	CXCR4	protein_coding	mRNA	2	74976699	74980389	-	2	1693
XM_018039293.1	gene-FRS3	FRS3	protein_coding	mRNA	23	33214743	33224395	+	7	3531
Novel_022047	XLOC_214795	--	Novel_mRNA	mRNA	29	45921817	45937467	-	10	6384
XM_005693652.2	gene-LOC102178941	LOC102178941	protein_coding	mRNA	19	35627357	35633254	+	5	1314
XM_005698381.3	gene-PDLIM1	PDLIM1	protein_coding	mRNA	26	34804079	34840878	+	7	1537
XM_005687724.3	gene-GPR18	GPR18	protein_coding	mRNA	12	10183267	10187093	+	2	1459
XM_018041323.1	gene-KCNIP2	KCNIP2	protein_coding	mRNA	26	29099193	29115854	+	8	3920
XM_013968293.2	gene-LOC102184634	LOC102184634	protein_coding	mRNA	12	64892641	64932012	-	15	2107
XM_005696321.3	gene-MEA1	MEA1	protein_coding	mRNA	23	32193592	32195227	+	4	791
Novel_013140	XLOC_134828	--	Novel_mRNA	mRNA	15	5477409	5508452	-	19	5875
XM_018039337.1	gene-BCL2	BCL2	protein_coding	mRNA	24	61577610	61770906	-	3	2110
XM_018065263.1	gene-ZNF385B	ZNF385B	protein_coding	mRNA	2	118874540	119355445	-	10	3102
Novel_013141	XLOC_134828	--	Novel_mRNA	mRNA	15	5477409	5508466	-	17	6275
XM_005693100.2	gene-MKS1	MKS1	protein_coding	mRNA	19	8781123	8792839	-	18	2271
Novel_019823	XLOC_193885	--	Novel_mRNA	mRNA	25	10439100	10474434	+	16	9046
XM_018061963.1	gene-SIAH1	SIAH1	protein_coding	mRNA	18	20508060	20524422	+	2	2112
Novel_022043	XLOC_214770	--	Novel_mRNA	mRNA	29	45714530	45723151	-	18	3251
XM_005699666.2	gene-LOC102180192	LOC102180192	protein_coding	mRNA	29	36851902	36860702	-	9	1182
Novel_022042	XLOC_214769	--	Novel_mRNA	mRNA	29	45711594	45714461	-	2	2552
XM_018041424.1	gene-PLEKHA1	PLEKHA1	protein_coding	mRNA	26	9732648	9788712	-	13	3778
Novel_006588	XLOC_065633	--	Novel_mRNA	mRNA	7	100924517	100972914	+	27	4918
Novel_006589	XLOC_065633	--	Novel_mRNA	mRNA	7	100924517	100972914	+	28	5206
XM_018047886.1	gene-RPAP3	RPAP3	protein_coding	mRNA	5	32158801	32192982	+	17	2636
Novel_004761	XLOC_047639	--	Novel_mRNA	mRNA	5	118135447	118166518	+	12	3783
Novel_006582	XLOC_065527	--	Novel_mRNA	mRNA	7	98499198	98532343	+	7	4302
Novel_006583	XLOC_065527	--	Novel_mRNA	mRNA	7	98500516	98532343	+	4	2555
Novel_006580	XLOC_065527	--	Novel_mRNA	mRNA	7	98488914	98532343	+	8	13431
XR_001918486.1	gene-PXDN	PXDN	protein_coding	mRNA	8	111777937	111843714	+	24	6159
XM_018046611.1	gene-FOXP2	FOXP2	protein_coding	mRNA	4	65819927	66493199	+	21	5694
Novel_004762	XLOC_047684	--	Novel_mRNA	mRNA	5	118548564	118555137	+	15	2676
Novel_006584	XLOC_065626	--	Novel_mRNA	mRNA	7	100759293	100797742	+	33	8177
XM_018054945.1	gene-MAP4K4	MAP4K4	protein_coding	mRNA	11	6403116	6552461	+	32	7266
Novel_019073	XLOC_186504	--	Novel_mRNA	mRNA	23	13696407	13815117	-	7	50468
Novel_008486	XLOC_087556	--	Novel_mRNA	mRNA	9	25894406	26110694	-	6	1662
XM_018067174.1	gene-MATN1	MATN1	protein_coding	mRNA	2	13106396	13116309	-	8	1840
XM_018066268.1	gene-CSPG4	CSPG4	protein_coding	mRNA	21	32626630	32662146	+	10	8000
Novel_022357	XLOC_218420	--	Novel_mRNA	mRNA	NW_017189516.1	19696654	19715695	-	26	3781
XM_018040536.1	gene-FAM234A	FAM234A	protein_coding	mRNA	25	221510	231408	+	12	2432
XM_018065740.1	gene-IRX1	IRX1	protein_coding	mRNA	20	69288154	69307369	-	4	2691
XM_005700174.3	gene-SERPINA7	SERPINA7	protein_coding	mRNA	NW_017189517.1	39838266	39843646	-	5	1372
XM_018067029.1	gene-AZI2	AZI2	protein_coding	mRNA	22	2668716	2704389	-	9	2365
Novel_016519	XLOC_162192	--	Novel_mRNA	mRNA	19	7699720	8107519	-	14	6150
XM_005675123.3	gene-CLDN1	CLDN1	protein_coding	mRNA	1	76761492	76779219	+	4	3130
Novel_019328	XLOC_188660	--	Novel_mRNA	mRNA	24	21485185	21568772	+	5	8809
XM_005685261.3	gene-PRMT5	PRMT5	protein_coding	mRNA	10	79501791	79510580	-	17	2547
Novel_001561	XLOC_017766	--	Novel_mRNA	mRNA	2	869576	884158	-	7	1000
Novel_019329	XLOC_188660	--	Novel_mRNA	mRNA	24	21485195	21531513	+	3	4502
Novel_001600	XLOC_018182	--	Novel_mRNA	mRNA	2	8978315	8988962	-	3	4852
Novel_001601	XLOC_018196	--	Novel_mRNA	mRNA	2	9035171	9044393	-	19	2330
Novel_001602	XLOC_018196	--	Novel_mRNA	mRNA	2	9040320	9044393	-	8	1707
Novel_001603	XLOC_018199	--	Novel_mRNA	mRNA	2	9081116	9123074	-	14	2972
XM_018064215.1	gene-LOC102179590	LOC102179590	protein_coding	mRNA	19	13920296	13923149	+	3	1870
Novel_001563	XLOC_017766	--	Novel_mRNA	mRNA	2	884565	902725	-	10	1798
Novel_001606	XLOC_018212	--	Novel_mRNA	mRNA	2	9271624	9308340	-	9	4204
XM_018046605.1	gene-GPA33	GPA33	protein_coding	mRNA	3	118354053	118405567	-	7	1486
Novel_001608	XLOC_018217	--	Novel_mRNA	mRNA	2	9376414	9400747	-	21	3319
Novel_001609	XLOC_018217	--	Novel_mRNA	mRNA	2	9383968	9400663	-	14	1889
Novel_020557	XLOC_198717	--	Novel_mRNA	mRNA	26	34308328	34407828	+	11	5550
Novel_001562	XLOC_017766	--	Novel_mRNA	mRNA	2	869576	902728	-	16	2742
Novel_020551	XLOC_198682	--	Novel_mRNA	mRNA	26	32949021	32953625	+	4	741
XM_005690272.2	gene-LOC102189502	LOC102189502	protein_coding	mRNA	15	3477063	3478039	-	1	977
Novel_005589	XLOC_056235	--	Novel_mRNA	mRNA	6	98113245	98180224	+	25	11364
XM_018046559.1	gene-LOC102181495	LOC102181495	protein_coding	mRNA	3	21492335	21513176	-	12	1981
XM_018061779.1	gene-HSDL1	HSDL1	protein_coding	mRNA	18	11832225	11846737	-	5	3192
Novel_006051	XLOC_060774	--	Novel_mRNA	mRNA	6	117118937	117143580	-	10	2703
Novel_006052	XLOC_060782	--	Novel_mRNA	mRNA	6	117170783	117180233	-	6	5349
XM_018041297.1	gene-MYOF	MYOF	protein_coding	mRNA	26	36586972	36763980	+	53	6811
XM_018049166.1	gene-TNIP3	TNIP3	protein_coding	mRNA	6	4609909	4649312	+	11	2050
Novel_006055	XLOC_060794	--	Novel_mRNA	mRNA	6	117272245	117280319	-	17	2079
XM_005680550.3	gene-GLT8D2	GLT8D2	protein_coding	mRNA	5	66345411	66382246	-	10	1548
XM_018045741.1	gene-ZNF644	ZNF644	protein_coding	mRNA	3	68248031	68343282	-	7	5803
Novel_006058	XLOC_060813	--	Novel_mRNA	mRNA	6	117507224	117512031	-	5	3129
Novel_006059	XLOC_060813	--	Novel_mRNA	mRNA	6	117507224	117513920	-	7	4620
Novel_021684	XLOC_212513	--	Novel_mRNA	mRNA	29	41207580	41239365	+	7	15760
XM_005688091.2	gene-LOC102173480	LOC102173480	protein_coding	mRNA	13	41461912	41466189	+	3	531
Novel_019071	XLOC_186504	--	Novel_mRNA	mRNA	23	13696407	13815117	-	2	94886
Novel_021683	XLOC_212513	--	Novel_mRNA	mRNA	29	41207580	41239365	+	6	18931
Novel_021680	XLOC_212513	--	Novel_mRNA	mRNA	29	41207580	41239365	+	8	15979
Novel_019323	XLOC_188660	--	Novel_mRNA	mRNA	24	21470747	21525162	+	2	31688
XM_018066694.1	gene-SETD5	SETD5	protein_coding	mRNA	22	16950600	16989598	-	22	7134
XM_018049027.1	gene-LOC102171763	LOC102171763	protein_coding	mRNA	5	30978924	30979910	-	1	987
Novel_019320	XLOC_188647	--	Novel_mRNA	mRNA	24	20639827	21169693	+	24	5039
XM_018056064.1	gene-KCNT1	KCNT1	protein_coding	mRNA	11	102801737	102845015	+	31	4516
XM_018063562.1	gene-LPO	LPO	protein_coding	mRNA	19	8843290	8873407	+	13	2831
XM_018043013.1	gene-PPP6R3	PPP6R3	protein_coding	mRNA	29	46972937	47095213	+	24	4335
Novel_022968	XLOC_226359	--	Novel_mRNA	mRNA	NW_017189670.1	2705	17530	+	4	2883
XM_018050679.1	gene-PPIC	PPIC	protein_coding	mRNA	7	79860443	79874822	-	5	1355
XM_013966560.2	gene-LOC102169388	LOC102169388	protein_coding	mRNA	9	57861109	57862137	-	1	1029
XM_018052042.1	gene-KANK1	KANK1	protein_coding	mRNA	8	43599193	43810582	-	13	5314
Novel_012760	XLOC_131049	--	Novel_mRNA	mRNA	15	2381511	2384963	+	3	2118
NM_001287236.1	gene-NPPA	NPPA	protein_coding	mRNA	16	40323266	40324470	+	3	586
XM_018067102.1	gene-SLMAP	SLMAP	protein_coding	mRNA	22	43261057	43421560	-	19	4471
XM_005676200.3	gene-ACMSD	ACMSD	protein_coding	mRNA	2	73805820	73867926	+	10	1349
XM_018058919.1	gene-NLRP10	NLRP10	protein_coding	mRNA	15	37834605	37837602	-	5	942
XM_005682449.3	gene-COL5A3	COL5A3	protein_coding	mRNA	7	94445911	94491718	-	67	6271
XM_005690840.2	gene-CCDC27	CCDC27	protein_coding	mRNA	16	47858258	47874280	-	13	1890
Novel_020889	XLOC_202772	--	Novel_mRNA	mRNA	27	19959091	20095970	+	27	8859
Novel_020888	XLOC_202754	--	Novel_mRNA	mRNA	27	19763475	19786255	+	3	2703
XM_018041083.1	gene-KREMEN2	KREMEN2	protein_coding	mRNA	25	2256565	2261219	+	9	2161
Novel_020883	XLOC_202702	--	Novel_mRNA	mRNA	27	19676023	19726974	+	5	5162
Novel_020882	XLOC_202702	--	Novel_mRNA	mRNA	27	19495589	19595877	+	4	10562
Novel_020881	XLOC_202702	--	Novel_mRNA	mRNA	27	19495589	19515829	+	3	11169
Novel_020880	XLOC_202702	--	Novel_mRNA	mRNA	27	19495583	19515829	+	2	19249
Novel_020887	XLOC_202715	--	Novel_mRNA	mRNA	27	19600098	19606121	+	2	6001
Novel_020886	XLOC_202713	--	Novel_mRNA	mRNA	27	19582060	19592878	+	2	10571
Novel_020885	XLOC_202711	--	Novel_mRNA	mRNA	27	19544138	19573000	+	5	27431
Novel_020884	XLOC_202702	--	Novel_mRNA	mRNA	27	19731888	19745890	+	5	1710
XM_005680835.2	gene-MAGOHB	MAGOHB	protein_coding	mRNA	5	97645604	97655827	+	5	1210
Novel_021809	XLOC_212972	--	Novel_mRNA	mRNA	29	47205441	47228733	+	11	1391
Novel_019077	XLOC_186504	--	Novel_mRNA	mRNA	23	13822416	13844351	-	5	20589
XM_005682287.3	gene-TNPO2	TNPO2	protein_coding	mRNA	7	98160063	98176037	+	24	5586
Novel_002171	XLOC_023750	--	Novel_mRNA	mRNA	3	20321457	20386660	+	11	2410
Novel_017956	XLOC_176630	--	Novel_mRNA	mRNA	21	68527316	68548301	-	3	6518
Novel_005246	XLOC_052773	--	Novel_mRNA	mRNA	5	106682637	106705606	-	2	22655
XM_018053462.1	gene-RPS6KA2	RPS6KA2	protein_coding	mRNA	9	88846427	89071055	-	21	5115
Novel_002170	XLOC_023750	--	Novel_mRNA	mRNA	3	20321192	20387152	+	12	3517
XM_005695833.3	gene-FAM208A	FAM208A	protein_coding	mRNA	22	44268374	44320520	+	24	8109
XM_018063830.1	gene-MIF4GD	MIF4GD	protein_coding	mRNA	19	55445677	55449679	+	6	1270
XM_018045755.1	gene-GLMN	GLMN	protein_coding	mRNA	3	69410318	69456206	-	19	2621
XM_018052467.1	gene-C8H9orf3	C8H9orf3	protein_coding	mRNA	8	80989576	81410334	+	17	3829
XM_018047761.1	gene-CSRNP2	CSRNP2	protein_coding	mRNA	5	28340143	28355776	+	5	5074
XM_018056056.1	gene-GBGT1	GBGT1	protein_coding	mRNA	11	102592093	102600581	-	7	1908
Novel_005496	XLOC_055248	--	Novel_mRNA	mRNA	6	59219286	59282484	+	6	4076
XM_005685503.3	gene-CHP1	CHP1	protein_coding	mRNA	10	66313916	66349778	-	7	2717
Novel_021800	XLOC_212944	--	Novel_mRNA	mRNA	29	46708104	46763444	+	9	3407
XM_005689056.2	gene-XKR9	XKR9	protein_coding	mRNA	14	47740304	47760663	-	3	1182
Novel_021801	XLOC_212944	--	Novel_mRNA	mRNA	29	46708104	46763444	+	12	3860
XM_018047753.1	gene-DAZAP2	DAZAP2	protein_coding	mRNA	5	28223829	28228169	-	4	2009
Novel_021802	XLOC_212944	--	Novel_mRNA	mRNA	29	46708104	46767075	+	9	6743
XM_018040506.1	gene-IQCE	IQCE	protein_coding	mRNA	25	41506800	41546404	+	21	4816
XM_018061179.1	gene-SPATS2L	SPATS2L	protein_coding	mRNA	2	46916414	47100174	-	13	2441
XM_005679110.2	gene-SLC26A5	SLC26A5	protein_coding	mRNA	4	75680188	75716658	+	18	2226
XM_005701710.3	gene-CCHCR1	CCHCR1	protein_coding	mRNA	23	22066228	22077523	-	18	2875
XM_018050546.1	gene-ZNF496	ZNF496	protein_coding	mRNA	7	69939261	69985188	+	10	4966
XM_018044213.1	gene-RBM41	RBM41	protein_coding	mRNA	NW_017189517.1	36325518	36396160	+	7	4171
Novel_021805	XLOC_212949	--	Novel_mRNA	mRNA	29	46800412	46830609	+	2	741
XM_005674879.1	gene-LOC102188532	LOC102188532	protein_coding	mRNA	1	42232950	42233879	+	1	930
XM_018062919.1	gene-LOC102179466	LOC102179466	protein_coding	mRNA	18	59652221	59657221	+	2	2831
XM_018047589.1	gene-CSRP2	CSRP2	protein_coding	mRNA	5	6064031	6084381	-	7	1038
XM_018042196.1	gene-VCL	VCL	protein_coding	mRNA	28	15645480	15757478	-	21	5223
Novel_003888	XLOC_039935	--	Novel_mRNA	mRNA	4	43576408	43595590	-	2	3137
XM_018063632.1	gene-RPTOR	RPTOR	protein_coding	mRNA	19	51050316	51373104	-	35	6333
XM_018066757.1	gene-P4HTM	P4HTM	protein_coding	mRNA	22	51056662	51070400	-	10	1730
XM_018061092.1	gene-USP30	USP30	protein_coding	mRNA	17	7087905	7109709	+	13	1532
XM_018047408.1	gene-PPP1R9A	PPP1R9A	protein_coding	mRNA	4	108102874	108446440	-	16	9637
XM_013963546.2	gene-CLEC5A	CLEC5A	protein_coding	mRNA	4	15237235	15250663	+	6	2445
XM_013975664.1	gene-NUDT13	NUDT13	protein_coding	mRNA	28	16431185	16447708	-	8	1796
XM_005674949.3	gene-UPK1B	UPK1B	protein_coding	mRNA	1	63692342	63721835	+	8	1810
Novel_000934	XLOC_011326	--	Novel_mRNA	mRNA	1	143735193	143751830	-	22	5865
XM_018046770.1	gene-LOC102190581	LOC102190581	protein_coding	mRNA	4	7849332	7854347	-	4	2915
Novel_009387	XLOC_096307	--	Novel_mRNA	mRNA	10	29767238	29787376	-	2	8289
XM_005688011.3	gene-MTPAP	MTPAP	protein_coding	mRNA	13	34599134	34627015	-	9	2232
XM_018063615.1	gene-NDUFAF8	NDUFAF8	protein_coding	mRNA	19	50849563	50851707	-	3	711
XM_018047965.1	gene-CPSF6	CPSF6	protein_coding	mRNA	5	43938954	43971648	-	10	6640
XM_018064037.1	gene-TRPV1	TRPV1	protein_coding	mRNA	19	24082035	24111002	-	16	3237
Novel_012994	XLOC_133737	--	Novel_mRNA	mRNA	15	60035278	60106000	+	20	5582
XM_013975643.2	gene-PPOX	PPOX	protein_coding	mRNA	3	111791860	111795692	+	13	1715
XM_018041624.1	gene-GFRA1	GFRA1	protein_coding	mRNA	26	15295933	15530217	+	11	9276
XM_005679994.3	gene-MCRS1	MCRS1	protein_coding	mRNA	5	29916421	29926058	+	14	1906
Novel_003881	XLOC_039845	--	Novel_mRNA	mRNA	4	42260311	42264584	-	2	2170
XM_018041519.1	gene-XPNPEP1	XPNPEP1	protein_coding	mRNA	26	21512824	21564317	+	20	2469
XM_018046244.1	gene-ASH1L	ASH1L	protein_coding	mRNA	3	104826727	105032974	-	29	11876
Novel_003883	XLOC_039921	--	Novel_mRNA	mRNA	4	43344484	43414187	-	23	6297
XM_018057961.1	gene-SLC35C2	SLC35C2	protein_coding	mRNA	13	74593442	74600816	-	9	1426
XM_018062315.1	gene-DPF1	DPF1	protein_coding	mRNA	18	48927375	48948331	-	14	3233
XM_018038462.1	gene-TMEM40	TMEM40	protein_coding	mRNA	22	56364139	56397477	+	12	1324
XM_018047987.1	gene-TBC1D30	TBC1D30	protein_coding	mRNA	5	48285603	48333177	-	12	5719
Novel_003885	XLOC_039923	--	Novel_mRNA	mRNA	4	43425755	43443710	-	20	5754
XM_018061658.1	gene-GPLD1	GPLD1	protein_coding	mRNA	18	136581	178404	+	21	3624
XR_001918587.1	gene-PARP6	PARP6	protein_coding	mRNA	10	82206197	82232562	+	22	3656
XM_018047317.1	gene-TRA2A	TRA2A	protein_coding	mRNA	4	88442551	88462027	+	9	2287
XM_005695119.3	gene-SNX33	SNX33	protein_coding	mRNA	21	32672856	32685787	-	2	6447
XM_018063906.1	gene-KCNJ16	KCNJ16	protein_coding	mRNA	19	59845169	59850243	-	3	3905
Novel_009381	XLOC_096264	--	Novel_mRNA	mRNA	10	27536065	27544691	-	2	8423
XM_018047806.1	gene-CERS5	CERS5	protein_coding	mRNA	5	29390393	29420863	+	11	2180
XM_018062768.1	gene-CD37	CD37	protein_coding	mRNA	18	56832739	56837840	+	9	1414
Novel_008480	XLOC_087516	--	Novel_mRNA	mRNA	9	24715486	24725984	-	3	7507
XM_005681646.3	gene-POLR2B	POLR2B	protein_coding	mRNA	6	72949062	72998545	+	25	3802
XM_018057942.1	gene-ZNF335	ZNF335	protein_coding	mRNA	13	74207299	74227724	-	27	4786
Novel_012809	XLOC_131359	--	Novel_mRNA	mRNA	15	8982727	9033808	+	8	10108
XM_018038472.1	gene-NEK10	NEK10	protein_coding	mRNA	22	1359580	1649901	-	38	5277
XM_018042603.1	gene-DUSP13	DUSP13	protein_coding	mRNA	28	14751681	14764681	+	9	1835
XM_005679285.2	gene-NPVF	NPVF	protein_coding	mRNA	4	49568688	49572076	-	3	678
Novel_022956	XLOC_226260	--	Novel_mRNA	mRNA	NW_017189661.1	23276	30986	-	14	2748
Novel_010139	XLOC_104233	--	Novel_mRNA	mRNA	11	98104169	98117456	+	7	2714
XM_018063601.1	gene-FSCN2	FSCN2	protein_coding	mRNA	19	50605564	50612058	-	4	2357
XM_018057430.1	gene-PTPRA	PTPRA	protein_coding	mRNA	13	51486465	51652656	-	22	3317
XM_005679398.3	gene-AASS	AASS	protein_coding	mRNA	4	33597581	33673897	+	24	5768
Novel_022955	XLOC_226260	--	Novel_mRNA	mRNA	NW_017189661.1	23276	30983	-	14	2530
XM_018046464.1	gene-TIPRL	TIPRL	protein_coding	mRNA	3	119645336	119715585	+	7	2995
XM_018065860.1	gene-BRF1	BRF1	protein_coding	mRNA	21	68407844	68434649	+	15	4437
Novel_022954	XLOC_226260	--	Novel_mRNA	mRNA	NW_017189661.1	23276	30961	-	13	2654
Novel_019135	XLOC_186930	--	Novel_mRNA	mRNA	23	19516872	19518893	-	2	1621
XM_005679304.3	gene-STEAP1	STEAP1	protein_coding	mRNA	4	45852938	45865673	-	5	1217
XM_018066088.1	gene-UBE3A	UBE3A	protein_coding	mRNA	21	1462866	1556333	-	15	5177
XM_018042861.1	gene-EHBP1L1	EHBP1L1	protein_coding	mRNA	29	44174585	44190648	+	18	2941
XM_018056949.1	gene-IL15RA	IL15RA	protein_coding	mRNA	13	10736486	10772794	-	7	1761
XM_018046525.1	gene-ATP13A3	ATP13A3	protein_coding	mRNA	1	72786612	72866613	+	34	7609
XM_018061835.1	gene-BANP	BANP	protein_coding	mRNA	18	14784398	14855786	+	13	2635
Novel_011379	XLOC_117001	--	Novel_mRNA	mRNA	13	46236613	46323377	+	15	16775
Novel_011378	XLOC_117001	--	Novel_mRNA	mRNA	13	46236613	46323377	+	15	17016
XM_013963596.2	gene-TMEM176B	TMEM176B	protein_coding	mRNA	4	6508004	6516119	+	8	1277
Novel_011375	XLOC_117001	--	Novel_mRNA	mRNA	13	46236613	46322651	+	17	9256
Novel_011374	XLOC_117001	--	Novel_mRNA	mRNA	13	46236613	46322651	+	14	16776
Novel_011377	XLOC_117001	--	Novel_mRNA	mRNA	13	46236613	46323377	+	15	16834
XM_005682340.1	gene-UBL5	UBL5	protein_coding	mRNA	7	94327153	94328666	+	5	526
XM_018062301.1	gene-LOC102190345	LOC102190345	protein_coding	mRNA	18	46231460	46234193	-	2	2732
Novel_011370	XLOC_117001	--	Novel_mRNA	mRNA	13	46236613	46322651	+	16	16983
Novel_011373	XLOC_117001	--	Novel_mRNA	mRNA	13	46236613	46322651	+	14	16418
XM_018056125.1	gene-EGFL7	EGFL7	protein_coding	mRNA	11	103497482	103505657	+	9	1984
XM_018055794.1	gene-RALGPS1	RALGPS1	protein_coding	mRNA	11	97221292	97515730	+	20	4553
XM_018052177.1	gene-RNF38	RNF38	protein_coding	mRNA	8	60274074	60336875	-	11	4909
Novel_019134	XLOC_186930	--	Novel_mRNA	mRNA	23	19507510	19518893	-	5	2728
XM_005701738.2	gene-LOC102175286	LOC102175286	protein_coding	mRNA	NW_017190151.1	96125	109087	-	6	1318
XM_018054425.1	gene-ITPKA	ITPKA	protein_coding	mRNA	10	66138462	66146811	-	7	1863
XM_018065645.1	gene-NEMP2	NEMP2	protein_coding	mRNA	2	130715420	130739423	-	9	2282
XM_018039729.1	gene-SLC14A1	SLC14A1	protein_coding	mRNA	24	45697831	45720409	+	11	3345
XM_005690018.3	gene-SLC5A12	SLC5A12	protein_coding	mRNA	15	25543650	25589879	+	15	2651
Novel_001692	XLOC_018737	--	Novel_mRNA	mRNA	2	17763206	17919973	-	43	10176
XM_018057059.1	gene-PARD3	PARD3	protein_coding	mRNA	13	17804252	18376240	+	25	4016
XM_018045312.1	gene-LOC108635000	LOC108635000	protein_coding	mRNA	NW_017197261.1	20326	20929	+	1	604
XM_018048866.1	gene-PACSIN2	PACSIN2	protein_coding	mRNA	5	112659474	112771854	-	10	3209
XM_005690921.3	gene-FAM20B	FAM20B	protein_coding	mRNA	16	58984152	59024672	+	9	5490
XM_018053033.1	gene-LOC102181592	LOC102181592	protein_coding	mRNA	9	21473903	21476550	-	2	1332
XM_013965678.2	gene-ABLIM3	ABLIM3	protein_coding	mRNA	7	49765131	49897623	-	22	4513
XM_005679291.3	gene-MPP6	MPP6	protein_coding	mRNA	4	48941561	49064958	+	13	8181
XM_018051544.1	gene-OBSCN	OBSCN	protein_coding	mRNA	7	105916052	106149039	+	119	27696
XM_013970768.2	gene-ALKBH2	ALKBH2	protein_coding	mRNA	17	7111946	7117131	-	4	1321
XR_310961.3	gene-RFT1	RFT1	protein_coding	mRNA	22	47726990	47766964	+	14	3616
XM_013966683.2	gene-APC	APC	protein_coding	mRNA	10	99981108	100120748	+	16	13455
XM_018053817.1	gene-ARL14EPL	ARL14EPL	protein_coding	mRNA	10	96267903	96297778	-	4	1024
XM_018065816.1	gene-AKT1	AKT1	protein_coding	mRNA	21	68634624	68655992	-	14	2527
XM_005678746.3	gene-LOC102190288	LOC102190288	protein_coding	mRNA	3	7354005	7367213	-	5	2321
Novel_019132	XLOC_186926	--	Novel_mRNA	mRNA	23	19485621	19493681	-	5	2237
XM_018047434.1	gene-LOC102178878	LOC102178878	protein_coding	mRNA	4	110850282	110869318	+	8	1165
XM_005680372.3	gene-PA2G4	PA2G4	protein_coding	mRNA	5	56584175	56590879	-	11	1421
XM_018053054.1	gene-FYN	FYN	protein_coding	mRNA	9	25894433	26111694	+	14	3604
XM_005686868.3	gene-BRE	BRE	protein_coding	mRNA	11	71147448	71550180	-	12	2041
XM_018045127.1	gene-FLNA	FLNA	protein_coding	mRNA	NW_017190151.1	9866	35022	+	48	8408
XM_018047818.1	gene-NCKAP5L	NCKAP5L	protein_coding	mRNA	5	29731109	29743500	+	12	4476
XM_018065158.1	gene-PTGES3L	PTGES3L	protein_coding	mRNA	19	42678263	42684357	-	6	987
Novel_008483	XLOC_087547	--	Novel_mRNA	mRNA	9	25512610	25664089	-	39	9084
XM_013969467.2	gene-BACE1	BACE1	protein_coding	mRNA	15	54352205	54373787	+	9	2578
XM_018054570.1	gene-RBM23	RBM23	protein_coding	mRNA	10	79490668	79500549	-	14	2769
XM_005681404.1	gene-PDHA2	PDHA2	protein_coding	mRNA	6	29171873	29173203	-	1	1331
Novel_008782	XLOC_090664	--	Novel_mRNA	mRNA	10	2901763	2941249	+	16	2397
XM_018064320.1	gene-TRAF4	TRAF4	protein_coding	mRNA	19	19992354	19998427	+	7	2029
XM_018065077.1	gene-HNRNPA3	HNRNPA3	protein_coding	mRNA	2	116643610	116650909	+	11	3178
XM_005683542.2	gene-HMBOX1	HMBOX1	protein_coding	mRNA	8	9472848	9671342	-	10	6099
XM_018040267.1	gene-ILKAP	ILKAP	protein_coding	mRNA	3	3205993	3229807	+	11	1311
XM_018053481.1	gene-AFDN	AFDN	protein_coding	mRNA	9	89718013	89829702	+	33	7353
XM_018048793.1	gene-MBNL1	MBNL1	protein_coding	mRNA	1	114974326	115137541	-	11	5600
XM_018055637.1	gene-GREB1	GREB1	protein_coding	mRNA	11	85826492	85954309	-	33	8127
XM_005700187.3	gene-MORF4L2	MORF4L2	protein_coding	mRNA	NW_017189517.1	37413943	37426081	-	5	1921
Novel_011298	XLOC_116281	--	Novel_mRNA	mRNA	13	31101828	31243840	+	8	6226
XM_018067243.1	gene-CSRNP1	CSRNP1	protein_coding	mRNA	22	12327297	12339741	-	5	3164
XM_005695131.3	gene-SCAMP2	SCAMP2	protein_coding	mRNA	21	33266303	33289488	+	9	2499
XM_018047862.1	gene-PFKM	PFKM	protein_coding	mRNA	5	31720940	31743001	-	23	2767
XM_018047094.1	gene-TAX1BP1	TAX1BP1	protein_coding	mRNA	4	51817207	51906819	+	19	3732
XM_005693437.3	gene-DHX33	DHX33	protein_coding	mRNA	19	25903914	25926042	+	12	5630
XR_001917207.1	gene-LOC102173992	LOC102173992	protein_coding	mRNA	25	42389578	42406647	-	5	8920
XM_018048573.1	gene-GMPS	GMPS	protein_coding	mRNA	1	111285624	111357129	-	16	4422
XM_005687666.3	gene-LMO7	LMO7	protein_coding	mRNA	12	35494061	35715474	-	29	4753
XM_018066662.1	gene-IP6K1	IP6K1	protein_coding	mRNA	22	50518440	50556354	+	5	4189
XM_005691247.2	gene-FREM3	FREM3	protein_coding	mRNA	17	56643581	56743041	-	8	6672
XM_018058230.1	gene-GEM	GEM	protein_coding	mRNA	14	12150064	12162320	-	5	2451
XM_018059265.1	gene-HIPK3	HIPK3	protein_coding	mRNA	15	18951139	19033960	-	16	7483
XM_018042767.1	gene-LOC108633253	LOC108633253	protein_coding	mRNA	29	46306820	46317233	+	27	3708
XM_018049637.1	gene-LOC102172613	LOC102172613	protein_coding	mRNA	6	96670672	97109898	-	16	2965
XM_013962974.2	gene-LOC102169353	LOC102169353	protein_coding	mRNA	3	13878006	14218862	+	92	17457
XM_005695409.3	gene-LOC102191280	LOC102191280	protein_coding	mRNA	21	64994969	65029989	+	7	1688
NM_001285690.1	gene-GNS	GNS	protein_coding	mRNA	5	48392751	48439235	+	14	2500
Novel_009145	XLOC_094339	--	Novel_mRNA	mRNA	10	78629983	78630637	+	2	446
XM_018045280.1	gene-LOC108634960	LOC108634960	protein_coding	mRNA	NW_017194958.1	12116	13723	-	1	1608
XM_005693315.3	gene-SERPINF2	SERPINF2	protein_coding	mRNA	19	22629867	22637599	+	10	2278
XM_005698856.3	gene-CLDN23	CLDN23	protein_coding	mRNA	27	20878643	20881783	-	1	3141
XM_018054836.1	gene-LOC102175132	LOC102175132	protein_coding	mRNA	11	2096277	2106727	+	8	1284
XM_018049088.1	gene-MUCL1	MUCL1	protein_coding	mRNA	5	25039243	25043175	-	4	634
XM_018061108.1	gene-TCHP	TCHP	protein_coding	mRNA	17	7761300	7775952	+	13	2965
XM_005681439.3	gene-FAM13A	FAM13A	protein_coding	mRNA	6	36449364	36551226	+	18	7176
XR_310296.3	gene-DRD1	DRD1	protein_coding	mRNA	10	95514212	95518301	-	3	3360
XM_018064356.1	gene-SSH2	SSH2	protein_coding	mRNA	19	20701455	20945167	-	16	9445
XM_005695137.3	gene-LOC102170823	LOC102170823	protein_coding	mRNA	21	33395927	33401946	+	7	2627
XM_018050032.1	gene-MCTP1	MCTP1	protein_coding	mRNA	7	15969905	16527716	+	23	3875
XM_018042615.1	gene-HIVEP3	HIVEP3	protein_coding	mRNA	3	16143582	16278433	-	8	12035
XM_018065067.1	gene-LOC106503204	LOC106503204	protein_coding	mRNA	19	41011374	41029451	-	2	1075
XM_018055174.1	gene-MTA3	MTA3	protein_coding	mRNA	11	24811733	24983693	+	17	5670
XM_018063695.1	gene-TMC6	TMC6	protein_coding	mRNA	19	53227450	53244708	+	21	3023
XM_018052397.1	gene-IL11RA	IL11RA	protein_coding	mRNA	8	75843232	75852734	+	13	1722
XM_018057047.1	gene-CUL2	CUL2	protein_coding	mRNA	13	17636372	17709901	+	21	2795
XM_013972176.2	gene-AOC2	AOC2	protein_coding	mRNA	19	42510504	42515415	+	3	2892
XM_018043023.1	gene-PHRF1	PHRF1	protein_coding	mRNA	29	45832047	45856007	-	18	4975
XR_001296792.2	gene-LOC102186533	LOC102186533	protein_coding	mRNA	2	39967881	40010127	-	4	2287
XR_001296702.2	gene-NABP1	NABP1	protein_coding	mRNA	2	55721533	55733944	-	7	3643
XM_018060131.1	gene-CD55	CD55	protein_coding	mRNA	16	4669029	4695674	+	9	1743
Novel_008725	XLOC_090037	--	Novel_mRNA	mRNA	9	83982010	84087773	-	28	5302
XM_018064648.1	gene-GAS7	GAS7	protein_coding	mRNA	19	28772685	28976523	-	14	8424
Novel_017005	XLOC_164927	--	Novel_mRNA	mRNA	19	59966711	60039305	-	6	9118
XM_018057146.1	gene-FAM171A1	FAM171A1	protein_coding	mRNA	13	29110579	29240992	-	8	4114
Novel_017007	XLOC_164927	--	Novel_mRNA	mRNA	19	59966711	60039580	-	10	13794
Novel_017006	XLOC_164927	--	Novel_mRNA	mRNA	19	59966711	60039580	-	9	10723
Novel_017001	XLOC_164844	--	Novel_mRNA	mRNA	19	57399878	57681847	-	10	2679
Novel_017000	XLOC_164844	--	Novel_mRNA	mRNA	19	57399878	57681847	-	10	2700
XR_001917217.1	gene-NPRL3	NPRL3	protein_coding	mRNA	25	98776	131096	-	13	2117
Novel_017002	XLOC_164917	--	Novel_mRNA	mRNA	19	59820491	59840878	-	2	7821
XM_005687650.3	gene-MZT1	MZT1	protein_coding	mRNA	12	38934236	38948902	+	3	2130
XR_001919797.1	gene-SRD5A1	SRD5A1	protein_coding	mRNA	20	66521371	66557879	-	7	2053
XM_018048563.1	gene-ZNF384	ZNF384	protein_coding	mRNA	5	102673466	102693413	+	13	3086
Novel_017009	XLOC_164927	--	Novel_mRNA	mRNA	19	59991185	60000628	-	2	5657
XM_013973045.2	gene-PPCDC	PPCDC	protein_coding	mRNA	21	33118242	33143638	-	7	1872
XM_018062655.1	gene-STRN4	STRN4	protein_coding	mRNA	18	54866778	54891486	-	18	3269
XM_018042928.1	gene-SF3B2	SF3B2	protein_coding	mRNA	29	44546420	44560170	+	22	2912
XM_005692355.3	gene-LOC102191363	LOC102191363	protein_coding	mRNA	18	47960626	47980263	+	5	3422
XM_018039920.1	gene-GET4	GET4	protein_coding	mRNA	25	42493179	42507029	+	9	1613
XM_018051938.1	gene-PSIP1	PSIP1	protein_coding	mRNA	8	28689893	28729194	+	16	3465
XM_018044991.1	gene-ATP4B	ATP4B	protein_coding	mRNA	NW_017189962.1	294907	300262	-	7	1303
XM_018063028.1	gene-LOC108633258	LOC108633258	protein_coding	mRNA	18	62809793	62835511	+	13	2960
XM_018058811.1	gene-ADGRB3	ADGRB3	protein_coding	mRNA	14	88899009	89782348	+	31	5272
XM_018050149.1	gene-NDST1	NDST1	protein_coding	mRNA	7	48527503	48611104	-	17	7943
XM_018046031.1	gene-MRPS21	MRPS21	protein_coding	mRNA	3	99820301	99833422	+	3	2079
XM_018058620.1	gene-PTK2	PTK2	protein_coding	mRNA	14	79093108	79282700	-	35	4885
XM_018063075.1	gene-RPL28	RPL28	protein_coding	mRNA	18	63863196	63865960	-	5	607
XM_018039574.1	gene-TSHZ1	TSHZ1	protein_coding	mRNA	24	3416675	3499109	-	2	4659
XM_018058353.1	gene-EBAG9	EBAG9	protein_coding	mRNA	14	27348822	27370704	+	7	2595
XM_018066645.1	gene-USP19	USP19	protein_coding	mRNA	22	50970478	50981895	+	27	4688
XM_018043747.1	gene-SYN1	SYN1	protein_coding	mRNA	NW_017189516.1	20046463	20100384	-	13	3164
XM_018043716.1	gene-ANOS1	ANOS1	protein_coding	mRNA	NW_017189516.1	60933403	61134360	+	17	3460
XM_013976465.2	gene-FTSJ1	FTSJ1	protein_coding	mRNA	NW_017189852.1	31378	40330	+	13	2210
XM_018066984.1	gene-VGLL4	VGLL4	protein_coding	mRNA	22	55563845	55719449	-	6	3496
XM_013972148.2	gene-MPDU1	MPDU1	protein_coding	mRNA	19	27055173	27058582	+	6	1284
XM_018057057.1	gene-PARD3	PARD3	protein_coding	mRNA	13	17884165	18376240	+	25	4197
XM_018044241.1	gene-FAM122B	FAM122B	protein_coding	mRNA	NW_017189517.1	10745391	10769280	+	12	2997
XM_005675993.3	gene-PHOSPHO2	PHOSPHO2	protein_coding	mRNA	2	109676296	109682638	+	3	1876
Novel_023585	XLOC_232201	--	Novel_mRNA	mRNA	NW_017215747.1	1080	11924	-	2	7899
XM_018052307.1	gene-SORBS3	SORBS3	protein_coding	mRNA	8	69514076	69525587	+	10	1910
XM_018056264.1	gene-LOC102182048	LOC102182048	protein_coding	mRNA	11	106144920	106156303	-	13	2835
XM_018057178.1	gene-ARHGAP12	ARHGAP12	protein_coding	mRNA	13	32767221	32884670	+	16	4775
XM_018058478.1	gene-CHD7	CHD7	protein_coding	mRNA	14	55608169	55801373	-	38	10570
XM_018056718.1	gene-TRIM13	TRIM13	protein_coding	mRNA	12	67135209	67147393	-	3	1939
Novel_013849	XLOC_141616	--	Novel_mRNA	mRNA	16	18830727	18837004	-	2	6228
XM_013963948.2	gene-RBMS2	RBMS2	protein_coding	mRNA	5	56211175	56273526	-	16	6636
Novel_018250	XLOC_179863	--	Novel_mRNA	mRNA	22	53585426	53632718	+	17	1654
XM_018049471.1	gene-LOC102191555	LOC102191555	protein_coding	mRNA	1	42509517	42510443	+	1	927
XM_018058759.1	gene-ARHGAP39	ARHGAP39	protein_coding	mRNA	14	81518725	81572576	-	12	4883
XR_001296683.1	gene-PRMT9	PRMT9	protein_coding	mRNA	17	60399949	60434947	-	11	2634
XM_018043933.1	gene-ZNF182	ZNF182	protein_coding	mRNA	NW_017189516.1	16727629	16750897	-	6	2707
XM_005698791.3	gene-ERI1	ERI1	protein_coding	mRNA	27	20542621	20559869	-	7	2117
XM_005681064.3	gene-POLR2F	POLR2F	protein_coding	mRNA	5	108675056	108683781	+	5	600
XM_018051471.1	gene-ARMC6	ARMC6	protein_coding	mRNA	7	104565336	104581072	+	8	2140
NM_001285705.1	gene-ARG1	ARG1	protein_coding	mRNA	9	56815843	56829220	+	8	1052
XM_018055415.1	gene-EHBP1	EHBP1	protein_coding	mRNA	11	60865079	61221859	+	23	4961
XM_018060462.1	gene-WRAP73	WRAP73	protein_coding	mRNA	16	47971532	47983270	+	13	1790
Novel_019139	XLOC_187055	--	Novel_mRNA	mRNA	23	21029027	21032725	-	3	1538
Novel_012781	XLOC_131221	--	Novel_mRNA	mRNA	15	5854980	5857411	+	4	1023
XM_018054806.1	gene-CAPZB	CAPZB	protein_coding	mRNA	2	2692811	2796424	-	4	706
Novel_012783	XLOC_131247	--	Novel_mRNA	mRNA	15	6605098	6637029	+	31	3695
XM_018051285.1	gene-UBA5	UBA5	protein_coding	mRNA	1	136505450	136538335	-	13	3758
Novel_012785	XLOC_131247	--	Novel_mRNA	mRNA	15	6612743	6637029	+	17	1722
Novel_012784	XLOC_131247	--	Novel_mRNA	mRNA	15	6605098	6637029	+	31	3692
Novel_012787	XLOC_131250	--	Novel_mRNA	mRNA	15	6660801	6706702	+	12	10490
Novel_012786	XLOC_131250	--	Novel_mRNA	mRNA	15	6660222	6706702	+	12	11148
Novel_012789	XLOC_131277	--	Novel_mRNA	mRNA	15	7069941	7104904	+	12	4977
Novel_012788	XLOC_131277	--	Novel_mRNA	mRNA	15	7069941	7097928	+	11	8408
XM_018047262.1	gene-SYNJ1	SYNJ1	protein_coding	mRNA	1	1282150	1376560	+	31	6979
XM_018061913.1	gene-CDK10	CDK10	protein_coding	mRNA	18	15968280	15975383	+	13	1820
XM_018065079.1	gene-LOC108638291	LOC108638291	protein_coding	mRNA	19	40897334	40908650	-	2	984
XM_018038850.1	gene-ATAT1	ATAT1	protein_coding	mRNA	23	21624716	21637553	+	12	1429
XM_018060779.1	gene-G0S2	G0S2	protein_coding	mRNA	16	72264418	72265384	-	2	825
XM_005677406.2	gene-DPM3	DPM3	protein_coding	mRNA	3	104670431	104671044	-	2	452
XM_018042829.1	gene-DLG2	DLG2	protein_coding	mRNA	29	10809479	11720062	+	22	7184
XM_018054103.1	gene-PELI2	PELI2	protein_coding	mRNA	10	34496764	34686411	-	6	5741
Novel_003031	XLOC_032044	--	Novel_mRNA	mRNA	3	104529361	104542251	-	7	10405
XM_018052682.1	gene-TNC	TNC	protein_coding	mRNA	8	103912121	104013628	-	22	5927
Novel_003033	XLOC_032048	--	Novel_mRNA	mRNA	3	104587257	104597432	-	22	2731
Novel_003032	XLOC_032048	--	Novel_mRNA	mRNA	3	104587257	104596606	-	22	2407
Novel_003035	XLOC_032049	--	Novel_mRNA	mRNA	3	104598055	104603035	-	2	2865
XM_018055409.1	gene-B3GNT2	B3GNT2	protein_coding	mRNA	11	60409922	60443376	+	2	2516
XM_018052317.1	gene-C8H8orf58	C8H8orf58	protein_coding	mRNA	8	69548025	69554574	+	7	2634
XM_018060458.1	gene-C16H1orf174	C16H1orf174	protein_coding	mRNA	16	47772212	47778332	+	4	1325
XM_005677587.3	gene-TDRKH	TDRKH	protein_coding	mRNA	3	101150911	101173500	-	14	2558
Novel_003038	XLOC_032049	--	Novel_mRNA	mRNA	3	104598055	104603070	-	3	2520
XM_018056212.1	gene-NSMF	NSMF	protein_coding	mRNA	11	105870434	105879900	+	16	2857
Novel_013785	XLOC_141016	--	Novel_mRNA	mRNA	16	157156	163685	-	7	1056
XM_018059893.1	gene-BIRC3	BIRC3	protein_coding	mRNA	15	76056255	76074265	+	9	4882
NM_001285626.1	gene-GLYCAM1	GLYCAM1	protein_coding	mRNA	5	25217300	25220219	+	4	654
Novel_013780	XLOC_141012	--	Novel_mRNA	mRNA	16	70006	123367	-	11	6339
Novel_013781	XLOC_141012	--	Novel_mRNA	mRNA	16	70006	123367	-	10	8322
Novel_004562	XLOC_046786	--	Novel_mRNA	mRNA	5	100856917	101044296	+	10	7247
Novel_004563	XLOC_046786	--	Novel_mRNA	mRNA	5	100856917	101044296	+	9	6932
Novel_004560	XLOC_046786	--	Novel_mRNA	mRNA	5	100856917	100870718	+	10	2188
Novel_004561	XLOC_046786	--	Novel_mRNA	mRNA	5	100856917	100870718	+	8	3117
Novel_004566	XLOC_046786	--	Novel_mRNA	mRNA	5	101002252	101268468	+	11	3003
Novel_004567	XLOC_046786	--	Novel_mRNA	mRNA	5	101002258	101105706	+	7	951
XM_018042363.1	gene-CAMK2G	CAMK2G	protein_coding	mRNA	28	15875399	15930501	+	23	3934
XM_018063514.1	gene-LOC102180342	LOC102180342	protein_coding	mRNA	18	66606326	66701437	-	5	3274
Novel_008669	XLOC_089743	--	Novel_mRNA	mRNA	9	75816214	75916492	-	13	6994
Novel_008668	XLOC_089743	--	Novel_mRNA	mRNA	9	75816214	75916492	-	11	5730
Novel_004568	XLOC_046786	--	Novel_mRNA	mRNA	5	101002258	101140247	+	5	487
XM_018043000.1	gene-HPS5	HPS5	protein_coding	mRNA	29	25748736	25793582	+	23	5329
XM_005697416.2	gene-THOC6	THOC6	protein_coding	mRNA	25	2321862	2324789	+	13	1183
XM_018056244.1	gene-EXTL1	EXTL1	protein_coding	mRNA	2	8881785	8897688	+	11	2646
Novel_019526	XLOC_190593	--	Novel_mRNA	mRNA	24	2566255	2650864	-	4	3629
Novel_019527	XLOC_190593	--	Novel_mRNA	mRNA	24	2566255	2667691	-	6	7602
XM_018051624.1	gene-GFPT2	GFPT2	protein_coding	mRNA	7	107865583	107909989	-	19	2941
XM_018051940.1	gene-PSIP1	PSIP1	protein_coding	mRNA	8	28689939	28722557	+	11	2179
XM_018039445.1	gene-NEDD4L	NEDD4L	protein_coding	mRNA	24	57365273	57736867	+	30	7681
XM_018044154.1	gene-ARMCX5	ARMCX5	protein_coding	mRNA	NW_017189517.1	41396256	41400868	+	2	4508
Novel_017376	XLOC_171137	--	Novel_mRNA	mRNA	21	6100858	6290184	+	10	8447
XM_018038508.1	gene-BTN3A3	BTN3A3	protein_coding	mRNA	23	18341075	18358821	+	14	2079
XM_005701397.3	gene-BHLHE23	BHLHE23	protein_coding	mRNA	13	53747815	53750108	+	1	2294
XM_018038416.1	gene-MBD4	MBD4	protein_coding	mRNA	22	56286629	56294291	+	7	1792
Novel_015409	XLOC_156142	--	Novel_mRNA	mRNA	18	23058891	23150107	-	38	9949
XM_018039544.1	gene-CNDP1	CNDP1	protein_coding	mRNA	24	3982265	4005581	-	13	1753
XM_018054838.1	gene-ADRA2B	ADRA2B	protein_coding	mRNA	11	2186874	2190575	-	2	3210
Novel_013845	XLOC_141548	--	Novel_mRNA	mRNA	16	18383857	18386949	-	3	2698
Novel_015403	XLOC_156099	--	Novel_mRNA	mRNA	18	21426429	21720692	-	18	3074
XM_005700249.3	gene-CAPN6	CAPN6	protein_coding	mRNA	NW_017189517.1	32796791	32821641	+	13	3553
Novel_015401	XLOC_156079	--	Novel_mRNA	mRNA	18	20519354	20524423	-	2	2591
Novel_015400	XLOC_156079	--	Novel_mRNA	mRNA	18	20498110	20524423	-	2	2287
Novel_015407	XLOC_156142	--	Novel_mRNA	mRNA	18	22991156	23150107	-	39	13117
XM_013966480.2	gene-MAP3K7	MAP3K7	protein_coding	mRNA	9	46961207	47035416	+	17	4998
Novel_015405	XLOC_156142	--	Novel_mRNA	mRNA	18	22991156	23148451	-	40	11302
XM_013967508.2	gene-CCDC115	CCDC115	protein_coding	mRNA	2	135231435	135235504	+	5	1829
XM_018042373.1	gene-CAMK2G	CAMK2G	protein_coding	mRNA	28	15875528	15930501	+	20	3640
XM_005680026.3	gene-ASB8	ASB8	protein_coding	mRNA	5	31711229	31719835	+	4	2250
XM_018053520.1	gene-IPCEF1	IPCEF1	protein_coding	mRNA	9	78186321	78265299	-	10	2513
XM_018047254.1	gene-SRPK2	SRPK2	protein_coding	mRNA	4	73761992	74005323	+	17	5244
XM_018049972.1	gene-MEF2C	MEF2C	protein_coding	mRNA	7	22108273	22286218	+	11	6183
Novel_001946	XLOC_022178	--	Novel_mRNA	mRNA	2	121646385	121692090	-	17	11141
XM_018059419.1	gene-ZNF142	ZNF142	protein_coding	mRNA	2	29181663	29200986	+	10	6258
XM_018059185.1	gene-PHF21A	PHF21A	protein_coding	mRNA	15	6834370	7024603	+	18	3872
XM_018055051.1	gene-DYSF	DYSF	protein_coding	mRNA	11	12777175	12989895	-	59	6861
XM_005687822.3	gene-ESF1	ESF1	protein_coding	mRNA	13	7108140	7170776	-	14	4519
XM_005695357.3	gene-SERPINA4	SERPINA4	protein_coding	mRNA	21	58646743	58654147	+	5	1275
XM_018038614.1	gene-CSNK2B	CSNK2B	protein_coding	mRNA	23	22330567	22337046	+	8	3341
XM_018061156.1	gene-PTPN11	PTPN11	protein_coding	mRNA	17	9300848	9368622	+	16	6124
XM_018058440.1	gene-CSPP1	CSPP1	protein_coding	mRNA	14	50799024	50912761	-	30	4408
XM_018047273.1	gene-PHTF2	PHTF2	protein_coding	mRNA	4	76866399	76951540	+	17	4593
Novel_015551	XLOC_156963	--	Novel_mRNA	mRNA	18	45872915	45908782	-	20	5850
XM_018063526.1	gene-LOC102181985	LOC102181985	protein_coding	mRNA	18	66885182	66907417	-	7	4554
XM_005700537.3	gene-TMLHE	TMLHE	protein_coding	mRNA	NW_017190073.1	238954	309984	-	9	3429
XM_018058743.1	gene-SLC39A4	SLC39A4	protein_coding	mRNA	14	81410936	81415646	-	12	2391
XM_018050626.1	gene-ZNF346	ZNF346	protein_coding	mRNA	7	72054599	72080091	-	7	2305
XM_018051936.1	gene-BNC2	BNC2	protein_coding	mRNA	8	27688915	27833546	+	3	12665
XM_018045272.1	gene-LOC108634955	LOC108634955	protein_coding	mRNA	NW_017194824.1	3049	25345	-	5	934
XM_018042875.1	gene-ANKRD13D	ANKRD13D	protein_coding	mRNA	29	45595261	45606503	+	15	2123
XM_005677614.3	gene-PIP5K1A	PIP5K1A	protein_coding	mRNA	3	100544183	100583914	+	15	3721
XM_005689757.2	gene-LOC102174408	LOC102174408	protein_coding	mRNA	15	36348997	36349951	+	1	955
XM_018038666.1	gene-TMEM217	TMEM217	protein_coding	mRNA	23	37644148	37645314	+	1	1167
XM_013968635.2	gene-GNRH2	GNRH2	protein_coding	mRNA	13	51477526	51478820	-	2	1172
Novel_016434	XLOC_161473	--	Novel_mRNA	mRNA	19	53264807	53366251	+	14	4862
Novel_006517	XLOC_065337	--	Novel_mRNA	mRNA	7	95611556	95614030	+	4	800
XM_018064212.1	gene-LOC102179590	LOC102179590	protein_coding	mRNA	19	13884732	13923149	+	4	825
Novel_003064	XLOC_032173	--	Novel_mRNA	mRNA	3	106163180	106168265	-	10	2465
Novel_015164	XLOC_153733	--	Novel_mRNA	mRNA	18	56106451	56114468	+	5	1883
XM_018063150.1	gene-LOC102181148	LOC102181148	protein_coding	mRNA	18	16102840	16116932	+	6	4987
XM_005674807.3	gene-ARL13B	ARL13B	protein_coding	mRNA	1	37039733	37121323	+	10	3591
XM_018051038.1	gene-TYK2	TYK2	protein_coding	mRNA	7	94758873	94788136	-	26	5896
Novel_018058	XLOC_177761	--	Novel_mRNA	mRNA	22	16960533	17074146	+	32	17179
NM_001314348.1	gene-ITGB6	ITGB6	protein_coding	mRNA	2	99912972	99996073	-	15	2367
XM_018065989.1	gene-MAN2C1	MAN2C1	protein_coding	mRNA	21	32896856	32908548	+	26	3562
Novel_006510	XLOC_065297	--	Novel_mRNA	mRNA	7	94954115	94961205	+	10	1404
NM_001285638.1	gene-IL12A	IL12A	protein_coding	mRNA	1	106965310	106971754	-	7	688
Novel_009133	XLOC_094314	--	Novel_mRNA	mRNA	10	78099429	78104489	+	3	2028
Novel_009130	XLOC_094306	--	Novel_mRNA	mRNA	10	78052234	78053048	+	2	685
XM_018039038.1	gene-ECI2	ECI2	protein_coding	mRNA	23	15610914	15628530	-	11	1469
Novel_009136	XLOC_094324	--	Novel_mRNA	mRNA	10	78381597	78391298	+	6	3994
Novel_006513	XLOC_065329	--	Novel_mRNA	mRNA	7	95450382	95482692	+	14	9348
Novel_009134	XLOC_094318	--	Novel_mRNA	mRNA	10	78109759	78110317	+	2	416
Novel_009135	XLOC_094319	--	Novel_mRNA	mRNA	10	78128349	78129013	+	2	449
XM_018063140.1	gene-PRPF40A	PRPF40A	protein_coding	mRNA	2	92646377	92705560	-	26	3778
Novel_015160	XLOC_153728	--	Novel_mRNA	mRNA	18	56042597	56056237	+	5	4523
Novel_009138	XLOC_094327	--	Novel_mRNA	mRNA	10	78422453	78423293	+	2	732
Novel_009139	XLOC_094331	--	Novel_mRNA	mRNA	10	78434591	78435128	+	2	395
XM_005699792.3	gene-POLR2G	POLR2G	protein_coding	mRNA	29	41409917	41413213	+	8	819
XM_005684957.3	gene-AGPAT4	AGPAT4	protein_coding	mRNA	9	84094636	84235445	-	9	1858
Novel_018697	XLOC_183684	--	Novel_mRNA	mRNA	23	13896284	14248555	+	5	35470
XM_018049020.1	gene-LOC102177792	LOC102177792	protein_coding	mRNA	5	26918781	26927678	+	9	2314
Novel_011541	XLOC_117884	--	Novel_mRNA	mRNA	13	64479186	64505560	+	17	2838
Novel_015162	XLOC_153728	--	Novel_mRNA	mRNA	18	56044410	56056237	+	2	11529
XM_005685589.1	gene-LOC102188598	LOC102188598	protein_coding	mRNA	10	74929084	74930025	+	1	942
Novel_014754	XLOC_150083	--	Novel_mRNA	mRNA	17	52711603	52756170	-	7	9292
XM_018053964.1	gene-RPS6KL1	RPS6KL1	protein_coding	mRNA	10	16950788	16967341	+	10	3175
XM_005674817.2	gene-LOC102172099	LOC102172099	protein_coding	mRNA	1	42145234	42146157	+	1	924
XM_018040878.1	gene-CLDN15	CLDN15	protein_coding	mRNA	25	36373825	36380450	+	6	2545
Novel_014750	XLOC_149871	--	Novel_mRNA	mRNA	17	45675618	45678502	-	2	2863
XM_005687981.3	gene-MRC1	MRC1	protein_coding	mRNA	13	31591582	31703968	+	30	5618
Novel_014752	XLOC_150073	--	Novel_mRNA	mRNA	17	52620868	52691982	-	18	7570
Novel_014753	XLOC_150073	--	Novel_mRNA	mRNA	17	52620868	52696089	-	20	9725
XM_018050610.1	gene-GRK6	GRK6	protein_coding	mRNA	7	71678076	71692103	-	16	2400
NM_001285642.1	gene-CFLAR	CFLAR	protein_coding	mRNA	2	46212941	46246386	-	9	1455
XM_005693228.3	gene-C19H17orf75	C19H17orf75	protein_coding	mRNA	19	17468925	17481264	+	10	3523
Novel_014759	XLOC_150083	--	Novel_mRNA	mRNA	17	52728393	52756170	-	4	11845
XM_018040132.1	gene-ZNF174	ZNF174	protein_coding	mRNA	25	2735217	2742089	+	4	1991
XM_018057625.1	gene-LOC102191534	LOC102191534	protein_coding	mRNA	13	57359503	57431417	+	5	1208
XM_018047199.1	gene-STARD3NL	STARD3NL	protein_coding	mRNA	4	70230414	70284827	-	9	3427
XM_018054321.1	gene-USP3	USP3	protein_coding	mRNA	10	56596472	56696790	+	16	5321
XR_001919367.1	gene-PXN	PXN	protein_coding	mRNA	17	8541743	8554088	+	8	3907
XM_018061370.1	gene-CCDC92	CCDC92	protein_coding	mRNA	17	19426321	19466812	-	4	1714
XM_005682220.2	gene-LOC102182580	LOC102182580	protein_coding	mRNA	7	101422454	101428732	+	3	1119
XM_018041591.1	gene-BLNK	BLNK	protein_coding	mRNA	26	34006883	34084189	+	17	1841
XM_005680836.3	gene-LOC102182017	LOC102182017	protein_coding	mRNA	5	97662125	97676945	+	8	1526
XM_018053266.1	gene-NHSL1	NHSL1	protein_coding	mRNA	9	63313909	63431849	-	8	7097
XM_005697563.3	gene-THUMPD1	THUMPD1	protein_coding	mRNA	25	18317788	18325275	-	4	4616
Novel_003222	XLOC_033395	--	Novel_mRNA	mRNA	4	14517035	14528520	+	4	1172
XM_018049544.1	gene-RUFY3	RUFY3	protein_coding	mRNA	6	86629018	86702069	+	18	3731
XM_013972440.2	gene-PTGES3L	PTGES3L	protein_coding	mRNA	19	42678374	42684399	-	8	978
XM_018040089.1	gene-LOC108633874	LOC108633874	protein_coding	mRNA	25	156944	159587	+	3	673
XM_013969700.2	gene-LOC102184454	LOC102184454	protein_coding	mRNA	15	32882764	32883725	-	2	960
Novel_000711	XLOC_008233	--	Novel_mRNA	mRNA	1	73490005	73500736	-	4	5572
Novel_000710	XLOC_008233	--	Novel_mRNA	mRNA	1	73490005	73500736	-	3	5507
Novel_000713	XLOC_008237	--	Novel_mRNA	mRNA	1	73623050	73725671	-	23	3025
XM_018045385.1	gene-GNG12	GNG12	protein_coding	mRNA	3	43264339	43402211	-	4	4171
XM_005691456.3	gene-HSPB8	HSPB8	protein_coding	mRNA	17	15082189	15095211	+	3	1906
Novel_000714	XLOC_008237	--	Novel_mRNA	mRNA	1	73623050	73728634	-	25	2959
Novel_000717	XLOC_008263	--	Novel_mRNA	mRNA	1	74237597	74365616	-	2	2252
XM_018045958.1	gene-CD58	CD58	protein_coding	mRNA	3	93758719	93828819	-	7	2432
XM_018060004.1	gene-ETNK2	ETNK2	protein_coding	mRNA	16	1298180	1315951	-	7	2089
Novel_000718	XLOC_008266	--	Novel_mRNA	mRNA	1	74601824	75037816	-	7	5377
XM_018057755.1	gene-TRPC4AP	TRPC4AP	protein_coding	mRNA	13	63875122	63945370	-	19	3196
Novel_015554	XLOC_156990	--	Novel_mRNA	mRNA	18	46567369	46592169	-	19	8043
XM_018051790.1	gene-CBR4	CBR4	protein_coding	mRNA	8	965974	986757	-	5	4200
Novel_010922	XLOC_111557	--	Novel_mRNA	mRNA	12	63866409	63870579	+	2	2667
Novel_010921	XLOC_111557	--	Novel_mRNA	mRNA	12	63633798	63870579	+	6	3424
XM_013963719.2	gene-CEP290	CEP290	protein_coding	mRNA	5	17623333	17716359	-	51	7906
Novel_010927	XLOC_111652	--	Novel_mRNA	mRNA	12	64811931	64838559	+	7	1293
Novel_010926	XLOC_111649	--	Novel_mRNA	mRNA	12	64685923	64777936	+	4	3942
Novel_010925	XLOC_111649	--	Novel_mRNA	mRNA	12	64684222	64777936	+	5	5608
XM_013970423.2	gene-RGS8	RGS8	protein_coding	mRNA	16	62328361	62361252	-	7	5571
XM_005687682.3	gene-EDNRB	EDNRB	protein_coding	mRNA	12	32999353	33027308	+	8	2092
Novel_010929	XLOC_111660	--	Novel_mRNA	mRNA	12	64992018	65019943	+	5	3093
Novel_010928	XLOC_111652	--	Novel_mRNA	mRNA	12	64821962	64838559	+	7	1127
XM_005688848.3	gene-NSMCE2	NSMCE2	protein_coding	mRNA	14	66949290	67180408	+	8	1197
XM_018049847.1	gene-ADD1	ADD1	protein_coding	mRNA	6	116650403	116736813	+	16	2152
XM_018043671.1	gene-LOC108633215	LOC108633215	protein_coding	mRNA	NW_017189516.1	21655548	21685901	-	12	2048
XM_018064991.1	gene-FBXO47	FBXO47	protein_coding	mRNA	19	39158485	39183096	-	10	1993
Novel_015501	XLOC_156657	--	Novel_mRNA	mRNA	18	40956091	40963414	-	2	3671
XM_018043417.1	gene-DAGLA	DAGLA	protein_coding	mRNA	29	40515101	40545719	+	20	6104
XM_018055039.1	gene-EGR4	EGR4	protein_coding	mRNA	11	11028053	11030802	+	2	2349
XM_005690881.2	gene-C16H1orf158	C16H1orf158	protein_coding	mRNA	16	53208239	53239935	-	4	1303
Novel_018194	XLOC_179593	--	Novel_mRNA	mRNA	22	50165552	50177980	+	18	5257
XM_018050932.1	gene-KHSRP	KHSRP	protein_coding	mRNA	7	92446376	92457933	-	20	3111
XM_013969812.2	gene-EMSY	EMSY	protein_coding	mRNA	15	26991413	27072512	-	21	5754
Novel_019268	XLOC_188016	--	Novel_mRNA	mRNA	23	41497060	41510453	-	16	5082
XM_018060051.1	gene-CDK18	CDK18	protein_coding	mRNA	16	2654707	2683473	+	16	3082
Novel_003069	XLOC_032192	--	Novel_mRNA	mRNA	3	107007828	107050664	-	9	1941
XM_018060022.1	gene-NFASC	NFASC	protein_coding	mRNA	16	1994583	2196855	+	33	10165
XM_018053107.1	gene-CD24	CD24	protein_coding	mRNA	9	30314701	30319283	+	2	1830
XM_018064660.1	gene-LOC102181716	LOC102181716	protein_coding	mRNA	19	29317461	29338520	-	42	6108
XM_013973951.2	gene-AGPAT1	AGPAT1	protein_coding	mRNA	23	22730564	22734422	-	6	2652
Novel_018195	XLOC_179593	--	Novel_mRNA	mRNA	22	50165552	50177980	+	19	5386
Novel_006044	XLOC_060747	--	Novel_mRNA	mRNA	6	116761241	116806649	-	12	1754
Novel_015556	XLOC_156993	--	Novel_mRNA	mRNA	18	46606387	46626140	-	14	1723
XM_018048101.1	gene-RAB5B	RAB5B	protein_coding	mRNA	5	56696453	56712111	-	8	3513
XM_018040095.1	gene-LUC7L	LUC7L	protein_coding	mRNA	25	177240	206233	-	10	2521
XM_018044746.1	gene-LOC102171530	LOC102171530	protein_coding	mRNA	NW_017189792.1	18137	20102	+	2	1875
XM_005690895.3	gene-ZBTB37	ZBTB37	protein_coding	mRNA	16	53760754	53776150	+	4	5593
XM_018061091.1	gene-USP30	USP30	protein_coding	mRNA	17	7088201	7110113	+	13	2002
XM_018060241.1	gene-AHCTF1	AHCTF1	protein_coding	mRNA	16	28975489	29067190	+	36	9004
XM_018045962.1	gene-CD58	CD58	protein_coding	mRNA	3	93758719	93828819	-	6	2336
XM_005676205.3	gene-NCKAP5	NCKAP5	protein_coding	mRNA	2	71387840	72425738	-	19	6147
XM_018043872.1	gene-RAB9A	RAB9A	protein_coding	mRNA	NW_017189516.1	56570421	56626562	-	4	1275
XM_018063138.1	gene-CDC42EP5	CDC42EP5	protein_coding	mRNA	18	64643002	64648946	-	4	1529
XM_018039431.1	gene-DSG3	DSG3	protein_coding	mRNA	24	25974883	26008470	-	16	4630
XM_018054765.1	gene-IL1F10	IL1F10	protein_coding	mRNA	11	46419922	46423769	+	4	912
XM_018058094.1	gene-TRIM62	TRIM62	protein_coding	mRNA	2	15187007	15224856	-	6	3637
XM_018039846.1	gene-CCDC154	CCDC154	protein_coding	mRNA	25	1045242	1052559	-	16	2127
XM_018061517.1	gene-INTU	INTU	protein_coding	mRNA	17	40776294	40854988	+	16	3498
XM_018049381.1	gene-PDS5A	PDS5A	protein_coding	mRNA	6	59470756	59599211	-	33	7027
Novel_021230	XLOC_207726	--	Novel_mRNA	mRNA	28	20602477	20690785	+	11	6261
XM_018045685.1	gene-LPAR3	LPAR3	protein_coding	mRNA	3	61931309	62014573	-	3	2211
XM_018062349.1	gene-MAP4K1	MAP4K1	protein_coding	mRNA	18	49261937	49278680	-	31	2763
XM_018039201.1	gene-TMEM14A	TMEM14A	protein_coding	mRNA	23	24089494	24106606	-	7	1697
XM_013964941.2	gene-GUK1	GUK1	protein_coding	mRNA	7	105828433	105835006	+	8	1034
Novel_011953	XLOC_122259	--	Novel_mRNA	mRNA	13	61942764	61948104	-	4	736
XM_018064034.1	gene-TBX4	TBX4	protein_coding	mRNA	19	11242889	11270122	-	8	2682
XM_005679993.3	gene-MCRS1	MCRS1	protein_coding	mRNA	5	29916502	29926058	+	15	1945
XM_018042881.1	gene-SF1	SF1	protein_coding	mRNA	29	43426606	43440529	-	14	3121
XM_018050628.1	gene-UIMC1	UIMC1	protein_coding	mRNA	7	72108276	72241571	+	15	2563
Novel_018193	XLOC_179593	--	Novel_mRNA	mRNA	22	50165552	50177980	+	17	8071
Novel_015558	XLOC_156996	--	Novel_mRNA	mRNA	18	46691313	46695903	-	7	851
XM_018043848.1	gene-PHKA1	PHKA1	protein_coding	mRNA	NW_017189516.1	9352165	9527318	-	32	4438
XM_013965501.2	gene-LOC106502347	LOC106502347	protein_coding	mRNA	7	50823943	50826985	-	4	821
XM_018046247.1	gene-RUSC1	RUSC1	protein_coding	mRNA	3	104814482	104824441	+	11	3852
Novel_001042	XLOC_012221	--	Novel_mRNA	mRNA	2	2460961	2592678	+	105	16498
Novel_001043	XLOC_012221	--	Novel_mRNA	mRNA	2	2460961	2592678	+	106	16238
Novel_001040	XLOC_012213	--	Novel_mRNA	mRNA	2	2263128	2295228	+	15	3168
Novel_001041	XLOC_012214	--	Novel_mRNA	mRNA	2	2300382	2347849	+	9	2406
Novel_001046	XLOC_012303	--	Novel_mRNA	mRNA	2	3828603	3837654	+	3	7430
XM_018061507.1	gene-NUDT6	NUDT6	protein_coding	mRNA	17	36278251	36333668	-	5	1634
Novel_001044	XLOC_012221	--	Novel_mRNA	mRNA	2	2460961	2592678	+	107	16322
Novel_001045	XLOC_012229	--	Novel_mRNA	mRNA	2	2692769	2811091	+	5	12640
XM_018052988.1	gene-TRDN	TRDN	protein_coding	mRNA	9	14947170	15324539	+	38	2270
XM_018041479.1	gene-CHST15	CHST15	protein_coding	mRNA	26	8243188	8323860	+	8	4610
Novel_001048	XLOC_012323	--	Novel_mRNA	mRNA	2	4070728	4107593	+	13	3414
XM_005694796.3	gene-LOC102173506	LOC102173506	protein_coding	mRNA	20	38121965	38148978	+	7	2814
Novel_003703	XLOC_038515	--	Novel_mRNA	mRNA	4	14516938	14532712	-	6	940
XM_018058930.1	gene-LOC108637620	LOC108637620	protein_coding	mRNA	15	73312636	73334444	+	5	672
XM_018047310.1	gene-SYNJ1	SYNJ1	protein_coding	mRNA	1	1282150	1376560	+	31	6970
Novel_006212	XLOC_062976	--	Novel_mRNA	mRNA	7	58412444	58459577	+	4	2682
XM_018060395.1	gene-ENO1	ENO1	protein_coding	mRNA	16	43110116	43124014	+	12	1807
XM_018058416.1	gene-STAU2	STAU2	protein_coding	mRNA	14	45041612	45355120	+	13	2771
Novel_006211	XLOC_062933	--	Novel_mRNA	mRNA	7	57921284	58007660	+	4	4090
Novel_006216	XLOC_062984	--	Novel_mRNA	mRNA	7	58674624	58682066	+	13	2726
XM_018043728.1	gene-LOC102191688	LOC102191688	protein_coding	mRNA	NW_017189516.1	37599384	37603407	-	2	1967
Novel_006214	XLOC_062976	--	Novel_mRNA	mRNA	7	58412444	58584804	+	4	3377
Novel_006215	XLOC_062984	--	Novel_mRNA	mRNA	7	58674624	58682066	+	12	3549
Novel_006218	XLOC_062991	--	Novel_mRNA	mRNA	7	58778361	58802714	+	14	8670
XM_018041958.1	gene-STOX2	STOX2	protein_coding	mRNA	27	30901868	31093356	-	6	3363
XM_018066483.1	gene-RCCD1	RCCD1	protein_coding	mRNA	21	20991808	21000382	-	9	2871
XM_013970389.2	gene-PROX1	PROX1	protein_coding	mRNA	16	68179003	68233180	-	5	7865
XM_005692140.3	gene-HSD11B2	HSD11B2	protein_coding	mRNA	18	36306115	36311845	+	5	1856
XM_005680285.3	gene-DDIT3	DDIT3	protein_coding	mRNA	5	55282316	55286252	+	4	903
XM_018043995.1	gene-RGN	RGN	protein_coding	mRNA	NW_017189516.1	19599958	19615317	+	7	1374
XM_005693002.3	gene-AURKC	AURKC	protein_coding	mRNA	18	65929447	65933267	+	7	1256
XM_018065664.1	gene-C20H5orf42	C20H5orf42	protein_coding	mRNA	20	37023558	37128188	+	53	10495
XM_005683010.3	gene-SLC23A1	SLC23A1	protein_coding	mRNA	7	59837144	59851714	+	16	3026
XM_018060340.1	gene-AGTRAP	AGTRAP	protein_coding	mRNA	16	40414580	40434456	-	5	2288
Novel_005053	XLOC_050929	--	Novel_mRNA	mRNA	5	63911857	63914167	-	2	1840
XM_018038447.1	gene-CIDEC	CIDEC	protein_coding	mRNA	22	16689618	16698787	+	5	1259
XM_018050241.1	gene-LOC102191519	LOC102191519	protein_coding	mRNA	7	57920014	58035444	-	4	4861
XM_018040992.1	gene-SRRM3	SRRM3	protein_coding	mRNA	25	35204037	35257583	+	15	3442
XM_005689112.3	gene-PEX2	PEX2	protein_coding	mRNA	14	41894807	41911275	+	2	1697
XM_018064240.1	gene-TMEM98	TMEM98	protein_coding	mRNA	19	16958695	16971515	-	7	1294
Novel_015697	XLOC_157614	--	Novel_mRNA	mRNA	18	54722467	54736795	-	3	12226
Novel_011954	XLOC_122270	--	Novel_mRNA	mRNA	13	62347109	62371123	-	16	1996
Novel_012221	XLOC_125209	--	Novel_mRNA	mRNA	14	48647549	48839742	+	22	5144
XM_018042895.1	gene-CDC42BPG	CDC42BPG	protein_coding	mRNA	29	43482879	43501447	-	37	6072
XM_018053302.1	gene-UTRN	UTRN	protein_coding	mRNA	9	68701644	69257114	+	75	12453
XM_018046526.1	gene-TTC24	TTC24	protein_coding	mRNA	3	105864833	105872403	+	11	2712
XM_018061251.1	gene-SH2B3	SH2B3	protein_coding	mRNA	17	16059121	16096805	-	8	5153
Novel_012227	XLOC_125314	--	Novel_mRNA	mRNA	14	52007055	52008345	+	3	1112
Novel_021916	XLOC_213968	--	Novel_mRNA	mRNA	29	25849542	25864173	-	4	8620
Novel_021917	XLOC_213968	--	Novel_mRNA	mRNA	29	25849542	25864247	-	2	14324
XM_005693806.3	gene-LOC102174062	LOC102174062	protein_coding	mRNA	19	41155486	41157047	-	1	1562
XM_018061471.1	gene-ZNF140	ZNF140	protein_coding	mRNA	17	27025630	27039498	-	4	2734
Novel_021912	XLOC_213665	--	Novel_mRNA	mRNA	29	18025763	18122280	-	15	3072
Novel_021913	XLOC_213665	--	Novel_mRNA	mRNA	29	18025763	18122280	-	15	3083
Novel_019333	XLOC_188704	--	Novel_mRNA	mRNA	24	21683963	21807069	+	14	5833
Novel_021911	XLOC_213665	--	Novel_mRNA	mRNA	29	17959943	18122280	-	16	3603
Novel_015154	XLOC_153670	--	Novel_mRNA	mRNA	18	55149719	55187037	+	14	6093
Novel_012225	XLOC_125248	--	Novel_mRNA	mRNA	14	50798328	50912802	+	30	5208
XM_018046835.1	gene-LOC102184403	LOC102184403	protein_coding	mRNA	4	13524776	13575784	+	9	6347
XM_018052174.1	gene-RNF38	RNF38	protein_coding	mRNA	8	60274074	60402244	-	12	4950
Novel_021918	XLOC_214026	--	Novel_mRNA	mRNA	29	27433505	27446841	-	9	3428
XM_018067147.1	gene-SPICE1	SPICE1	protein_coding	mRNA	1	57914336	57965490	-	19	3146
Novel_003996	XLOC_041072	--	Novel_mRNA	mRNA	4	73861707	74002711	-	15	2599
Novel_003997	XLOC_041072	--	Novel_mRNA	mRNA	4	73861707	74002726	-	15	2614
Novel_003994	XLOC_041072	--	Novel_mRNA	mRNA	4	73761929	74002757	-	16	2648
Novel_003995	XLOC_041072	--	Novel_mRNA	mRNA	4	73761929	74002772	-	16	2663
XM_005675427.2	gene-MBNL1	MBNL1	protein_coding	mRNA	1	114974326	115165844	-	10	6041
Novel_003993	XLOC_041072	--	Novel_mRNA	mRNA	4	73761447	74004182	-	16	4045
XM_018060389.1	gene-SPSB1	SPSB1	protein_coding	mRNA	16	42602138	42672843	-	4	3075
Novel_003991	XLOC_041071	--	Novel_mRNA	mRNA	4	73658724	73714318	-	16	3550
XM_013971319.2	gene-CEP89	CEP89	protein_coding	mRNA	18	44381356	44456579	-	19	3475
XR_001919718.1	gene-CENPV	CENPV	protein_coding	mRNA	19	32953551	32972874	+	8	1461
XM_018052093.1	gene-LOC102189950	LOC102189950	protein_coding	mRNA	8	53509979	53832152	-	7	6346
XM_018043399.1	gene-NRXN2	NRXN2	protein_coding	mRNA	29	43279422	43389709	-	23	6625
Novel_003999	XLOC_041093	--	Novel_mRNA	mRNA	4	74895213	74970502	-	14	2968
XM_018041962.1	gene-STOX2	STOX2	protein_coding	mRNA	27	30896837	30932065	-	4	8342
XM_018061854.1	gene-CTU2	CTU2	protein_coding	mRNA	18	15321472	15340887	+	16	1872
XM_018061712.1	gene-LDHD	LDHD	protein_coding	mRNA	18	3694393	3698425	-	11	1885
XM_013975606.2	gene-USP54	USP54	protein_coding	mRNA	28	16031313	16156414	+	24	5850
Novel_015695	XLOC_157614	--	Novel_mRNA	mRNA	18	54722467	54735936	-	3	12729
Novel_011956	XLOC_122285	--	Novel_mRNA	mRNA	13	62545228	62683521	-	12	5861
XR_001919226.1	gene-RNF121	RNF121	protein_coding	mRNA	15	31788430	31874308	-	8	3281
Novel_013033	XLOC_134089	--	Novel_mRNA	mRNA	15	72569626	72574415	+	2	4713
XM_018046821.1	gene-EZH2	EZH2	protein_coding	mRNA	4	8606296	8663314	+	20	2682
XM_018040116.1	gene-LOC102178413	LOC102178413	protein_coding	mRNA	25	2640628	2655832	+	8	9446
XM_018049229.1	gene-SEC24B	SEC24B	protein_coding	mRNA	6	16140031	16219565	-	24	4776
XM_013962624.2	gene-EVI5	EVI5	protein_coding	mRNA	3	69664264	69887942	-	20	6534
XM_018045180.1	gene-SCRIB	SCRIB	protein_coding	mRNA	NW_017190166.1	36559	56514	+	38	5447
Novel_015692	XLOC_157605	--	Novel_mRNA	mRNA	18	54629871	54662311	-	15	5828
XM_018043017.1	gene-PPP6R3	PPP6R3	protein_coding	mRNA	29	46972937	47094133	+	24	3246
XM_018047437.1	gene-ANKIB1	ANKIB1	protein_coding	mRNA	4	110878354	111033122	-	19	5632
XM_005690908.3	gene-MRPS14	MRPS14	protein_coding	mRNA	16	54751607	54773940	-	3	649
XM_005696291.3	gene-OARD1	OARD1	protein_coding	mRNA	23	33807511	33813397	+	6	1467
XM_018060707.1	gene-CARF	CARF	protein_coding	mRNA	2	44633661	44682273	-	16	2863
XM_018054948.1	gene-LOC102168673	LOC102168673	protein_coding	mRNA	2	3386673	3397746	-	4	1027
XM_005684734.3	gene-ARHGAP18	ARHGAP18	protein_coding	mRNA	9	55029521	55165818	-	15	3486
XM_018041697.1	gene-LOC106503889	LOC106503889	protein_coding	mRNA	26	155084	156089	-	2	360
XR_001918043.1	gene-PRPF40B	PRPF40B	protein_coding	mRNA	5	29857189	29876897	-	25	2818
XM_018061527.1	gene-JADE1	JADE1	protein_coding	mRNA	17	41734387	41791527	+	11	5665
XM_018042544.1	gene-SCMH1	SCMH1	protein_coding	mRNA	3	15637457	15774782	-	13	3054
XM_018045652.1	gene-LOC108635555	LOC108635555	protein_coding	mRNA	NW_017218984.1	946	16723	+	5	2885
XM_005699552.2	gene-LOC102171408	LOC102171408	protein_coding	mRNA	29	26074639	26075571	-	1	933
XM_018040422.1	gene-GNPTG	GNPTG	protein_coding	mRNA	25	988757	999713	+	10	982
XM_013971210.2	gene-ZNF793	ZNF793	protein_coding	mRNA	18	48089593	48120313	-	6	1990
XM_005693694.3	gene-GNGT2	GNGT2	protein_coding	mRNA	19	37003002	37007843	+	3	2239
XM_018060973.1	gene-FAM126B	FAM126B	protein_coding	mRNA	2	46305290	46374898	+	15	9198
XM_018049235.1	gene-SGMS2	SGMS2	protein_coding	mRNA	6	17613593	17710656	-	6	6249
XM_005675437.3	gene-GPR171	GPR171	protein_coding	mRNA	1	116500533	116506942	+	2	1381
XM_013972228.2	gene-GRB7	GRB7	protein_coding	mRNA	19	39744707	39753016	+	14	1968
XM_018066851.1	gene-KIF9	KIF9	protein_coding	mRNA	22	52392466	52429335	+	23	3420
XM_018041939.1	gene-LOC102188826	LOC102188826	protein_coding	mRNA	27	29297312	29313325	-	11	4217
Novel_002021	XLOC_022747	--	Novel_mRNA	mRNA	3	770949	851450	+	29	12620
Novel_002020	XLOC_022747	--	Novel_mRNA	mRNA	3	770949	802597	+	16	13532
Novel_002023	XLOC_022750	--	Novel_mRNA	mRNA	3	856388	879857	+	6	4176
Novel_002022	XLOC_022747	--	Novel_mRNA	mRNA	3	787882	814790	+	20	3894
Novel_002025	XLOC_022750	--	Novel_mRNA	mRNA	3	869202	896474	+	11	4040
XM_018041220.1	gene-TCF7L2	TCF7L2	protein_coding	mRNA	26	18332418	18532264	-	14	3521
Novel_002027	XLOC_022761	--	Novel_mRNA	mRNA	3	941186	945552	+	5	1760
XM_005684544.3	gene-NT5DC1	NT5DC1	protein_coding	mRNA	9	21712201	21831537	-	12	3243
Novel_003378	XLOC_034709	--	Novel_mRNA	mRNA	4	48793843	48869832	+	2	1103
Novel_003379	XLOC_034726	--	Novel_mRNA	mRNA	4	49065657	49147579	+	10	6289
Novel_015690	XLOC_157582	--	Novel_mRNA	mRNA	18	54442618	54449088	-	2	1684
XM_018062863.1	gene-LOC108638009	LOC108638009	protein_coding	mRNA	18	57693458	57699545	-	3	1511
Novel_003372	XLOC_034456	--	Novel_mRNA	mRNA	4	45655544	45683488	+	10	1486
Novel_003373	XLOC_034457	--	Novel_mRNA	mRNA	4	45702752	45708676	+	3	4160
Novel_003370	XLOC_034443	--	Novel_mRNA	mRNA	4	45215105	45347362	+	28	7096
Novel_003371	XLOC_034456	--	Novel_mRNA	mRNA	4	45655167	45683488	+	10	1940
Novel_003376	XLOC_034464	--	Novel_mRNA	mRNA	4	45852925	45866201	+	5	1758
XM_018053736.1	gene-EPB41L4A	EPB41L4A	protein_coding	mRNA	10	99479663	99763792	-	25	3899
Novel_003374	XLOC_034457	--	Novel_mRNA	mRNA	4	45702795	45708676	+	2	4595
XM_018047284.1	gene-CACNA2D1	CACNA2D1	protein_coding	mRNA	4	81665818	82201273	-	38	7547
XM_018062932.1	gene-NEB	NEB	protein_coding	mRNA	2	91553020	91756992	-	161	22990
XM_005677662.3	gene-ENSA	ENSA	protein_coding	mRNA	3	100064153	100071003	-	4	1248
XM_013965635.2	gene-LOC102191519	LOC102191519	protein_coding	mRNA	7	57920014	58058320	-	4	4706
XM_005681790.3	gene-NUP54	NUP54	protein_coding	mRNA	6	91512810	91544887	-	12	2664
XM_018042764.1	gene-LOC102188566	LOC102188566	protein_coding	mRNA	29	46029958	46034397	+	5	2126
XM_005681812.2	gene-GK2	GK2	protein_coding	mRNA	6	94593925	94595760	-	1	1836
Novel_019336	XLOC_188704	--	Novel_mRNA	mRNA	24	21683963	21807069	+	13	6153
XM_018052520.1	gene-SECISBP2	SECISBP2	protein_coding	mRNA	8	88511906	88550354	-	16	3287
Novel_001453	XLOC_016587	--	Novel_mRNA	mRNA	2	117058905	117139200	+	6	15075
XM_005691155.3	gene-FGG	FGG	protein_coding	mRNA	17	68020620	68028594	-	9	2152
XM_018057570.1	gene-DIDO1	DIDO1	protein_coding	mRNA	13	53803678	53845482	+	16	8891
Novel_015691	XLOC_157601	--	Novel_mRNA	mRNA	18	54541245	54561161	-	12	1367
Novel_022721	XLOC_224564	--	Novel_mRNA	mRNA	NW_017189517.1	40404132	40418768	-	3	1241
XM_018061025.1	gene-GAS2L1	GAS2L1	protein_coding	mRNA	17	2669417	2674869	-	6	2507
XM_018048748.1	gene-RAP2B	RAP2B	protein_coding	mRNA	1	114205077	114214900	-	1	9824
XM_018066059.1	gene-PAPOLA	PAPOLA	protein_coding	mRNA	21	60681234	60734654	+	21	4477
XM_018060356.1	gene-CASZ1	CASZ1	protein_coding	mRNA	16	41333112	41455846	+	21	9150
XM_018042579.1	gene-SCMH1	SCMH1	protein_coding	mRNA	3	15637457	15855355	-	16	3269
XM_018058109.1	gene-LOC102188517	LOC102188517	protein_coding	mRNA	14	80472038	80477749	+	9	1548
XM_018065821.1	gene-LOC102173131	LOC102173131	protein_coding	mRNA	21	33772658	33786393	+	9	1978
XM_018062908.1	gene-NEB	NEB	protein_coding	mRNA	2	91553020	91756992	-	163	23176
XM_013976480.2	gene-PORCN	PORCN	protein_coding	mRNA	NW_017189852.1	74465	85179	+	15	2524
XM_013962559.2	gene-AMPD2	AMPD2	protein_coding	mRNA	3	86705159	86716580	+	17	4032
XM_005696271.3	gene-LOC102180169	LOC102180169	protein_coding	mRNA	23	38181736	38194439	+	2	1124
XM_005699691.3	gene-LOC102168429	LOC102168429	protein_coding	mRNA	29	26282046	26282963	-	1	918
Novel_022726	XLOC_224599	--	Novel_mRNA	mRNA	NW_017189517.1	41453597	41481878	-	4	3375
XR_001295652.2	gene-METTL25	METTL25	protein_coding	mRNA	5	11694260	11824770	+	14	3361
XM_005680345.3	gene-LOC102189738	LOC102189738	protein_coding	mRNA	5	56369002	56370982	+	2	1751
Novel_022727	XLOC_224599	--	Novel_mRNA	mRNA	NW_017189517.1	41453597	41505698	-	4	2506
Novel_004260	XLOC_044447	--	Novel_mRNA	mRNA	5	40218840	40229529	+	3	3416
Novel_018199	XLOC_179593	--	Novel_mRNA	mRNA	22	50165552	50177980	+	20	4496
XM_018038719.1	gene-BTBD9	BTBD9	protein_coding	mRNA	23	36328261	36742465	+	11	3369
XM_018067072.1	gene-SCAP	SCAP	protein_coding	mRNA	22	52203017	52300515	+	25	4475
Novel_022729	XLOC_224599	--	Novel_mRNA	mRNA	NW_017189517.1	41478614	41481878	-	3	2761
XM_018059100.1	gene-CELF1	CELF1	protein_coding	mRNA	15	5670519	5699918	+	15	4632
XM_018066049.1	gene-LOC106501899	LOC106501899	protein_coding	mRNA	21	67044178	67056642	+	11	5309
XM_018043562.1	gene-CDC42EP2	CDC42EP2	protein_coding	mRNA	29	43942206	43948240	+	2	1663
XM_013963104.2	gene-DDC	DDC	protein_coding	mRNA	4	115071265	115162501	-	15	2132
XM_013975926.2	gene-LOC106503744	LOC106503744	protein_coding	mRNA	29	41484960	41488279	-	13	731
XM_018060289.1	gene-SCYL3	SCYL3	protein_coding	mRNA	16	36044779	36086514	-	14	2991
XM_018041404.1	gene-ADD3	ADD3	protein_coding	mRNA	26	21291025	21418370	-	16	4471
Novel_003709	XLOC_038515	--	Novel_mRNA	mRNA	4	14516938	14542435	-	5	1005
XM_018047051.1	gene-ADCY1	ADCY1	protein_coding	mRNA	4	43910110	44004597	+	18	2948
XM_018042012.1	gene-TUSC3	TUSC3	protein_coding	mRNA	27	24006354	24247251	+	11	1784
XM_005680790.3	gene-GOLT1B	GOLT1B	protein_coding	mRNA	5	87253068	87266979	-	5	2246
XM_018042110.1	gene-MYOM2	MYOM2	protein_coding	mRNA	27	43099624	43166695	-	37	4876
XM_018042751.1	gene-LOC102183203	LOC102183203	protein_coding	mRNA	3	17645253	17652416	-	7	1781
XM_005674712.3	gene-MAP3K7CL	MAP3K7CL	protein_coding	mRNA	1	5371273	5417805	-	6	1763
XM_018045017.1	gene-LOC108634779	LOC108634779	protein_coding	mRNA	NW_017190014.1	4254	6805	+	4	1842
Novel_001454	XLOC_016587	--	Novel_mRNA	mRNA	2	117059176	117139200	+	6	8836
XM_013969160.2	gene-PCMTD1	PCMTD1	protein_coding	mRNA	14	61007984	61049881	+	8	4219
XM_005688446.1	gene-LOC102181793	LOC102181793	protein_coding	mRNA	13	60111118	60113329	-	2	300
XM_018040454.1	gene-HAGHL	HAGHL	protein_coding	mRNA	25	563889	566992	+	9	1492
XM_018046914.1	gene-BPGM	BPGM	protein_coding	mRNA	4	21845775	21877330	-	4	3131
Novel_022584	XLOC_222726	--	Novel_mRNA	mRNA	NW_017189517.1	45732951	45988054	+	9	1237
Novel_022585	XLOC_222726	--	Novel_mRNA	mRNA	NW_017189517.1	45732951	46161154	+	14	10881
Novel_022586	XLOC_222726	--	Novel_mRNA	mRNA	NW_017189517.1	45732951	46161154	+	13	11436
XM_018046421.1	gene-C3H1orf226	C3H1orf226	protein_coding	mRNA	3	113041206	113050687	+	3	5663
XM_005696119.3	gene-CDC25A	CDC25A	protein_coding	mRNA	22	51732351	51754411	+	15	2503
Novel_022581	XLOC_222638	--	Novel_mRNA	mRNA	NW_017189517.1	41198135	41200017	+	3	810
Novel_022582	XLOC_222669	--	Novel_mRNA	mRNA	NW_017189517.1	41919432	41935163	+	4	4487
XM_005676781.3	gene-EYA3	EYA3	protein_coding	mRNA	2	10579419	10674892	-	18	5536
XM_005689247.3	gene-SLC26A7	SLC26A7	protein_coding	mRNA	14	9015212	9154346	+	19	5248
Novel_022588	XLOC_222726	--	Novel_mRNA	mRNA	NW_017189517.1	45732951	46161154	+	15	11563
Novel_022589	XLOC_222726	--	Novel_mRNA	mRNA	NW_017189517.1	45987213	46161154	+	5	10453
XM_018041617.1	gene-ADAM8	ADAM8	protein_coding	mRNA	26	387350	399001	+	24	3073
Novel_008308	XLOC_085327	--	Novel_mRNA	mRNA	9	67268239	67457761	+	6	4656
Novel_008309	XLOC_085362	--	Novel_mRNA	mRNA	9	67982383	67990223	+	2	6020
XM_018057465.1	gene-MYT1	MYT1	protein_coding	mRNA	13	53000927	53064388	-	23	5410
XM_018046413.1	gene-PCP4L1	PCP4L1	protein_coding	mRNA	3	111863307	111889608	+	3	1379
Novel_008303	XLOC_085114	--	Novel_mRNA	mRNA	9	64147079	64149693	+	2	2151
XM_005700443.1	gene-CXHXorf66	CXHXorf66	protein_coding	mRNA	NW_017189517.1	5708949	5712106	-	3	1086
XM_005689840.3	gene-TRIM68	TRIM68	protein_coding	mRNA	15	32831606	32845520	-	7	3471
Novel_008306	XLOC_085326	--	Novel_mRNA	mRNA	9	67240517	67265285	+	6	2943
Novel_008307	XLOC_085327	--	Novel_mRNA	mRNA	9	67268239	67457761	+	5	4581
Novel_008304	XLOC_085125	--	Novel_mRNA	mRNA	9	64237085	64272709	+	2	6822
Novel_008305	XLOC_085125	--	Novel_mRNA	mRNA	9	64237114	64272709	+	3	6922
Novel_019477	XLOC_190216	--	Novel_mRNA	mRNA	24	57041860	57189784	+	43	18316
XM_018050323.1	gene-ETF1	ETF1	protein_coding	mRNA	7	60604832	60631818	+	11	3753
XM_018063326.1	gene-ZBTB32	ZBTB32	protein_coding	mRNA	18	47270985	47277356	+	3	5938
XR_001918134.1	gene-SULT4A1	SULT4A1	protein_coding	mRNA	5	113501172	113527744	-	8	1024
XM_018056823.1	gene-TDRD3	TDRD3	protein_coding	mRNA	12	84756405	84986274	+	14	2582
XM_005679730.3	gene-GLIPR1	GLIPR1	protein_coding	mRNA	5	4757153	4813921	+	7	1305
XM_018040045.1	gene-MAPK8IP3	MAPK8IP3	protein_coding	mRNA	25	1215498	1259976	+	33	6039
XM_018065465.1	gene-LOC108638390	LOC108638390	protein_coding	mRNA	2	124246114	124247962	+	1	1849
XM_005701077.3	gene-ASB11	ASB11	protein_coding	mRNA	NW_017189516.1	54961088	54990069	+	7	1455
Novel_018093	XLOC_177761	--	Novel_mRNA	mRNA	22	17030848	17074146	+	13	21303
XM_018064361.1	gene-GOSR1	GOSR1	protein_coding	mRNA	19	21359155	21392232	+	9	842
XM_018040738.1	gene-ELN	ELN	protein_coding	mRNA	25	33078728	33111413	-	36	3632
XM_018048823.1	gene-ACO2	ACO2	protein_coding	mRNA	5	111500379	111547184	+	18	2809
XM_018066256.1	gene-SETD3	SETD3	protein_coding	mRNA	21	63702793	63780586	-	13	2839
XM_005679254.3	gene-NOD1	NOD1	protein_coding	mRNA	4	54332427	54424173	-	14	3972
Novel_011284	XLOC_116164	--	Novel_mRNA	mRNA	13	27348112	27359212	+	2	9357
XM_018061748.1	gene-DOK4	DOK4	protein_coding	mRNA	18	7919897	7932337	-	8	2301
XM_018052674.1	gene-TMEM268	TMEM268	protein_coding	mRNA	8	103502710	103531091	+	11	3753
Novel_018092	XLOC_177761	--	Novel_mRNA	mRNA	22	17030848	17074146	+	12	24587
Novel_023189	XLOC_227884	--	Novel_mRNA	mRNA	NW_017190007.1	6844	15346	+	2	4031
Novel_023188	XLOC_227876	--	Novel_mRNA	mRNA	NW_017190004.1	5290	11510	+	2	5914
XM_005694625.3	gene-ERBIN	ERBIN	protein_coding	mRNA	20	13533964	13661258	-	25	6246
Novel_023186	XLOC_227866	--	Novel_mRNA	mRNA	NW_017189989.1	2623	6904	+	4	2476
Novel_023185	XLOC_227863	--	Novel_mRNA	mRNA	NW_017189977.1	3309	9783	+	4	624
Novel_023184	XLOC_227827	--	Novel_mRNA	mRNA	NW_017189962.1	618010	643286	-	9	4539
Novel_023183	XLOC_227827	--	Novel_mRNA	mRNA	NW_017189962.1	618010	625948	-	3	2969
Novel_012471	XLOC_127865	--	Novel_mRNA	mRNA	14	14667529	15236347	-	9	3237
Novel_023181	XLOC_227809	--	Novel_mRNA	mRNA	NW_017189962.1	415895	424631	-	2	2776
Novel_023180	XLOC_227789	--	Novel_mRNA	mRNA	NW_017189962.1	282109	291463	-	10	2090
XM_018057471.1	gene-RGS19	RGS19	protein_coding	mRNA	13	53118290	53124458	+	6	1475
XM_018040742.1	gene-ELN	ELN	protein_coding	mRNA	25	33078728	33111410	-	34	3530
XM_018061910.1	gene-SPATA2L	SPATA2L	protein_coding	mRNA	18	15975384	15979076	-	3	1744
XM_013970071.2	gene-TLR5	TLR5	protein_coding	mRNA	16	25099755	25103761	-	2	3384
XM_018045283.1	gene-LOC102182149	LOC102182149	protein_coding	mRNA	NW_017195232.1	6480	7989	+	1	1510
Novel_018091	XLOC_177761	--	Novel_mRNA	mRNA	22	17030822	17074146	+	13	13921
XM_018039176.1	gene-LTA	LTA	protein_coding	mRNA	23	22242274	22244681	+	3	2110
XM_018044389.1	gene-YPEL1	YPEL1	protein_coding	mRNA	NW_017189530.1	348365	354267	+	6	3229
Novel_012474	XLOC_127884	--	Novel_mRNA	mRNA	14	15788479	15857949	-	7	4729
XM_013968472.2	gene-PDE1A	PDE1A	protein_coding	mRNA	2	121893413	122280109	-	16	3292
XM_018066928.1	gene-RPUSD3	RPUSD3	protein_coding	mRNA	22	16704276	16713792	+	10	2319
XM_018045049.1	gene-VBP1	VBP1	protein_coding	mRNA	NW_017190073.1	59252	82633	+	6	2108
Novel_005390	XLOC_053405	--	Novel_mRNA	mRNA	5	118987534	119005967	-	9	1827
XM_005700147.3	gene-TAF7L	TAF7L	protein_coding	mRNA	NW_017189517.1	40566477	40587270	-	13	3956
Novel_023235	XLOC_228330	--	Novel_mRNA	mRNA	NW_017190140.1	80207	116603	-	15	3046
Novel_018090	XLOC_177761	--	Novel_mRNA	mRNA	22	17030822	17074146	+	13	24596
Novel_023237	XLOC_228371	--	Novel_mRNA	mRNA	NW_017190143.1	20285	27884	-	11	2034
Novel_015699	XLOC_157615	--	Novel_mRNA	mRNA	18	54745805	54756656	-	4	2058
Novel_023231	XLOC_228308	--	Novel_mRNA	mRNA	NW_017190136.1	105055	133940	+	10	4088
XM_018054525.1	gene-NDRG2	NDRG2	protein_coding	mRNA	10	76836352	76841717	-	13	1771
Novel_023233	XLOC_228315	--	Novel_mRNA	mRNA	NW_017190136.1	84276	87690	-	4	2894
Novel_023232	XLOC_228312	--	Novel_mRNA	mRNA	NW_017190136.1	871	16503	-	25	3600
Novel_023239	XLOC_228374	--	Novel_mRNA	mRNA	NW_017190143.1	47031	52345	-	11	1663
Novel_023238	XLOC_228374	--	Novel_mRNA	mRNA	NW_017190143.1	47031	52321	-	11	1645
XM_018054478.1	gene-SPRED1	SPRED1	protein_coding	mRNA	10	69076145	69199172	-	7	5510
XM_018044153.1	gene-ARMCX5	ARMCX5	protein_coding	mRNA	NW_017189517.1	41396256	41400868	+	3	2610
Novel_004269	XLOC_044485	--	Novel_mRNA	mRNA	5	43368833	43488037	+	7	15414
XM_005682100.3	gene-DDX49	DDX49	protein_coding	mRNA	7	104460841	104468773	+	13	1971
XM_018040309.1	gene-TBC1D24	TBC1D24	protein_coding	mRNA	25	1878994	1902087	+	11	5510
Novel_018097	XLOC_177761	--	Novel_mRNA	mRNA	22	17030859	17074146	+	14	21202
XM_005696762.3	gene-TRIM38	TRIM38	protein_coding	mRNA	23	18042528	18057461	+	8	2235
XM_018046994.1	gene-CDK13	CDK13	protein_coding	mRNA	4	39089487	39220198	+	15	9258
XM_018040357.1	gene-TFR2	TFR2	protein_coding	mRNA	25	36805868	36817078	+	20	4040
XM_013970339.2	gene-LOC106501722	LOC106501722	protein_coding	mRNA	16	59652684	59667701	-	2	2715
XM_013966483.2	gene-MDN1	MDN1	protein_coding	mRNA	9	47698405	47843272	+	102	18207
XM_005694473.2	gene-LOC102169796	LOC102169796	protein_coding	mRNA	19	60814901	60832342	+	5	836
Novel_021490	XLOC_210945	--	Novel_mRNA	mRNA	28	42417749	42541356	-	2	2540
Novel_004268	XLOC_044485	--	Novel_mRNA	mRNA	5	43352914	43488037	+	24	17778
XM_005691060.3	gene-ATP6V1G3	ATP6V1G3	protein_coding	mRNA	16	75974525	75995529	-	3	516
XM_018046409.1	gene-USP21	USP21	protein_coding	mRNA	3	111784425	111791133	+	13	2702
XM_018060864.1	gene-PTPN7	PTPN7	protein_coding	mRNA	16	78900067	78909259	+	10	3312
XM_018067211.1	gene-UBA3	UBA3	protein_coding	mRNA	22	32409992	32437453	+	17	2088
XM_018052643.1	gene-ZNF618	ZNF618	protein_coding	mRNA	8	102798534	103005204	+	15	9233
Novel_018096	XLOC_177761	--	Novel_mRNA	mRNA	22	17030859	17074146	+	13	24340
XM_018046588.1	gene-LOC102191570	LOC102191570	protein_coding	mRNA	3	103251573	103255228	-	3	434
XM_013975903.2	gene-TAF6L	TAF6L	protein_coding	mRNA	29	41416175	41426149	+	12	2198
Novel_019471	XLOC_190216	--	Novel_mRNA	mRNA	24	57041860	57058470	+	15	3749
XM_018041542.1	gene-AGO3	AGO3	protein_coding	mRNA	3	11017340	11085157	+	15	15262
XM_005678922.2	gene-VPS50	VPS50	protein_coding	mRNA	4	109884545	110024359	-	28	3586
XM_005681503.3	gene-KLF3	KLF3	protein_coding	mRNA	6	58505033	58540328	+	6	5324
XM_018043783.1	gene-MKNK1	MKNK1	protein_coding	mRNA	3	21195136	21240484	-	13	2708
XM_005697514.3	gene-CPPED1	CPPED1	protein_coding	mRNA	25	11267431	11399410	-	4	2610
XM_018050077.1	gene-MAT2B	MAT2B	protein_coding	mRNA	7	35352965	35370826	-	7	1735
Novel_007941	XLOC_080941	--	Novel_mRNA	mRNA	8	73328016	73414210	-	11	2559
XM_018040953.1	gene-LOC102190288	LOC102190288	protein_coding	mRNA	3	7354005	7400429	-	5	2263
XM_005678374.3	gene-TMEM59	TMEM59	protein_coding	mRNA	3	28593289	28617928	-	8	1639
XM_018039067.1	gene-FARS2	FARS2	protein_coding	mRNA	23	16209965	16515551	+	9	1819
XM_018043160.1	gene-APLP2	APLP2	protein_coding	mRNA	29	35499609	35562472	+	18	3718
XM_005699066.2	gene-C28H10orf107	C28H10orf107	protein_coding	mRNA	28	27826602	27997326	-	8	2799
XM_018054531.1	gene-CLCNKA	CLCNKA	protein_coding	mRNA	2	75939	93207	+	21	5083
XM_018055960.1	gene-SRRM1	SRRM1	protein_coding	mRNA	2	7653662	7682162	+	19	3832
XM_005700534.3	gene-CLIC2	CLIC2	protein_coding	mRNA	NW_017190073.1	155745	181080	-	6	1398
XM_018060852.1	gene-ALS2	ALS2	protein_coding	mRNA	2	45630795	45665470	+	12	3016
Novel_000058	XLOC_000979	--	Novel_mRNA	mRNA	1	33878664	33935071	+	4	7113
Novel_000059	XLOC_001041	--	Novel_mRNA	mRNA	1	34861236	34863022	+	2	1690
XM_018056698.1	gene-ATP7B	ATP7B	protein_coding	mRNA	12	65217960	65268970	+	21	6330
XM_018044077.1	gene-OSBPL9	OSBPL9	protein_coding	mRNA	3	26210474	26266527	+	21	2836
Novel_000052	XLOC_000921	--	Novel_mRNA	mRNA	1	24561059	24564086	+	3	2788
Novel_000053	XLOC_000924	--	Novel_mRNA	mRNA	1	24804257	25257671	+	29	7626
XM_018054492.1	gene-DPH6	DPH6	protein_coding	mRNA	10	72029648	72222954	+	9	1392
XM_018047606.1	gene-LOC102188713	LOC102188713	protein_coding	mRNA	1	88570013	88571722	+	1	1710
Novel_000056	XLOC_000979	--	Novel_mRNA	mRNA	1	33878664	33935071	+	4	7281
Novel_000057	XLOC_000979	--	Novel_mRNA	mRNA	1	33878664	33935071	+	4	7278
Novel_000054	XLOC_000924	--	Novel_mRNA	mRNA	1	24804257	25257671	+	26	7023
Novel_000055	XLOC_000949	--	Novel_mRNA	mRNA	1	27823670	28136489	+	16	5136
Novel_005268	XLOC_052840	--	Novel_mRNA	mRNA	5	108420176	108438113	-	7	3763
XM_018062690.1	gene-C18H19orf68	C18H19orf68	protein_coding	mRNA	18	55929953	55952398	+	4	3550
XM_018040317.1	gene-AMDHD2	AMDHD2	protein_coding	mRNA	25	1915272	1921947	+	11	1500
XM_018047124.1	gene-LOC102180455	LOC102180455	protein_coding	mRNA	4	55536553	55861080	-	18	4354
Novel_005263	XLOC_052831	--	Novel_mRNA	mRNA	5	108349260	108357366	-	3	2441
Novel_005260	XLOC_052815	--	Novel_mRNA	mRNA	5	108222197	108227098	-	2	3083
Novel_005261	XLOC_052826	--	Novel_mRNA	mRNA	5	108279946	108288446	-	3	3202
Novel_005266	XLOC_052835	--	Novel_mRNA	mRNA	5	108402673	108411002	-	11	2295
Novel_005267	XLOC_052835	--	Novel_mRNA	mRNA	5	108402673	108418442	-	2	1331
XM_018065687.1	gene-BIN1	BIN1	protein_coding	mRNA	2	131066637	131121872	-	18	2363
Novel_005265	XLOC_052835	--	Novel_mRNA	mRNA	5	108402673	108410289	-	9	2087
Novel_003123	XLOC_032873	--	Novel_mRNA	mRNA	4	1312779	1386794	+	16	4315
Novel_014919	XLOC_151631	--	Novel_mRNA	mRNA	18	14317663	14359404	+	9	1731
Novel_001792	XLOC_019901	--	Novel_mRNA	mRNA	2	50565857	50601471	-	18	3172
XR_001297026.2	gene-NRG4	NRG4	protein_coding	mRNA	21	30820794	30884051	-	7	712
XM_018062680.1	gene-EHD2	EHD2	protein_coding	mRNA	18	55659354	55677990	+	6	3080
XR_001919819.1	gene-TEX22	TEX22	protein_coding	mRNA	21	68527288	68536921	+	3	744
XM_018041844.1	gene-THRB	THRB	protein_coding	mRNA	27	3763978	4200105	-	10	6339
XM_018047291.1	gene-DMTF1	DMTF1	protein_coding	mRNA	4	87183620	87232297	+	17	2729
XM_005699222.3	gene-LOC102188471	LOC102188471	protein_coding	mRNA	28	15789839	15790279	+	1	441
XM_018064630.1	gene-NDEL1	NDEL1	protein_coding	mRNA	19	27760661	27793169	+	9	3145
XM_018046064.1	gene-SEMA6C	SEMA6C	protein_coding	mRNA	3	100477212	100487528	-	18	4605
XM_018054615.1	gene-NRL	NRL	protein_coding	mRNA	10	80374515	80388480	-	4	2015
XM_005676482.3	gene-MYL1	MYL1	protein_coding	mRNA	2	37734640	37758378	+	7	1207
XM_018064765.1	gene-TOP3A	TOP3A	protein_coding	mRNA	19	34024913	34041435	+	19	5483
XM_018066199.1	gene-SH3GL3	SH3GL3	protein_coding	mRNA	21	23947019	24053896	-	9	1781
Novel_001793	XLOC_019914	--	Novel_mRNA	mRNA	2	51277363	51305634	-	8	3046
XM_005689356.3	gene-PDGFD	PDGFD	protein_coding	mRNA	15	77905021	78186220	-	7	1911
XM_018064793.1	gene-PEMT	PEMT	protein_coding	mRNA	19	34432247	34463596	+	9	1274
XM_018042691.1	gene-EML3	EML3	protein_coding	mRNA	29	41278243	41287527	-	23	3325
Novel_007942	XLOC_080941	--	Novel_mRNA	mRNA	8	73328016	73414210	-	10	2489
XM_018039162.1	gene-NFYA	NFYA	protein_coding	mRNA	23	33782482	33807304	-	9	2833
XM_018039077.1	gene-SYNGAP1	SYNGAP1	protein_coding	mRNA	23	41054298	41082378	-	19	6747
XM_005678346.3	gene-MYSM1	MYSM1	protein_coding	mRNA	3	33407498	33449161	-	20	6565
XM_013962505.2	gene-MAB21L3	MAB21L3	protein_coding	mRNA	3	93327543	93356301	+	8	4194
Novel_014911	XLOC_151529	--	Novel_mRNA	mRNA	18	12504272	12534636	+	8	15002
XM_005701480.2	gene-LOC102181024	LOC102181024	protein_coding	mRNA	15	34956301	34957278	+	1	978
XM_018066900.1	gene-CNBP	CNBP	protein_coding	mRNA	22	59012878	59017585	-	5	1783
XM_018055084.1	gene-SRD5A2	SRD5A2	protein_coding	mRNA	11	14167892	14215747	-	5	1144
Novel_014916	XLOC_151539	--	Novel_mRNA	mRNA	18	13118276	13124359	+	3	1434
XM_018045061.1	gene-ARHGAP4	ARHGAP4	protein_coding	mRNA	NW_017190133.1	93331	109008	-	22	3313
XM_018066541.1	gene-COMMD4	COMMD4	protein_coding	mRNA	21	32925088	32930659	-	8	924
XM_018039394.1	gene-TXNL4A	TXNL4A	protein_coding	mRNA	24	409501	420313	+	5	862
Novel_001790	XLOC_019893	--	Novel_mRNA	mRNA	2	50084772	50396854	-	28	4162
XM_018044106.1	gene-LOC108634442	LOC108634442	protein_coding	mRNA	NW_017189517.1	37991830	37992351	-	1	522
Novel_004477	XLOC_045957	--	Novel_mRNA	mRNA	5	76815223	76834508	+	2	9858
XR_001919169.1	gene-LOC102175041	LOC102175041	protein_coding	mRNA	14	80416400	80436238	+	4	2983
Novel_021346	XLOC_209368	--	Novel_mRNA	mRNA	28	11933930	11978289	-	31	4785
Novel_007945	XLOC_080964	--	Novel_mRNA	mRNA	8	73587484	73666211	-	14	4381
XM_018041592.1	gene-KIF20B	KIF20B	protein_coding	mRNA	26	39915936	39998743	-	34	5862
XM_013962464.2	gene-LIX1L	LIX1L	protein_coding	mRNA	3	99092974	99113912	-	6	3038
Novel_004471	XLOC_045952	--	Novel_mRNA	mRNA	5	76481158	76512645	+	6	5987
XM_013970323.2	gene-CFAP221	CFAP221	protein_coding	mRNA	2	64675985	64800586	-	23	2743
XM_005680486.3	gene-ANKS1B	ANKS1B	protein_coding	mRNA	5	61595598	62745908	-	26	5564
Novel_021278	XLOC_208475	--	Novel_mRNA	mRNA	28	35848516	35972135	+	34	6898
Novel_021273	XLOC_208472	--	Novel_mRNA	mRNA	28	35413415	35711924	+	3	860
XM_013974103.2	gene-LOC102180173	LOC102180173	protein_coding	mRNA	23	18317903	18332106	+	5	5530
Novel_021271	XLOC_208472	--	Novel_mRNA	mRNA	28	34941593	35711924	+	96	14684
Novel_004473	XLOC_045952	--	Novel_mRNA	mRNA	5	76481562	76500046	+	4	5739
Novel_021277	XLOC_208475	--	Novel_mRNA	mRNA	28	35848516	35972135	+	33	6724
Novel_021276	XLOC_208475	--	Novel_mRNA	mRNA	28	35848516	35972135	+	32	6568
Novel_021275	XLOC_208475	--	Novel_mRNA	mRNA	28	35848516	35972135	+	32	6611
XM_018047398.1	gene-PPP1R9A	PPP1R9A	protein_coding	mRNA	4	108102874	108446446	-	21	10378
XM_018066752.1	gene-ARIH2	ARIH2	protein_coding	mRNA	22	51071531	51109446	-	16	3960
XM_005699801.3	gene-LOC108633287	LOC108633287	protein_coding	mRNA	29	41607280	41615299	-	10	2116
XM_005690162.3	gene-DDB2	DDB2	protein_coding	mRNA	15	5870328	5888818	-	9	1748
XM_018045075.1	gene-SLC35A2	SLC35A2	protein_coding	mRNA	NW_017190136.1	87928	95221	-	4	1194
Novel_007944	XLOC_080964	--	Novel_mRNA	mRNA	8	73586898	73666211	-	14	4777
XM_005678744.3	gene-SAG	SAG	protein_coding	mRNA	3	7752585	7782583	-	15	1274
XM_005682690.3	gene-LMNB1	LMNB1	protein_coding	mRNA	7	83485427	83539935	+	11	3423
XM_018058850.1	gene-COL4A4	COL4A4	protein_coding	mRNA	2	20407279	20553616	+	48	5755
XR_001296769.2	gene-DMKN	DMKN	protein_coding	mRNA	18	46988813	47002032	-	19	2000
XM_018063185.1	gene-LOC108633282	LOC108633282	protein_coding	mRNA	18	52853971	52858292	+	5	603
XM_005691341.3	gene-DHX37	DHX37	protein_coding	mRNA	17	20331835	20362679	-	27	4018
XM_005684772.3	gene-SLC18B1	SLC18B1	protein_coding	mRNA	9	58042704	58077731	-	14	2227
Novel_019147	XLOC_187104	--	Novel_mRNA	mRNA	23	21535908	21537789	-	5	752
XM_005691232.3	gene-RAB33B	RAB33B	protein_coding	mRNA	17	52737875	52756664	+	2	3518
Novel_003071	XLOC_032228	--	Novel_mRNA	mRNA	3	107685583	107789691	-	15	7681
XM_018056374.1	gene-BIVM	BIVM	protein_coding	mRNA	12	7228021	7258127	-	10	3643
XM_018038966.1	gene-EGFL8	EGFL8	protein_coding	mRNA	23	22727965	22730632	+	8	1727
Novel_007947	XLOC_081034	--	Novel_mRNA	mRNA	8	74712178	74733952	-	2	21654
XM_018042437.1	gene-ACTA1	ACTA1	protein_coding	mRNA	28	43769737	43772544	+	7	1534
XM_018065640.1	gene-TRIP13	TRIP13	protein_coding	mRNA	20	71206857	71222292	-	13	2426
Novel_017168	XLOC_167405	--	Novel_mRNA	mRNA	20	39294714	39457174	+	17	5874
XM_018043080.1	gene-LOC102180196	LOC102180196	protein_coding	mRNA	29	45081312	45091110	-	4	1834
Novel_004380	XLOC_045397	--	Novel_mRNA	mRNA	5	61596226	61601109	+	2	1488
XM_018054178.1	gene-DTWD1	DTWD1	protein_coding	mRNA	10	42460447	42479017	+	6	1278
XM_005697305.3	gene-SERPINB5	SERPINB5	protein_coding	mRNA	24	61911455	61938173	+	7	3167
XM_018066683.1	gene-LOC108638597	LOC108638597	protein_coding	mRNA	22	56354880	56355789	+	2	822
Novel_013816	XLOC_141206	--	Novel_mRNA	mRNA	16	2732786	2743109	-	3	4427
Novel_013817	XLOC_141206	--	Novel_mRNA	mRNA	16	2732786	2770662	-	11	8922
Novel_007946	XLOC_081021	--	Novel_mRNA	mRNA	8	74383356	74458553	-	20	2089
XM_005679520.3	gene-TTC26	TTC26	protein_coding	mRNA	4	17631657	17672999	-	18	3576
Novel_013812	XLOC_141133	--	Novel_mRNA	mRNA	16	1637806	1674827	-	11	1798
Novel_013813	XLOC_141162	--	Novel_mRNA	mRNA	16	2407039	2444861	-	7	3526
XM_005691355.2	gene-DDX55	DDX55	protein_coding	mRNA	17	19137474	19154687	+	14	2395
XM_005680455.2	gene-LOC102182107	LOC102182107	protein_coding	mRNA	5	58144178	58145113	-	1	936
XM_018065983.1	gene-CCDC115	CCDC115	protein_coding	mRNA	2	135230975	135235504	+	5	2274
XM_005689975.3	gene-CHRDL2	CHRDL2	protein_coding	mRNA	15	28994553	29029728	+	11	1940
Novel_013818	XLOC_141243	--	Novel_mRNA	mRNA	16	3205901	3228311	-	7	780
XM_018066331.1	gene-SEMA7A	SEMA7A	protein_coding	mRNA	21	33678597	33704354	+	14	3424
XM_018050493.1	gene-PLPPR3	PLPPR3	protein_coding	mRNA	7	67095655	67104803	+	7	3008
XM_018049509.1	gene-LOC102186672	LOC102186672	protein_coding	mRNA	6	84327422	84384490	-	10	3424
XM_018045425.1	gene-LOC108635158	LOC108635158	protein_coding	mRNA	NW_017209993.1	9555	13537	+	5	532
XM_018064649.1	gene-GAS7	GAS7	protein_coding	mRNA	19	28772685	28976243	-	13	8058
XM_018039432.1	gene-DSG1	DSG1	protein_coding	mRNA	24	26085601	26130313	-	16	7122
XM_018043311.1	gene-CPT1A	CPT1A	protein_coding	mRNA	29	47200023	47260585	-	19	4464
XM_018046054.1	gene-CERS2	CERS2	protein_coding	mRNA	3	100362738	100367825	-	11	2089
XM_005685125.3	gene-LOC102188771	LOC102188771	protein_coding	mRNA	10	88202334	88202851	-	1	518
Novel_021499	XLOC_211042	--	Novel_mRNA	mRNA	28	43663116	43702532	-	11	7981
Novel_021498	XLOC_211042	--	Novel_mRNA	mRNA	28	43663116	43702532	-	14	8399
Novel_021497	XLOC_211042	--	Novel_mRNA	mRNA	28	43663116	43677002	-	3	4947
Novel_021496	XLOC_211042	--	Novel_mRNA	mRNA	28	43658267	43702532	-	15	8957
XM_018063191.1	gene-BHMG1	BHMG1	protein_coding	mRNA	18	54339248	54359400	+	14	2476
XM_018057180.1	gene-ZEB1	ZEB1	protein_coding	mRNA	13	33123676	33323855	-	9	5369
Novel_021493	XLOC_211042	--	Novel_mRNA	mRNA	28	43658267	43668019	-	3	3947
Novel_021492	XLOC_211041	--	Novel_mRNA	mRNA	28	43601277	43631884	-	6	3623
Novel_021491	XLOC_211041	--	Novel_mRNA	mRNA	28	43601277	43631884	-	6	3547
XM_018042618.1	gene-GPRIN2	GPRIN2	protein_coding	mRNA	28	3917031	3934950	-	4	5888
Novel_009969	XLOC_102037	--	Novel_mRNA	mRNA	11	48987704	48993962	+	8	3149
XM_018044411.1	gene-RAB36	RAB36	protein_coding	mRNA	NW_017189530.1	84026	95395	-	10	1265
Novel_002261	XLOC_024937	--	Novel_mRNA	mRNA	3	46722829	46790582	+	12	52135
XM_018048409.1	gene-ST8SIA1	ST8SIA1	protein_coding	mRNA	5	86429574	86610434	+	4	2426
XR_001917426.1	gene-CHST3	CHST3	protein_coding	mRNA	28	17537810	17559746	-	3	1279
XM_018066538.1	gene-LYSMD4	LYSMD4	protein_coding	mRNA	21	6050267	6056841	-	3	2955
XM_018057203.1	gene-KIAA1462	KIAA1462	protein_coding	mRNA	13	34396028	34427170	-	4	4160
XM_013968895.2	gene-HNF4A	HNF4A	protein_coding	mRNA	13	72320121	72387011	+	10	4842
XR_001919623.1	gene-JMJD6	JMJD6	protein_coding	mRNA	19	54265369	54271193	+	7	1784
XM_018045431.1	gene-LOC108635164	LOC108635164	protein_coding	mRNA	NW_017210437.1	19594	24296	-	3	1373
XM_018057312.1	gene-LOC102189495	LOC102189495	protein_coding	mRNA	13	43102172	43126962	+	10	1350
XM_018048588.1	gene-IFFO1	IFFO1	protein_coding	mRNA	5	102775922	102788786	+	9	2758
XM_018067197.1	gene-DBNL	DBNL	protein_coding	mRNA	22	281047	306806	+	13	1747
XM_018066699.1	gene-SETD5	SETD5	protein_coding	mRNA	22	16950606	17030658	-	25	7030
XM_018054142.1	gene-DUOXA2	DUOXA2	protein_coding	mRNA	10	37873076	37876902	+	6	1389
XM_018054683.1	gene-SDHB	SDHB	protein_coding	mRNA	2	579204	611101	-	8	1185
XM_018055004.1	gene-RTKN	RTKN	protein_coding	mRNA	11	10030811	10044530	+	12	3630
XM_018052487.1	gene-CDC14B	CDC14B	protein_coding	mRNA	8	83016859	83129926	-	14	1709
Novel_006581	XLOC_065527	--	Novel_mRNA	mRNA	7	98499083	98532343	+	7	4420
XM_005676660.3	gene-SP140	SP140	protein_coding	mRNA	2	17416819	17496056	-	27	3027
XM_018065203.1	gene-HDAC5	HDAC5	protein_coding	mRNA	19	43553898	43584844	-	26	3538
Novel_006586	XLOC_065630	--	Novel_mRNA	mRNA	7	100825429	100905951	+	14	2908
Novel_018355	XLOC_180664	--	Novel_mRNA	mRNA	22	11689085	11728200	-	12	11402
XM_018058415.1	gene-STAU2	STAU2	protein_coding	mRNA	14	45042297	45355120	+	13	2802
Novel_006587	XLOC_065630	--	Novel_mRNA	mRNA	7	100825429	100911176	+	15	7548
XM_005678055.2	gene-PALMD	PALMD	protein_coding	mRNA	3	76916229	76974832	+	8	2402
XM_018047920.1	gene-LRRK2	LRRK2	protein_coding	mRNA	5	40013679	40227001	-	50	8849
Novel_002269	XLOC_025048	--	Novel_mRNA	mRNA	3	51386807	51782106	+	7	786
XM_005690788.3	gene-CPSF3L	CPSF3L	protein_coding	mRNA	16	49703339	49713683	+	17	2182
Novel_009960	XLOC_101970	--	Novel_mRNA	mRNA	11	47745165	47805859	+	9	5054
Novel_007866	XLOC_080143	--	Novel_mRNA	mRNA	8	51753615	52117549	-	20	10449
XM_005676706.3	gene-FAM167B	FAM167B	protein_coding	mRNA	2	14413091	14415238	+	2	1520
XM_018047579.1	gene-BBS10	BBS10	protein_coding	mRNA	5	5614695	5618800	-	2	3570
XM_005686673.2	gene-LOC102180231	LOC102180231	protein_coding	mRNA	11	46286352	46296229	-	5	426
Novel_003545	XLOC_037124	--	Novel_mRNA	mRNA	4	93084550	93481001	+	17	2386
XM_018043992.1	gene-AKAP4	AKAP4	protein_coding	mRNA	NW_017189516.1	16119931	16157124	+	8	4884
XM_018051981.1	gene-PTPRD	PTPRD	protein_coding	mRNA	8	35860124	36433124	+	35	9875
Novel_018356	XLOC_180692	--	Novel_mRNA	mRNA	22	12226059	12231080	-	3	2342
Novel_009965	XLOC_102026	--	Novel_mRNA	mRNA	11	48786756	48789235	+	5	686
XM_018044863.1	gene-SLC25A1	SLC25A1	protein_coding	mRNA	NW_017189851.1	255220	258186	-	9	1598
XM_018064118.1	gene-RNF43	RNF43	protein_coding	mRNA	19	8949496	9018614	-	9	5715
XM_005685131.3	gene-RPL4	RPL4	protein_coding	mRNA	10	87909706	87914418	+	10	1480
XM_018053513.1	gene-AK9	AK9	protein_coding	mRNA	9	27860458	27981818	+	39	6339
XM_018042215.1	gene-REEP3	REEP3	protein_coding	mRNA	28	25867878	25965986	-	8	2308
XM_018065213.1	gene-ATXN7L3	ATXN7L3	protein_coding	mRNA	19	43646392	43652611	-	12	3799
Novel_022911	XLOC_225948	--	Novel_mRNA	mRNA	NW_017189625.1	1001	46757	+	8	4210
Novel_022910	XLOC_225948	--	Novel_mRNA	mRNA	NW_017189625.1	998	48048	+	11	3703
Novel_022917	XLOC_226006	--	Novel_mRNA	mRNA	NW_017189629.1	373983	433255	+	12	2461
Novel_022916	XLOC_225948	--	Novel_mRNA	mRNA	NW_017189625.1	1007	42769	+	7	2335
XM_018065786.1	gene-LOC102181163	LOC102181163	protein_coding	mRNA	20	5806382	5878643	+	5	2385
Novel_022914	XLOC_225948	--	Novel_mRNA	mRNA	NW_017189625.1	1006	46757	+	11	4236
XM_018059686.1	gene-HYOU1	HYOU1	protein_coding	mRNA	15	52705206	52716786	+	26	4566
XM_018064243.1	gene-PSMD11	PSMD11	protein_coding	mRNA	19	17371293	17401088	-	14	2896
Novel_022919	XLOC_226014	--	Novel_mRNA	mRNA	NW_017189629.1	7837	124521	-	45	12078
Novel_009966	XLOC_102026	--	Novel_mRNA	mRNA	11	48786756	48789235	+	5	689
XM_005698211.3	gene-MARCH5	2022-03-05	protein_coding	mRNA	26	37549592	37603998	-	6	3926
XM_005700792.3	gene-PORCN	PORCN	protein_coding	mRNA	NW_017189852.1	74465	85179	+	14	1989
XM_018063793.1	gene-UNK	UNK	protein_coding	mRNA	19	55008220	55040632	-	16	3819
XM_005697186.3	gene-SMAD7	SMAD7	protein_coding	mRNA	24	48805330	48834224	-	4	2915
XM_018054792.1	gene-LOC106503221	LOC106503221	protein_coding	mRNA	2	2649558	2657927	+	7	1376
XM_018039710.1	gene-FBXO15	FBXO15	protein_coding	mRNA	24	4261770	4296715	+	10	2203
XM_005695764.3	gene-SYNPR	SYNPR	protein_coding	mRNA	22	37770306	37938140	-	5	2472
XM_018039691.1	gene-C24H18orf32	C24H18orf32	protein_coding	mRNA	24	49341636	49346005	-	3	1128
XM_005697738.3	gene-LOC102181181	LOC102181181	protein_coding	mRNA	25	27354947	27355608	-	3	419
XM_018058509.1	gene-TCEA1	TCEA1	protein_coding	mRNA	14	60071781	60096981	+	10	2715
XM_018053733.1	gene-KCNN2	KCNN2	protein_coding	mRNA	10	97815109	98344311	-	12	4016
Novel_007864	XLOC_080143	--	Novel_mRNA	mRNA	8	51753615	52082138	-	15	2640
XM_018056201.1	gene-EHMT1	EHMT1	protein_coding	mRNA	11	105614715	105725662	-	28	4886
XM_005689137.3	gene-MED30	MED30	protein_coding	mRNA	14	35275768	35299045	+	4	999
XM_018059832.1	gene-FN1	FN1	protein_coding	mRNA	2	32407220	32476380	+	45	7494
XM_018055988.1	gene-ABL1	ABL1	protein_coding	mRNA	11	100461756	100600189	+	11	6928
XM_013973196.2	gene-SERPINA14	SERPINA14	protein_coding	mRNA	21	58547980	58568467	-	5	1476
XM_018056182.1	gene-LOC108637178	LOC108637178	protein_coding	mRNA	11	104487519	104490491	-	5	1832
XM_005679856.3	gene-CBX5	CBX5	protein_coding	mRNA	5	25540235	25551714	+	5	943
XM_013966630.2	gene-GTF2H5	GTF2H5	protein_coding	mRNA	9	82017721	82030019	+	3	501
XM_018053931.1	gene-GPATCH2L	GPATCH2L	protein_coding	mRNA	10	15556785	15616554	-	10	7109
XM_018059351.1	gene-KCNE3	KCNE3	protein_coding	mRNA	15	29217733	29229953	+	4	3087
Novel_007865	XLOC_080143	--	Novel_mRNA	mRNA	8	51753615	52117549	-	21	10553
Novel_003692	XLOC_038515	--	Novel_mRNA	mRNA	4	14516938	14532172	-	6	884
XM_018040970.1	gene-TPST1	TPST1	protein_coding	mRNA	25	27925429	28016645	+	6	2063
XM_018038802.1	gene-SLC22A23	SLC22A23	protein_coding	mRNA	23	15216565	15344175	-	12	3927
XM_018061608.1	gene-ARFIP1	ARFIP1	protein_coding	mRNA	17	65954417	66095628	+	9	2953
XM_018038898.1	gene-LOC102189753	LOC102189753	protein_coding	mRNA	23	22587457	22602196	+	41	5412
Novel_013864	XLOC_141922	--	Novel_mRNA	mRNA	16	24709526	24729784	-	13	3743
Novel_007391	XLOC_074056	--	Novel_mRNA	mRNA	8	38775995	38806348	+	17	5717
XM_005678648.3	gene-CAP1	CAP1	protein_coding	mRNA	3	14742043	14768971	+	13	2644
Novel_000859	XLOC_010993	--	Novel_mRNA	mRNA	1	130590007	130647592	-	17	3050
Novel_003873	XLOC_039676	--	Novel_mRNA	mRNA	4	39160820	39216008	-	8	24725
Novel_011508	XLOC_117666	--	Novel_mRNA	mRNA	13	59918941	59937064	+	13	2459
Novel_011509	XLOC_117670	--	Novel_mRNA	mRNA	13	60013420	60038841	+	4	7436
Novel_011506	XLOC_117666	--	Novel_mRNA	mRNA	13	59918909	59937064	+	13	2386
XM_005685279.3	gene-ABHD4	ABHD4	protein_coding	mRNA	10	79268846	79280218	+	7	1714
Novel_011504	XLOC_117666	--	Novel_mRNA	mRNA	13	59918878	59937064	+	12	2853
Novel_003696	XLOC_038515	--	Novel_mRNA	mRNA	4	14516938	14532283	-	5	1300
XM_005680677.3	gene-CYTH4	CYTH4	protein_coding	mRNA	5	74375598	74406368	+	13	3161
Novel_011503	XLOC_117651	--	Novel_mRNA	mRNA	13	59563841	59575484	+	2	1430
Novel_011500	XLOC_117615	--	Novel_mRNA	mRNA	13	58864150	58875141	+	3	2970
Novel_011501	XLOC_117635	--	Novel_mRNA	mRNA	13	59109762	59153591	+	6	4865
XM_018066500.1	gene-PRIMA1	PRIMA1	protein_coding	mRNA	21	57782004	57850928	-	5	3615
XM_018040957.1	gene-CIITA	CIITA	protein_coding	mRNA	25	9432056	9487197	+	20	4599
XM_018059732.1	gene-DSCAML1	DSCAML1	protein_coding	mRNA	15	53886810	54251513	+	33	6903
XM_013970519.2	gene-MGST2	MGST2	protein_coding	mRNA	17	52942010	52975546	+	3	378
XM_018060700.1	gene-SMG7	SMG7	protein_coding	mRNA	16	63132818	63225482	+	22	5822
Novel_018352	XLOC_180662	--	Novel_mRNA	mRNA	22	11508852	11513388	-	2	3683
XM_018056585.1	gene-USP12	USP12	protein_coding	mRNA	12	54006812	54064868	-	9	4466
XM_018049802.1	gene-HGFAC	HGFAC	protein_coding	mRNA	6	115685288	115693478	+	14	3703
Novel_013215	XLOC_135263	--	Novel_mRNA	mRNA	15	16905136	16987329	-	11	2903
XM_018066334.1	gene-FAM219B	FAM219B	protein_coding	mRNA	21	33238707	33244420	+	5	2551
XM_018040421.1	gene-LRRFIP1	LRRFIP1	protein_coding	mRNA	3	3516022	3595497	-	22	4739
Novel_007863	XLOC_080125	--	Novel_mRNA	mRNA	8	50398451	50618301	-	10	9147
Novel_007399	XLOC_074134	--	Novel_mRNA	mRNA	8	39701324	39708828	+	3	3676
XM_005674931.2	gene-SPICE1	SPICE1	protein_coding	mRNA	1	57914336	57974557	-	18	3074
XM_018066835.1	gene-IL17RC	IL17RC	protein_coding	mRNA	22	16653881	16665053	-	17	2290
XM_013973145.2	gene-ELL3	ELL3	protein_coding	mRNA	21	54902257	54906583	-	10	2970
XM_005697588.3	gene-ANKS4B	ANKS4B	protein_coding	mRNA	25	18887256	18920615	+	3	2971
XM_005675477.3	gene-U2SURP	U2SURP	protein_coding	mRNA	1	125498054	125551312	-	28	7220
XM_005686069.3	gene-ENTPD5	ENTPD5	protein_coding	mRNA	10	17747091	17762477	+	15	2878
XM_013976806.2	gene-FAM189B	FAM189B	protein_coding	mRNA	3	104744811	104750735	-	12	3293
XM_005686669.2	gene-IL37	IL37	protein_coding	mRNA	11	46246081	46257478	+	6	2149
Novel_002226	XLOC_024364	--	Novel_mRNA	mRNA	3	31079303	31175913	+	9	6313
XM_018056076.1	gene-CAMSAP1	CAMSAP1	protein_coding	mRNA	11	102853679	102899665	-	18	6393
XM_018041148.1	gene-BTRC	BTRC	protein_coding	mRNA	26	29360210	29542817	-	14	6475
XM_018045213.1	gene-LEPROT	LEPROT	protein_coding	mRNA	3	40987933	40999625	+	5	2767
Novel_007860	XLOC_080060	--	Novel_mRNA	mRNA	8	48807110	48822877	-	2	15682
XM_018059649.1	gene-ARHGEF12	ARHGEF12	protein_coding	mRNA	15	51277677	51441925	-	41	8741
Novel_013319	XLOC_136272	--	Novel_mRNA	mRNA	15	41483381	41527641	-	5	3218
XM_018045162.1	gene-PSMG3	PSMG3	protein_coding	mRNA	NW_017190161.1	94713	96439	-	3	769
XM_018048077.1	gene-SMARCC2	SMARCC2	protein_coding	mRNA	5	56515695	56535918	+	30	4868
XM_018054272.1	gene-LOC102184991	LOC102184991	protein_coding	mRNA	10	51633731	51634487	-	1	757
XM_018045765.1	gene-FAM69A	FAM69A	protein_coding	mRNA	3	69940939	70065999	-	5	2581
XM_018063238.1	gene-LOC108638095	LOC108638095	protein_coding	mRNA	18	64126831	64127877	-	1	1047
Novel_016938	XLOC_164574	--	Novel_mRNA	mRNA	19	52774423	52852141	-	13	3154
XR_001917428.1	gene-CHST3	CHST3	protein_coding	mRNA	28	17537810	17559746	-	4	1138
Novel_005586	XLOC_056226	--	Novel_mRNA	mRNA	6	97922660	98097748	+	6	2206
XM_018048154.1	gene-ANO4	ANO4	protein_coding	mRNA	5	63250604	63683726	+	30	4456
XM_013970652.2	gene-RSRC2	RSRC2	protein_coding	mRNA	17	18283288	18299423	-	10	2241
XM_005693428.3	gene-MED31	MED31	protein_coding	mRNA	19	25043861	25050224	+	4	670
Novel_012298	XLOC_126182	--	Novel_mRNA	mRNA	14	66499997	66635101	+	8	904
XM_018040947.1	gene-ABAT	ABAT	protein_coding	mRNA	25	7440573	7526423	+	15	4510
XM_018057573.1	gene-DIDO1	DIDO1	protein_coding	mRNA	13	53796569	53845482	+	17	8488
XM_018062426.1	gene-SERTAD3	SERTAD3	protein_coding	mRNA	18	50670640	50674513	-	2	1854
Novel_012375	XLOC_127008	--	Novel_mRNA	mRNA	14	81421181	81427313	+	12	1828
XM_018056000.1	gene-PRRC2B	PRRC2B	protein_coding	mRNA	11	101003156	101087579	+	32	11167
XM_018060991.1	gene-RNF215	RNF215	protein_coding	mRNA	17	1883867	1887716	+	8	1978
XM_018047894.1	gene-SLC38A1	SLC38A1	protein_coding	mRNA	5	33480411	33528236	+	15	3018
XM_018056599.1	gene-PAN3	PAN3	protein_coding	mRNA	12	54770580	54880998	+	17	4086
XM_018060661.1	gene-TOR1AIP1	TOR1AIP1	protein_coding	mRNA	16	59672970	59716142	+	11	3824
Novel_001604	XLOC_018212	--	Novel_mRNA	mRNA	2	9271624	9299683	-	7	5456
XM_018040149.1	gene-SRRM2	SRRM2	protein_coding	mRNA	25	2174775	2192886	-	15	9005
XM_018057652.1	gene-ANGPT4	ANGPT4	protein_coding	mRNA	13	59493311	59543214	+	9	7217
XM_018042396.1	gene-KCNMA1	KCNMA1	protein_coding	mRNA	28	12259630	13014852	+	30	3882
Novel_001605	XLOC_018212	--	Novel_mRNA	mRNA	2	9271624	9308325	-	9	4203
XM_018066777.1	gene-MAP4	MAP4	protein_coding	mRNA	22	51861867	51956060	+	18	8812
XM_018063030.1	gene-LOC102191827	LOC102191827	protein_coding	mRNA	18	62773010	62778728	+	12	1922
Novel_005581	XLOC_056216	--	Novel_mRNA	mRNA	6	97732874	97740055	+	2	3648
Novel_016932	XLOC_164535	--	Novel_mRNA	mRNA	19	51962346	51967039	-	6	3484
XM_018047005.1	gene-LOC102187025	LOC102187025	protein_coding	mRNA	4	42726350	42824826	-	6	843
Novel_001607	XLOC_018217	--	Novel_mRNA	mRNA	2	9374772	9400747	-	21	3049
Novel_012292	XLOC_126147	--	Novel_mRNA	mRNA	14	66300712	66346984	+	8	1282
Novel_020555	XLOC_198696	--	Novel_mRNA	mRNA	26	33473599	33475379	+	2	942
Novel_012291	XLOC_126147	--	Novel_mRNA	mRNA	14	66300115	66346984	+	7	1821
Novel_010679	XLOC_109139	--	Novel_mRNA	mRNA	11	98598636	98626122	-	16	3604
XM_005691202.2	gene-TTC29	TTC29	protein_coding	mRNA	17	59348665	59608228	-	13	1685
Novel_010677	XLOC_109136	--	Novel_mRNA	mRNA	11	98554385	98596148	-	21	16582
Novel_010676	XLOC_109136	--	Novel_mRNA	mRNA	11	98554385	98596148	-	22	16533
Novel_010675	XLOC_109136	--	Novel_mRNA	mRNA	11	98554385	98596148	-	21	16525
XM_018064173.1	gene-ACACA	ACACA	protein_coding	mRNA	19	13063977	13266004	-	54	8518
Novel_010673	XLOC_109136	--	Novel_mRNA	mRNA	11	98554385	98567846	-	2	12576
XM_018061998.1	gene-IRX6	IRX6	protein_coding	mRNA	18	24981849	24987809	+	6	2329
XM_018048721.1	gene-MICAL3	MICAL3	protein_coding	mRNA	5	108084192	108160864	-	34	8366
Novel_010670	XLOC_109135	--	Novel_mRNA	mRNA	11	98537614	98549765	-	13	2626
Novel_020556	XLOC_198709	--	Novel_mRNA	mRNA	26	34177415	34192978	+	6	1998
XM_005691414.3	gene-ORAI1	ORAI1	protein_coding	mRNA	17	17607788	17623025	+	2	1763
XM_005697804.3	gene-POLR2J	POLR2J	protein_coding	mRNA	25	35488128	35492594	+	4	626
XM_018043561.1	gene-SYT12	SYT12	protein_coding	mRNA	29	45395963	45419146	+	8	4027
XM_013974329.2	gene-TAF4B	TAF4B	protein_coding	mRNA	24	30826901	30929737	-	15	4754
Novel_020550	XLOC_198675	--	Novel_mRNA	mRNA	26	32742932	32751070	+	3	3919
Novel_017904	XLOC_176451	--	Novel_mRNA	mRNA	21	66245161	66311407	-	4	2226
Novel_017905	XLOC_176451	--	Novel_mRNA	mRNA	21	66245161	66311407	-	4	1967
Novel_017906	XLOC_176451	--	Novel_mRNA	mRNA	21	66245161	66311407	-	3	2043
XM_018066298.1	gene-ZFAND6	ZFAND6	protein_coding	mRNA	21	25660074	25715514	+	7	1315
Novel_017900	XLOC_176440	--	Novel_mRNA	mRNA	21	66109698	66172759	-	78	15880
XM_018047019.1	gene-CAMK2B	CAMK2B	protein_coding	mRNA	4	43080960	43171083	-	22	3778
XM_018045779.1	gene-BCAR3	BCAR3	protein_coding	mRNA	3	70635507	70766314	-	12	3252
Novel_017903	XLOC_176451	--	Novel_mRNA	mRNA	21	66245161	66303103	-	3	2352
XM_018045572.1	gene-LOC108635444	LOC108635444	protein_coding	mRNA	NW_017215848.1	8561	11325	+	4	1527
XM_018042113.1	gene-PROSC	PROSC	protein_coding	mRNA	27	12622796	12631480	-	8	2083
XM_005680793.3	gene-RECQL	RECQL	protein_coding	mRNA	5	87267077	87302828	+	15	2704
XM_018042614.1	gene-GPRIN2	GPRIN2	protein_coding	mRNA	28	3925387	3934834	-	4	6164
Novel_017909	XLOC_176456	--	Novel_mRNA	mRNA	21	66380769	66395253	-	7	5106
XM_005678021.3	gene-RNPC3	RNPC3	protein_coding	mRNA	3	80656950	80688529	+	15	7074
XM_018043388.1	gene-KAT5	KAT5	protein_coding	mRNA	29	44291650	44299505	+	12	2209
XM_018038402.1	gene-EOGT	EOGT	protein_coding	mRNA	22	32480843	32520601	+	17	3872
XM_018057767.1	gene-CEP250	CEP250	protein_coding	mRNA	13	64280643	64320476	+	31	7426
XM_018052924.1	gene-DOPEY1	DOPEY1	protein_coding	mRNA	9	10242498	10354575	+	38	7198
XM_005697061.3	gene-CETN1	CETN1	protein_coding	mRNA	24	35824317	35825274	+	1	958
XM_005684543.2	gene-COL10A1	COL10A1	protein_coding	mRNA	9	21804510	21812549	+	3	3038
XM_018051735.1	gene-LOC102179939	LOC102179939	protein_coding	mRNA	7	68489887	68490898	-	1	1012
Novel_003462	XLOC_036067	--	Novel_mRNA	mRNA	4	72276535	72291676	+	8	3029
XM_018049195.1	gene-CAMK2D	CAMK2D	protein_coding	mRNA	6	12156204	12473589	+	20	4211
XM_018064516.1	gene-BCL6B	BCL6B	protein_coding	mRNA	19	26619797	26625762	+	8	3307
Novel_006054	XLOC_060794	--	Novel_mRNA	mRNA	6	117272245	117280318	-	16	2240
XM_018050566.1	gene-COL23A1	COL23A1	protein_coding	mRNA	7	70918108	71305099	+	28	3059
XM_018051494.1	gene-GATAD2A	GATAD2A	protein_coding	mRNA	7	104877952	104936181	+	12	5347
Novel_006056	XLOC_060806	--	Novel_mRNA	mRNA	6	117407006	117408868	-	2	1424
Novel_013314	XLOC_136225	--	Novel_mRNA	mRNA	15	39384621	39461046	-	12	2974
XM_005685242.3	gene-NGDN	NGDN	protein_coding	mRNA	10	79973131	79980650	+	11	1218
XM_018044051.1	gene-TTC39A	TTC39A	protein_coding	mRNA	3	25792796	25831943	-	18	2175
XM_018065811.1	gene-MARCH11	2022-03-11	protein_coding	mRNA	20	56903699	57019253	+	4	1575
XM_018052912.1	gene-FAM46A	FAM46A	protein_coding	mRNA	9	8817980	8824984	-	3	5609
XM_018046301.1	gene-RRNAD1	RRNAD1	protein_coding	mRNA	3	106008229	106015567	+	8	2302
Novel_021687	XLOC_212513	--	Novel_mRNA	mRNA	29	41207580	41239365	+	7	18688
XM_005677617.3	gene-PIP5K1A	PIP5K1A	protein_coding	mRNA	3	100544184	100583914	+	15	3730
XM_018043809.1	gene-ZFX	ZFX	protein_coding	mRNA	NW_017189516.1	45877351	45912572	-	8	5953
XM_018054712.1	gene-RCC2	RCC2	protein_coding	mRNA	2	928667	952389	-	13	3819
XM_018065462.1	gene-NCKAP1	NCKAP1	protein_coding	mRNA	2	122720255	122829290	-	31	4198
XM_018048065.1	gene-LOC102190643	LOC102190643	protein_coding	mRNA	1	98032497	98064193	-	6	1794
Novel_021685	XLOC_212513	--	Novel_mRNA	mRNA	29	41207580	41239365	+	7	18526
Novel_021682	XLOC_212513	--	Novel_mRNA	mRNA	29	41207580	41239365	+	6	16951
XM_013965442.2	gene-LOC102177055	LOC102177055	protein_coding	mRNA	7	68342932	68352579	-	3	921
XM_018057979.1	gene-S100PBP	S100PBP	protein_coding	mRNA	2	14871040	14904464	+	8	4013
XM_018059860.1	gene-CWC15	CWC15	protein_coding	mRNA	15	66896815	66905313	-	7	1125
XM_005676603.3	gene-EPHA4	EPHA4	protein_coding	mRNA	2	26138037	26299526	+	18	6364
Novel_013379	XLOC_136703	--	Novel_mRNA	mRNA	15	54568135	54716203	-	4	537
XM_018040070.1	gene-FKBP6	FKBP6	protein_coding	mRNA	25	33579516	33602448	-	9	1521
XM_018056445.1	gene-LOC102179751	LOC102179751	protein_coding	mRNA	12	15677217	16285029	-	30	3871
Novel_013372	XLOC_136654	--	Novel_mRNA	mRNA	15	53388374	53420098	-	8	3201
Novel_013371	XLOC_136654	--	Novel_mRNA	mRNA	15	53385623	53419909	-	11	1791
Novel_013370	XLOC_136654	--	Novel_mRNA	mRNA	15	53343946	53420083	-	10	2567
Novel_013377	XLOC_136682	--	Novel_mRNA	mRNA	15	53476171	53483294	-	3	5561
Novel_013376	XLOC_136682	--	Novel_mRNA	mRNA	15	53472080	53483294	-	2	5489
XM_018050346.1	gene-SPOCK1	SPOCK1	protein_coding	mRNA	7	61566246	62155271	+	11	4780
XR_001296420.2	gene-HM13	HM13	protein_coding	mRNA	13	60417054	60455714	+	13	1481
XM_018063636.1	gene-RBMS1	RBMS1	protein_coding	mRNA	2	100074882	100174051	-	15	3857
XM_018053439.1	gene-SLC22A3	SLC22A3	protein_coding	mRNA	9	83779373	83879119	+	11	3243
XM_018040153.1	gene-FLYWCH2	FLYWCH2	protein_coding	mRNA	25	2207914	2214316	+	3	921
Novel_011922	XLOC_122127	--	Novel_mRNA	mRNA	13	59893118	59918726	-	8	11236
Novel_014381	XLOC_147209	--	Novel_mRNA	mRNA	17	52435725	52463523	+	8	11100
Novel_011923	XLOC_122153	--	Novel_mRNA	mRNA	13	60203254	60214755	-	2	897
XM_005683176.3	gene-RBM22	RBM22	protein_coding	mRNA	7	48352136	48363974	+	11	3613
Novel_002229	XLOC_024379	--	Novel_mRNA	mRNA	3	31335796	31445976	+	11	1749
XM_018056950.1	gene-IL2RA	IL2RA	protein_coding	mRNA	13	10789325	10832864	-	8	2599
Novel_002223	XLOC_024123	--	Novel_mRNA	mRNA	3	29570593	29685374	+	22	2828
Novel_002222	XLOC_024123	--	Novel_mRNA	mRNA	3	29476204	29651933	+	69	13890
Novel_002221	XLOC_024123	--	Novel_mRNA	mRNA	3	29476204	29644650	+	68	11358
Novel_002220	XLOC_024123	--	Novel_mRNA	mRNA	3	29476204	29644650	+	69	11422
XM_018051318.1	gene-LOC102187311	LOC102187311	protein_coding	mRNA	7	101113347	101156247	+	13	2189
XM_018048263.1	gene-LOC102170968	LOC102170968	protein_coding	mRNA	5	73035557	73050426	-	4	3400
Novel_002225	XLOC_024364	--	Novel_mRNA	mRNA	3	31079303	31168291	+	7	4032
XM_018039171.1	gene-PLA2G7	PLA2G7	protein_coding	mRNA	23	28921646	28954725	+	12	1825
Novel_003174	XLOC_033160	--	Novel_mRNA	mRNA	4	7849376	7856225	+	4	4798
XM_018039371.1	gene-SKOR2	SKOR2	protein_coding	mRNA	24	47100548	47134783	-	7	3030
XM_018049937.1	gene-MRAS	MRAS	protein_coding	mRNA	1	130284683	130351980	-	7	4154
XM_013962653.2	gene-LOC102185237	LOC102185237	protein_coding	mRNA	3	63853888	63884689	+	15	3563
XM_018054627.1	gene-ARHGEF19	ARHGEF19	protein_coding	mRNA	2	239763	256777	-	18	3669
XM_018046456.1	gene-DCAF6	DCAF6	protein_coding	mRNA	3	119344142	119534150	+	19	3239
Novel_003172	XLOC_033160	--	Novel_mRNA	mRNA	4	7849283	7883965	+	10	9112
XM_018057791.1	gene-RBM39	RBM39	protein_coding	mRNA	13	64479232	64505531	-	18	2860
Novel_011928	XLOC_122176	--	Novel_mRNA	mRNA	13	60417068	60456043	-	12	1647
XM_018041261.1	gene-TMEM35B	TMEM35B	protein_coding	mRNA	3	10122368	10126416	-	3	1614
Novel_003179	XLOC_033162	--	Novel_mRNA	mRNA	4	7886836	7899777	+	4	11873
XM_005693278.3	gene-NUFIP2	NUFIP2	protein_coding	mRNA	19	20421260	20448660	-	4	10653
Novel_018292	XLOC_180263	--	Novel_mRNA	mRNA	22	59733702	59743091	+	12	7518
NM_001285740.1	gene-HMGCS2	HMGCS2	protein_coding	mRNA	3	96993773	97024594	-	10	2022
XM_018049343.1	gene-LGI2	LGI2	protein_coding	mRNA	6	45011105	45039749	-	8	2189
XM_018048079.1	gene-SMARCC2	SMARCC2	protein_coding	mRNA	5	56515695	56535918	+	29	4802
XM_013962548.2	gene-SLC16A4	SLC16A4	protein_coding	mRNA	3	87493686	87521537	-	9	1875
XM_018049670.1	gene-LIN54	LIN54	protein_coding	mRNA	6	98210490	98272111	-	13	4070
XM_018057965.1	gene-TP53RK	TP53RK	protein_coding	mRNA	13	74885531	74889369	-	2	1462
Novel_019143	XLOC_187095	--	Novel_mRNA	mRNA	23	21329001	21401151	-	5	1073
XM_018044041.1	gene-CITED1	CITED1	protein_coding	mRNA	NW_017189516.1	9675158	9680321	+	4	828
XM_018048873.1	gene-TSPO	TSPO	protein_coding	mRNA	5	112908100	112919429	+	4	829
XM_018049242.1	gene-NPNT	NPNT	protein_coding	mRNA	6	19517104	19594709	-	14	3340
XM_018058254.1	gene-PTDSS1	PTDSS1	protein_coding	mRNA	14	14256196	14328150	+	12	2214
Novel_002591	XLOC_028384	--	Novel_mRNA	mRNA	3	7549814	7628472	-	30	5829
XM_005676178.3	gene-GTDC1	GTDC1	protein_coding	mRNA	2	83531150	83858322	-	9	3584
Novel_002593	XLOC_028407	--	Novel_mRNA	mRNA	3	8441848	8450356	-	2	8475
XM_005685691.3	gene-TPM1	TPM1	protein_coding	mRNA	10	56099379	56129730	+	9	2683
Novel_002595	XLOC_028410	--	Novel_mRNA	mRNA	3	8471950	8491184	-	8	6015
Novel_002594	XLOC_028407	--	Novel_mRNA	mRNA	3	8441848	8450356	-	3	7798
Novel_002597	XLOC_028410	--	Novel_mRNA	mRNA	3	8471950	8491184	-	8	6028
XM_018041275.1	gene-SHOC2	SHOC2	protein_coding	mRNA	26	20453265	20537655	-	9	3960
Novel_002599	XLOC_028410	--	Novel_mRNA	mRNA	3	8472045	8491184	-	8	6032
XM_018067219.1	gene-SLC4A7	SLC4A7	protein_coding	mRNA	22	1661077	1781809	-	24	3652
Novel_002305	XLOC_025603	--	Novel_mRNA	mRNA	3	66277409	66292892	+	3	5821
XM_018041709.1	gene-SH3D21	SH3D21	protein_coding	mRNA	3	11271573	11285953	+	16	2442
XM_005678899.2	gene-LOC102175547	LOC102175547	protein_coding	mRNA	4	112724923	112751972	-	7	907
XM_005689032.3	gene-MYBL1	MYBL1	protein_coding	mRNA	14	51260614	51298753	+	15	5006
XM_018040247.1	gene-NDE1	NDE1	protein_coding	mRNA	25	13944989	13981278	+	9	3106
XM_018048356.1	gene-LOC102180704	LOC102180704	protein_coding	mRNA	1	107084446	107135947	-	7	1792
XM_018048814.1	gene-RANGAP1	RANGAP1	protein_coding	mRNA	5	111332535	111359181	-	16	2985
XM_005683380.3	gene-FAM151B	FAM151B	protein_coding	mRNA	7	29900379	29933088	-	6	2994
XM_018044531.1	gene-FMR1	FMR1	protein_coding	mRNA	NW_017189596.1	376999	417112	-	17	4408
XM_005677183.3	gene-NECTIN4	NECTIN4	protein_coding	mRNA	3	111709488	111721321	-	8	3615
Novel_013596	XLOC_139423	--	Novel_mRNA	mRNA	16	44080684	44149420	+	24	4695
XM_018062949.1	gene-LOC108638013	LOC108638013	protein_coding	mRNA	18	59829883	59835907	-	3	1248
XM_018054039.1	gene-PLEKHD1	PLEKHD1	protein_coding	mRNA	10	21836806	21868701	-	13	3764
Novel_013593	XLOC_139360	--	Novel_mRNA	mRNA	16	43621926	43638442	+	3	1813
Novel_013592	XLOC_139324	--	Novel_mRNA	mRNA	16	42705781	42744110	+	5	7189
Novel_013591	XLOC_139324	--	Novel_mRNA	mRNA	16	42698679	42744110	+	5	14275
XM_005691063.3	gene-PTPRC	PTPRC	protein_coding	mRNA	16	76103209	76232274	+	30	4409
XM_005692713.3	gene-DKKL1	DKKL1	protein_coding	mRNA	18	56853423	56857964	+	5	976
XM_013974828.2	gene-RBBP6	RBBP6	protein_coding	mRNA	25	22140898	22178269	+	18	6925
XM_005690510.3	gene-NVL	NVL	protein_coding	mRNA	16	25907863	25991420	-	23	3032
XM_018048477.1	gene-YBX3	YBX3	protein_coding	mRNA	5	97546952	97572489	+	10	1966
XM_018039365.1	gene-LOC102174081	LOC102174081	protein_coding	mRNA	24	58244734	58310370	+	15	2212
XM_018057434.1	gene-PTPRA	PTPRA	protein_coding	mRNA	13	51486465	51652659	-	21	3227
XM_018046460.1	gene-GPR161	GPR161	protein_coding	mRNA	3	119544385	119601953	-	6	2608
XM_018049415.1	gene-YIPF7	YIPF7	protein_coding	mRNA	6	63816681	63844102	-	6	1096
XM_018057785.1	gene-SPAG4	SPAG4	protein_coding	mRNA	13	64409679	64415727	+	12	2774
XM_018065864.1	gene-LOC102190739	LOC102190739	protein_coding	mRNA	21	68561925	68577969	+	16	1895
Novel_015507	XLOC_156688	--	Novel_mRNA	mRNA	18	41708384	41768739	-	11	2488
Novel_012424	XLOC_127258	--	Novel_mRNA	mRNA	14	1197592	1242644	-	15	2185
XM_005676311.2	gene-BOLL	BOLL	protein_coding	mRNA	2	49662973	49727088	+	11	1786
Novel_012426	XLOC_127268	--	Novel_mRNA	mRNA	14	1369723	1414958	-	6	13129
XM_018043813.1	gene-ZFX	ZFX	protein_coding	mRNA	NW_017189516.1	45877351	45909013	-	8	5881
Novel_004462	XLOC_045918	--	Novel_mRNA	mRNA	5	75834594	76041488	+	8	6109
Novel_012421	XLOC_127258	--	Novel_mRNA	mRNA	14	1150851	1242644	-	24	3039
Novel_012422	XLOC_127258	--	Novel_mRNA	mRNA	14	1150851	1242644	-	26	3175
Novel_012423	XLOC_127258	--	Novel_mRNA	mRNA	14	1150851	1242644	-	25	3100
XM_018056945.1	gene-TRNAU1AP	TRNAU1AP	protein_coding	mRNA	2	11084441	11106335	+	10	1197
XM_018066332.1	gene-LOC108638518	LOC108638518	protein_coding	mRNA	2	14003728	14004813	+	3	729
XM_018060155.1	gene-KCTD3	KCTD3	protein_coding	mRNA	16	17346857	17413643	+	18	6235
XM_018063373.1	gene-USF2	USF2	protein_coding	mRNA	18	46809522	46819255	+	10	1714
Novel_012429	XLOC_127268	--	Novel_mRNA	mRNA	14	1369723	1415497	-	8	11918
XM_018061124.1	gene-CABP1	CABP1	protein_coding	mRNA	17	8207448	8233218	-	7	1818
XM_018052188.1	gene-POFUT2	POFUT2	protein_coding	mRNA	1	145035446	145048712	-	9	2226
XM_018066475.1	gene-LOC106503182	LOC106503182	protein_coding	mRNA	2	28390598	28392889	-	6	880
XM_018057958.1	gene-SLC35C2	SLC35C2	protein_coding	mRNA	13	74593442	74603574	-	10	1820
XM_018047584.1	gene-OSBPL8	OSBPL8	protein_coding	mRNA	5	5624977	5678294	-	21	7124
XM_013963001.2	gene-LOC102168967	LOC102168967	protein_coding	mRNA	3	10307741	10308367	+	1	627
XM_018050580.1	gene-LOC102191084	LOC102191084	protein_coding	mRNA	1	129699508	129700567	+	1	1060
XM_018043101.1	gene-PICALM	PICALM	protein_coding	mRNA	29	8946025	9041535	+	23	2582
Novel_008146	XLOC_083142	--	Novel_mRNA	mRNA	9	9302327	9405314	+	29	8479
XM_018043134.1	gene-PC	PC	protein_coding	mRNA	29	45249869	45350858	-	21	3941
XM_018061723.1	gene-LOC106503077	LOC106503077	protein_coding	mRNA	18	3992479	4028836	-	8	3953
XM_018061765.1	gene-PLCG2	PLCG2	protein_coding	mRNA	18	9641668	9799371	+	33	8142
XM_018053687.1	gene-TBCA	TBCA	protein_coding	mRNA	10	92316566	92401480	+	4	626
XM_018052770.1	gene-LOC106501875	LOC106501875	protein_coding	mRNA	8	57685412	57691558	+	2	4611
XM_018053796.1	gene-VSX2	VSX2	protein_coding	mRNA	10	17509902	17529121	-	5	1143
Novel_008145	XLOC_083142	--	Novel_mRNA	mRNA	9	9302327	9405314	+	13	5999
XM_013964481.2	gene-INTS12	INTS12	protein_coding	mRNA	6	19780957	19801936	+	7	1715
Novel_008147	XLOC_083142	--	Novel_mRNA	mRNA	9	9302327	9405314	+	29	8482
Novel_008140	XLOC_083063	--	Novel_mRNA	mRNA	9	8818032	8825015	+	3	5588
Novel_008141	XLOC_083063	--	Novel_mRNA	mRNA	9	8818032	8825015	+	3	5178
XM_018064518.1	gene-SLC16A11	SLC16A11	protein_coding	mRNA	19	26632286	26634661	-	5	1533
Novel_008143	XLOC_083063	--	Novel_mRNA	mRNA	9	8823666	8825015	+	2	1130
XM_018042026.1	gene-NRG1	NRG1	protein_coding	mRNA	27	16986446	17222922	-	12	5908
XM_018065684.1	gene-NEURL1B	NEURL1B	protein_coding	mRNA	20	4469264	4514148	+	5	6320
XM_018048862.1	gene-A4GALT	A4GALT	protein_coding	mRNA	5	112509158	112533604	-	4	1716
XM_018044525.1	gene-LOC106501924	LOC106501924	protein_coding	mRNA	NW_017189589.1	33619	52881	+	6	1982
Novel_008149	XLOC_083142	--	Novel_mRNA	mRNA	9	9379404	9405314	+	5	3941
XM_018053037.1	gene-DSE	DSE	protein_coding	mRNA	9	21535316	21608265	-	6	3034
XM_013976262.2	gene-MBNL3	MBNL3	protein_coding	mRNA	NW_017189517.1	12645259	12681705	+	9	1136
XM_018046951.1	gene-LOC108635835	LOC108635835	protein_coding	mRNA	4	27297535	27299378	+	4	1469
XM_005692152.3	gene-C18H16orf86	C18H16orf86	protein_coding	mRNA	18	36481156	36482793	+	4	1007
XM_005695149.3	gene-PML	PML	protein_coding	mRNA	21	34016210	34067821	-	9	4409
Novel_010722	XLOC_109275	--	Novel_mRNA	mRNA	11	100354650	100405099	-	21	5635
XM_018049755.1	gene-QDPR	QDPR	protein_coding	mRNA	6	113029749	113049211	-	7	1328
XM_018045325.1	gene-LOC108635019	LOC108635019	protein_coding	mRNA	NW_017198449.1	3180	7514	-	4	588
XM_018064781.1	gene-MYO15A	MYO15A	protein_coding	mRNA	19	34106198	34152663	-	65	11084
XM_018057406.1	gene-ADAM33	ADAM33	protein_coding	mRNA	13	50865505	50879346	+	20	3149
XM_018059994.1	gene-PPFIA4	PPFIA4	protein_coding	mRNA	16	126142	184212	+	29	6282
XM_018049409.1	gene-SHISA3	SHISA3	protein_coding	mRNA	6	61788265	61793027	+	2	1882
XM_018065859.1	gene-LOC108638455	LOC108638455	protein_coding	mRNA	21	22816979	22829042	-	9	1303
Novel_009813	XLOC_100514	--	Novel_mRNA	mRNA	11	19178595	19285722	+	14	3352
Novel_009812	XLOC_100514	--	Novel_mRNA	mRNA	11	19178595	19285722	+	18	3918
Novel_009815	XLOC_100516	--	Novel_mRNA	mRNA	11	19420288	19460303	+	18	9041
Novel_009814	XLOC_100516	--	Novel_mRNA	mRNA	11	19419678	19446024	+	15	5084
Novel_009817	XLOC_100516	--	Novel_mRNA	mRNA	11	19461744	19477329	+	2	13601
Novel_009816	XLOC_100516	--	Novel_mRNA	mRNA	11	19420288	19479789	+	23	17980
XM_018046963.1	gene-CCDC136	CCDC136	protein_coding	mRNA	4	27343936	27370995	-	10	1944
XM_018044851.1	gene-KLHL22	KLHL22	protein_coding	mRNA	NW_017189851.1	124731	140630	+	7	2773
XM_018047544.1	gene-SP1	SP1	protein_coding	mRNA	5	26346019	26383289	-	6	7127
XM_018048247.1	gene-RBFOX2	RBFOX2	protein_coding	mRNA	5	72574453	72867755	-	14	7262
XM_005681857.3	gene-ARHGAP24	ARHGAP24	protein_coding	mRNA	6	101222387	101286076	+	7	3364
XM_005699919.3	gene-BRMS1	BRMS1	protein_coding	mRNA	29	44791711	44798798	-	10	1585
XM_018051741.1	gene-FAM170A	FAM170A	protein_coding	mRNA	7	76361601	76365214	+	2	923
XM_005685664.3	gene-CSNK1G1	CSNK1G1	protein_coding	mRNA	10	57249492	57395634	-	13	3073
XM_005686827.3	gene-BMP10	BMP10	protein_coding	mRNA	11	66949186	66958276	-	2	3466
XM_018060893.1	gene-LOC108637838	LOC108637838	protein_coding	mRNA	17	35636	42902	-	2	338
XM_018047623.1	gene-UBE2N	UBE2N	protein_coding	mRNA	5	22984934	23027066	-	4	4355
XM_013964669.2	gene-PHC3	PHC3	protein_coding	mRNA	1	96736216	96809367	+	16	5076
Novel_004333	XLOC_044932	--	Novel_mRNA	mRNA	5	50238389	50246734	+	2	4971
Novel_004332	XLOC_044924	--	Novel_mRNA	mRNA	5	49248551	49275475	+	6	1450
Novel_004331	XLOC_044921	--	Novel_mRNA	mRNA	5	48976442	49218790	+	9	2591
Novel_004330	XLOC_044921	--	Novel_mRNA	mRNA	5	48960825	49102057	+	13	1692
Novel_004337	XLOC_044934	--	Novel_mRNA	mRNA	5	50315989	50406554	+	31	4548
XM_018051131.1	gene-ELOF1	ELOF1	protein_coding	mRNA	7	95759571	95765314	-	4	943
XM_018061733.1	gene-ADAT1	ADAT1	protein_coding	mRNA	18	4119043	4152321	-	10	3149
XM_018054574.1	gene-REM2	REM2	protein_coding	mRNA	10	79474839	79482329	+	5	4958
Novel_016947	XLOC_164601	--	Novel_mRNA	mRNA	19	53179698	53193756	-	7	2335
XM_018039397.1	gene-HSBP1L1	HSBP1L1	protein_coding	mRNA	24	424443	433602	-	4	4065
Novel_004339	XLOC_044935	--	Novel_mRNA	mRNA	5	50450034	50578839	+	21	4029
Novel_004338	XLOC_044935	--	Novel_mRNA	mRNA	5	50450034	50578839	+	23	4302
XM_018053697.1	gene-SV2C	SV2C	protein_coding	mRNA	10	93649456	93866174	-	13	8378
XM_018064324.1	gene-FLOT2	FLOT2	protein_coding	mRNA	19	20081430	20098512	-	11	2676
Novel_016941	XLOC_164579	--	Novel_mRNA	mRNA	19	53044312	53049405	-	3	3668
Novel_016940	XLOC_164574	--	Novel_mRNA	mRNA	19	52822098	52852122	-	13	3540
Novel_009644	XLOC_099269	--	Novel_mRNA	mRNA	10	88764417	88796939	-	12	2767
XM_018066642.1	gene-USP19	USP19	protein_coding	mRNA	22	50970475	50981249	+	27	4695
XM_018062662.1	gene-TMEM160	TMEM160	protein_coding	mRNA	18	55135192	55137677	-	3	675
XM_005696995.3	gene-DTNA	DTNA	protein_coding	mRNA	24	22443019	22750744	-	21	2837
XM_018065507.1	gene-SGTB	SGTB	protein_coding	mRNA	20	13851919	13898494	+	11	1702
Novel_011523	XLOC_117819	--	Novel_mRNA	mRNA	13	63054030	63076044	+	4	18289
XM_005700183.3	gene-PLP1	PLP1	protein_coding	mRNA	NW_017189517.1	37530001	37546779	+	7	3078
XM_018065430.1	gene-LRRC45	LRRC45	protein_coding	mRNA	19	50253788	50261587	-	16	2825
XM_018046858.1	gene-BRAF	BRAF	protein_coding	mRNA	4	16228282	16392213	+	18	15281
XM_005694148.3	gene-SLC16A5	SLC16A5	protein_coding	mRNA	19	55560694	55575164	-	5	2460
XM_005681688.3	gene-PHOX2B	PHOX2B	protein_coding	mRNA	6	61216690	61220345	-	3	1746
Novel_011997	XLOC_122374	--	Novel_mRNA	mRNA	13	65242475	65263772	-	4	3092
Novel_011996	XLOC_122374	--	Novel_mRNA	mRNA	13	65242475	65263772	-	4	3186
XM_018054018.1	gene-MAP3K9	MAP3K9	protein_coding	mRNA	10	20643996	20729870	+	11	11209
Novel_011990	XLOC_122363	--	Novel_mRNA	mRNA	13	65124096	65202040	-	8	3511
Novel_004423	XLOC_045786	--	Novel_mRNA	mRNA	5	72574454	72867975	+	14	7490
Novel_011992	XLOC_122363	--	Novel_mRNA	mRNA	13	65137050	65202040	-	7	3328
XM_005679859.3	gene-SMUG1	SMUG1	protein_coding	mRNA	5	25594601	25601773	+	4	2902
XM_005693895.2	gene-TMEM106A	TMEM106A	protein_coding	mRNA	19	42838876	42845860	+	7	2217
Novel_011999	XLOC_122403	--	Novel_mRNA	mRNA	13	65751507	65759996	-	4	950
Novel_011998	XLOC_122374	--	Novel_mRNA	mRNA	13	65243631	65263772	-	4	3301
Novel_018248	XLOC_179863	--	Novel_mRNA	mRNA	22	53578807	53632718	+	20	4101
Novel_018249	XLOC_179863	--	Novel_mRNA	mRNA	22	53578807	53632718	+	20	4090
Novel_014545	XLOC_148246	--	Novel_mRNA	mRNA	17	7824794	7859650	-	14	3907
Novel_014544	XLOC_148241	--	Novel_mRNA	mRNA	17	7761255	7763486	-	2	785
XM_018040026.1	gene-HSD3B7	HSD3B7	protein_coding	mRNA	25	26989561	26993306	+	7	1903
XM_005675623.3	gene-SH3BGR	SH3BGR	protein_coding	mRNA	1	139129141	139217161	+	11	1965
Novel_014541	XLOC_148227	--	Novel_mRNA	mRNA	17	7494757	7513400	-	11	1880
XM_018062645.1	gene-GNG8	GNG8	protein_coding	mRNA	18	54806183	54809365	-	3	1618
Novel_014543	XLOC_148232	--	Novel_mRNA	mRNA	17	7603291	7664449	-	3	3978
Novel_014542	XLOC_148232	--	Novel_mRNA	mRNA	17	7603291	7605106	-	2	1427
Novel_005689	XLOC_057003	--	Novel_mRNA	mRNA	6	4843668	5107421	-	15	7318
XM_018046715.1	gene-AGAP3	AGAP3	protein_coding	mRNA	4	6150159	6207296	-	18	3462
XM_005679209.3	gene-LSM5	LSM5	protein_coding	mRNA	4	56217598	56220694	-	5	559
Novel_014549	XLOC_148253	--	Novel_mRNA	mRNA	17	8001019	8099410	-	11	2829
XM_013962978.2	gene-MYCBP	MYCBP	protein_coding	mRNA	3	13678611	13685735	-	5	1770
XM_018063407.1	gene-PEG3	PEG3	protein_coding	mRNA	18	65561896	65584443	-	11	11149
XM_018040674.1	gene-WIPI2	WIPI2	protein_coding	mRNA	25	39870012	39896486	-	12	4743
XM_018046029.1	gene-PLEKHO1	PLEKHO1	protein_coding	mRNA	3	99683440	99706483	+	6	888
XM_005686837.3	gene-SNRNP27	SNRNP27	protein_coding	mRNA	11	67970904	67979598	+	6	884
XM_018040939.1	gene-ZFAND2A	ZFAND2A	protein_coding	mRNA	25	42366435	42371791	+	3	1538
XM_018040729.1	gene-ADCY9	ADCY9	protein_coding	mRNA	25	3161429	3267244	-	11	8229
XM_018038537.1	gene-LOC102181945	LOC102181945	protein_coding	mRNA	23	19061810	19062739	-	1	930
Novel_011525	XLOC_117819	--	Novel_mRNA	mRNA	13	63055056	63082362	+	6	14427
XM_018061945.1	gene-EN1	EN1	protein_coding	mRNA	2	65532167	65537811	+	2	2578
XM_018039032.1	gene-ECI2	ECI2	protein_coding	mRNA	23	15610914	15627476	-	11	1499
Novel_000327	XLOC_003352	--	Novel_mRNA	mRNA	1	114975841	115170976	+	9	9622
XM_018054546.1	gene-CLCNKA	CLCNKA	protein_coding	mRNA	2	71589	93207	+	21	4372
XM_005699923.3	gene-MRPL11	MRPL11	protein_coding	mRNA	29	44882249	44885601	-	4	731
XM_018064319.1	gene-NEK8	NEK8	protein_coding	mRNA	19	19983946	19992300	+	15	3586
XM_018051640.1	gene-LOC102177058	LOC102177058	protein_coding	mRNA	7	42050669	42077360	+	8	1212
Novel_016808	XLOC_163903	--	Novel_mRNA	mRNA	19	41655489	41660265	-	6	3303
XM_013963951.2	gene-LOC102189738	LOC102189738	protein_coding	mRNA	5	56369076	56370982	+	2	1740
XM_005680452.2	gene-LOC102180466	LOC102180466	protein_coding	mRNA	5	57735763	57736698	+	1	936
XM_018049044.1	gene-LOC102182482	LOC102182482	protein_coding	mRNA	5	58373448	58374438	+	1	991
XM_005680696.3	gene-ETFBKMT	ETFBKMT	protein_coding	mRNA	5	76823264	76833424	-	4	1299
XM_018053886.1	gene-SPATA7	SPATA7	protein_coding	mRNA	10	3042805	3085197	-	11	1995
XM_013964569.2	gene-SLC34A2	SLC34A2	protein_coding	mRNA	6	45595091	45620890	+	13	4024
XM_018050980.1	gene-SH2D3A	SH2D3A	protein_coding	mRNA	7	92762987	92778143	-	10	2336
Novel_022002	XLOC_214611	--	Novel_mRNA	mRNA	29	43973479	43976701	-	2	2295
Novel_020552	XLOC_198695	--	Novel_mRNA	mRNA	26	33353052	33391025	+	4	5572
Novel_019141	XLOC_187095	--	Novel_mRNA	mRNA	23	21326386	21401151	-	6	2853
XM_018045465.1	gene-LOC108635215	LOC108635215	protein_coding	mRNA	NW_017212008.1	16721	18802	-	2	2081
XM_013969992.2	gene-ACMSD	ACMSD	protein_coding	mRNA	2	73805814	73864386	+	11	1883
XM_018043312.1	gene-NAA40	NAA40	protein_coding	mRNA	29	42668256	42682859	+	8	3772
XM_018062651.1	gene-PRKD2	PRKD2	protein_coding	mRNA	18	54831839	54861013	-	17	2609
XM_018041054.1	gene-C25H16orf54	C25H16orf54	protein_coding	mRNA	25	26389708	26392579	+	2	2204
Novel_004547	XLOC_046721	--	Novel_mRNA	mRNA	5	99455816	99467427	+	2	1824
Novel_009362	XLOC_096102	--	Novel_mRNA	mRNA	10	23588699	23602880	-	7	4714
XM_005692351.3	gene-ZNF829	ZNF829	protein_coding	mRNA	18	48064220	48077110	+	5	2605
Novel_009360	XLOC_096024	--	Novel_mRNA	mRNA	10	22668487	22689057	-	2	1608
Novel_009367	XLOC_096177	--	Novel_mRNA	mRNA	10	25899897	25924463	-	4	2306
Novel_009366	XLOC_096177	--	Novel_mRNA	mRNA	10	25899897	25924463	-	5	2333
Novel_009365	XLOC_096177	--	Novel_mRNA	mRNA	10	25899897	25924348	-	6	1882
Novel_009364	XLOC_096109	--	Novel_mRNA	mRNA	10	23831502	23836085	-	2	2247
XM_018064647.1	gene-USP43	USP43	protein_coding	mRNA	19	28629617	28678151	+	15	4122
XM_018040602.1	gene-PHKG1	PHKG1	protein_coding	mRNA	25	27610903	27620032	-	10	2210
Novel_009368	XLOC_096187	--	Novel_mRNA	mRNA	10	26026138	26050416	-	7	3842
XM_018041775.1	gene-FGFR1	FGFR1	protein_coding	mRNA	27	12073045	12124376	+	18	3674
XM_005695919.3	gene-C22H3orf18	C22H3orf18	protein_coding	mRNA	22	49872467	49880907	+	5	2034
Novel_013641	XLOC_139651	--	Novel_mRNA	mRNA	16	50039303	50045001	+	3	1399
XM_013964575.2	gene-ARAP2	ARAP2	protein_coding	mRNA	6	56062975	56263041	-	34	8580
XM_018053092.1	gene-LOC102179006	LOC102179006	protein_coding	mRNA	9	28086052	28154879	-	20	2809
XM_005685510.3	gene-NDUFAF1	NDUFAF1	protein_coding	mRNA	10	66227630	66247703	+	5	1264
XM_013968896.2	gene-HNF4A	HNF4A	protein_coding	mRNA	13	72357222	72381120	+	9	3628
XM_005676816.3	gene-ZNF683	ZNF683	protein_coding	mRNA	2	9202749	9209656	-	6	1776
XM_018051658.1	gene-LOC102180216	LOC102180216	protein_coding	mRNA	7	68513860	68520060	-	2	954
XM_018060813.1	gene-NEK7	NEK7	protein_coding	mRNA	16	75639146	75776800	+	10	4022
Novel_005465	XLOC_054883	--	Novel_mRNA	mRNA	6	42407092	42536753	+	18	4418
XM_018053347.1	gene-LOC108636742	LOC108636742	protein_coding	mRNA	9	74075114	74080811	+	4	3063
XM_013971132.2	gene-NOP58	NOP58	protein_coding	mRNA	2	45107319	45130750	-	16	2202
Novel_005460	XLOC_054777	--	Novel_mRNA	mRNA	6	37934052	38071187	+	9	4850
Novel_005461	XLOC_054777	--	Novel_mRNA	mRNA	6	37934052	38071187	+	7	4740
Novel_005462	XLOC_054818	--	Novel_mRNA	mRNA	6	38661480	38662193	+	3	615
XM_013969375.1	gene-LOC102187877	LOC102187877	protein_coding	mRNA	15	81687630	81688735	-	2	810
XM_005679561.2	gene-LOC102185247	LOC102185247	protein_coding	mRNA	4	13453870	13454921	-	1	1052
Novel_005468	XLOC_054883	--	Novel_mRNA	mRNA	6	42407192	42536753	+	17	4141
XM_018052484.1	gene-CDC14B	CDC14B	protein_coding	mRNA	8	83008416	83130268	-	14	5581
XM_005700492.3	gene-NSDHL	NSDHL	protein_coding	mRNA	NW_017189740.1	138691	167143	-	8	2254
XM_018055856.1	gene-DNM1	DNM1	protein_coding	mRNA	11	98364795	98408086	+	22	3913
XM_018042028.1	gene-NRG1	NRG1	protein_coding	mRNA	27	16986446	17222923	-	12	5873
XM_013962435.2	gene-TARS2	TARS2	protein_coding	mRNA	3	99964740	99976575	+	18	2565
XM_018052303.1	gene-SORBS3	SORBS3	protein_coding	mRNA	8	69498287	69525587	+	21	2928
XM_018043669.1	gene-CDK16	CDK16	protein_coding	mRNA	NW_017189516.1	19724378	19730385	+	15	2718
XM_018047927.1	gene-KIF21A	KIF21A	protein_coding	mRNA	5	41271193	41455362	+	37	6297
XM_005701565.3	gene-LOC102174648	LOC102174648	protein_coding	mRNA	21	34227394	34230019	-	5	850
Novel_022007	XLOC_214656	--	Novel_mRNA	mRNA	29	44321342	44332498	-	4	2960
XM_018055471.1	gene-CAPN13	CAPN13	protein_coding	mRNA	11	68814472	68902387	+	23	2695
XM_018055935.1	gene-NUP188	NUP188	protein_coding	mRNA	11	98916525	98958320	+	44	5721
XM_018056714.1	gene-LOC108637304	LOC108637304	protein_coding	mRNA	12	67024240	67070816	-	7	7244
XM_005677150.3	gene-LOC102186356	LOC102186356	protein_coding	mRNA	3	112211890	112228899	+	8	1565
XM_018056623.1	gene-FRY	FRY	protein_coding	mRNA	12	57641326	57969601	+	63	10619
Novel_000522	XLOC_004900	--	Novel_mRNA	mRNA	1	1267799	1281963	-	3	3043
Novel_000523	XLOC_004904	--	Novel_mRNA	mRNA	1	1324828	1350461	-	13	1774
Novel_000520	XLOC_004900	--	Novel_mRNA	mRNA	1	1254469	1266636	-	6	4821
Novel_000521	XLOC_004900	--	Novel_mRNA	mRNA	1	1267799	1273829	-	2	4764
Novel_000526	XLOC_004909	--	Novel_mRNA	mRNA	1	1420903	1422753	-	2	1584
Novel_000527	XLOC_004922	--	Novel_mRNA	mRNA	1	1565235	1643888	-	39	9152
XM_005675639.3	gene-RSPH1	RSPH1	protein_coding	mRNA	1	142343036	142357475	-	9	1294
Novel_000525	XLOC_004906	--	Novel_mRNA	mRNA	1	1380543	1397038	-	8	5395
XM_005685179.3	gene-PARP6	PARP6	protein_coding	mRNA	10	82206199	82232557	+	23	3776
Novel_000529	XLOC_004953	--	Novel_mRNA	mRNA	1	2236762	2258115	-	2	540
XM_013973815.2	gene-LOC102188986	LOC102188986	protein_coding	mRNA	23	41361122	41367289	+	5	1077
XM_013972417.2	gene-ACLY	ACLY	protein_coding	mRNA	19	41695187	41737814	-	29	4355
Novel_022006	XLOC_214645	--	Novel_mRNA	mRNA	29	44212208	44213923	-	4	1018
XM_018046864.1	gene-DENND2A	DENND2A	protein_coding	mRNA	4	16449646	16536257	+	19	3559
XM_018042013.1	gene-TUSC3	TUSC3	protein_coding	mRNA	27	24006354	24247249	+	10	1719
XM_018055452.1	gene-AAK1	AAK1	protein_coding	mRNA	11	67561155	67726823	-	20	6221
XM_018041576.1	gene-COL8A2	COL8A2	protein_coding	mRNA	3	11105738	11129921	-	3	4470
XM_018045470.1	gene-LOC108635222	LOC108635222	protein_coding	mRNA	NW_017212071.1	856	11882	-	4	387
XM_018044317.1	gene-LRP8	LRP8	protein_coding	mRNA	3	27819215	27900788	-	21	7848
Novel_017410	XLOC_171570	--	Novel_mRNA	mRNA	21	18926930	18943544	+	2	950
XM_013967771.2	gene-LOC106502638	LOC106502638	protein_coding	mRNA	11	93132663	93133622	-	1	960
Novel_014679	XLOC_149134	--	Novel_mRNA	mRNA	17	26033835	26043913	-	6	1938
Novel_002968	XLOC_031632	--	Novel_mRNA	mRNA	3	97642074	97724062	-	39	8860
Novel_002969	XLOC_031632	--	Novel_mRNA	mRNA	3	97642074	97724062	-	39	8863
Novel_001822	XLOC_020415	--	Novel_mRNA	mRNA	2	73768955	73913333	-	12	4192
XR_001919887.1	gene-LOC102188534	LOC102188534	protein_coding	mRNA	21	1168478	1283333	+	27	4111
Novel_002960	XLOC_031518	--	Novel_mRNA	mRNA	3	94696066	94855601	-	14	9396
Novel_002961	XLOC_031521	--	Novel_mRNA	mRNA	3	94943924	94968444	-	3	5786
Novel_002962	XLOC_031601	--	Novel_mRNA	mRNA	3	96791390	96802376	-	3	1772
XM_018055300.1	gene-LOC102172632	LOC102172632	protein_coding	mRNA	11	44247530	44305841	-	30	9497
XM_018050119.1	gene-LOC108636345	LOC108636345	protein_coding	mRNA	7	42224856	42236073	-	4	2186
XM_018047266.1	gene-CAMK2N2	CAMK2N2	protein_coding	mRNA	1	82598307	82600577	+	2	1383
Novel_002966	XLOC_031632	--	Novel_mRNA	mRNA	3	97519184	97724062	-	46	8352
Novel_002967	XLOC_031632	--	Novel_mRNA	mRNA	3	97642074	97722385	-	39	7910
XM_018063570.1	gene-RPS6KB1	RPS6KB1	protein_coding	mRNA	19	10468484	10509541	+	16	5196
XM_018040192.1	gene-ATXN2L	ATXN2L	protein_coding	mRNA	25	25882230	25892773	-	22	4000
Novel_018115	XLOC_178045	--	Novel_mRNA	mRNA	22	18484810	18937360	+	12	7555
Novel_019056	XLOC_186412	--	Novel_mRNA	mRNA	23	10534636	10548295	-	6	6985
XM_018053739.1	gene-EPB41L4A	EPB41L4A	protein_coding	mRNA	10	99479663	99763792	-	24	3851
XM_018055860.1	gene-DNM1	DNM1	protein_coding	mRNA	11	98364795	98408086	+	23	3953
XM_018066122.1	gene-SNUPN	SNUPN	protein_coding	mRNA	21	32686369	32729729	+	9	1443
XM_018041416.1	gene-LOC102189370	LOC102189370	protein_coding	mRNA	26	26946173	26960401	-	6	1877
XM_018045843.1	gene-PRPF38B	PRPF38B	protein_coding	mRNA	3	85873778	85881623	+	6	2837
Novel_022014	XLOC_214728	--	Novel_mRNA	mRNA	29	44909367	44947941	-	20	7644
XM_018052358.1	gene-ADRA1A	ADRA1A	protein_coding	mRNA	8	73747397	73862840	-	4	4510
XM_018066213.1	gene-DDX24	DDX24	protein_coding	mRNA	21	58095202	58113344	-	9	2948
XM_018055921.1	gene-ENDOG	ENDOG	protein_coding	mRNA	11	98821028	98824902	+	3	1303
XM_005681728.2	gene-ENAM	ENAM	protein_coding	mRNA	6	86524339	86542777	+	8	4293
Novel_022008	XLOC_214664	--	Novel_mRNA	mRNA	29	44387700	44392907	-	14	2116
XM_018044872.1	gene-GSC2	GSC2	protein_coding	mRNA	NW_017189851.1	242597	245648	-	3	2538
XM_013964120.2	gene-ALG10	ALG10	protein_coding	mRNA	5	74779428	74785498	-	3	3118
Novel_018112	XLOC_177761	--	Novel_mRNA	mRNA	22	17031447	17074146	+	12	16524
XM_005686636.3	gene-PEX13	PEX13	protein_coding	mRNA	11	43357512	43391701	+	4	4144
XM_018065252.1	gene-SESTD1	SESTD1	protein_coding	mRNA	2	118560530	118699888	-	18	2837
XM_018055322.1	gene-C11H2orf40	C11H2orf40	protein_coding	mRNA	11	45405924	45415888	-	4	1331
XM_013969912.2	gene-LOC106501735	LOC106501735	protein_coding	mRNA	15	3794596	3795525	-	1	930
XM_018050869.1	gene-CHAF1A	CHAF1A	protein_coding	mRNA	7	90842611	90867515	+	16	3598
XM_013964130.2	gene-ABCC5	ABCC5	protein_coding	mRNA	1	82813214	82893600	+	30	5802
XM_013973881.2	gene-ARMC12	ARMC12	protein_coding	mRNA	23	38972597	38988110	-	9	3137
XM_018063961.1	gene-CEP112	CEP112	protein_coding	mRNA	19	61429133	61732602	-	25	3159
XM_005685782.3	gene-USP8	USP8	protein_coding	mRNA	10	43300369	43350901	+	19	4184
XM_018038231.1	gene-WNT5A	WNT5A	protein_coding	mRNA	22	45489033	45508672	+	5	4941
Novel_016407	XLOC_161341	--	Novel_mRNA	mRNA	19	51484452	51629499	+	70	18131
Novel_006431	XLOC_065072	--	Novel_mRNA	mRNA	7	91210092	91224955	+	2	1329
XM_018063506.1	gene-LOC102178763	LOC102178763	protein_coding	mRNA	18	66405373	66408154	+	1	2782
XM_018063820.1	gene-TSEN54	TSEN54	protein_coding	mRNA	19	55244089	55251479	-	11	2750
XM_018053167.1	gene-SYNCRIP	SYNCRIP	protein_coding	mRNA	9	51070096	51094876	+	11	4206
XM_005675152.3	gene-EIF4A2	EIF4A2	protein_coding	mRNA	1	80141693	80148064	-	11	1942
XM_018049339.1	gene-CCDC149	CCDC149	protein_coding	mRNA	6	44828764	44943207	-	13	4670
XM_013963482.2	gene-LOC102181187	LOC102181187	protein_coding	mRNA	4	14251007	14251952	+	2	945
Novel_022127	XLOC_215204	--	Novel_mRNA	mRNA	NW_017189516.1	2844194	3079813	+	28	7009
XR_001295552.2	gene-USP40	USP40	protein_coding	mRNA	3	7545240	7621837	+	29	3367
XM_018056329.1	gene-GSX1	GSX1	protein_coding	mRNA	12	54510934	54512226	+	2	845
XM_005683972.2	gene-FGF17	FGF17	protein_coding	mRNA	8	69029295	69034482	+	5	821
XM_005682038.2	gene-CANX	CANX	protein_coding	mRNA	7	107167466	107196692	+	15	2221
XM_018042501.1	gene-SLC29A3	SLC29A3	protein_coding	mRNA	28	18118133	18165003	-	6	4307
XR_001919682.1	gene-KIAA0100	KIAA0100	protein_coding	mRNA	19	19890470	19917783	-	39	6656
XM_013975137.2	gene-ZFYVE27	ZFYVE27	protein_coding	mRNA	26	32708986	32730123	-	13	1675
XM_018054481.1	gene-MEIS2	MEIS2	protein_coding	mRNA	10	70268687	70489704	+	12	2696
XM_005686600.3	gene-CHAC2	CHAC2	protein_coding	mRNA	11	36088004	36097696	+	2	1965
XM_018046546.1	gene-LOC108635635	LOC108635635	protein_coding	mRNA	3	112037114	112039544	-	3	2235
XM_018045165.1	gene-ARMCX4	ARMCX4	protein_coding	mRNA	NW_017190163.1	23515	33804	-	6	7853
Novel_009393	XLOC_096307	--	Novel_mRNA	mRNA	10	29780042	29787430	-	2	7006
XM_005680400.3	gene-LOC102180193	LOC102180193	protein_coding	mRNA	5	56974679	56975617	+	1	939
Novel_018025	XLOC_177366	--	Novel_mRNA	mRNA	22	13063250	13064025	+	2	520
XM_018041401.1	gene-ATE1	ATE1	protein_coding	mRNA	26	10155259	10319410	+	12	5570
XM_018060936.1	gene-EIF4ENIF1	EIF4ENIF1	protein_coding	mRNA	17	1099816	1139275	+	18	3503
Novel_009391	XLOC_096307	--	Novel_mRNA	mRNA	10	29780042	29787167	-	3	5326
XM_005693438.3	gene-RPAIN	RPAIN	protein_coding	mRNA	19	25933625	25940677	-	6	1585
XM_018040907.1	gene-SLX4	SLX4	protein_coding	mRNA	25	2860219	2879414	-	17	6414
XM_018062425.1	gene-PRX	PRX	protein_coding	mRNA	18	50637208	50652324	-	7	4697
XM_018063975.1	gene-CACNG4	CACNG4	protein_coding	mRNA	19	62218611	62265118	+	2	2865
XM_018047893.1	gene-SLC38A1	SLC38A1	protein_coding	mRNA	5	33455563	33528236	+	18	3601
XM_018054920.1	gene-AFF3	AFF3	protein_coding	mRNA	11	4572767	5148766	-	25	10926
Novel_022125	XLOC_215204	--	Novel_mRNA	mRNA	NW_017189516.1	2844194	3079813	+	28	6808
Novel_014238	XLOC_144754	--	Novel_mRNA	mRNA	17	2855581	2944097	+	9	5808
Novel_009394	XLOC_096369	--	Novel_mRNA	mRNA	10	30297638	30314192	-	3	10433
XM_018058968.1	gene-SPEG	SPEG	protein_coding	mRNA	2	28396090	28443359	-	39	9561
XM_005682491.2	gene-LOC102175946	LOC102175946	protein_coding	mRNA	7	93161432	93162373	-	1	942
XM_018054541.1	gene-ZNF219	ZNF219	protein_coding	mRNA	10	76920731	76929294	-	5	3111
XM_018050931.1	gene-KHSRP	KHSRP	protein_coding	mRNA	7	92446376	92457932	-	19	4175
Novel_022945	XLOC_226233	--	Novel_mRNA	mRNA	NW_017189652.1	210738	225745	-	15	2683
XM_018055858.1	gene-DNM1	DNM1	protein_coding	mRNA	11	98364789	98408086	+	22	3262
XM_013963701.2	gene-PPFIA2	PPFIA2	protein_coding	mRNA	5	10607922	11131535	-	33	5441
XM_018039384.1	gene-ANKRD12	ANKRD12	protein_coding	mRNA	24	41873411	41899018	+	6	7907
Novel_012456	XLOC_127686	--	Novel_mRNA	mRNA	14	12527937	12538894	-	2	8909
Novel_011602	XLOC_118459	--	Novel_mRNA	mRNA	13	76774954	76827984	+	6	1147
XM_005691205.3	gene-LSM6	LSM6	protein_coding	mRNA	17	58811755	58826423	+	4	765
XM_018057228.1	gene-RRBP1	RRBP1	protein_coding	mRNA	13	37433646	37481143	-	25	4994
Novel_022122	XLOC_215145	--	Novel_mRNA	mRNA	NW_017189516.1	354732	363478	+	7	931
XM_018054305.1	gene-TPM1	TPM1	protein_coding	mRNA	10	56099379	56123162	+	10	1247
Novel_003608	XLOC_038069	--	Novel_mRNA	mRNA	4	355449	357628	-	2	1794
XM_018046660.1	gene-DPP6	DPP6	protein_coding	mRNA	4	2979751	3507598	-	26	4437
XM_005685585.2	gene-LOC102185841	LOC102185841	protein_coding	mRNA	10	75342594	75345812	-	2	984
XM_018051357.1	gene-MYO9B	MYO9B	protein_coding	mRNA	7	102795857	102903172	+	41	7564
Novel_004519	XLOC_046501	--	Novel_mRNA	mRNA	5	95264548	95286202	+	5	2739
XM_018055714.1	gene-DAB2IP	DAB2IP	protein_coding	mRNA	11	92071778	92281879	+	17	5721
XM_018062394.1	gene-TIMM50	TIMM50	protein_coding	mRNA	18	50037784	50045096	+	11	1213
XM_018051026.1	gene-ICAM5	ICAM5	protein_coding	mRNA	7	94710794	94717968	+	11	3336
Novel_007984	XLOC_081339	--	Novel_mRNA	mRNA	8	82962494	83003133	-	8	7262
XM_005693592.3	gene-TRIM16	TRIM16	protein_coding	mRNA	19	32710750	32726722	-	6	2918
Novel_007987	XLOC_081422	--	Novel_mRNA	mRNA	8	84528995	84651033	-	19	9798
XM_013967713.2	gene-TMEM150A	TMEM150A	protein_coding	mRNA	11	48927390	48931720	+	7	2274
Novel_003605	XLOC_038051	--	Novel_mRNA	mRNA	4	75361	79300	-	2	2295
XM_018067137.1	gene-CLASP2	CLASP2	protein_coding	mRNA	22	7636479	7816513	-	41	6374
XM_018042720.1	gene-PDDC1	PDDC1	protein_coding	mRNA	29	45734596	45738810	+	8	787
XM_018056041.1	gene-AK8	AK8	protein_coding	mRNA	11	102222254	102356501	-	13	1607
Novel_007981	XLOC_081281	--	Novel_mRNA	mRNA	8	81373108	81410336	-	4	1539
Novel_005684	XLOC_057001	--	Novel_mRNA	mRNA	6	4694482	4736471	-	4	2714
XM_005678022.3	gene-RNPC3	RNPC3	protein_coding	mRNA	3	80656950	80688529	+	15	5587
XM_018044114.1	gene-DIAPH2	DIAPH2	protein_coding	mRNA	NW_017189517.1	45145410	45988131	-	22	3143
XR_001919889.1	gene-LOC102188534	LOC102188534	protein_coding	mRNA	21	1170116	1283333	+	24	3991
Novel_007983	XLOC_081339	--	Novel_mRNA	mRNA	8	82962494	82976864	-	5	877
Novel_000145	XLOC_001723	--	Novel_mRNA	mRNA	1	65825763	65917338	+	21	22704
XM_018065329.1	gene-KCNH6	KCNH6	protein_coding	mRNA	19	47456723	47480916	+	13	3472
XM_013973544.2	gene-ADAMTS9	ADAMTS9	protein_coding	mRNA	22	36749217	36911613	+	39	7500
Novel_022289	XLOC_217859	--	Novel_mRNA	mRNA	NW_017189516.1	65630358	65636773	+	3	1667
XM_005685489.2	gene-RAD51	RAD51	protein_coding	mRNA	10	66778344	66814474	-	10	2744
Novel_022283	XLOC_217854	--	Novel_mRNA	mRNA	NW_017189516.1	65568710	65595354	+	13	7061
Novel_022282	XLOC_217854	--	Novel_mRNA	mRNA	NW_017189516.1	65568710	65585291	+	9	5170
Novel_022281	XLOC_217677	--	Novel_mRNA	mRNA	NW_017189516.1	60719605	60734111	+	5	1395
Novel_022280	XLOC_217639	--	Novel_mRNA	mRNA	NW_017189516.1	59060468	59073281	+	2	11076
Novel_022287	XLOC_217856	--	Novel_mRNA	mRNA	NW_017189516.1	65541946	65562564	+	11	1886
XM_018050565.1	gene-COL23A1	COL23A1	protein_coding	mRNA	7	70918108	71305099	+	28	3068
Novel_022285	XLOC_217856	--	Novel_mRNA	mRNA	NW_017189516.1	65541590	65562791	+	10	2113
Novel_000141	XLOC_001722	--	Novel_mRNA	mRNA	1	65789565	65792378	+	6	727
XM_018045513.1	gene-NEGR1	NEGR1	protein_coding	mRNA	3	47048913	48062402	-	7	5227
XM_018067127.1	gene-THOC7	THOC7	protein_coding	mRNA	22	37591662	37610154	+	7	887
XM_018040543.1	gene-RGS11	RGS11	protein_coding	mRNA	25	232301	239938	-	17	1950
XM_018054319.1	gene-USP3	USP3	protein_coding	mRNA	10	56624085	56696790	+	15	5152
XM_018065514.1	gene-PAIP1	PAIP1	protein_coding	mRNA	20	31241740	31271587	+	11	2533
XM_018043047.1	gene-CABP2	CABP2	protein_coding	mRNA	29	46446898	46451626	-	7	937
Novel_008800	XLOC_090999	--	Novel_mRNA	mRNA	10	15034668	15058043	+	7	6729
Novel_004292	XLOC_044547	--	Novel_mRNA	mRNA	5	44722122	44783501	+	7	6946
XM_013967499.1	gene-DGUOK	DGUOK	protein_coding	mRNA	11	10559382	10593045	-	4	1311
Novel_008805	XLOC_091017	--	Novel_mRNA	mRNA	10	15694820	15805618	+	9	877
Novel_008804	XLOC_091009	--	Novel_mRNA	mRNA	10	15562065	15616534	+	10	1794
Novel_008807	XLOC_091019	--	Novel_mRNA	mRNA	10	15838293	16074242	+	16	2995
Novel_008806	XLOC_091019	--	Novel_mRNA	mRNA	10	15838293	16056558	+	15	2927
Novel_001819	XLOC_020410	--	Novel_mRNA	mRNA	2	73042967	73445908	-	19	8775
Novel_020604	XLOC_199236	--	Novel_mRNA	mRNA	26	41929441	41989504	+	3	2062
XM_018066740.1	gene-NT5DC2	NT5DC2	protein_coding	mRNA	22	48196086	48247959	+	14	1781
Novel_019297	XLOC_188168	--	Novel_mRNA	mRNA	24	655260	737200	+	10	2952
XM_018062724.1	gene-SPHK2	SPHK2	protein_coding	mRNA	18	56292056	56299987	+	6	2520
Novel_013107	XLOC_134456	--	Novel_mRNA	mRNA	15	15580	69657	-	29	3902
XM_018058576.1	gene-KCNQ3	KCNQ3	protein_coding	mRNA	14	72944194	73242153	-	15	10875
XM_018059001.1	gene-C15H11orf97	C15H11orf97	protein_coding	mRNA	15	66332118	66368510	+	4	799
XM_018056254.1	gene-GRIN1	GRIN1	protein_coding	mRNA	11	106077938	106106337	-	20	3915
XM_018047704.1	gene-TNS2	TNS2	protein_coding	mRNA	5	26634195	26650145	-	29	4703
XM_018054895.1	gene-INPP4A	INPP4A	protein_coding	mRNA	11	3660228	3709801	+	24	2820
Novel_019921	XLOC_194333	--	Novel_mRNA	mRNA	25	26343529	26348263	+	7	2525
XM_018059863.1	gene-ENDOD1	ENDOD1	protein_coding	mRNA	15	66999181	67033640	+	3	4872
XM_018051886.1	gene-EQTN	EQTN	protein_coding	mRNA	8	16872622	16954708	+	8	1287
XM_018039866.1	gene-LOC102180820	LOC102180820	protein_coding	mRNA	25	19322711	19583098	+	32	5010
XM_018061537.1	gene-NOCT	NOCT	protein_coding	mRNA	17	52416210	52435573	+	4	2653
XM_005682290.3	gene-WDR83OS	WDR83OS	protein_coding	mRNA	7	98194756	98207527	+	4	739
XR_001295466.2	gene-PHTF1	PHTF1	protein_coding	mRNA	3	90860394	90932291	-	24	4673
XM_018040099.1	gene-MYL10	MYL10	protein_coding	mRNA	25	36090367	36101773	+	7	691
XM_018054428.1	gene-ITGB6	ITGB6	protein_coding	mRNA	2	99910920	99992429	-	13	4145
XM_018044742.1	gene-JUN	JUN	protein_coding	mRNA	3	33528872	33531564	-	1	2693
XM_018065335.1	gene-STRADA	STRADA	protein_coding	mRNA	19	47592317	47614698	-	13	1402
XM_018054119.1	gene-LGALS3	LGALS3	protein_coding	mRNA	10	35592162	35610850	-	6	1035
XM_013973579.2	gene-ITIH4	ITIH4	protein_coding	mRNA	22	47969325	47984330	+	22	2878
XM_018064018.1	gene-LOC108633333	LOC108633333	protein_coding	mRNA	19	47859231	47863529	-	4	1289
Novel_001810	XLOC_020072	--	Novel_mRNA	mRNA	2	62933042	63051728	-	28	6744
XM_013968779.2	gene-TPX2	TPX2	protein_coding	mRNA	13	60601294	60651250	+	17	2767
XM_018053599.1	gene-CLN6	CLN6	protein_coding	mRNA	10	86227601	86239077	+	7	2287
Novel_010034	XLOC_102891	--	Novel_mRNA	mRNA	11	72272288	72280425	+	8	4113
XM_018064912.1	gene-CHN1	CHN1	protein_coding	mRNA	2	114258769	114467005	-	13	2304
Novel_001812	XLOC_020072	--	Novel_mRNA	mRNA	2	62948096	63051728	-	21	5718
XM_018038453.1	gene-ERC2	ERC2	protein_coding	mRNA	22	44472682	45364760	+	17	3351
Novel_000513	XLOC_004900	--	Novel_mRNA	mRNA	1	1238302	1273829	-	18	7056
Novel_010036	XLOC_102900	--	Novel_mRNA	mRNA	11	72523058	72540402	+	5	3209
XM_018049934.1	gene-NEUROG2	NEUROG2	protein_coding	mRNA	6	13425508	13427049	+	2	1171
Novel_005511	XLOC_055410	--	Novel_mRNA	mRNA	6	66661932	66676941	+	5	2790
XM_018046618.1	gene-RARRES2	RARRES2	protein_coding	mRNA	4	7917258	7921037	+	6	789
Novel_019352	XLOC_189016	--	Novel_mRNA	mRNA	24	32591099	32620723	+	11	4911
XM_005681343.3	gene-TET2	TET2	protein_coding	mRNA	6	20216813	20352863	-	11	9824
XM_005687112.2	gene-LOC102177808	LOC102177808	protein_coding	mRNA	11	93254134	93255858	+	2	993
XM_005693947.3	gene-ACBD4	ACBD4	protein_coding	mRNA	19	44439085	44444248	+	11	2808
XM_005692416.3	gene-SERTAD1	SERTAD1	protein_coding	mRNA	18	50660897	50663787	-	2	1206
Novel_022428	XLOC_219437	--	Novel_mRNA	mRNA	NW_017189516.1	45126810	45128145	-	2	852
XM_018042481.1	gene-TET1	TET1	protein_coding	mRNA	28	20598404	20735845	-	13	12301
Novel_022426	XLOC_219206	--	Novel_mRNA	mRNA	NW_017189516.1	39053670	39144988	-	12	6355
XM_018039318.1	gene-LOC106503481	LOC106503481	protein_coding	mRNA	23	41559464	41567203	+	6	1147
Novel_005513	XLOC_055413	--	Novel_mRNA	mRNA	6	67187519	67202159	+	11	1341
XM_018062716.1	gene-LYPD6	LYPD6	protein_coding	mRNA	2	89514618	89650434	+	6	2348
XM_018042885.1	gene-SF1	SF1	protein_coding	mRNA	29	43426606	43440528	-	13	2936
Novel_022421	XLOC_219151	--	Novel_mRNA	mRNA	NW_017189516.1	35239929	35276591	-	4	11810
NM_001285747.1	gene-CYP19A1	CYP19A1	protein_coding	mRNA	10	44007959	44041949	-	9	3271
XM_005701707.3	gene-PSORS1C2	PSORS1C2	protein_coding	mRNA	23	22062750	22064252	-	2	861
XM_013972562.2	gene-RDM1	RDM1	protein_coding	mRNA	19	44840424	44850262	-	6	1076
Novel_021308	XLOC_208889	--	Novel_mRNA	mRNA	28	44480474	44490105	+	4	2592
Novel_008708	XLOC_089937	--	Novel_mRNA	mRNA	9	82367798	82454652	-	17	3701
XM_005674964.3	gene-POPDC2	POPDC2	protein_coding	mRNA	1	64106246	64124739	-	4	1925
XM_018054881.1	gene-LOC102176695	LOC102176695	protein_coding	mRNA	11	2972279	3004306	+	13	4221
XM_018064928.1	gene-TTLL6	TTLL6	protein_coding	mRNA	19	37364140	37400060	+	14	3956
XM_018039626.1	gene-DLGAP1	DLGAP1	protein_coding	mRNA	24	37948427	38242722	-	11	5343
XM_018062992.1	gene-LOC102168713	LOC102168713	protein_coding	mRNA	18	60858577	60872484	-	3	3383
Novel_015203	XLOC_153907	--	Novel_mRNA	mRNA	18	58705682	58718440	+	4	6455
XM_005681603.3	gene-OCIAD2	OCIAD2	protein_coding	mRNA	6	68061528	68074111	-	7	1753
XM_018058257.1	gene-CPQ	CPQ	protein_coding	mRNA	14	14668788	15236122	+	8	1983
XM_018047596.1	gene-PPP1R12A	PPP1R12A	protein_coding	mRNA	5	9106421	9276242	-	25	5583
Novel_004951	XLOC_049729	--	Novel_mRNA	mRNA	5	33753917	33848816	-	16	8677
XM_005700743.3	gene-FOXP3	FOXP3	protein_coding	mRNA	NW_017190157.1	20166	35390	+	11	3667
XM_018062360.1	gene-LOC102180339	LOC102180339	protein_coding	mRNA	18	49415115	49417364	+	4	593
Novel_008709	XLOC_089937	--	Novel_mRNA	mRNA	9	82367798	82454988	-	16	3965
XM_018056408.1	gene-DOCK9	DOCK9	protein_coding	mRNA	12	10372859	10588350	+	53	6814
XM_018059636.1	gene-CLMP	CLMP	protein_coding	mRNA	15	48540409	48645796	+	7	2172
XM_018056991.1	gene-CELF2	CELF2	protein_coding	mRNA	13	15316790	15489576	+	13	9386
XM_018066838.1	gene-IL17RC	IL17RC	protein_coding	mRNA	22	16653881	16665409	-	18	2434
XM_018058641.1	gene-SLC45A4	SLC45A4	protein_coding	mRNA	14	79405969	79476712	-	9	6180
XM_018045199.1	gene-BGN	BGN	protein_coding	mRNA	NW_017190169.1	56783	70690	-	8	2182
Novel_004956	XLOC_049833	--	Novel_mRNA	mRNA	5	38040797	38089071	-	8	1749
XM_005682738.3	gene-LOC102180215	LOC102180215	protein_coding	mRNA	7	72792190	72792908	+	1	719
XM_013969421.2	gene-CCDC82	CCDC82	protein_coding	mRNA	15	68479369	68511372	-	9	3286
XM_005677249.2	gene-LOC102190833	LOC102190833	protein_coding	mRNA	3	109634437	109635366	+	1	930
XM_005695097.3	gene-HYKK	HYKK	protein_coding	mRNA	21	30490452	30516927	+	7	2999
XM_018048470.1	gene-LRP6	LRP6	protein_coding	mRNA	5	96158191	96328472	+	23	5319
XM_013964015.2	gene-ANO4	ANO4	protein_coding	mRNA	5	63334671	63683734	+	28	4320
Novel_008706	XLOC_089934	--	Novel_mRNA	mRNA	9	82279056	82303139	-	5	16324
Novel_017564	XLOC_172924	--	Novel_mRNA	mRNA	21	45051192	45054717	+	6	1712
XM_018057508.1	gene-RTEL1	RTEL1	protein_coding	mRNA	13	53378620	53399104	-	35	4373
Novel_017565	XLOC_172936	--	Novel_mRNA	mRNA	21	45191394	45393729	+	40	9294
XR_001297168.2	gene-GMEB1	GMEB1	protein_coding	mRNA	2	11169604	11203769	+	10	9166
XM_005676312.2	gene-BOLL	BOLL	protein_coding	mRNA	2	49662973	49727088	+	11	1750
XM_018049888.1	gene-MFSD7	MFSD7	protein_coding	mRNA	6	117500584	117508693	+	9	1612
XM_018056985.1	gene-CELF2	CELF2	protein_coding	mRNA	13	15162296	15489576	+	13	9201
XM_018058655.1	gene-TSNARE1	TSNARE1	protein_coding	mRNA	14	80262988	80376738	+	14	1726
Novel_010081	XLOC_103865	--	Novel_mRNA	mRNA	11	86488783	86543449	+	11	2039
XM_005692684.3	gene-CA11	CA11	protein_coding	mRNA	18	56306976	56313353	-	9	1842
Novel_019100	XLOC_186673	--	Novel_mRNA	mRNA	23	15949522	16046265	-	8	2679
XM_013963006.2	gene-ZMYM1	ZMYM1	protein_coding	mRNA	3	10212125	10224541	+	8	3402
XM_018059777.1	gene-NCAM1	NCAM1	protein_coding	mRNA	15	58555005	58908148	-	21	4876
XM_018056898.1	gene-BPIFB6	BPIFB6	protein_coding	mRNA	13	61657835	61672584	+	15	1543
Novel_008707	XLOC_089935	--	Novel_mRNA	mRNA	9	82303201	82348803	-	17	4913
XM_013971738.2	gene-LOC102182436	LOC102182436	protein_coding	mRNA	18	66923238	66932002	+	4	3561
XM_018041667.1	gene-CNNM1	CNNM1	protein_coding	mRNA	26	31232037	31302743	-	12	6628
XM_018050747.1	gene-SEPT8	SEPT8	protein_coding	mRNA	7	88981804	89009199	-	10	2702
Novel_002359	XLOC_026264	--	Novel_mRNA	mRNA	3	85464475	85522966	+	11	3202
XM_018060540.1	gene-PUSL1	PUSL1	protein_coding	mRNA	16	49713590	49716876	-	7	1513
XM_005678393.3	gene-MAGOH	MAGOH	protein_coding	mRNA	3	27807139	27815560	-	5	716
XM_018059168.1	gene-LOC108637650	LOC108637650	protein_coding	mRNA	15	6607440	6609347	-	2	1734
XM_018050656.1	gene-CLTB	CLTB	protein_coding	mRNA	7	72736096	72750286	+	5	955
Novel_018012	XLOC_177175	--	Novel_mRNA	mRNA	22	7635795	7817390	+	37	7818
XM_005700597.3	gene-LPAR4	LPAR4	protein_coding	mRNA	NW_017189516.1	2087559	2099113	+	4	2152
Novel_019158	XLOC_187144	--	Novel_mRNA	mRNA	23	22221969	22232232	-	4	1937
XM_018048774.1	gene-SUN2	SUN2	protein_coding	mRNA	5	109281530	109297867	-	18	3860
Novel_008704	XLOC_089933	--	Novel_mRNA	mRNA	9	82061576	82231887	-	9	3146
XM_005695228.3	gene-LOC102180894	LOC102180894	protein_coding	mRNA	21	44682772	44711090	-	9	1338
XM_018061850.1	gene-SNAI3	SNAI3	protein_coding	mRNA	18	15313337	15321306	-	3	3451
Novel_014309	XLOC_145419	--	Novel_mRNA	mRNA	17	15847480	15898511	+	7	4242
XM_005677520.2	gene-PRR9	PRR9	protein_coding	mRNA	3	102936485	102938356	+	2	1202
Novel_019351	XLOC_189016	--	Novel_mRNA	mRNA	24	32591099	32620723	+	11	4915
XM_018050882.1	gene-SEMA6B	SEMA6B	protein_coding	mRNA	7	90963685	90976708	-	17	3954
XM_018056140.1	gene-RPL7A	RPL7A	protein_coding	mRNA	11	103662472	103665820	+	8	938
XM_018041677.1	gene-KNDC1	KNDC1	protein_coding	mRNA	26	438510	493118	-	30	6649
[truncated: 65,425 more rows]

## Sheet: lncRNA
Annotated_lncRNA_Gene_ID	Annotated_lncRNA_Gene_Name	Gene_Type	Status	Chromosome	Start	End	Strand	Exon_number	Length
gene-LOC102179377	LOC102179377	lncRNA	Annotated_lncRNA	NW_017212294.1	1403	17806	+	5	762
gene-LOC106502818	LOC106502818	lncRNA	Annotated_lncRNA	NW_017190166.1	50407	53654	-	2	1890
gene-LOC108633551	LOC108633551	lncRNA	Annotated_lncRNA	23	33523897	33528936	+	4	1107
gene-LOC102181790	LOC102181790	lncRNA	Annotated_lncRNA	12	35802017	35805949	+	3	1095
gene-LOC102179377	LOC102179377	lncRNA	Annotated_lncRNA	NW_017212294.1	1404	17366	+	4	1132
gene-LOC108637144	LOC108637144	lncRNA	Annotated_lncRNA	11	45160305	45164279	-	3	901
gene-LOC102178761	LOC102178761	lncRNA	Annotated_lncRNA	18	59281326	59314642	-	4	676
gene-LOC102189670	LOC102189670	lncRNA	Annotated_lncRNA	7	29246005	29258646	-	7	2369
gene-LOC108637645	LOC108637645	lncRNA	Annotated_lncRNA	15	1982397	1983830	-	3	334
gene-LOC102171119	LOC102171119	lncRNA	Annotated_lncRNA	25	13126881	13136483	+	4	4966
gene-LOC108636568	LOC108636568	lncRNA	Annotated_lncRNA	8	59905234	59907779	+	2	2080
gene-LUZP1	LUZP1	lncRNA	Annotated_lncRNA	2	6185376	6258937	-	5	7557
gene-LOC106503392	LOC106503392	lncRNA	Annotated_lncRNA	21	65629950	65649436	-	11	2054
gene-LOC102175755	LOC102175755	lncRNA	Annotated_lncRNA	21	1128292	1135469	+	3	3933
gene-LRRC28	LRRC28	lncRNA	Annotated_lncRNA	21	6471711	6671196	-	11	1913
gene-LOC108637416	LOC108637416	lncRNA	Annotated_lncRNA	2	14385537	14386273	-	2	605
gene-DEXI	DEXI	lncRNA	Annotated_lncRNA	25	9489811	9504601	-	2	1636
gene-LOC108637272	LOC108637272	lncRNA	Annotated_lncRNA	12	33515996	33519521	-	4	1446
gene-LOC108635176	LOC108635176	lncRNA	Annotated_lncRNA	NW_017211618.1	2709	26904	-	4	510
gene-LOC102169358	LOC102169358	lncRNA	Annotated_lncRNA	28	27677430	27741119	+	6	1303
gene-LOC108635193	LOC108635193	lncRNA	Annotated_lncRNA	NW_017211817.1	10270	11487	-	3	261
gene-LOC102189880	LOC102189880	lncRNA	Annotated_lncRNA	13	76907173	76910019	+	5	730
gene-LOC108634480	LOC108634480	lncRNA	Annotated_lncRNA	NW_017189517.1	35565535	35569734	-	2	2741
gene-LOC106503007	LOC106503007	lncRNA	Annotated_lncRNA	16	74099176	74112375	-	3	1516
gene-LOC108634152	LOC108634152	lncRNA	Annotated_lncRNA	28	17526593	17534298	+	3	3276
gene-LOC108637978	LOC108637978	lncRNA	Annotated_lncRNA	18	36998111	37003861	+	3	2504
gene-LOC108637654	LOC108637654	lncRNA	Annotated_lncRNA	15	19700167	19747733	-	3	440
gene-LOC108634087	LOC108634087	lncRNA	Annotated_lncRNA	27	8453649	8455568	+	3	964
gene-LOC108634339	LOC108634339	lncRNA	Annotated_lncRNA	NW_017189516.1	23821017	23843972	+	4	381
gene-LOC106502447	LOC106502447	lncRNA	Annotated_lncRNA	8	94379229	94394257	-	3	536
gene-LOC102181790	LOC102181790	lncRNA	Annotated_lncRNA	12	35802017	35805950	+	3	1121
gene-LOC108638226	LOC108638226	lncRNA	Annotated_lncRNA	19	43452113	43452842	+	2	581
gene-LOC106503412	LOC106503412	lncRNA	Annotated_lncRNA	22	15143405	15152517	+	5	1451
gene-LOC106502597	LOC106502597	lncRNA	Annotated_lncRNA	11	1616435	1617484	+	2	457
gene-LOC108633557	LOC108633557	lncRNA	Annotated_lncRNA	23	24325198	24327481	-	2	1372
gene-LOC102185696	LOC102185696	lncRNA	Annotated_lncRNA	2	10162559	10165988	+	5	1718
gene-LOC102180181	LOC102180181	lncRNA	Annotated_lncRNA	3	2123351	2146812	-	3	909
gene-LOC102175717	LOC102175717	lncRNA	Annotated_lncRNA	1	107219473	107224098	+	3	1077
gene-LOC108638541	LOC108638541	lncRNA	Annotated_lncRNA	21	50711662	50716770	-	3	2260
gene-LOC108633789	LOC108633789	lncRNA	Annotated_lncRNA	24	33424738	33435265	+	3	316
gene-LOC108636436	LOC108636436	lncRNA	Annotated_lncRNA	1	141069829	141082594	-	3	356
gene-LOC106502199	LOC106502199	lncRNA	Annotated_lncRNA	6	45809483	45820416	-	4	872
gene-LOC108633381	LOC108633381	lncRNA	Annotated_lncRNA	22	15815179	15818821	+	3	1171
gene-LOC108634155	LOC108634155	lncRNA	Annotated_lncRNA	28	38379147	38381526	+	3	1083
gene-LOC102181471	LOC102181471	lncRNA	Annotated_lncRNA	5	5949358	5954439	-	3	2594
gene-LOC108637957	LOC108637957	lncRNA	Annotated_lncRNA	18	12948246	12950466	-	3	638
gene-LOC108633882	LOC108633882	lncRNA	Annotated_lncRNA	25	36825398	36826917	+	2	1308
gene-LOC108634473	LOC108634473	lncRNA	Annotated_lncRNA	NW_017189517.1	2139924	2167767	+	3	237
gene-LOC102177307	LOC102177307	lncRNA	Annotated_lncRNA	5	21810173	21813562	+	3	486
gene-LOC106503660	LOC106503660	lncRNA	Annotated_lncRNA	27	36863341	36870478	-	3	613
gene-LOC108636276	LOC108636276	lncRNA	Annotated_lncRNA	6	61424080	61424704	+	2	403
gene-LOC106503977	LOC106503977	lncRNA	Annotated_lncRNA	NW_017218518.1	3850	13033	+	4	1199
gene-LOC108637394	LOC108637394	lncRNA	Annotated_lncRNA	13	44570019	44574488	+	2	1827
gene-LOC106502993	LOC106502993	lncRNA	Annotated_lncRNA	16	74061249	74070870	-	4	3406
gene-LOC108637279	LOC108637279	lncRNA	Annotated_lncRNA	12	56106364	56110213	-	3	278
gene-LOC108637973	LOC108637973	lncRNA	Annotated_lncRNA	18	27275199	27282328	-	3	1668
gene-LOC106503045	LOC106503045	lncRNA	Annotated_lncRNA	17	1456719	1477780	+	2	5431
gene-LOC102168946	LOC102168946	lncRNA	Annotated_lncRNA	21	65117594	65147641	+	26	4027
gene-TTC9	TTC9	lncRNA	Annotated_lncRNA	10	20729938	20811838	-	2	2939
gene-LOC106503675	LOC106503675	lncRNA	Annotated_lncRNA	27	19255412	19274888	-	3	2874
gene-LOC102189982	LOC102189982	lncRNA	Annotated_lncRNA	18	26345717	26353329	+	6	1418
gene-LOC106502990	LOC106502990	lncRNA	Annotated_lncRNA	16	64910700	64913247	+	3	1018
gene-LOC108635817	LOC108635817	lncRNA	Annotated_lncRNA	4	571812	574385	+	2	1853
gene-LOC102173639	LOC102173639	lncRNA	Annotated_lncRNA	29	803889	880165	+	4	344
gene-LOC108636244	LOC108636244	lncRNA	Annotated_lncRNA	6	116747249	116748169	+	2	243
gene-LOC102188412	LOC102188412	lncRNA	Annotated_lncRNA	11	68079774	68139732	-	8	1252
gene-LOC108633447	LOC108633447	lncRNA	Annotated_lncRNA	2	107999421	108048489	+	4	647
gene-LOC108638543	LOC108638543	lncRNA	Annotated_lncRNA	21	25780521	25825469	-	3	1328
gene-LOC102188110	LOC102188110	lncRNA	Annotated_lncRNA	26	27070379	27078199	+	5	552
gene-LOC102186026	LOC102186026	lncRNA	Annotated_lncRNA	12	56331709	56336351	+	4	803
gene-LOC108636994	LOC108636994	lncRNA	Annotated_lncRNA	10	66146320	66148592	+	3	655
gene-LOC106503642	LOC106503642	lncRNA	Annotated_lncRNA	26	17478904	17526979	+	3	388
gene-LOC102186317	LOC102186317	lncRNA	Annotated_lncRNA	12	56320218	56324141	-	3	1288
gene-LOC106503485	LOC106503485	lncRNA	Annotated_lncRNA	23	40730042	40733127	-	3	2068
gene-LOC108636993	LOC108636993	lncRNA	Annotated_lncRNA	10	60096105	60123543	-	3	522
gene-LOC102170604	LOC102170604	lncRNA	Annotated_lncRNA	8	48103346	48358321	-	3	992
gene-LOC108635538	LOC108635538	lncRNA	Annotated_lncRNA	NW_017218312.1	8255	11652	+	3	394
gene-LOC106501978	LOC106501978	lncRNA	Annotated_lncRNA	3	19351455	19376895	-	4	1838
gene-LOC106502194	LOC106502194	lncRNA	Annotated_lncRNA	6	60231642	60235822	+	3	275
gene-LOC108638258	LOC108638258	lncRNA	Annotated_lncRNA	19	19649732	19652180	-	2	421
gene-LOC108635545	LOC108635545	lncRNA	Annotated_lncRNA	NW_017218559.1	6174	7421	+	2	560
gene-LOC106502094	LOC106502094	lncRNA	Annotated_lncRNA	1	75696854	75700886	-	2	3940
gene-LOC102169208	LOC102169208	lncRNA	Annotated_lncRNA	16	72537278	72624208	+	7	2538
gene-LOC108638259	LOC108638259	lncRNA	Annotated_lncRNA	19	20324797	20329415	+	2	1504
gene-LOC102188412	LOC102188412	lncRNA	Annotated_lncRNA	11	68079774	68139731	-	8	1290
gene-LOC108637790	LOC108637790	lncRNA	Annotated_lncRNA	16	67922447	67927596	-	3	958
gene-LOC102169517	LOC102169517	lncRNA	Annotated_lncRNA	20	6413275	6415947	-	3	362
gene-LOC108637784	LOC108637784	lncRNA	Annotated_lncRNA	16	50050597	50061744	-	4	1003
gene-LOC106503307	LOC106503307	lncRNA	Annotated_lncRNA	20	4042300	4046671	-	3	1007
gene-LOC108638265	LOC108638265	lncRNA	Annotated_lncRNA	19	26279116	26281636	+	3	528
gene-LOC108637963	LOC108637963	lncRNA	Annotated_lncRNA	18	20551850	20559981	+	3	4853
gene-LOC108633927	LOC108633927	lncRNA	Annotated_lncRNA	25	33286955	33295942	-	2	632
gene-LOC106502122	LOC106502122	lncRNA	Annotated_lncRNA	1	82515882	82516400	-	3	320
gene-LOC106502005	LOC106502005	lncRNA	Annotated_lncRNA	3	435111	441224	+	3	1610
gene-LOC108636578	LOC108636578	lncRNA	Annotated_lncRNA	8	88557388	88558681	+	2	792
gene-LOC102182091	LOC102182091	lncRNA	Annotated_lncRNA	3	27611793	27619850	+	3	218
gene-LOC106503588	LOC106503588	lncRNA	Annotated_lncRNA	25	36333878	36340500	+	3	1441
gene-LOC108636394	LOC108636394	lncRNA	Annotated_lncRNA	7	92502679	92505550	+	2	778
gene-LOC102170897	LOC102170897	lncRNA	Annotated_lncRNA	16	2704706	2707395	-	3	751
gene-LOC106502519	LOC106502519	lncRNA	Annotated_lncRNA	10	80010476	80042249	+	2	2725
gene-LOC102180501	LOC102180501	lncRNA	Annotated_lncRNA	10	76207524	76212086	-	3	1840
gene-LOC102171853	LOC102171853	lncRNA	Annotated_lncRNA	NW_017189940.1	44933	70743	+	9	2148
gene-LOC102190664	LOC102190664	lncRNA	Annotated_lncRNA	5	33259356	33330112	+	3	3259
gene-LOC106502903	LOC106502903	lncRNA	Annotated_lncRNA	15	17603353	17604850	+	3	444
gene-LOC108636608	LOC108636608	lncRNA	Annotated_lncRNA	8	11507398	11542949	+	3	529
gene-LOC102185157	LOC102185157	lncRNA	Annotated_lncRNA	5	77365134	77379099	-	4	611
gene-LOC106502931	LOC106502931	lncRNA	Annotated_lncRNA	15	629709	640243	-	3	670
gene-TANGO2	TANGO2	lncRNA	Annotated_lncRNA	NW_017189851.1	587519	605289	+	10	1366
gene-LOC106503317	LOC106503317	lncRNA	Annotated_lncRNA	20	41763822	41772113	-	4	1010
gene-LOC106502853	LOC106502853	lncRNA	Annotated_lncRNA	14	13049761	13055544	+	3	762
gene-LOC102190260	LOC102190260	lncRNA	Annotated_lncRNA	19	54949394	54953710	-	6	2223
gene-LOC102191067	LOC102191067	lncRNA	Annotated_lncRNA	16	1510481	1513591	+	3	798
gene-LOC106502531	LOC106502531	lncRNA	Annotated_lncRNA	10	76298632	76310927	+	4	1820
gene-LOC102191314	LOC102191314	lncRNA	Annotated_lncRNA	NW_017189516.1	8527312	8571532	+	6	1337
gene-LOC108637784	LOC108637784	lncRNA	Annotated_lncRNA	16	50050597	50062854	-	4	1094
gene-LOC102179558	LOC102179558	lncRNA	Annotated_lncRNA	7	92095571	92116577	+	4	1216
gene-LOC108636845	LOC108636845	lncRNA	Annotated_lncRNA	10	94700429	94707316	-	3	803
gene-LOC106503297	LOC106503297	lncRNA	Annotated_lncRNA	19	57707336	57860932	+	3	873
gene-B3GNT8	B3GNT8	lncRNA	Annotated_lncRNA	18	51477019	51482424	-	4	2233
gene-LOC108636606	LOC108636606	lncRNA	Annotated_lncRNA	8	5706633	5707980	-	3	580
gene-LOC102186613	LOC102186613	lncRNA	Annotated_lncRNA	15	9224337	9244862	-	3	3155
gene-LOC108637104	LOC108637104	lncRNA	Annotated_lncRNA	11	15031517	15032456	+	2	701
gene-LOC102172108	LOC102172108	lncRNA	Annotated_lncRNA	2	28955944	28964668	+	5	1715
gene-LOC108634754	LOC108634754	lncRNA	Annotated_lncRNA	NW_017189962.1	219915	233322	-	4	1481
gene-LOC106503703	LOC106503703	lncRNA	Annotated_lncRNA	28	14476785	14506415	-	5	2353
gene-LOC106502199	LOC106502199	lncRNA	Annotated_lncRNA	6	45809483	45820424	-	4	883
gene-LOC108636233	LOC108636233	lncRNA	Annotated_lncRNA	1	5473266	5483160	-	3	1101
gene-LOC108635834	LOC108635834	lncRNA	Annotated_lncRNA	1	80963190	80977022	+	3	6676
gene-LOC108635571	LOC108635571	lncRNA	Annotated_lncRNA	3	62386587	62406350	+	4	1626
gene-LOC102171119	LOC102171119	lncRNA	Annotated_lncRNA	25	13125540	13136483	+	6	3665
gene-LOC108634871	LOC108634871	lncRNA	Annotated_lncRNA	NW_017191141.1	8485	9189	-	3	333
gene-LOC108637660	LOC108637660	lncRNA	Annotated_lncRNA	15	28263119	28265864	+	2	597
gene-LOC108635850	LOC108635850	lncRNA	Annotated_lncRNA	4	54332692	54337861	+	2	559
gene-LOC102184247	LOC102184247	lncRNA	Annotated_lncRNA	7	14992815	15023413	-	3	431
gene-LOC102169347	LOC102169347	lncRNA	Annotated_lncRNA	23	12815987	12818225	+	3	972
gene-LOC106502522	LOC106502522	lncRNA	Annotated_lncRNA	10	79008624	79014019	-	2	537
gene-LOC102187162	LOC102187162	lncRNA	Annotated_lncRNA	19	32889529	32891676	-	5	817
gene-LOC108637114	LOC108637114	lncRNA	Annotated_lncRNA	11	84787640	84790579	-	2	567
gene-LOC108634466	LOC108634466	lncRNA	Annotated_lncRNA	NW_017189517.1	28640788	28649689	+	3	4241
gene-LOC108638280	LOC108638280	lncRNA	Annotated_lncRNA	19	38161088	38161909	+	2	272
gene-LOC106503653	LOC106503653	lncRNA	Annotated_lncRNA	26	1278823	1290349	-	7	6358
gene-LOC108634848	LOC108634848	lncRNA	Annotated_lncRNA	NW_017190431.1	4095	6995	+	4	1295
gene-LOC108637877	LOC108637877	lncRNA	Annotated_lncRNA	1	45794656	45795597	+	2	851
gene-LOC106502652	LOC106502652	lncRNA	Annotated_lncRNA	11	78109485	78148320	+	5	358
gene-LOC108634648	LOC108634648	lncRNA	Annotated_lncRNA	NW_017189723.1	11489	29774	-	5	939
gene-LOC106502319	LOC106502319	lncRNA	Annotated_lncRNA	7	83323822	83332167	-	4	784
gene-LOC108637512	LOC108637512	lncRNA	Annotated_lncRNA	14	11829545	11832126	-	2	1900
gene-LOC108634898	LOC108634898	lncRNA	Annotated_lncRNA	NW_017192263.1	5800	9246	-	3	296
gene-LOC108636786	LOC108636786	lncRNA	Annotated_lncRNA	9	89247422	89250960	-	3	1126
gene-LOC102187773	LOC102187773	lncRNA	Annotated_lncRNA	10	58842899	58952860	-	4	467
gene-LOC108635846	LOC108635846	lncRNA	Annotated_lncRNA	4	51265802	51269909	+	2	752
gene-LOC108633852	LOC108633852	lncRNA	Annotated_lncRNA	25	26120571	26123108	+	2	493
gene-LOC102168973	LOC102168973	lncRNA	Annotated_lncRNA	4	20854980	20870565	-	3	436
gene-LOC108634978	LOC108634978	lncRNA	Annotated_lncRNA	NW_017196276.1	11636	12976	+	2	929
gene-LOC106503239	LOC106503239	lncRNA	Annotated_lncRNA	19	38305079	38307402	+	3	717
gene-LOC102189707	LOC102189707	lncRNA	Annotated_lncRNA	19	36872914	36884463	-	3	1295
gene-LOC108634031	LOC108634031	lncRNA	Annotated_lncRNA	26	30704536	30708098	-	3	661
gene-LOC106502659	LOC106502659	lncRNA	Annotated_lncRNA	11	97927541	97936874	-	2	1947
gene-LOC108637774	LOC108637774	lncRNA	Annotated_lncRNA	16	42672916	42690070	+	3	1509
gene-LOC108635848	LOC108635848	lncRNA	Annotated_lncRNA	4	51295774	51321259	-	3	345
gene-LOC102171466	LOC102171466	lncRNA	Annotated_lncRNA	1	134880759	134885901	-	4	840
gene-LOC106503116	LOC106503116	lncRNA	Annotated_lncRNA	18	46492537	46508255	-	4	6141
gene-KLC1	KLC1	lncRNA	Annotated_lncRNA	21	67516790	67583822	+	15	2245
gene-LOC102180266	LOC102180266	lncRNA	Annotated_lncRNA	22	53267767	53273825	+	3	1515
gene-LOC108638115	LOC108638115	lncRNA	Annotated_lncRNA	18	54677284	54682777	-	3	737
gene-LOC102171853	LOC102171853	lncRNA	Annotated_lncRNA	NW_017189940.1	44933	98733	+	10	891
gene-LOC106503126	LOC106503126	lncRNA	Annotated_lncRNA	18	43159018	43166483	+	3	4314
gene-LOC106502153	LOC106502153	lncRNA	Annotated_lncRNA	5	109868686	109871769	-	2	751
gene-LOC106503225	LOC106503225	lncRNA	Annotated_lncRNA	19	28625455	28629406	-	3	758
gene-LOC108636838	LOC108636838	lncRNA	Annotated_lncRNA	10	87636697	87654669	+	2	1560
gene-LOC106502158	LOC106502158	lncRNA	Annotated_lncRNA	1	95470430	95581144	-	3	4566
gene-LOC106503449	LOC106503449	lncRNA	Annotated_lncRNA	22	49463534	49465589	+	2	1962
gene-LOC108638050	LOC108638050	lncRNA	Annotated_lncRNA	18	64002425	64007097	-	4	422
gene-LOC106503808	LOC106503808	lncRNA	Annotated_lncRNA	NW_017189663.1	93014	245133	-	3	222
gene-LOC108638313	LOC108638313	lncRNA	Annotated_lncRNA	19	49904035	49911721	+	4	946
gene-LOC106503470	LOC106503470	lncRNA	Annotated_lncRNA	23	33439375	33463167	+	2	478
gene-LOC106502459	LOC106502459	lncRNA	Annotated_lncRNA	9	6015267	6018515	+	3	287
gene-LOC108636833	LOC108636833	lncRNA	Annotated_lncRNA	10	85635140	85641526	-	2	3945
gene-LOC102187240	LOC102187240	lncRNA	Annotated_lncRNA	13	18396852	18399623	+	3	588
gene-LOC106503223	LOC106503223	lncRNA	Annotated_lncRNA	19	50239933	50245524	-	4	4377
gene-LOC102184183	LOC102184183	lncRNA	Annotated_lncRNA	18	24599750	24609228	-	4	2277
gene-LOC102168566	LOC102168566	lncRNA	Annotated_lncRNA	18	14858219	14860455	-	4	630
gene-LOC108636782	LOC108636782	lncRNA	Annotated_lncRNA	9	75279931	75280558	-	2	157
gene-LOC106502528	LOC106502528	lncRNA	Annotated_lncRNA	10	83792369	83798786	+	3	1572
gene-LOC108636013	LOC108636013	lncRNA	Annotated_lncRNA	1	97218753	97222647	-	5	2313
gene-LOC102183103	LOC102183103	lncRNA	Annotated_lncRNA	20	1224372	1238708	+	3	964
gene-LOC106502463	LOC106502463	lncRNA	Annotated_lncRNA	9	15686121	15718467	+	3	1135
gene-LOC108635915	LOC108635915	lncRNA	Annotated_lncRNA	4	70380369	70452512	+	3	226
gene-LOC108636560	LOC108636560	lncRNA	Annotated_lncRNA	8	45033974	45045591	-	4	735
gene-LOC102188164	LOC102188164	lncRNA	Annotated_lncRNA	18	45381807	45386063	-	3	461
gene-LOC108638232	LOC108638232	lncRNA	Annotated_lncRNA	19	50300070	50302481	-	4	1066
gene-LOC108633369	LOC108633369	lncRNA	Annotated_lncRNA	22	54278861	54302307	+	3	415
gene-LOC102170604	LOC102170604	lncRNA	Annotated_lncRNA	8	48284490	48358321	-	4	1063
gene-LOC102171816	LOC102171816	lncRNA	Annotated_lncRNA	19	38193662	38197370	+	3	1684
gene-LOC102190010	LOC102190010	lncRNA	Annotated_lncRNA	25	32398772	32410301	-	5	1150
gene-LOC102181690	LOC102181690	lncRNA	Annotated_lncRNA	10	28911636	28933024	-	4	8741
gene-LOC106502987	LOC106502987	lncRNA	Annotated_lncRNA	16	70484677	70492445	+	3	541
gene-LOC108638309	LOC108638309	lncRNA	Annotated_lncRNA	2	120711108	120718187	+	2	6743
gene-LOC102168833	LOC102168833	lncRNA	Annotated_lncRNA	10	32637058	32650936	+	5	4418
gene-LOC102176916	LOC102176916	lncRNA	Annotated_lncRNA	1	19295568	19651966	-	5	1302
gene-LOC108637526	LOC108637526	lncRNA	Annotated_lncRNA	14	40040739	40047137	-	3	1299
gene-LOC102187445	LOC102187445	lncRNA	Annotated_lncRNA	3	87211833	87238292	+	4	375
gene-LOC108636020	LOC108636020	lncRNA	Annotated_lncRNA	5	72946505	72949487	+	4	1177
gene-LOC108636031	LOC108636031	lncRNA	Annotated_lncRNA	1	108398930	108403410	-	2	482
gene-LOC106502342	LOC106502342	lncRNA	Annotated_lncRNA	7	48212993	48231921	+	4	1308
gene-LOC108634319	LOC108634319	lncRNA	Annotated_lncRNA	NW_017189516.1	20967600	20980308	-	3	311
gene-LOC108638616	LOC108638616	lncRNA	Annotated_lncRNA	22	14719006	14728780	+	3	5182
gene-LOC108638000	LOC108638000	lncRNA	Annotated_lncRNA	18	53565715	53584037	-	3	3970
gene-LOC108634134	LOC108634134	lncRNA	Annotated_lncRNA	28	2254836	2259158	-	2	740
gene-LOC108635582	LOC108635582	lncRNA	Annotated_lncRNA	1	68894669	68910719	-	2	1004
gene-LOC108633238	LOC108633238	lncRNA	Annotated_lncRNA	8	49039356	49094123	-	5	929
gene-LOC108637305	LOC108637305	lncRNA	Annotated_lncRNA	12	67071337	67085790	+	3	1382
gene-LOC108635115	LOC108635115	lncRNA	Annotated_lncRNA	NW_017205643.1	2714	14348	-	5	441
gene-LOC102172228	LOC102172228	lncRNA	Annotated_lncRNA	3	86143633	86152682	+	3	302
gene-LOC108636064	LOC108636064	lncRNA	Annotated_lncRNA	5	102424922	102427040	-	2	589
gene-LOC102186366	LOC102186366	lncRNA	Annotated_lncRNA	4	76991320	77006714	+	3	11434
gene-LOC102172296	LOC102172296	lncRNA	Annotated_lncRNA	19	47381864	47385894	+	3	1488
gene-LOC102171283	LOC102171283	lncRNA	Annotated_lncRNA	22	14646826	14648915	-	3	1527
gene-LOC108635136	LOC108635136	lncRNA	Annotated_lncRNA	NW_017207382.1	8465	18177	-	2	9183
gene-LOC102170604	LOC102170604	lncRNA	Annotated_lncRNA	8	48352131	48358321	-	3	209
gene-LOC106502448	LOC106502448	lncRNA	Annotated_lncRNA	8	98447235	98452482	+	4	1900
gene-LOC108633869	LOC108633869	lncRNA	Annotated_lncRNA	25	12762990	12769683	+	3	480
gene-LOC108636075	LOC108636075	lncRNA	Annotated_lncRNA	5	112564962	112571285	+	2	1292
gene-LOC102184495	LOC102184495	lncRNA	Annotated_lncRNA	4	64891184	64893642	-	3	1641
gene-LOC106501933	LOC106501933	lncRNA	Annotated_lncRNA	3	90427998	90429607	+	3	525
gene-LOC102185848	LOC102185848	lncRNA	Annotated_lncRNA	NW_017189962.1	437746	444527	+	3	2449
gene-LOC102187445	LOC102187445	lncRNA	Annotated_lncRNA	3	87211804	87238292	+	3	333
gene-LOC108636336	LOC108636336	lncRNA	Annotated_lncRNA	7	16519627	16531327	-	4	4257
gene-LOC106502601	LOC106502601	lncRNA	Annotated_lncRNA	2	130977054	130978218	-	3	574
gene-LOC108636072	LOC108636072	lncRNA	Annotated_lncRNA	5	108740785	108742815	-	3	905
gene-LOC102181308	LOC102181308	lncRNA	Annotated_lncRNA	11	21622820	21699814	+	6	1102
gene-PIGBOS1	PIGBOS1	lncRNA	Annotated_lncRNA	10	48187744	48189646	-	2	692
gene-LOC102183984	LOC102183984	lncRNA	Annotated_lncRNA	15	66552655	66556421	-	3	588
gene-LOC106502838	LOC106502838	lncRNA	Annotated_lncRNA	14	59685146	59686269	-	3	187
gene-LOC108633360	LOC108633360	lncRNA	Annotated_lncRNA	22	48900773	48915577	-	4	1495
gene-LOC108637961	LOC108637961	lncRNA	Annotated_lncRNA	18	14866792	14987516	+	3	693
gene-LOC108638091	LOC108638091	lncRNA	Annotated_lncRNA	2	96265269	96266298	-	2	889
gene-LOC102186225	LOC102186225	lncRNA	Annotated_lncRNA	14	69396738	69620204	+	6	1759
gene-LOC108634217	LOC108634217	lncRNA	Annotated_lncRNA	29	28579515	28586285	-	3	561
gene-LOC108634142	LOC108634142	lncRNA	Annotated_lncRNA	28	850843	857633	+	2	828
gene-LOC108637494	LOC108637494	lncRNA	Annotated_lncRNA	14	39751961	39822845	-	3	236
gene-LOC108633796	LOC108633796	lncRNA	Annotated_lncRNA	24	40437196	40448818	+	2	1590
gene-LOC108637301	LOC108637301	lncRNA	Annotated_lncRNA	12	57946811	57948296	-	2	1402
gene-LOC108637283	LOC108637283	lncRNA	Annotated_lncRNA	2	9167030	9168841	+	2	657
gene-LOC106502645	LOC106502645	lncRNA	Annotated_lncRNA	2	129630609	129648631	-	3	696
gene-LOC108636545	LOC108636545	lncRNA	Annotated_lncRNA	8	22921830	22933415	+	4	891
gene-LOC102178619	LOC102178619	lncRNA	Annotated_lncRNA	7	92457976	92461083	+	4	1509
gene-LOC108637958	LOC108637958	lncRNA	Annotated_lncRNA	18	12811332	12839334	+	2	1191
gene-LOC102177926	LOC102177926	lncRNA	Annotated_lncRNA	1	20144602	20169424	+	3	614
gene-LOC108633867	LOC108633867	lncRNA	Annotated_lncRNA	3	1110162	1114621	+	2	4202
gene-LOC106502388	LOC106502388	lncRNA	Annotated_lncRNA	8	16999535	17004400	+	2	3030
gene-FAM134B	FAM134B	lncRNA	Annotated_lncRNA	20	56450873	56607068	+	9	3205
gene-LOC106502542	LOC106502542	lncRNA	Annotated_lncRNA	10	77292946	77295020	+	2	963
gene-LOC108636062	LOC108636062	lncRNA	Annotated_lncRNA	5	100192593	100195651	+	2	2897
gene-LOC108637776	LOC108637776	lncRNA	Annotated_lncRNA	16	42777520	42783074	-	3	567
gene-LOC106502861	LOC106502861	lncRNA	Annotated_lncRNA	14	37565973	37578551	+	2	2966
gene-LOC106501983	LOC106501983	lncRNA	Annotated_lncRNA	1	71739387	71740951	+	2	1002
gene-LOC108636021	LOC108636021	lncRNA	Annotated_lncRNA	5	72964661	72970356	+	4	1539
gene-LOC108634644	LOC108634644	lncRNA	Annotated_lncRNA	NW_017189707.1	29298	36013	+	3	138
gene-LOC108637780	LOC108637780	lncRNA	Annotated_lncRNA	16	47818252	47820754	-	3	2117
gene-LOC102170088	LOC102170088	lncRNA	Annotated_lncRNA	19	60784603	60809617	-	6	1531
gene-LOC102179243	LOC102179243	lncRNA	Annotated_lncRNA	22	36569214	36662802	-	5	5625
gene-LOC108637298	LOC108637298	lncRNA	Annotated_lncRNA	12	50679460	50688085	+	3	781
gene-LOC106503367	LOC106503367	lncRNA	Annotated_lncRNA	21	24686749	24691192	-	2	2444
gene-LOC108635858	LOC108635858	lncRNA	Annotated_lncRNA	4	107965711	107983304	-	3	406
gene-LOC108637948	LOC108637948	lncRNA	Annotated_lncRNA	18	2442206	2464476	-	2	2090
gene-LOC108638402	LOC108638402	lncRNA	Annotated_lncRNA	20	33673677	33697833	-	4	247
gene-LOC102190019	LOC102190019	lncRNA	Annotated_lncRNA	27	11873588	11878667	-	4	1121
gene-LOC108636239	LOC108636239	lncRNA	Annotated_lncRNA	6	115678179	115691181	-	4	2201
gene-LOC102168593	LOC102168593	lncRNA	Annotated_lncRNA	24	56173118	56193719	+	6	1702
gene-LOC102169084	LOC102169084	lncRNA	Annotated_lncRNA	NW_017189516.1	8850218	8870487	+	6	12098
gene-LOC108634316	LOC108634316	lncRNA	Annotated_lncRNA	NW_017189516.1	11309424	11310560	+	2	824
gene-LOC108635338	LOC108635338	lncRNA	Annotated_lncRNA	NW_017213904.1	31	3244	+	3	302
gene-LOC108635149	LOC108635149	lncRNA	Annotated_lncRNA	NW_017208625.1	6456	8480	-	3	212
gene-LOC108634704	LOC108634704	lncRNA	Annotated_lncRNA	NW_017189851.1	11462	15858	+	4	566
gene-LOC102187096	LOC102187096	lncRNA	Annotated_lncRNA	25	27842141	27847087	-	3	1354
gene-LOC108637521	LOC108637521	lncRNA	Annotated_lncRNA	14	20527247	20544110	-	4	3983
gene-LOC108638268	LOC108638268	lncRNA	Annotated_lncRNA	19	27298367	27306071	-	4	662
gene-LOC106502791	LOC106502791	lncRNA	Annotated_lncRNA	13	66033540	66036272	-	3	1023
gene-LOC102189366	LOC102189366	lncRNA	Annotated_lncRNA	25	2373201	2374710	-	2	1000
gene-LOC106503213	LOC106503213	lncRNA	Annotated_lncRNA	19	26683788	26688909	+	3	389
gene-LOC108637682	LOC108637682	lncRNA	Annotated_lncRNA	15	56634325	56643914	-	2	7103
gene-LOC102191314	LOC102191314	lncRNA	Annotated_lncRNA	NW_017189516.1	8528569	8571532	+	5	1162
gene-LOC102171119	LOC102171119	lncRNA	Annotated_lncRNA	25	13125543	13136483	+	6	3073
gene-LOC106502934	LOC106502934	lncRNA	Annotated_lncRNA	16	504399	508747	-	3	1411
gene-LOC106502494	LOC106502494	lncRNA	Annotated_lncRNA	9	89523307	89526014	+	3	1991
gene-LOC108637871	LOC108637871	lncRNA	Annotated_lncRNA	17	17462792	17464616	+	2	1248
gene-LOC108638227	LOC108638227	lncRNA	Annotated_lncRNA	19	43948877	43954736	+	3	912
gene-LOC106502740	LOC106502740	lncRNA	Annotated_lncRNA	13	34744763	34750306	+	3	776
gene-LOC102191260	LOC102191260	lncRNA	Annotated_lncRNA	16	1541087	1546207	+	3	3139
gene-LOC102191260	LOC102191260	lncRNA	Annotated_lncRNA	16	1542053	1546207	+	2	3562
gene-LOC108637155	LOC108637155	lncRNA	Annotated_lncRNA	11	72382234	72403147	+	2	1243
gene-LOC106503681	LOC106503681	lncRNA	Annotated_lncRNA	1	6043577	6060170	+	3	281
gene-LOC102191429	LOC102191429	lncRNA	Annotated_lncRNA	9	43959843	43984425	-	4	291
gene-LOC106502792	LOC106502792	lncRNA	Annotated_lncRNA	13	69352199	69366533	-	3	1419
gene-LOC102178647	LOC102178647	lncRNA	Annotated_lncRNA	16	53756033	53759876	-	10	945
gene-LOC106503313	LOC106503313	lncRNA	Annotated_lncRNA	20	31276276	31276867	-	3	280
gene-LOC108634158	LOC108634158	lncRNA	Annotated_lncRNA	28	2936085	2940203	-	3	3552
gene-LOC102185883	LOC102185883	lncRNA	Annotated_lncRNA	3	110435050	110453924	-	4	1661
gene-PPP1R14C	PPP1R14C	lncRNA	Annotated_lncRNA	9	74641676	74727590	+	4	2601
gene-LOC102186225	LOC102186225	lncRNA	Annotated_lncRNA	14	69395631	69620204	+	5	1546
gene-LOC102168737	LOC102168737	lncRNA	Annotated_lncRNA	11	103568995	103574346	-	4	2091
gene-LOC108636338	LOC108636338	lncRNA	Annotated_lncRNA	7	22093255	22123807	-	4	575
gene-LOC102185430	LOC102185430	lncRNA	Annotated_lncRNA	27	12709439	12719621	-	3	1634
gene-LOC106503647	LOC106503647	lncRNA	Annotated_lncRNA	3	115896357	115911157	+	3	427
gene-LOC102177353	LOC102177353	lncRNA	Annotated_lncRNA	14	62266150	62276620	-	4	2428
gene-LOC102190010	LOC102190010	lncRNA	Annotated_lncRNA	25	32398772	32409200	-	5	783
gene-LOC108638284	LOC108638284	lncRNA	Annotated_lncRNA	19	40194776	40199530	-	3	1696
gene-LOC108636904	LOC108636904	lncRNA	Annotated_lncRNA	10	16653823	16655815	-	3	288
gene-LOC108634078	LOC108634078	lncRNA	Annotated_lncRNA	27	2824282	2842733	-	2	772
gene-LOC106502481	LOC106502481	lncRNA	Annotated_lncRNA	9	60058421	60061347	-	3	2020
gene-LOC102174331	LOC102174331	lncRNA	Annotated_lncRNA	19	38432754	38456677	+	3	2275
gene-LOC106502121	LOC106502121	lncRNA	Annotated_lncRNA	5	66673274	66705046	+	3	1446
gene-LOC108637675	LOC108637675	lncRNA	Annotated_lncRNA	15	36685003	36689127	+	4	1028
gene-LOC102188715	LOC102188715	lncRNA	Annotated_lncRNA	21	48717311	48742489	+	4	932
gene-LOC102190928	LOC102190928	lncRNA	Annotated_lncRNA	25	41557854	41558833	+	2	803
gene-LOC106503256	LOC106503256	lncRNA	Annotated_lncRNA	19	36500082	36514856	-	7	1308
gene-LRRC28	LRRC28	lncRNA	Annotated_lncRNA	21	6471711	6672940	-	11	1767
gene-TRNP1	TRNP1	lncRNA	Annotated_lncRNA	2	9742674	9749154	+	2	1700
gene-LOC102173511	LOC102173511	lncRNA	Annotated_lncRNA	22	52413060	52463032	-	9	1549
gene-LOC106503256	LOC106503256	lncRNA	Annotated_lncRNA	19	36500082	36514856	-	6	1218
gene-LOC102182078	LOC102182078	lncRNA	Annotated_lncRNA	23	45527792	45535870	+	4	2331
gene-LOC102168946	LOC102168946	lncRNA	Annotated_lncRNA	21	65117594	65147641	+	25	3949
gene-LOC108636338	LOC108636338	lncRNA	Annotated_lncRNA	7	21955185	22123807	-	9	1182
gene-LOC102169699	LOC102169699	lncRNA	Annotated_lncRNA	19	37574201	37579396	-	5	1034
gene-LOC102182078	LOC102182078	lncRNA	Annotated_lncRNA	23	45527792	45530395	+	2	2275
gene-LOC102185707	LOC102185707	lncRNA	Annotated_lncRNA	26	42024528	42030980	-	3	315
gene-LOC108634200	LOC108634200	lncRNA	Annotated_lncRNA	29	6740230	6756021	+	3	1085
gene-LOC102184972	LOC102184972	lncRNA	Annotated_lncRNA	4	25518197	25537587	+	3	3059
gene-LOC102181650	LOC102181650	lncRNA	Annotated_lncRNA	26	917328	922013	+	4	1600
gene-LOC102170130	LOC102170130	lncRNA	Annotated_lncRNA	6	68924922	68936167	+	5	4828
gene-LOC108634197	LOC108634197	lncRNA	Annotated_lncRNA	29	45768464	45770032	+	2	253
gene-LOC108635782	LOC108635782	lncRNA	Annotated_lncRNA	1	76661666	76664858	-	5	584
gene-LOC102168798	LOC102168798	lncRNA	Annotated_lncRNA	26	23192361	23303831	+	6	1101
gene-LOC102173120	LOC102173120	lncRNA	Annotated_lncRNA	19	34813739	34819216	-	2	1152
gene-LOC102176916	LOC102176916	lncRNA	Annotated_lncRNA	1	19312671	19651966	-	4	2363
gene-LOC108636385	LOC108636385	lncRNA	Annotated_lncRNA	7	88557879	88598785	+	3	2440
gene-LOC106502102	LOC106502102	lncRNA	Annotated_lncRNA	1	79288726	79293856	-	2	4131
gene-LOC106502801	LOC106502801	lncRNA	Annotated_lncRNA	13	78450489	78487796	+	3	1178
gene-LOC108636725	LOC108636725	lncRNA	Annotated_lncRNA	1	152763697	152773536	+	3	1115
gene-LOC106503722	LOC106503722	lncRNA	Annotated_lncRNA	1	8604066	8614850	-	3	1750
gene-LOC106503103	LOC106503103	lncRNA	Annotated_lncRNA	18	41609030	41617593	-	3	575
gene-LOC106502092	LOC106502092	lncRNA	Annotated_lncRNA	5	28085447	28093710	-	3	766
gene-LOC108638276	LOC108638276	lncRNA	Annotated_lncRNA	19	30748103	30755332	-	3	473
gene-LOC106502886	LOC106502886	lncRNA	Annotated_lncRNA	15	49571666	49585386	+	4	4220
gene-LOC108637683	LOC108637683	lncRNA	Annotated_lncRNA	15	60792254	60794684	+	2	1823
gene-LOC108637683	LOC108637683	lncRNA	Annotated_lncRNA	15	60793099	60802029	+	3	3515
gene-LOC106503176	LOC106503176	lncRNA	Annotated_lncRNA	18	66979106	66983459	-	3	2520
gene-LOC108638112	LOC108638112	lncRNA	Annotated_lncRNA	18	46169013	46170395	-	2	599
gene-LOC102176315	LOC102176315	lncRNA	Annotated_lncRNA	7	94167317	94170043	+	3	707
gene-LOC106503181	LOC106503181	lncRNA	Annotated_lncRNA	19	13708950	13715456	+	5	524
gene-LOC108638243	LOC108638243	lncRNA	Annotated_lncRNA	19	10433322	10446944	+	2	3196
gene-LOC106503184	LOC106503184	lncRNA	Annotated_lncRNA	19	12524567	12526868	-	2	451
gene-LOC106502480	LOC106502480	lncRNA	Annotated_lncRNA	9	57237254	57267423	+	4	698
gene-LOC102178601	LOC102178601	lncRNA	Annotated_lncRNA	28	9994311	10018749	+	3	1549
gene-LOC102189625	LOC102189625	lncRNA	Annotated_lncRNA	1	83445029	83452107	-	3	1825
gene-LOC108635822	LOC108635822	lncRNA	Annotated_lncRNA	1	78901764	78902740	+	2	691
gene-LOC108638234	LOC108638234	lncRNA	Annotated_lncRNA	19	59774064	59779479	-	3	543
gene-LOC108636014	LOC108636014	lncRNA	Annotated_lncRNA	5	56570490	56575818	+	3	300
gene-LOC108635655	LOC108635655	lncRNA	Annotated_lncRNA	3	101962480	101963643	+	3	452
gene-LOC108633887	LOC108633887	lncRNA	Annotated_lncRNA	25	35128245	35130496	-	4	1148
gene-LOC102168792	LOC102168792	lncRNA	Annotated_lncRNA	3	34045697	34083357	-	3	411
gene-LOC106501866	LOC106501866	lncRNA	Annotated_lncRNA	NW_017189589.1	1986	6771	+	2	2194
gene-LOC108638251	LOC108638251	lncRNA	Annotated_lncRNA	19	7692890	7699411	-	5	897
gene-LOC108637175	LOC108637175	lncRNA	Annotated_lncRNA	11	103525156	103528659	+	3	217
gene-LOC106502179	LOC106502179	lncRNA	Annotated_lncRNA	6	25339852	25347909	+	2	319
gene-LOC108638253	LOC108638253	lncRNA	Annotated_lncRNA	19	17483462	17486129	-	2	2508
gene-LOC102173309	LOC102173309	lncRNA	Annotated_lncRNA	11	1873666	1886297	+	3	1934
gene-LOC106503461	LOC106503461	lncRNA	Annotated_lncRNA	22	58763288	58767094	-	2	2130
gene-LOC108634585	LOC108634585	lncRNA	Annotated_lncRNA	NW_017189629.1	232110	253925	-	5	851
gene-LOC102180344	LOC102180344	lncRNA	Annotated_lncRNA	19	13949763	13951615	+	3	409
gene-LOC108633466	LOC108633466	lncRNA	Annotated_lncRNA	23	21998428	22005252	-	2	2116
gene-LOC108636533	LOC108636533	lncRNA	Annotated_lncRNA	8	1044154	1046221	+	3	1887
gene-LOC106503176	LOC106503176	lncRNA	Annotated_lncRNA	18	66967065	66982648	-	3	1828
gene-LOC108638636	LOC108638636	lncRNA	Annotated_lncRNA	22	47951561	47956222	-	3	2151
gene-LOC108635590	LOC108635590	lncRNA	Annotated_lncRNA	3	95178707	95187359	-	3	3066
gene-LOC108638606	LOC108638606	lncRNA	Annotated_lncRNA	22	51063537	51066429	-	2	2083
gene-LOC102175818	LOC102175818	lncRNA	Annotated_lncRNA	3	105704659	105719203	-	4	775
gene-LOC108633888	LOC108633888	lncRNA	Annotated_lncRNA	25	39354087	39358242	+	3	673
gene-LOC106502611	LOC106502611	lncRNA	Annotated_lncRNA	11	28712120	28728961	-	3	926
gene-LOC102191088	LOC102191088	lncRNA	Annotated_lncRNA	21	64586286	64599869	+	3	2353
gene-LOC102187863	LOC102187863	lncRNA	Annotated_lncRNA	8	82001170	82002707	+	3	438
gene-LOC108636839	LOC108636839	lncRNA	Annotated_lncRNA	1	64812460	64819418	-	3	509
gene-LOC108638611	LOC108638611	lncRNA	Annotated_lncRNA	22	14538595	14548131	+	3	2239
gene-LOC106503091	LOC106503091	lncRNA	Annotated_lncRNA	18	22901668	22919177	-	3	1632
gene-LOC102179411	LOC102179411	lncRNA	Annotated_lncRNA	19	13804681	13810710	-	3	500
gene-LOC106503542	LOC106503542	lncRNA	Annotated_lncRNA	24	49661072	49662556	+	3	185
gene-LOC108638035	LOC108638035	lncRNA	Annotated_lncRNA	18	61047581	61064577	-	3	1649
gene-LOC108634367	LOC108634367	lncRNA	Annotated_lncRNA	NW_017189516.1	57392899	57398014	+	3	261
gene-LOC108637975	LOC108637975	lncRNA	Annotated_lncRNA	18	27352576	27358366	+	3	913
gene-LOC108635599	LOC108635599	lncRNA	Annotated_lncRNA	3	104638827	104647112	-	2	221
gene-LOC108638533	LOC108638533	lncRNA	Annotated_lncRNA	21	65063422	65089156	+	7	1562
gene-LOC102178988	LOC102178988	lncRNA	Annotated_lncRNA	NW_017189528.1	6612	34198	-	4	556
gene-LOC108637180	LOC108637180	lncRNA	Annotated_lncRNA	11	104536860	104537555	+	3	283
gene-LOC102173776	LOC102173776	lncRNA	Annotated_lncRNA	19	12017487	12033196	+	3	584
gene-LOC108637383	LOC108637383	lncRNA	Annotated_lncRNA	13	34530679	34537268	-	3	1130
gene-LOC106502081	LOC106502081	lncRNA	Annotated_lncRNA	1	72868957	72870905	-	3	340
gene-LOC102168946	LOC102168946	lncRNA	Annotated_lncRNA	21	65117594	65147641	+	24	3893
gene-LOC108638001	LOC108638001	lncRNA	Annotated_lncRNA	18	54102517	54127661	-	3	1207
gene-LOC102168946	LOC102168946	lncRNA	Annotated_lncRNA	21	65117594	65147641	+	24	3781
gene-LOC108637874	LOC108637874	lncRNA	Annotated_lncRNA	17	21774231	21820961	+	4	1229
gene-LOC106502031	LOC106502031	lncRNA	Annotated_lncRNA	4	68431536	68437529	+	3	1969
gene-LOC108635202	LOC108635202	lncRNA	Annotated_lncRNA	NW_017211840.1	1212	16025	+	3	300
gene-LOC106503983	LOC106503983	lncRNA	Annotated_lncRNA	NW_017189516.1	20619948	20622446	-	2	1948
gene-LOC108634476	LOC108634476	lncRNA	Annotated_lncRNA	NW_017189517.1	10672544	10700890	-	4	345
gene-LOC108633346	LOC108633346	lncRNA	Annotated_lncRNA	22	52983681	52996727	-	3	888
gene-LOC108637413	LOC108637413	lncRNA	Annotated_lncRNA	13	62407497	62422917	-	3	907
gene-LOC108636130	LOC108636130	lncRNA	Annotated_lncRNA	5	60356885	60365981	+	2	552
gene-LOC106502397	LOC106502397	lncRNA	Annotated_lncRNA	8	29675663	29703770	-	4	1870
gene-LOC102175415	LOC102175415	lncRNA	Annotated_lncRNA	13	27660327	27677490	+	6	8888
gene-LOC108636202	LOC108636202	lncRNA	Annotated_lncRNA	6	11910494	12031491	+	3	297
gene-LOC102180728	LOC102180728	lncRNA	Annotated_lncRNA	5	24387794	24391737	-	3	267
gene-LOC108638025	LOC108638025	lncRNA	Annotated_lncRNA	18	60243304	60258460	-	5	331
gene-LOC108635254	LOC108635254	lncRNA	Annotated_lncRNA	NW_017212791.1	3940	13094	-	3	264
gene-LOC106502157	LOC106502157	lncRNA	Annotated_lncRNA	5	114568525	114577154	-	4	7308
gene-LOC108636386	LOC108636386	lncRNA	Annotated_lncRNA	7	88537122	88559426	-	2	670
gene-LOC102175825	LOC102175825	lncRNA	Annotated_lncRNA	4	112627193	112631676	+	5	1169
gene-LOC106502166	LOC106502166	lncRNA	Annotated_lncRNA	6	2393866	2399984	+	3	683
gene-NRGN	NRGN	lncRNA	Annotated_lncRNA	29	27546327	27553796	+	4	1274
gene-LOC106503240	LOC106503240	lncRNA	Annotated_lncRNA	19	53198753	53200895	+	3	475
gene-LOC102168556	LOC102168556	lncRNA	Annotated_lncRNA	14	52636894	52641251	-	3	778
gene-LOC108633238	LOC108633238	lncRNA	Annotated_lncRNA	8	49040766	49094123	-	4	2816
gene-LOC108638004	LOC108638004	lncRNA	Annotated_lncRNA	18	56127767	56131153	-	3	1836
gene-LOC108636140	LOC108636140	lncRNA	Annotated_lncRNA	5	115287429	115288350	-	2	568
gene-LOC108634470	LOC108634470	lncRNA	Annotated_lncRNA	NW_017189517.1	19859717	19875398	-	5	2262
gene-LOC102169083	LOC102169083	lncRNA	Annotated_lncRNA	6	6549665	6572189	+	3	472
gene-LOC102168946	LOC102168946	lncRNA	Annotated_lncRNA	21	65117594	65150939	+	25	4271
gene-LOC108636644	LOC108636644	lncRNA	Annotated_lncRNA	8	73484796	73495111	+	3	1419
gene-LOC102177924	LOC102177924	lncRNA	Annotated_lncRNA	19	41476591	41478139	-	3	590
gene-LOC108636720	LOC108636720	lncRNA	Annotated_lncRNA	9	23404013	23433685	+	3	865
gene-LOC106502789	LOC106502789	lncRNA	Annotated_lncRNA	13	75808439	75841414	+	4	1090
gene-LOC108633891	LOC108633891	lncRNA	Annotated_lncRNA	25	38899320	38901556	-	2	555
gene-LOC106503198	LOC106503198	lncRNA	Annotated_lncRNA	1	46281011	46384605	+	4	363
gene-LOC102181308	LOC102181308	lncRNA	Annotated_lncRNA	11	21670793	21699814	+	4	952
gene-LOC106502219	LOC106502219	lncRNA	Annotated_lncRNA	6	89520311	89547024	-	3	1054
gene-LOC102178728	LOC102178728	lncRNA	Annotated_lncRNA	8	103801795	103818441	+	3	902
gene-LOC108638505	LOC108638505	lncRNA	Annotated_lncRNA	21	67013222	67022327	-	3	302
gene-LOC102191373	LOC102191373	lncRNA	Annotated_lncRNA	20	5065453	5129093	+	7	2174
gene-LOC102190292	LOC102190292	lncRNA	Annotated_lncRNA	4	107654958	107673739	-	3	367
gene-LOC102170937	LOC102170937	lncRNA	Annotated_lncRNA	4	89030412	89033270	-	3	1176
gene-LOC108633793	LOC108633793	lncRNA	Annotated_lncRNA	24	47679666	47692741	+	2	12671
gene-LOC102178808	LOC102178808	lncRNA	Annotated_lncRNA	NW_017189516.1	44722969	44762196	+	3	1512
gene-LOC108636642	LOC108636642	lncRNA	Annotated_lncRNA	8	62842023	62847665	-	4	928
gene-LOC102170937	LOC102170937	lncRNA	Annotated_lncRNA	4	89030412	89033378	-	3	697
gene-LOC108633365	LOC108633365	lncRNA	Annotated_lncRNA	2	30509624	30513507	+	3	1783
gene-LOC106503074	LOC106503074	lncRNA	Annotated_lncRNA	18	14115629	14123970	-	3	402
gene-LOC102181724	LOC102181724	lncRNA	Annotated_lncRNA	1	153087202	153100621	+	4	439
gene-LOC108638511	LOC108638511	lncRNA	Annotated_lncRNA	21	56060249	56068495	+	2	1834
gene-LOC102182363	LOC102182363	lncRNA	Annotated_lncRNA	24	25839658	25841650	+	1	1993
gene-LOC106503075	LOC106503075	lncRNA	Annotated_lncRNA	18	5054657	5057513	-	3	1704
gene-LOC102190616	LOC102190616	lncRNA	Annotated_lncRNA	14	65862202	65871462	+	5	643
gene-LOC102174083	LOC102174083	lncRNA	Annotated_lncRNA	25	38819722	38829643	-	2	2772
gene-LOC108638417	LOC108638417	lncRNA	Annotated_lncRNA	20	110412	113747	+	3	573
gene-LOC106503345	LOC106503345	lncRNA	Annotated_lncRNA	21	15937415	15942663	-	3	842
gene-LOC102168597	LOC102168597	lncRNA	Annotated_lncRNA	3	18638450	18655932	-	5	1208
gene-LOC106502569	LOC106502569	lncRNA	Annotated_lncRNA	10	18374219	18376550	-	2	1312
gene-LOC102186708	LOC102186708	lncRNA	Annotated_lncRNA	16	26104629	26115683	+	3	1179
gene-LOC108636352	LOC108636352	lncRNA	Annotated_lncRNA	7	55112454	55138803	-	3	125
gene-LOC102174324	LOC102174324	lncRNA	Annotated_lncRNA	16	76367812	76414150	-	3	516
gene-LOC108635113	LOC108635113	lncRNA	Annotated_lncRNA	NW_017205255.1	2005	13301	+	3	384
gene-BARX1	BARX1	lncRNA	Annotated_lncRNA	8	85010691	85014210	-	4	1283
gene-LOC102173519	LOC102173519	lncRNA	Annotated_lncRNA	24	41711998	41758845	+	4	768
gene-LOC108637796	LOC108637796	lncRNA	Annotated_lncRNA	16	77682088	77688217	+	3	3072
gene-LOC108633260	LOC108633260	lncRNA	Annotated_lncRNA	12	57938471	57968370	-	7	1278
gene-LOC108633260	LOC108633260	lncRNA	Annotated_lncRNA	12	57950350	57968370	-	7	1073
gene-LOC102172104	LOC102172104	lncRNA	Annotated_lncRNA	2	132345569	132398585	+	2	1699
gene-LOC106502243	LOC106502243	lncRNA	Annotated_lncRNA	6	117514355	117514855	+	2	395
gene-LOC108637541	LOC108637541	lncRNA	Annotated_lncRNA	14	90649838	90773673	+	5	254
gene-LOC106503360	LOC106503360	lncRNA	Annotated_lncRNA	21	32220257	32233623	+	3	3639
gene-LOC108637157	LOC108637157	lncRNA	Annotated_lncRNA	11	78339006	78349701	-	2	963
gene-LOC106502752	LOC106502752	lncRNA	Annotated_lncRNA	13	40846914	40859207	-	5	1772
gene-LOC108635089	LOC108635089	lncRNA	Annotated_lncRNA	NW_017203489.1	505	1363	+	3	299
gene-LOC102188412	LOC102188412	lncRNA	Annotated_lncRNA	11	68079774	68140305	-	8	1547
gene-LOC106502306	LOC106502306	lncRNA	Annotated_lncRNA	7	93796900	93805470	+	4	1130
gene-LOC106502364	LOC106502364	lncRNA	Annotated_lncRNA	7	42253883	42455146	+	7	1428
gene-LOC108633370	LOC108633370	lncRNA	Annotated_lncRNA	22	23893500	24137650	-	3	279
gene-LOC102186225	LOC102186225	lncRNA	Annotated_lncRNA	14	69395631	69620204	+	6	1728
gene-LOC108637160	LOC108637160	lncRNA	Annotated_lncRNA	11	86479793	86480981	-	2	360
gene-LOC108635638	LOC108635638	lncRNA	Annotated_lncRNA	3	14691622	14700807	-	3	394
gene-LOC102191351	LOC102191351	lncRNA	Annotated_lncRNA	13	71770887	71775452	+	3	727
gene-LOC102172529	LOC102172529	lncRNA	Annotated_lncRNA	7	107339499	107349939	-	2	2927
gene-LOC102169320	LOC102169320	lncRNA	Annotated_lncRNA	17	1473577	1486165	-	3	10747
gene-LOC102186225	LOC102186225	lncRNA	Annotated_lncRNA	14	69395631	69620204	+	6	1627
gene-LOC108636906	LOC108636906	lncRNA	Annotated_lncRNA	10	49339121	49384923	-	5	656
gene-LOC108637388	LOC108637388	lncRNA	Annotated_lncRNA	13	37874630	37876116	+	2	868
gene-LOC108636341	LOC108636341	lncRNA	Annotated_lncRNA	7	29605972	29623444	-	3	826
gene-LOC108637979	LOC108637979	lncRNA	Annotated_lncRNA	18	39626093	39749814	-	4	469
gene-LOC102173436	LOC102173436	lncRNA	Annotated_lncRNA	25	22387646	22412348	-	4	1904
gene-LOC106503330	LOC106503330	lncRNA	Annotated_lncRNA	20	56007158	56011964	+	2	2597
gene-LOC108636902	LOC108636902	lncRNA	Annotated_lncRNA	10	2465590	2467357	-	3	573
gene-LOC108637386	LOC108637386	lncRNA	Annotated_lncRNA	13	37629905	37633936	-	3	1317
gene-LOC102177005	LOC102177005	lncRNA	Annotated_lncRNA	21	22323434	22327307	+	4	420
gene-LOC106503445	LOC106503445	lncRNA	Annotated_lncRNA	22	39154311	39178942	+	4	4732
gene-LOC102188912	LOC102188912	lncRNA	Annotated_lncRNA	24	47778991	47780489	+	3	585
gene-LOC108637986	LOC108637986	lncRNA	Annotated_lncRNA	18	51679753	51685249	+	3	1814
gene-LOC108634156	LOC108634156	lncRNA	Annotated_lncRNA	28	140745	147938	+	2	1172
gene-LOC108633787	LOC108633787	lncRNA	Annotated_lncRNA	24	26022688	26056754	+	3	435
gene-LOC106503673	LOC106503673	lncRNA	Annotated_lncRNA	27	25929652	25933270	+	3	1114
gene-LOC102168354	LOC102168354	lncRNA	Annotated_lncRNA	10	23940700	23942629	+	2	1833
gene-LOC108633786	LOC108633786	lncRNA	Annotated_lncRNA	24	43233972	43234489	-	2	329
gene-LOC108638626	LOC108638626	lncRNA	Annotated_lncRNA	22	59149679	59153707	+	2	3368
gene-LOC102176322	LOC102176322	lncRNA	Annotated_lncRNA	7	64352814	64387779	-	4	840
gene-LOC102173519	LOC102173519	lncRNA	Annotated_lncRNA	24	41711998	41758844	+	3	654
gene-LOC108636986	LOC108636986	lncRNA	Annotated_lncRNA	10	38167091	38200648	+	3	2976
gene-LOC102171824	LOC102171824	lncRNA	Annotated_lncRNA	1	146898671	146901856	+	3	2036
gene-LOC102190583	LOC102190583	lncRNA	Annotated_lncRNA	5	12010339	12012289	-	2	1483
gene-JAM3	JAM3	lncRNA	Annotated_lncRNA	29	32281387	32313757	-	8	2354
gene-LOC102188416	LOC102188416	lncRNA	Annotated_lncRNA	12	67114559	67147008	+	4	1273
gene-LOC102173557	LOC102173557	lncRNA	Annotated_lncRNA	7	64840893	64847270	-	3	1104
gene-LOC108634315	LOC108634315	lncRNA	Annotated_lncRNA	NW_017189516.1	20565006	20580233	+	3	350
gene-LOC108636408	LOC108636408	lncRNA	Annotated_lncRNA	7	105609238	105612317	-	3	534
gene-LOC102177836	LOC102177836	lncRNA	Annotated_lncRNA	1	2015929	2016667	+	3	267
gene-LOC108633418	LOC108633418	lncRNA	Annotated_lncRNA	23	18283568	18286528	+	2	2861
gene-LOC106502106	LOC106502106	lncRNA	Annotated_lncRNA	5	56621007	56629518	+	4	435
gene-LOC108637762	LOC108637762	lncRNA	Annotated_lncRNA	16	873733	877270	+	3	674
gene-LOC108636368	LOC108636368	lncRNA	Annotated_lncRNA	7	66624060	66628675	+	4	624
gene-LOC106503403	LOC106503403	lncRNA	Annotated_lncRNA	22	900760	904798	+	3	1007
gene-LOC102172104	LOC102172104	lncRNA	Annotated_lncRNA	2	132364506	132398585	+	2	652
gene-LOC102176474	LOC102176474	lncRNA	Annotated_lncRNA	2	16452638	16457796	+	4	1178
gene-LOC106502883	LOC106502883	lncRNA	Annotated_lncRNA	15	54457204	54460073	+	3	724
gene-LOC102169883	LOC102169883	lncRNA	Annotated_lncRNA	13	10794269	10798729	+	4	1625
gene-LOC106503413	LOC106503413	lncRNA	Annotated_lncRNA	22	13198586	13223511	-	4	543
gene-LOC106502058	LOC106502058	lncRNA	Annotated_lncRNA	4	25878368	25894118	-	2	14605
gene-LOC106503672	LOC106503672	lncRNA	Annotated_lncRNA	27	20559966	20568508	+	3	431
gene-LOC102168307	LOC102168307	lncRNA	Annotated_lncRNA	2	121713539	121733037	+	3	557
gene-LOC102188008	LOC102188008	lncRNA	Annotated_lncRNA	3	62744378	62760426	+	5	2398
gene-LOC108634464	LOC108634464	lncRNA	Annotated_lncRNA	NW_017189517.1	34038376	34051632	-	3	3969
gene-LOC108638276	LOC108638276	lncRNA	Annotated_lncRNA	19	30737434	30755332	-	3	990
gene-LOC102183064	LOC102183064	lncRNA	Annotated_lncRNA	8	41498975	41502416	-	3	1552
gene-LOC102184946	LOC102184946	lncRNA	Annotated_lncRNA	1	73487099	73489912	-	3	1554
gene-LOC108637734	LOC108637734	lncRNA	Annotated_lncRNA	2	34891596	34912574	+	3	1061
gene-LOC108635576	LOC108635576	lncRNA	Annotated_lncRNA	3	70450155	70453323	-	3	994
gene-LOC108637188	LOC108637188	lncRNA	Annotated_lncRNA	11	106188362	106190782	-	2	394
gene-LOC108637792	LOC108637792	lncRNA	Annotated_lncRNA	16	71732933	71734323	+	2	398
gene-LOC108638270	LOC108638270	lncRNA	Annotated_lncRNA	19	28191419	28205860	+	3	709
gene-LOC108636374	LOC108636374	lncRNA	Annotated_lncRNA	7	67548901	67551490	+	3	585
gene-LOC106503438	LOC106503438	lncRNA	Annotated_lncRNA	22	36874458	36875455	-	2	872
gene-LOC108638197	LOC108638197	lncRNA	Annotated_lncRNA	19	55788564	55789926	+	2	1166
gene-LOC108637984	LOC108637984	lncRNA	Annotated_lncRNA	18	51632517	51639758	-	4	2157
gene-LOC106503685	LOC106503685	lncRNA	Annotated_lncRNA	28	43640533	43643317	-	3	1157
gene-LOC102171411	LOC102171411	lncRNA	Annotated_lncRNA	29	44403216	44406213	-	3	492
gene-LOC102171315	LOC102171315	lncRNA	Annotated_lncRNA	6	7294903	7295954	-	3	635
gene-LOC106502285	LOC106502285	lncRNA	Annotated_lncRNA	7	96976352	96982181	-	6	1254
gene-LOC108633915	LOC108633915	lncRNA	Annotated_lncRNA	25	2406086	2409144	+	3	2617
gene-LOC106503354	LOC106503354	lncRNA	Annotated_lncRNA	21	21581284	21584648	+	4	1256
gene-LOC108638640	LOC108638640	lncRNA	Annotated_lncRNA	2	15087594	15107022	+	3	1673
gene-LOC102171344	LOC102171344	lncRNA	Annotated_lncRNA	11	718502	891116	+	5	2554
gene-LOC108636403	LOC108636403	lncRNA	Annotated_lncRNA	7	97773688	97790536	-	3	345
gene-LOC106503278	LOC106503278	lncRNA	Annotated_lncRNA	19	37571692	37573192	-	2	778
gene-LOC108638224	LOC108638224	lncRNA	Annotated_lncRNA	19	39933900	39936742	+	3	1249
gene-LOC108638637	LOC108638637	lncRNA	Annotated_lncRNA	2	11340523	11347206	-	2	593
gene-LOC102179768	LOC102179768	lncRNA	Annotated_lncRNA	8	104877784	104884950	-	3	482
gene-TANGO2	TANGO2	lncRNA	Annotated_lncRNA	NW_017189851.1	587519	605289	+	9	1604
gene-LOC102178170	LOC102178170	lncRNA	Annotated_lncRNA	16	78844348	78846530	-	3	1937
gene-LOC108637131	LOC108637131	lncRNA	Annotated_lncRNA	11	9979608	9983915	-	2	686
gene-LOC108633921	LOC108633921	lncRNA	Annotated_lncRNA	25	13658884	13668077	+	3	2226
gene-LOC102188715	LOC102188715	lncRNA	Annotated_lncRNA	21	48717311	48762154	+	5	1991
gene-LOC106502008	LOC106502008	lncRNA	Annotated_lncRNA	4	110327643	110328265	-	2	514
gene-LOC106502895	LOC106502895	lncRNA	Annotated_lncRNA	15	35729009	35738966	+	3	3578
gene-LOC102171853	LOC102171853	lncRNA	Annotated_lncRNA	NW_017189940.1	44933	98733	+	9	830
gene-LOC106503540	LOC106503540	lncRNA	Annotated_lncRNA	24	42532844	42533826	-	2	317
gene-LOC108633923	LOC108633923	lncRNA	Annotated_lncRNA	25	38348190	38353523	-	3	1479
gene-LOC108638196	LOC108638196	lncRNA	Annotated_lncRNA	19	55300097	55301971	+	2	1240
gene-LOC108637983	LOC108637983	lncRNA	Annotated_lncRNA	18	51605936	51609484	-	5	657
gene-LOC108637285	LOC108637285	lncRNA	Annotated_lncRNA	12	757904	759613	+	2	511
gene-LOC106502872	LOC106502872	lncRNA	Annotated_lncRNA	14	15373120	15506067	-	3	1162
gene-LOC106503576	LOC106503576	lncRNA	Annotated_lncRNA	2	3994684	4003331	+	4	1081
gene-LOC102172296	LOC102172296	lncRNA	Annotated_lncRNA	19	47381864	47386693	+	4	444
gene-LOC106503276	LOC106503276	lncRNA	Annotated_lncRNA	19	44712864	44728616	+	4	1223
gene-LOC108636604	LOC108636604	lncRNA	Annotated_lncRNA	1	148937056	148939730	+	3	817
gene-HNRNPF	HNRNPF	lncRNA	Annotated_lncRNA	28	31712214	31719712	+	3	2646
gene-LOC106502449	LOC106502449	lncRNA	Annotated_lncRNA	8	100271807	100278550	+	2	727
gene-LOC106502649	LOC106502649	lncRNA	Annotated_lncRNA	11	73572553	73574276	-	3	932
gene-LOC108638192	LOC108638192	lncRNA	Annotated_lncRNA	19	53112179	53116348	+	5	1397
gene-LOC106503453	LOC106503453	lncRNA	Annotated_lncRNA	22	50472510	50474266	-	3	253
gene-LOC106502017	LOC106502017	lncRNA	Annotated_lncRNA	4	90589041	90593177	-	5	767
gene-LOC108634140	LOC108634140	lncRNA	Annotated_lncRNA	28	10980181	10991178	+	3	303
gene-LOC108637627	LOC108637627	lncRNA	Annotated_lncRNA	15	26913724	26919640	+	4	1522
gene-LOC108638192	LOC108638192	lncRNA	Annotated_lncRNA	19	53113853	53116348	+	3	1896
gene-LOC108637011	LOC108637011	lncRNA	Annotated_lncRNA	10	80622725	80624426	-	2	1619
gene-LOC102188412	LOC102188412	lncRNA	Annotated_lncRNA	11	68079774	68140305	-	10	1955
gene-LOC102169190	LOC102169190	lncRNA	Annotated_lncRNA	11	103656471	103660388	+	3	2757
gene-LOC102182195	LOC102182195	lncRNA	Annotated_lncRNA	4	43566218	43569251	-	5	638
gene-LOC106503346	LOC106503346	lncRNA	Annotated_lncRNA	21	10957688	10967509	-	3	1013
gene-LOC102176474	LOC102176474	lncRNA	Annotated_lncRNA	2	16452638	16459268	+	5	1788
gene-LOC106503556	LOC106503556	lncRNA	Annotated_lncRNA	24	61219294	61223890	-	4	733
gene-LOC102178490	LOC102178490	lncRNA	Annotated_lncRNA	21	27357701	27391150	+	4	1432
gene-LOC108637120	LOC108637120	lncRNA	Annotated_lncRNA	2	2592831	2598653	+	2	331
gene-LOC106502033	LOC106502033	lncRNA	Annotated_lncRNA	1	67588357	67590083	+	2	1233
gene-LOC106502774	LOC106502774	lncRNA	Annotated_lncRNA	2	113963455	113967452	+	3	511
gene-LOC108638020	LOC108638020	lncRNA	Annotated_lncRNA	18	58808796	58817023	-	3	1532
gene-LOC102189216	LOC102189216	lncRNA	Annotated_lncRNA	11	68180378	68196006	-	3	432
gene-LOC108635994	LOC108635994	lncRNA	Annotated_lncRNA	5	23662652	23678935	-	3	498
gene-LOC102182441	LOC102182441	lncRNA	Annotated_lncRNA	19	54011282	54014017	+	3	1377
gene-LOC108637108	LOC108637108	lncRNA	Annotated_lncRNA	11	25356120	25364843	-	3	586
gene-LOC102169699	LOC102169699	lncRNA	Annotated_lncRNA	19	37574257	37579403	-	5	997
gene-LOC108638025	LOC108638025	lncRNA	Annotated_lncRNA	18	60244031	60258460	-	4	340
gene-LOC108636203	LOC108636203	lncRNA	Annotated_lncRNA	6	12616079	12622568	+	3	1754
gene-LOC108633866	LOC108633866	lncRNA	Annotated_lncRNA	25	26903278	26904456	+	2	915
gene-LOC108636387	LOC108636387	lncRNA	Annotated_lncRNA	7	88983109	88984897	+	2	381
gene-LOC106503653	LOC106503653	lncRNA	Annotated_lncRNA	26	1278823	1290349	-	7	6535
gene-LOC108637165	LOC108637165	lncRNA	Annotated_lncRNA	11	95190886	95239315	+	4	1357
gene-LOC108636216	LOC108636216	lncRNA	Annotated_lncRNA	6	36833918	36837403	+	3	998
gene-LOC108636385	LOC108636385	lncRNA	Annotated_lncRNA	7	88557879	88636200	+	3	2335
gene-LOC102169320	LOC102169320	lncRNA	Annotated_lncRNA	17	1476638	1486167	-	3	6802
gene-LOC106503347	LOC106503347	lncRNA	Annotated_lncRNA	21	10931590	10993059	-	3	2130
gene-LOC108635229	LOC108635229	lncRNA	Annotated_lncRNA	NW_017212212.1	13578	14144	-	3	190
gene-LOC102171569	LOC102171569	lncRNA	Annotated_lncRNA	4	50502648	50510855	+	3	359
gene-LOC102174731	LOC102174731	lncRNA	Annotated_lncRNA	NW_017189516.1	20194980	20200308	+	3	1267
gene-LOC108637995	LOC108637995	lncRNA	Annotated_lncRNA	18	52914476	52919556	+	3	941
gene-KLC1	KLC1	lncRNA	Annotated_lncRNA	21	67516790	67583822	+	17	2454
gene-LOC108634145	LOC108634145	lncRNA	Annotated_lncRNA	28	20592579	20593831	+	2	370
gene-LOC108637499	LOC108637499	lncRNA	Annotated_lncRNA	14	67239130	67239547	-	2	304
gene-LOC108635998	LOC108635998	lncRNA	Annotated_lncRNA	5	27478844	27503131	-	3	811
gene-LOC108637163	LOC108637163	lncRNA	Annotated_lncRNA	11	91990905	91995650	+	3	1563
gene-LOC106502109	LOC106502109	lncRNA	Annotated_lncRNA	5	56503366	56515608	-	3	1372
gene-LOC108637162	LOC108637162	lncRNA	Annotated_lncRNA	11	88220698	88232896	+	3	595
gene-LOC106502721	LOC106502721	lncRNA	Annotated_lncRNA	12	20643775	20646814	+	3	600
gene-LOC108635547	LOC108635547	lncRNA	Annotated_lncRNA	NW_017218595.1	1886	12152	+	4	392
gene-LOC108637523	LOC108637523	lncRNA	Annotated_lncRNA	14	27281932	27306029	-	3	230
gene-LOC106502759	LOC106502759	lncRNA	Annotated_lncRNA	13	43954805	43957366	-	4	1047
gene-LOC108636787	LOC108636787	lncRNA	Annotated_lncRNA	9	89895772	89897749	-	3	1197
gene-LOC108637420	LOC108637420	lncRNA	Annotated_lncRNA	13	64454815	64455925	+	2	389
gene-LOC108634463	LOC108634463	lncRNA	Annotated_lncRNA	NW_017189517.1	12069138	12075711	+	3	125
gene-LOC102172703	LOC102172703	lncRNA	Annotated_lncRNA	7	107328986	107360306	+	5	1944
gene-LOC108634640	LOC108634640	lncRNA	Annotated_lncRNA	NW_017189703.1	17363	26116	-	2	1847
gene-LOC106503337	LOC106503337	lncRNA	Annotated_lncRNA	21	1346787	1351080	+	3	307
gene-LOC106502755	LOC106502755	lncRNA	Annotated_lncRNA	13	37987537	37989190	+	2	536
gene-NFATC2	NFATC2	lncRNA	Annotated_lncRNA	13	78762347	78918637	-	10	6703
gene-LOC106502753	LOC106502753	lncRNA	Annotated_lncRNA	13	38912696	38914297	-	3	783
gene-LOC108637503	LOC108637503	lncRNA	Annotated_lncRNA	14	91353236	91362563	+	3	971
gene-NFATC2	NFATC2	lncRNA	Annotated_lncRNA	13	78762347	78902075	-	10	7206
gene-LOC106502739	LOC106502739	lncRNA	Annotated_lncRNA	13	33498665	33520102	+	2	766
gene-LOC108637501	LOC108637501	lncRNA	Annotated_lncRNA	14	88866995	88888148	-	4	443
gene-LOC108636363	LOC108636363	lncRNA	Annotated_lncRNA	7	60474900	60577019	-	4	332
gene-LOC108637429	LOC108637429	lncRNA	Annotated_lncRNA	13	77604565	77623509	+	3	2044
gene-LOC108634334	LOC108634334	lncRNA	Annotated_lncRNA	NW_017189516.1	59532276	59533168	-	2	777
gene-LOC102189670	LOC102189670	lncRNA	Annotated_lncRNA	7	29246005	29258697	-	7	2674
gene-LOC102174435	LOC102174435	lncRNA	Annotated_lncRNA	21	13420790	13435153	-	5	974
gene-LOC102170034	LOC102170034	lncRNA	Annotated_lncRNA	5	89406337	89415148	+	3	1617
gene-LUZP1	LUZP1	lncRNA	Annotated_lncRNA	2	6185376	6279658	-	5	7647
gene-LOC108635918	LOC108635918	lncRNA	Annotated_lncRNA	4	88159175	88166290	-	2	503
gene-LOC106502469	LOC106502469	lncRNA	Annotated_lncRNA	9	19489278	19492246	-	3	790
gene-LOC106502244	LOC106502244	lncRNA	Annotated_lncRNA	6	117561192	117565380	-	4	3569
gene-LOC108637152	LOC108637152	lncRNA	Annotated_lncRNA	11	67338767	67422540	-	3	356
gene-LOC102191314	LOC102191314	lncRNA	Annotated_lncRNA	NW_017189516.1	8527312	8571532	+	5	1350
gene-LOC108633517	LOC108633517	lncRNA	Annotated_lncRNA	23	37807924	37811401	-	3	2334
gene-LOC106502192	LOC106502192	lncRNA	Annotated_lncRNA	6	58388956	58400737	-	4	590
gene-PIGBOS1	PIGBOS1	lncRNA	Annotated_lncRNA	10	48187744	48189711	-	2	761
gene-LOC108636992	LOC108636992	lncRNA	Annotated_lncRNA	10	59249836	59263639	-	3	2397
gene-LOC108637145	LOC108637145	lncRNA	Annotated_lncRNA	11	46592938	46593737	+	2	481
gene-LOC102168615	LOC102168615	lncRNA	Annotated_lncRNA	NW_017189516.1	8605947	8802860	-	5	599
gene-LOC108636067	LOC108636067	lncRNA	Annotated_lncRNA	5	105311334	105316322	+	2	2045
gene-LOC108636993	LOC108636993	lncRNA	Annotated_lncRNA	10	60096105	60123536	-	4	664
gene-LOC106503980	LOC106503980	lncRNA	Annotated_lncRNA	21	69144624	69147091	+	2	1295
gene-LOC108634337	LOC108634337	lncRNA	Annotated_lncRNA	NW_017189516.1	45580204	45587871	-	2	4996
gene-LOC108636401	LOC108636401	lncRNA	Annotated_lncRNA	7	96117095	96135632	+	3	391
gene-LOC102177353	LOC102177353	lncRNA	Annotated_lncRNA	14	62266061	62284081	-	4	784
gene-LOC108638407	LOC108638407	lncRNA	Annotated_lncRNA	2	130704073	130706860	-	2	930
gene-LOC102172700	LOC102172700	lncRNA	Annotated_lncRNA	6	59347113	59363800	-	3	890
gene-LOC108634890	LOC108634890	lncRNA	Annotated_lncRNA	NW_017191913.1	175	2330	+	2	597
gene-LOC102188416	LOC102188416	lncRNA	Annotated_lncRNA	12	67109762	67147008	+	5	2995
gene-LOC102170571	LOC102170571	lncRNA	Annotated_lncRNA	3	80225680	80227146	+	3	985
gene-LOC106503653	LOC106503653	lncRNA	Annotated_lncRNA	26	1278823	1290349	-	7	5640
gene-LOC102173583	LOC102173583	lncRNA	Annotated_lncRNA	14	19247105	19267777	-	4	3532
gene-LOC102176916	LOC102176916	lncRNA	Annotated_lncRNA	1	18978130	19195869	-	6	4826
gene-LOC108638409	LOC108638409	lncRNA	Annotated_lncRNA	20	31521986	31534685	+	3	1595
gene-LOC106503285	LOC106503285	lncRNA	Annotated_lncRNA	19	30693371	30714941	-	4	1470
gene-IL2RB	IL2RB	lncRNA	Annotated_lncRNA	5	74223412	74240548	-	10	4088
gene-LOC106502190	LOC106502190	lncRNA	Annotated_lncRNA	6	45346547	45347953	-	3	751
gene-LOC108633788	LOC108633788	lncRNA	Annotated_lncRNA	24	26170303	26196356	+	5	913
gene-LOC102191351	LOC102191351	lncRNA	Annotated_lncRNA	13	71770887	71775452	+	3	730
gene-LOC108634144	LOC108634144	lncRNA	Annotated_lncRNA	28	19281901	19284275	-	2	1717
gene-LOC106503592	LOC106503592	lncRNA	Annotated_lncRNA	25	25854073	25858704	+	3	433
gene-LOC106503084	LOC106503084	lncRNA	Annotated_lncRNA	18	9093381	9115086	+	4	668
gene-LOC108638403	LOC108638403	lncRNA	Annotated_lncRNA	20	26310336	26311165	+	2	328
gene-LOC108634139	LOC108634139	lncRNA	Annotated_lncRNA	28	3167684	3194936	+	3	514
gene-LOC102176410	LOC102176410	lncRNA	Annotated_lncRNA	28	42417722	42451571	+	3	750
gene-LOC106503915	LOC106503915	lncRNA	Annotated_lncRNA	23	23455455	23470243	-	6	1753
gene-LOC106502039	LOC106502039	lncRNA	Annotated_lncRNA	4	54320069	54322705	+	3	600
gene-LOC106502851	LOC106502851	lncRNA	Annotated_lncRNA	14	15868871	15872042	-	2	1060
gene-LOC108633384	LOC108633384	lncRNA	Annotated_lncRNA	22	43217751	43223804	-	4	501
gene-LOC106503043	LOC106503043	lncRNA	Annotated_lncRNA	17	3818999	3822876	+	3	2444
gene-LOC108633781	LOC108633781	lncRNA	Annotated_lncRNA	24	33776061	33782698	+	3	382
gene-INAFM2	INAFM2	lncRNA	Annotated_lncRNA	10	67128481	67131735	-	2	2553
gene-LOC102172137	LOC102172137	lncRNA	Annotated_lncRNA	7	96628992	96657344	+	4	2679
gene-LOC108633418	LOC108633418	lncRNA	Annotated_lncRNA	23	18282518	18286528	+	2	2967
gene-LOC108637507	LOC108637507	lncRNA	Annotated_lncRNA	14	5506570	5508084	-	2	470
gene-LOC108638250	LOC108638250	lncRNA	Annotated_lncRNA	19	14486297	14490004	+	2	627
gene-LOC108633444	LOC108633444	lncRNA	Annotated_lncRNA	23	40957110	40958628	-	3	550
gene-LOC106502748	LOC106502748	lncRNA	Annotated_lncRNA	13	15869716	15875667	-	3	1011
gene-LOC108634354	LOC108634354	lncRNA	Annotated_lncRNA	NW_017189516.1	50655929	50676921	+	3	254
gene-LOC102182550	LOC102182550	lncRNA	Annotated_lncRNA	23	37724202	37753374	-	3	1357
gene-LOC108636994	LOC108636994	lncRNA	Annotated_lncRNA	10	66147512	66148592	+	3	718
gene-LOC102170604	LOC102170604	lncRNA	Annotated_lncRNA	8	48284490	48358321	-	3	997
gene-LOC108635394	LOC108635394	lncRNA	Annotated_lncRNA	NW_017215060.1	3957	7337	+	2	1325
gene-LOC108637951	LOC108637951	lncRNA	Annotated_lncRNA	18	4115826	4129084	+	2	1489
gene-LOC108637974	LOC108637974	lncRNA	Annotated_lncRNA	18	27314399	27315826	+	2	385
gene-LOC108637768	LOC108637768	lncRNA	Annotated_lncRNA	16	25259544	25261625	-	2	594
gene-LOC102170604	LOC102170604	lncRNA	Annotated_lncRNA	8	48310742	48358321	-	3	1906
gene-LOC106502996	LOC106502996	lncRNA	Annotated_lncRNA	16	78002670	78005931	-	2	1998
gene-LOC106502711	LOC106502711	lncRNA	Annotated_lncRNA	12	54401350	54436128	+	3	1443
gene-LOC106501978	LOC106501978	lncRNA	Annotated_lncRNA	3	19351455	19376896	-	4	1928
gene-LOC102185573	LOC102185573	lncRNA	Annotated_lncRNA	10	35620232	35669767	+	5	1633
gene-LOC102188855	LOC102188855	lncRNA	Annotated_lncRNA	8	74712045	74742654	+	8	1270
gene-LOC108633355	LOC108633355	lncRNA	Annotated_lncRNA	22	59400621	59404786	-	2	3666
gene-LOC102179814	LOC102179814	lncRNA	Annotated_lncRNA	1	96782525	96786132	-	3	265
gene-LOC108636576	LOC108636576	lncRNA	Annotated_lncRNA	1	146074561	146085374	-	3	2411
gene-LOC102169208	LOC102169208	lncRNA	Annotated_lncRNA	16	72537278	72624208	+	7	2420
gene-LOC108637299	LOC108637299	lncRNA	Annotated_lncRNA	12	53662663	53667918	-	3	960
gene-LOC102189342	LOC102189342	lncRNA	Annotated_lncRNA	19	33605324	33633757	+	4	2453
gene-LOC108637969	LOC108637969	lncRNA	Annotated_lncRNA	18	26142626	26149517	+	5	1549
gene-LOC102171816	LOC102171816	lncRNA	Annotated_lncRNA	19	38193530	38197370	+	3	1428
gene-LOC108635298	LOC108635298	lncRNA	Annotated_lncRNA	NW_017213449.1	17722	23933	-	2	1380
gene-LOC108636992	LOC108636992	lncRNA	Annotated_lncRNA	10	59246020	59263639	-	4	983
gene-LOC108637269	LOC108637269	lncRNA	Annotated_lncRNA	12	9967102	9969408	-	2	572
gene-LOC108633441	LOC108633441	lncRNA	Annotated_lncRNA	2	98591746	98619915	-	3	429
gene-LOC102175415	LOC102175415	lncRNA	Annotated_lncRNA	13	27664524	27677490	+	5	7430
gene-LOC108635358	LOC108635358	lncRNA	Annotated_lncRNA	NW_017214291.1	11899	18522	+	3	277
gene-LOC102173187	LOC102173187	lncRNA	Annotated_lncRNA	8	22077106	22143720	-	4	1518
gene-LOC108637784	LOC108637784	lncRNA	Annotated_lncRNA	16	50050597	50055593	-	4	898
gene-LOC102178073	LOC102178073	lncRNA	Annotated_lncRNA	8	70457011	70484297	-	3	2089
gene-LOC106503977	LOC106503977	lncRNA	Annotated_lncRNA	NW_017218518.1	2271	13030	+	4	628
gene-LOC102176916	LOC102176916	lncRNA	Annotated_lncRNA	1	18978130	19436815	-	8	3359
gene-LOC108633925	LOC108633925	lncRNA	Annotated_lncRNA	25	42332731	42340518	+	4	587
gene-LOC108636991	LOC108636991	lncRNA	Annotated_lncRNA	10	52501579	52518858	+	3	389
gene-LOC102189102	LOC102189102	lncRNA	Annotated_lncRNA	NW_017189517.1	28701200	28715520	-	4	2997
gene-LOC108633928	LOC108633928	lncRNA	Annotated_lncRNA	25	3302740	3305861	-	3	1816
gene-LOC108636731	LOC108636731	lncRNA	Annotated_lncRNA	9	58037466	58042614	+	3	4204
gene-LOC102188010	LOC102188010	lncRNA	Annotated_lncRNA	3	37307434	37320429	+	3	2682
gene-LOC108633356	LOC108633356	lncRNA	Annotated_lncRNA	2	17217170	17220225	+	4	659
gene-LOC106503466	LOC106503466	lncRNA	Annotated_lncRNA	22	60178180	60180550	-	4	1904
gene-LOC108637663	LOC108637663	lncRNA	Annotated_lncRNA	15	30155115	30161048	+	3	949
gene-LOC106502533	LOC106502533	lncRNA	Annotated_lncRNA	10	67218640	67225971	+	3	746
gene-LOC108637363	LOC108637363	lncRNA	Annotated_lncRNA	13	19479820	19498191	-	3	313
gene-LOC106502936	LOC106502936	lncRNA	Annotated_lncRNA	16	456571	460106	+	2	484
gene-LOC108638260	LOC108638260	lncRNA	Annotated_lncRNA	19	20668213	20670690	-	2	766
gene-LOC102168946	LOC102168946	lncRNA	Annotated_lncRNA	21	65117594	65147641	+	25	3964
gene-LOC108634462	LOC108634462	lncRNA	Annotated_lncRNA	NW_017189517.1	37377750	37384672	-	2	1079
gene-LOC108638261	LOC108638261	lncRNA	Annotated_lncRNA	19	21909076	21914643	+	3	775
gene-LOC108636391	LOC108636391	lncRNA	Annotated_lncRNA	7	91293237	91294598	-	2	1182
gene-LOC102168946	LOC102168946	lncRNA	Annotated_lncRNA	21	65117594	65147641	+	24	3854
gene-LOC108636840	LOC108636840	lncRNA	Annotated_lncRNA	10	89432898	89435053	-	3	854
gene-LOC106502869	LOC106502869	lncRNA	Annotated_lncRNA	14	1699168	1702735	+	3	694
gene-LOC106503653	LOC106503653	lncRNA	Annotated_lncRNA	26	1278823	1290349	-	7	5603
gene-LOC102169358	LOC102169358	lncRNA	Annotated_lncRNA	28	27739873	27741119	+	3	954
gene-LOC108637296	LOC108637296	lncRNA	Annotated_lncRNA	12	50392004	50394221	-	2	1616
gene-LOC106503306	LOC106503306	lncRNA	Annotated_lncRNA	20	2260866	2293660	+	3	1463
gene-LOC106502529	LOC106502529	lncRNA	Annotated_lncRNA	10	76876559	76898806	-	3	424
gene-LOC108637794	LOC108637794	lncRNA	Annotated_lncRNA	16	74117667	74152640	+	2	654
gene-LOC108634778	LOC108634778	lncRNA	Annotated_lncRNA	NW_017190007.1	102781	110060	-	3	609
gene-LOC108637783	LOC108637783	lncRNA	Annotated_lncRNA	2	41876212	41878596	+	2	2012
gene-LOC106501974	LOC106501974	lncRNA	Annotated_lncRNA	3	20011606	20034411	-	3	530
gene-LOC108633456	LOC108633456	lncRNA	Annotated_lncRNA	23	31100986	31105059	+	4	787
gene-LOC108637659	LOC108637659	lncRNA	Annotated_lncRNA	15	27172031	27182294	+	3	1170
gene-LOC102172373	LOC102172373	lncRNA	Annotated_lncRNA	15	16197665	16201498	+	3	369
gene-LOC106503990	LOC106503990	lncRNA	Annotated_lncRNA	NW_017190161.1	96517	103156	+	3	1027
gene-LOC102187714	LOC102187714	lncRNA	Annotated_lncRNA	20	3864055	3908575	+	3	433
gene-LOC106502822	LOC106502822	lncRNA	Annotated_lncRNA	14	80960967	80961512	-	3	367
gene-LOC108633458	LOC108633458	lncRNA	Annotated_lncRNA	2	121595931	121600800	+	3	597
gene-LOC108634151	LOC108634151	lncRNA	Annotated_lncRNA	28	14499365	14504760	-	2	2135
gene-LOC108637795	LOC108637795	lncRNA	Annotated_lncRNA	16	76318875	76332732	+	2	1022
gene-LOC106503718	LOC106503718	lncRNA	Annotated_lncRNA	29	12041499	12046670	-	2	1935
gene-LOC106501986	LOC106501986	lncRNA	Annotated_lncRNA	3	13675515	13679135	+	2	3304
gene-LOC108636229	LOC108636229	lncRNA	Annotated_lncRNA	6	81287377	81317153	+	3	339
gene-LOC108637006	LOC108637006	lncRNA	Annotated_lncRNA	10	78889380	78893067	+	3	433
gene-LOC106503564	LOC106503564	lncRNA	Annotated_lncRNA	2	5669360	5673531	-	4	2114
gene-LOC102176306	LOC102176306	lncRNA	Annotated_lncRNA	29	50557055	50571932	+	8	1730
gene-LOC108637003	LOC108637003	lncRNA	Annotated_lncRNA	10	77601669	77606616	+	3	670
gene-LOC108637784	LOC108637784	lncRNA	Annotated_lncRNA	16	50050597	50054192	-	3	1394
gene-LOC108637112	LOC108637112	lncRNA	Annotated_lncRNA	11	63324184	63325423	-	2	488
gene-LOC102169699	LOC102169699	lncRNA	Annotated_lncRNA	19	37574420	37579521	-	6	1115
gene-LOC108638263	LOC108638263	lncRNA	Annotated_lncRNA	19	15331874	15333316	-	2	1007
gene-LOC108637115	LOC108637115	lncRNA	Annotated_lncRNA	11	88968413	88972163	+	3	605
gene-LOC108636223	LOC108636223	lncRNA	Annotated_lncRNA	6	68247287	68248936	-	2	755
gene-LOC108636728	LOC108636728	lncRNA	Annotated_lncRNA	9	47832737	47846649	-	3	1002
gene-LOC102175559	LOC102175559	lncRNA	Annotated_lncRNA	5	95750250	95753299	+	4	1507
gene-INAFM2	INAFM2	lncRNA	Annotated_lncRNA	10	67128481	67130504	-	2	1615
gene-LOC102185144	LOC102185144	lncRNA	Annotated_lncRNA	27	13226550	13242408	+	6	1637
gene-LOC102178050	LOC102178050	lncRNA	Annotated_lncRNA	5	102941764	102943826	-	4	836
gene-LOC108635832	LOC108635832	lncRNA	Annotated_lncRNA	1	80278213	80285131	+	5	1471
gene-LOC106502986	LOC106502986	lncRNA	Annotated_lncRNA	16	78076339	78077616	+	3	692
gene-LOC108637652	LOC108637652	lncRNA	Annotated_lncRNA	15	8806252	8807519	+	2	650
gene-INAFM2	INAFM2	lncRNA	Annotated_lncRNA	10	67128481	67131735	-	3	1642
gene-LOC106503288	LOC106503288	lncRNA	Annotated_lncRNA	19	53464163	53465600	+	3	445
gene-LOC108635845	LOC108635845	lncRNA	Annotated_lncRNA	4	50613953	50618219	-	2	728
gene-LOC102180384	LOC102180384	lncRNA	Annotated_lncRNA	6	72805381	72819141	+	3	354
gene-LOC106503783	LOC106503783	lncRNA	Annotated_lncRNA	NW_017196818.1	22503	34904	+	3	758
gene-LOC108637000	LOC108637000	lncRNA	Annotated_lncRNA	10	72433443	72601447	-	4	1303
gene-LOC102186750	LOC102186750	lncRNA	Annotated_lncRNA	29	41469694	41470266	-	2	466
gene-LOC106501949	LOC106501949	lncRNA	Annotated_lncRNA	3	64556285	64572208	+	3	1268
gene-LOC108638305	LOC108638305	lncRNA	Annotated_lncRNA	19	42250523	42253513	-	2	2895
gene-LOC108634033	LOC108634033	lncRNA	Annotated_lncRNA	26	983979	992635	-	3	6902
gene-LOC108635847	LOC108635847	lncRNA	Annotated_lncRNA	4	51283455	51291798	+	2	1097
gene-LOC102189262	LOC102189262	lncRNA	Annotated_lncRNA	3	98714977	98739029	-	3	407
gene-LOC108635860	LOC108635860	lncRNA	Annotated_lncRNA	4	111483000	111483965	+	3	299
gene-LOC102181394	LOC102181394	lncRNA	Annotated_lncRNA	10	66294430	66308731	-	3	7824
gene-LOC102171192	LOC102171192	lncRNA	Annotated_lncRNA	1	79693141	79706102	-	3	584
gene-LOC108634954	LOC108634954	lncRNA	Annotated_lncRNA	NW_017194713.1	12135	14585	+	4	1463
gene-LOC106503653	LOC106503653	lncRNA	Annotated_lncRNA	26	1278823	1290349	-	7	6347
gene-LOC106502088	LOC106502088	lncRNA	Annotated_lncRNA	5	25678783	25683502	-	3	861
gene-LOC108635840	LOC108635840	lncRNA	Annotated_lncRNA	4	37649888	37650739	-	2	732
gene-LOC108634961	LOC108634961	lncRNA	Annotated_lncRNA	NW_017195086.1	3213	4606	-	4	407
gene-LOC108636832	LOC108636832	lncRNA	Annotated_lncRNA	10	84904529	84925152	+	2	768
gene-LOC102182599	LOC102182599	lncRNA	Annotated_lncRNA	10	3370442	3400982	+	3	571
gene-LOC106502761	LOC106502761	lncRNA	Annotated_lncRNA	13	51873313	51893851	+	4	793
gene-LOC102175023	LOC102175023	lncRNA	Annotated_lncRNA	10	83748519	83780840	+	5	1147
gene-LOC102188164	LOC102188164	lncRNA	Annotated_lncRNA	18	45383833	45386063	-	3	508
gene-LOC108638233	LOC108638233	lncRNA	Annotated_lncRNA	19	43994149	43996281	+	3	573
gene-LOC102182475	LOC102182475	lncRNA	Annotated_lncRNA	4	14053333	14056150	-	3	318
gene-LOC108638037	LOC108638037	lncRNA	Annotated_lncRNA	18	60715163	60715764	-	2	270
gene-LOC102170224	LOC102170224	lncRNA	Annotated_lncRNA	7	70616108	70622191	-	4	991
gene-LOC108638039	LOC108638039	lncRNA	Annotated_lncRNA	18	61882096	61884197	+	3	585
gene-LOC102173615	LOC102173615	lncRNA	Annotated_lncRNA	22	14960018	14966813	+	6	1153
gene-LOC108636018	LOC108636018	lncRNA	Annotated_lncRNA	5	64447394	64492455	-	4	4627
gene-LOC106503223	LOC106503223	lncRNA	Annotated_lncRNA	19	50239933	50245523	-	3	4845
gene-LOC108638309	LOC108638309	lncRNA	Annotated_lncRNA	2	120711108	120718187	+	2	6746
gene-LOC102191230	LOC102191230	lncRNA	Annotated_lncRNA	21	69004580	69010519	-	3	323
gene-LOC108638117	LOC108638117	lncRNA	Annotated_lncRNA	18	62532772	62533263	+	3	222
gene-LOC106502323	LOC106502323	lncRNA	Annotated_lncRNA	1	110105303	110109142	-	3	2811
gene-LOC108637526	LOC108637526	lncRNA	Annotated_lncRNA	14	40040739	40047406	-	3	2149
gene-LOC108635921	LOC108635921	lncRNA	Annotated_lncRNA	4	105030779	105043092	-	3	244
gene-LOC108638249	LOC108638249	lncRNA	Annotated_lncRNA	19	14483737	14486174	-	3	1471
gene-LOC108634024	LOC108634024	lncRNA	Annotated_lncRNA	26	36754774	36761776	-	4	404
gene-LOC108637161	LOC108637161	lncRNA	Annotated_lncRNA	11	87523609	87526467	-	2	601
gene-LOC108634099	LOC108634099	lncRNA	Annotated_lncRNA	27	20840314	20842806	+	3	1398
gene-LOC108635837	LOC108635837	lncRNA	Annotated_lncRNA	4	37454344	37473417	+	2	875
gene-LOC108636913	LOC108636913	lncRNA	Annotated_lncRNA	1	119963305	119964522	-	2	831
gene-LOC102188920	LOC102188920	lncRNA	Annotated_lncRNA	4	40174014	40181722	+	3	336
gene-LOC108636333	LOC108636333	lncRNA	Annotated_lncRNA	7	32083	37522	-	2	3950
gene-LOC108636406	LOC108636406	lncRNA	Annotated_lncRNA	7	104511949	104525215	-	3	323
gene-LOC102191009	LOC102191009	lncRNA	Annotated_lncRNA	3	61581674	61589508	-	5	487
gene-LOC108635588	LOC108635588	lncRNA	Annotated_lncRNA	3	94067424	94070199	-	3	464
gene-HNRNPF	HNRNPF	lncRNA	Annotated_lncRNA	28	31702220	31719712	+	3	2086
gene-LOC102186366	LOC102186366	lncRNA	Annotated_lncRNA	4	76991316	77006714	+	4	8493
gene-LOC102169110	LOC102169110	lncRNA	Annotated_lncRNA	11	43161154	43164718	-	3	1326
gene-LOC108637876	LOC108637876	lncRNA	Annotated_lncRNA	17	18779532	18787785	+	2	783
gene-LOC106502274	LOC106502274	lncRNA	Annotated_lncRNA	7	103858059	103865090	+	3	1637
gene-LOC102172064	LOC102172064	lncRNA	Annotated_lncRNA	8	49101722	49108594	-	3	262
gene-LOC108638231	LOC108638231	lncRNA	Annotated_lncRNA	19	49095098	49095874	+	2	518
gene-LOC108636007	LOC108636007	lncRNA	Annotated_lncRNA	5	45860305	45875147	+	2	806
gene-LOC102170571	LOC102170571	lncRNA	Annotated_lncRNA	3	80225453	80227146	+	4	783
gene-LOC102173353	LOC102173353	lncRNA	Annotated_lncRNA	3	78244487	78254721	+	4	949
gene-LOC102170604	LOC102170604	lncRNA	Annotated_lncRNA	8	48265273	48358321	-	4	1051
gene-LOC102188704	LOC102188704	lncRNA	Annotated_lncRNA	19	19882756	19883890	+	3	277
gene-LOC108637176	LOC108637176	lncRNA	Annotated_lncRNA	11	104277486	104280322	-	3	1540
gene-LOC106502385	LOC106502385	lncRNA	Annotated_lncRNA	8	11468885	11470885	-	4	1684
gene-LOC102182078	LOC102182078	lncRNA	Annotated_lncRNA	23	45527792	45535870	+	3	2250
gene-LOC102191062	LOC102191062	lncRNA	Annotated_lncRNA	14	8885523	8887715	-	2	2083
gene-LOC102181967	LOC102181967	lncRNA	Annotated_lncRNA	13	3135205	3211861	-	7	2788
gene-LOC106504022	LOC106504022	lncRNA	Annotated_lncRNA	25	36857113	36859933	-	3	2175
gene-LOC108635596	LOC108635596	lncRNA	Annotated_lncRNA	3	102361878	102362997	+	2	749
gene-LOC108637987	LOC108637987	lncRNA	Annotated_lncRNA	18	51687310	51693326	-	2	3278
gene-SYCN	SYCN	lncRNA	Annotated_lncRNA	18	49806056	49807510	-	2	617
gene-LOC102184495	LOC102184495	lncRNA	Annotated_lncRNA	4	64891184	64893660	-	3	1662
gene-LOC102173030	LOC102173030	lncRNA	Annotated_lncRNA	18	27123400	27132135	+	3	1055
gene-LOC106502403	LOC106502403	lncRNA	Annotated_lncRNA	8	38975194	38991333	+	3	723
gene-LOC106503251	LOC106503251	lncRNA	Annotated_lncRNA	19	34902957	34905595	+	3	569
gene-LOC106502143	LOC106502143	lncRNA	Annotated_lncRNA	5	102765897	102766501	-	2	387
gene-LOC108636270	LOC108636270	lncRNA	Annotated_lncRNA	6	5681323	5696934	-	3	373
gene-LOC106501935	LOC106501935	lncRNA	Annotated_lncRNA	3	93390086	93407605	+	5	1460
gene-LOC102169190	LOC102169190	lncRNA	Annotated_lncRNA	11	103656471	103660388	+	3	2858
gene-LOC108636555	LOC108636555	lncRNA	Annotated_lncRNA	8	39713646	39733463	+	3	234
gene-LOC102168462	LOC102168462	lncRNA	Annotated_lncRNA	13	35521851	35531820	+	4	2174
gene-LOC108633913	LOC108633913	lncRNA	Annotated_lncRNA	25	13540342	13556680	-	2	405
gene-LOC108634073	LOC108634073	lncRNA	Annotated_lncRNA	27	39469587	39489110	+	3	982
gene-LOC102187074	LOC102187074	lncRNA	Annotated_lncRNA	18	50396617	50402144	-	3	1154
gene-LOC108637381	LOC108637381	lncRNA	Annotated_lncRNA	13	24482915	24486852	+	2	1878
gene-LOC108635861	LOC108635861	lncRNA	Annotated_lncRNA	4	120611385	120677267	-	3	2289
gene-LOC102188361	LOC102188361	lncRNA	Annotated_lncRNA	22	21237549	21385040	+	4	982
gene-LOC106503312	LOC106503312	lncRNA	Annotated_lncRNA	20	18785636	18787911	-	2	1067
gene-LOC106502416	LOC106502416	lncRNA	Annotated_lncRNA	8	63621056	63628330	-	3	354
gene-LOC102169815	LOC102169815	lncRNA	Annotated_lncRNA	23	19847302	19851541	+	3	1773
gene-LOC102168946	LOC102168946	lncRNA	Annotated_lncRNA	21	65117594	65147641	+	26	3976
gene-LOC108637370	LOC108637370	lncRNA	Annotated_lncRNA	2	10893770	10895355	-	2	1140
gene-LOC108636923	LOC108636923	lncRNA	Annotated_lncRNA	1	152551367	152552195	-	2	573
gene-LOC108637373	LOC108637373	lncRNA	Annotated_lncRNA	13	66550663	66553347	+	3	543
gene-LOC108633883	LOC108633883	lncRNA	Annotated_lncRNA	25	3591381	3607176	+	4	622
gene-LOC102183048	LOC102183048	lncRNA	Annotated_lncRNA	NW_017189840.1	164064	169623	+	3	658
gene-LOC102170088	LOC102170088	lncRNA	Annotated_lncRNA	19	60784592	60839570	-	5	2119
gene-LOC108637888	LOC108637888	lncRNA	Annotated_lncRNA	17	30305033	30309128	+	3	961
gene-NPHP4	NPHP4	lncRNA	Annotated_lncRNA	16	45852414	45998917	+	31	5297
gene-LOC106502867	LOC106502867	lncRNA	Annotated_lncRNA	14	36448624	36771736	+	4	490
gene-LOC108636393	LOC108636393	lncRNA	Annotated_lncRNA	7	92483179	92483951	+	2	675
gene-LOC106502730	LOC106502730	lncRNA	Annotated_lncRNA	NW_017189962.1	439372	443400	-	2	1471
gene-LOC108638545	LOC108638545	lncRNA	Annotated_lncRNA	21	13239154	13245031	-	3	1528
gene-LOC108637891	LOC108637891	lncRNA	Annotated_lncRNA	17	56166188	56276309	-	4	471
gene-LOC108638401	LOC108638401	lncRNA	Annotated_lncRNA	20	36413835	36416291	-	3	236
gene-LOC106503014	LOC106503014	lncRNA	Annotated_lncRNA	17	56831083	56836220	-	2	1353
gene-LOC108637953	LOC108637953	lncRNA	Annotated_lncRNA	18	5731468	5746250	+	4	4550
gene-LOC102190065	LOC102190065	lncRNA	Annotated_lncRNA	18	53178507	53179813	+	3	367
gene-LOC108638230	LOC108638230	lncRNA	Annotated_lncRNA	19	23242425	23256924	+	3	382
gene-LOC108636124	LOC108636124	lncRNA	Annotated_lncRNA	5	5151541	5209553	-	3	1205
gene-LOC106503025	LOC106503025	lncRNA	Annotated_lncRNA	17	11066495	11150840	+	6	1108
gene-LOC106502619	LOC106502619	lncRNA	Annotated_lncRNA	11	37908259	38107469	+	4	633
gene-LOC108633805	LOC108633805	lncRNA	Annotated_lncRNA	3	310433	311494	-	2	520
gene-LOC108635163	LOC108635163	lncRNA	Annotated_lncRNA	NW_017210158.1	31	1164	+	4	271
gene-LOC108634692	LOC108634692	lncRNA	Annotated_lncRNA	NW_017189820.1	16256	27277	+	3	332
gene-LOC108636751	LOC108636751	lncRNA	Annotated_lncRNA	9	87954909	87957491	-	3	1643
gene-LOC108637519	LOC108637519	lncRNA	Annotated_lncRNA	14	20461651	20466563	-	2	3334
gene-LOC106503010	LOC106503010	lncRNA	Annotated_lncRNA	17	64305076	64308171	+	2	2348
gene-LOC108637302	LOC108637302	lncRNA	Annotated_lncRNA	12	63456453	63457287	+	2	793
gene-LOC108637405	LOC108637405	lncRNA	Annotated_lncRNA	13	59611983	59613825	-	3	509
gene-LOC108637895	LOC108637895	lncRNA	Annotated_lncRNA	17	66096088	66098096	+	3	1100
gene-LOC108636073	LOC108636073	lncRNA	Annotated_lncRNA	5	109611432	109616040	-	3	2142
gene-LOC102168798	LOC102168798	lncRNA	Annotated_lncRNA	26	23192361	23208471	+	6	2381
gene-LOC102184195	LOC102184195	lncRNA	Annotated_lncRNA	20	20061429	20085048	-	4	472
gene-LOC108637375	LOC108637375	lncRNA	Annotated_lncRNA	13	77839515	77842199	+	2	372
gene-LOC108637530	LOC108637530	lncRNA	Annotated_lncRNA	14	52010264	52013025	+	2	2484
gene-LOC102169084	LOC102169084	lncRNA	Annotated_lncRNA	NW_017189516.1	8835812	8870487	+	6	9862
gene-LOC108635095	LOC108635095	lncRNA	Annotated_lncRNA	NW_017203891.1	32	16530	+	3	1101
gene-LOC108638416	LOC108638416	lncRNA	Annotated_lncRNA	20	8430424	8450636	+	3	1163
gene-LOC102183692	LOC102183692	lncRNA	Annotated_lncRNA	8	110182933	110209573	-	7	3144
gene-LOC102190274	LOC102190274	lncRNA	Annotated_lncRNA	22	51478200	51480196	-	4	409
gene-LOC106503197	LOC106503197	lncRNA	Annotated_lncRNA	19	21919149	21927201	-	3	513
gene-LOC102171894	LOC102171894	lncRNA	Annotated_lncRNA	14	62353926	62359142	-	4	841
gene-LOC106502310	LOC106502310	lncRNA	Annotated_lncRNA	7	91918324	91920019	+	2	956
gene-LOC106502467	LOC106502467	lncRNA	Annotated_lncRNA	9	26205193	26259784	-	4	1317
gene-LOC108638413	LOC108638413	lncRNA	Annotated_lncRNA	20	58464671	58480117	-	4	621
gene-LOC108637514	LOC108637514	lncRNA	Annotated_lncRNA	14	14509772	14518277	+	2	6989
gene-LOC106501969	LOC106501969	lncRNA	Annotated_lncRNA	3	27389236	27404879	+	4	386
gene-LOC102178619	LOC102178619	lncRNA	Annotated_lncRNA	7	92458544	92459962	+	3	1113
gene-LOC108634328	LOC108634328	lncRNA	Annotated_lncRNA	NW_017189516.1	61226291	61239906	-	3	567
gene-LOC108636716	LOC108636716	lncRNA	Annotated_lncRNA	9	9471525	9545772	-	4	627
gene-LOC106502954	LOC106502954	lncRNA	Annotated_lncRNA	16	36042701	36044435	-	3	380
gene-LOC102188967	LOC102188967	lncRNA	Annotated_lncRNA	18	45836675	45843903	+	3	6945
gene-LOC108633371	LOC108633371	lncRNA	Annotated_lncRNA	22	567815	571227	+	2	2781
gene-LOC106502944	LOC106502944	lncRNA	Annotated_lncRNA	16	2858011	2860627	-	2	2465
gene-LOC108633886	LOC108633886	lncRNA	Annotated_lncRNA	25	33996410	33998471	+	4	346
gene-KLC1	KLC1	lncRNA	Annotated_lncRNA	21	67516791	67583726	+	16	2306
gene-LOC102173976	LOC102173976	lncRNA	Annotated_lncRNA	22	14967423	14982823	+	9	3759
gene-LOC106503304	LOC106503304	lncRNA	Annotated_lncRNA	20	3202531	3213324	-	4	1757
gene-LOC108634530	LOC108634530	lncRNA	Annotated_lncRNA	NW_017189560.1	63544	64489	-	2	691
gene-LOC102169263	LOC102169263	lncRNA	Annotated_lncRNA	29	44156585	44159072	+	3	1211
gene-LOC102184588	LOC102184588	lncRNA	Annotated_lncRNA	26	2181234	2195904	+	3	512
gene-LOC102183612	LOC102183612	lncRNA	Annotated_lncRNA	13	5352750	5359059	+	3	140
gene-B3GNT8	B3GNT8	lncRNA	Annotated_lncRNA	18	51477019	51488453	-	4	1108
gene-LOC108634043	LOC108634043	lncRNA	Annotated_lncRNA	26	39605326	39721050	-	3	541
gene-LOC102176740	LOC102176740	lncRNA	Annotated_lncRNA	2	70791722	70841146	+	7	3692
gene-LOC108636338	LOC108636338	lncRNA	Annotated_lncRNA	7	22093255	22123807	-	5	792
gene-LOC106502761	LOC106502761	lncRNA	Annotated_lncRNA	13	51872906	51893851	+	4	975
gene-LOC102188518	LOC102188518	lncRNA	Annotated_lncRNA	14	26031382	26155002	-	5	546
gene-LOC108633895	LOC108633895	lncRNA	Annotated_lncRNA	25	1655733	1657480	-	2	415
gene-LOC102177353	LOC102177353	lncRNA	Annotated_lncRNA	14	62266150	62284891	-	4	378
gene-LOC108637424	LOC108637424	lncRNA	Annotated_lncRNA	13	66948897	66954651	-	4	371
gene-LOC102188230	LOC102188230	lncRNA	Annotated_lncRNA	12	55233424	55244174	-	4	747
gene-LOC108634148	LOC108634148	lncRNA	Annotated_lncRNA	28	31993916	32007572	+	4	1350
gene-LOC108638491	LOC108638491	lncRNA	Annotated_lncRNA	21	13650673	13662692	+	3	356
gene-LOC108637846	LOC108637846	lncRNA	Annotated_lncRNA	17	4773075	4782772	-	4	9267
gene-LOC108633848	LOC108633848	lncRNA	Annotated_lncRNA	25	37251820	37253714	-	2	1269
gene-LOC102171119	LOC102171119	lncRNA	Annotated_lncRNA	25	13126881	13136483	+	5	4529
gene-LOC102169338	LOC102169338	lncRNA	Annotated_lncRNA	21	65748273	65752333	-	7	2292
gene-LOC106502300	LOC106502300	lncRNA	Annotated_lncRNA	7	95249260	95254367	+	2	4625
gene-LOC108637527	LOC108637527	lncRNA	Annotated_lncRNA	2	16323786	16326854	-	3	1808
gene-LOC106503759	LOC106503759	lncRNA	Annotated_lncRNA	29	48627518	48630360	+	2	958
gene-LOC106503645	LOC106503645	lncRNA	Annotated_lncRNA	3	117055657	117058223	+	3	498
gene-LOC106503611	LOC106503611	lncRNA	Annotated_lncRNA	25	20903265	20918087	-	3	297
gene-LOC106502865	LOC106502865	lncRNA	Annotated_lncRNA	14	17809470	17817837	+	3	222
gene-LOC106502285	LOC106502285	lncRNA	Annotated_lncRNA	7	96976352	96982181	-	5	1654
gene-LOC108637995	LOC108637995	lncRNA	Annotated_lncRNA	18	52914555	52919556	+	3	934
gene-LOC106503765	LOC106503765	lncRNA	Annotated_lncRNA	29	50252816	50277592	+	3	2752
gene-LOC102190138	LOC102190138	lncRNA	Annotated_lncRNA	11	89425422	89435126	-	3	389
gene-LOC106503256	LOC106503256	lncRNA	Annotated_lncRNA	19	36500082	36514856	-	4	1171
gene-LOC102189423	LOC102189423	lncRNA	Annotated_lncRNA	17	2785865	2790894	+	2	4429
gene-LOC106502566	LOC106502566	lncRNA	Annotated_lncRNA	10	26444977	26447403	+	2	1159
gene-LOC108637849	LOC108637849	lncRNA	Annotated_lncRNA	17	8825649	8828724	-	3	1014
gene-LOC108636338	LOC108636338	lncRNA	Annotated_lncRNA	7	21955185	22123807	-	8	1061
gene-LOC102169699	LOC102169699	lncRNA	Annotated_lncRNA	19	37574420	37578843	-	5	1846
gene-LOC108634198	LOC108634198	lncRNA	Annotated_lncRNA	29	45785543	45788070	-	2	1446
gene-LOC108637686	LOC108637686	lncRNA	Annotated_lncRNA	15	73512821	73526897	+	3	392
gene-HNRNPF	HNRNPF	lncRNA	Annotated_lncRNA	28	31701160	31719712	+	4	2073
gene-C15H11orf31	C15H11orf31	lncRNA	Annotated_lncRNA	15	2333297	2334972	-	4	731
gene-LOC106501965	LOC106501965	lncRNA	Annotated_lncRNA	3	46707317	46714131	-	3	1284
gene-LOC102169082	LOC102169082	lncRNA	Annotated_lncRNA	NW_017189517.1	20131508	20134112	-	2	1517
gene-LOC102168798	LOC102168798	lncRNA	Annotated_lncRNA	26	23192361	23208472	+	6	2387
gene-LOC102179014	LOC102179014	lncRNA	Annotated_lncRNA	11	62987883	63001195	-	5	3167
gene-LOC108637999	LOC108637999	lncRNA	Annotated_lncRNA	18	53548722	53551886	-	2	433
gene-LOC106503757	LOC106503757	lncRNA	Annotated_lncRNA	29	44622507	44633067	-	3	3198
gene-LOC106503338	LOC106503338	lncRNA	Annotated_lncRNA	21	11056275	11067777	+	5	1394
gene-LOC108636917	LOC108636917	lncRNA	Annotated_lncRNA	1	129806940	129810482	+	3	1264
gene-LOC106502609	LOC106502609	lncRNA	Annotated_lncRNA	11	24404402	24453067	+	6	1075
gene-LOC106503633	LOC106503633	lncRNA	Annotated_lncRNA	26	40144041	40150614	-	4	1373
gene-LOC108634454	LOC108634454	lncRNA	Annotated_lncRNA	NW_017189517.1	16489373	16509099	-	4	10532
gene-LOC108634221	LOC108634221	lncRNA	Annotated_lncRNA	29	49977525	49987570	+	2	9951
gene-LOC102176474	LOC102176474	lncRNA	Annotated_lncRNA	2	16452638	16457796	+	4	1181
gene-LOC108638275	LOC108638275	lncRNA	Annotated_lncRNA	19	30466980	30488602	+	3	385
gene-LOC108634092	LOC108634092	lncRNA	Annotated_lncRNA	27	38401116	38402890	-	3	568
gene-LOC102176474	LOC102176474	lncRNA	Annotated_lncRNA	2	16452638	16457796	+	4	1174
gene-LOC108634251	LOC108634251	lncRNA	Annotated_lncRNA	29	6716688	6718890	-	2	1448
gene-LOC102178707	LOC102178707	lncRNA	Annotated_lncRNA	29	45005333	45009061	-	4	2125
gene-LOC108637189	LOC108637189	lncRNA	Annotated_lncRNA	11	106185331	106187099	-	2	1019
gene-LOC102176474	LOC102176474	lncRNA	Annotated_lncRNA	2	16452638	16459268	+	5	1233
gene-LOC108634249	LOC108634249	lncRNA	Annotated_lncRNA	29	32065802	32082477	-	4	626
gene-LOC102182853	LOC102182853	lncRNA	Annotated_lncRNA	29	6701910	6715295	-	5	2721
gene-LOC108637734	LOC108637734	lncRNA	Annotated_lncRNA	2	34891596	34912574	+	3	2039
gene-LOC106502879	LOC106502879	lncRNA	Annotated_lncRNA	15	55277142	55290412	+	3	717
gene-LOC106502469	LOC106502469	lncRNA	Annotated_lncRNA	9	19489278	19567440	-	4	1156
gene-LOC108636451	LOC108636451	lncRNA	Annotated_lncRNA	7	10328666	10413837	+	3	340
gene-LOC102171918	LOC102171918	lncRNA	Annotated_lncRNA	1	51688542	51694240	+	2	1732
gene-LOC106503733	LOC106503733	lncRNA	Annotated_lncRNA	29	32321562	32336968	-	10	7009
gene-LOC108637673	LOC108637673	lncRNA	Annotated_lncRNA	15	35558164	35560691	-	2	1209
gene-LOC102174629	LOC102174629	lncRNA	Annotated_lncRNA	28	3937188	3948104	+	3	911
gene-LOC102188976	LOC102188976	lncRNA	Annotated_lncRNA	1	34826096	34855603	+	4	635
gene-LOC106503185	LOC106503185	lncRNA	Annotated_lncRNA	19	13092973	13094965	+	3	1351
gene-LOC108638273	LOC108638273	lncRNA	Annotated_lncRNA	19	27694389	27700587	-	2	396
gene-LOC108635822	LOC108635822	lncRNA	Annotated_lncRNA	1	78901522	78902740	+	2	928
gene-LOC108637668	LOC108637668	lncRNA	Annotated_lncRNA	15	30962848	30964690	+	3	1226
gene-LOC108636843	LOC108636843	lncRNA	Annotated_lncRNA	1	73350134	73359281	-	3	421
gene-LOC106502761	LOC106502761	lncRNA	Annotated_lncRNA	13	51873313	51893851	+	4	905
gene-LOC106502825	LOC106502825	lncRNA	Annotated_lncRNA	14	72721551	72740259	-	4	604
gene-LOC106503836	LOC106503836	lncRNA	Annotated_lncRNA	NW_017189516.1	21601362	21619942	-	3	672
gene-LOC108637758	LOC108637758	lncRNA	Annotated_lncRNA	16	72399367	72407847	+	3	346
gene-LOC108636723	LOC108636723	lncRNA	Annotated_lncRNA	9	26231295	26258911	-	6	1554
gene-LOC108637676	LOC108637676	lncRNA	Annotated_lncRNA	15	41844517	41845310	-	2	475
gene-LOC102188899	LOC102188899	lncRNA	Annotated_lncRNA	1	83319445	83327074	-	5	1151
gene-LOC108636842	LOC108636842	lncRNA	Annotated_lncRNA	1	72276507	72279054	-	3	787
gene-LOC102188715	LOC102188715	lncRNA	Annotated_lncRNA	21	48717311	48742489	+	5	1027
gene-LOC108637756	LOC108637756	lncRNA	Annotated_lncRNA	16	68339241	68344724	+	3	612
gene-LOC108636005	LOC108636005	lncRNA	Annotated_lncRNA	1	96872046	96873477	+	3	440
gene-LOC106503256	LOC106503256	lncRNA	Annotated_lncRNA	19	36500082	36514856	-	5	1201
gene-LOC102169221	LOC102169221	lncRNA	Annotated_lncRNA	1	79127285	79133613	-	4	1475
gene-LOC106502096	LOC106502096	lncRNA	Annotated_lncRNA	5	30249514	30302122	-	6	1254
gene-LOC102168593	LOC102168593	lncRNA	Annotated_lncRNA	24	56173118	56193729	+	5	2583
gene-LOC108636392	LOC108636392	lncRNA	Annotated_lncRNA	7	91782065	91791205	-	3	5694
gene-LOC102172165	LOC102172165	lncRNA	Annotated_lncRNA	11	71107555	71110941	-	4	698
gene-LOC108635643	LOC108635643	lncRNA	Annotated_lncRNA	3	37692918	37699491	+	3	814
gene-LOC108636921	LOC108636921	lncRNA	Annotated_lncRNA	10	11604741	11610622	-	2	1852
gene-LOC102181308	LOC102181308	lncRNA	Annotated_lncRNA	11	21622820	21699814	+	5	1024
gene-LOC108636004	LOC108636004	lncRNA	Annotated_lncRNA	5	42745832	42767102	+	3	1107
gene-LOC106502611	LOC106502611	lncRNA	Annotated_lncRNA	11	28694960	28728961	-	3	263
gene-LOC108637641	LOC108637641	lncRNA	Annotated_lncRNA	15	59532212	59535635	-	3	1279
gene-LOC102191729	LOC102191729	lncRNA	Annotated_lncRNA	18	46075739	46077941	+	3	484
gene-C3H1orf52	C3H1orf52	lncRNA	Annotated_lncRNA	3	62361147	62367898	-	4	735
gene-LOC106502187	LOC106502187	lncRNA	Annotated_lncRNA	6	37826558	37840146	+	3	1645
gene-LOC106502085	LOC106502085	lncRNA	Annotated_lncRNA	5	23448411	23463625	-	3	1949
gene-LOC106502663	LOC106502663	lncRNA	Annotated_lncRNA	11	98759514	98765728	+	2	2949
gene-LOC108637648	LOC108637648	lncRNA	Annotated_lncRNA	15	4558454	4575480	-	5	756
gene-LOC108638632	LOC108638632	lncRNA	Annotated_lncRNA	22	28066331	28068885	-	2	1087
gene-LOC108635818	LOC108635818	lncRNA	Annotated_lncRNA	4	6053521	6054427	-	3	352
gene-LOC102172423	LOC102172423	lncRNA	Annotated_lncRNA	5	112386168	112391658	-	3	578
gene-LOC106502027	LOC106502027	lncRNA	Annotated_lncRNA	4	76706666	76708682	-	2	1843
gene-LOC108635594	LOC108635594	lncRNA	Annotated_lncRNA	3	100844586	100858297	+	3	1220
gene-LOC108637179	LOC108637179	lncRNA	Annotated_lncRNA	11	104530929	104533792	-	2	2633
gene-LOC102169818	LOC102169818	lncRNA	Annotated_lncRNA	23	16153226	16157283	+	3	2059
gene-LOC106503516	LOC106503516	lncRNA	Annotated_lncRNA	23	13689203	13692813	-	3	1378
gene-LOC102175154	LOC102175154	lncRNA	Annotated_lncRNA	18	52258072	52261671	-	3	3089
gene-LOC102168946	LOC102168946	lncRNA	Annotated_lncRNA	21	65117594	65147641	+	25	3854
gene-LOC106503034	LOC106503034	lncRNA	Annotated_lncRNA	17	18069969	18074907	+	3	2461
gene-LOC106503532	LOC106503532	lncRNA	Annotated_lncRNA	24	34784637	34790719	+	3	4408
gene-LOC108637533	LOC108637533	lncRNA	Annotated_lncRNA	14	74933221	74972009	-	3	7346
gene-LOC102168737	LOC102168737	lncRNA	Annotated_lncRNA	11	103568995	103574346	-	4	1870
gene-LOC106502073	LOC106502073	lncRNA	Annotated_lncRNA	4	2734406	2738604	+	3	667
gene-LOC108638193	LOC108638193	lncRNA	Annotated_lncRNA	19	53737769	53739148	-	2	448
gene-LOC108638034	LOC108638034	lncRNA	Annotated_lncRNA	18	60642308	60660572	-	5	693
gene-LOC106502854	LOC106502854	lncRNA	Annotated_lncRNA	14	41473499	41487450	-	3	376
gene-LOC102168946	LOC102168946	lncRNA	Annotated_lncRNA	21	65117594	65147641	+	25	3954
gene-LOC108636201	LOC108636201	lncRNA	Annotated_lncRNA	6	9073834	9158242	-	3	1244
gene-LOC108636963	LOC108636963	lncRNA	Annotated_lncRNA	10	26824196	26837043	+	4	636
gene-LOC108638036	LOC108638036	lncRNA	Annotated_lncRNA	18	60681139	60697996	-	3	1846
gene-LOC106503414	LOC106503414	lncRNA	Annotated_lncRNA	2	16374806	16384846	-	3	1690
gene-LOC102182272	LOC102182272	lncRNA	Annotated_lncRNA	24	1293998	1317485	+	4	3537
gene-LOC106503791	LOC106503791	lncRNA	Annotated_lncRNA	NW_017189517.1	16822043	16839941	-	5	2441
gene-LOC106503490	LOC106503490	lncRNA	Annotated_lncRNA	23	22682230	22694008	+	3	297
gene-LOC102177005	LOC102177005	lncRNA	Annotated_lncRNA	21	22323434	22327307	+	3	1935
gene-LOC102176344	LOC102176344	lncRNA	Annotated_lncRNA	14	1111135	1114466	-	4	2145
gene-LOC108636084	LOC108636084	lncRNA	Annotated_lncRNA	5	118611077	118611573	+	3	329
gene-LOC108635509	LOC108635509	lncRNA	Annotated_lncRNA	1	66603273	66605646	+	3	437
gene-LOC102186638	LOC102186638	lncRNA	Annotated_lncRNA	2	89721615	89727393	+	4	566
gene-LOC102185059	LOC102185059	lncRNA	Annotated_lncRNA	27	28652167	28735709	-	7	1717
gene-LOC102172201	LOC102172201	lncRNA	Annotated_lncRNA	21	9761681	9798803	-	6	1187
gene-LOC108635526	LOC108635526	lncRNA	Annotated_lncRNA	NW_017218022.1	1883	3893	-	4	982
gene-LOC106502688	LOC106502688	lncRNA	Annotated_lncRNA	11	105353466	105355977	-	2	2060
gene-LOC108636535	LOC108636535	lncRNA	Annotated_lncRNA	8	8395237	8397504	-	3	1485
gene-LOC108634356	LOC108634356	lncRNA	Annotated_lncRNA	NW_017189516.1	9621510	9654343	+	2	1108
gene-LOC102168946	LOC102168946	lncRNA	Annotated_lncRNA	21	65117594	65147641	+	23	3720
gene-LOC108635194	LOC108635194	lncRNA	Annotated_lncRNA	NW_017211824.1	6001	10425	-	4	2824
gene-LOC108638544	LOC108638544	lncRNA	Annotated_lncRNA	21	60340650	60355018	+	3	783
gene-LOC108637140	LOC108637140	lncRNA	Annotated_lncRNA	11	28216961	28223209	-	3	2676
gene-LOC108634015	LOC108634015	lncRNA	Annotated_lncRNA	26	37304766	37315783	+	3	544
gene-LOC108637137	LOC108637137	lncRNA	Annotated_lncRNA	11	24676852	24696435	-	3	1444
gene-LOC106502827	LOC106502827	lncRNA	Annotated_lncRNA	14	69788663	69790805	+	3	1077
gene-LOC108636211	LOC108636211	lncRNA	Annotated_lncRNA	6	25836426	25838903	+	2	1560
gene-LOC108636127	LOC108636127	lncRNA	Annotated_lncRNA	5	20885950	20890597	-	3	1170
gene-LOC102172541	LOC102172541	lncRNA	Annotated_lncRNA	8	89373077	89394367	-	3	3668
gene-LOC102181209	LOC102181209	lncRNA	Annotated_lncRNA	7	5533738	5542269	+	3	786
gene-LOC108636456	LOC108636456	lncRNA	Annotated_lncRNA	7	59556112	59557788	+	2	635
gene-LOC106503569	LOC106503569	lncRNA	Annotated_lncRNA	25	1596836	1600343	-	2	3305
gene-LOC106503511	LOC106503511	lncRNA	Annotated_lncRNA	23	7064985	7067017	-	3	1768
gene-LOC102170937	LOC102170937	lncRNA	Annotated_lncRNA	4	89030412	89033471	-	4	1097
gene-LOC108636904	LOC108636904	lncRNA	Annotated_lncRNA	10	16653823	16655815	-	3	283
gene-LOC102178854	LOC102178854	lncRNA	Annotated_lncRNA	19	47980046	47980469	+	2	226
gene-LUZP1	LUZP1	lncRNA	Annotated_lncRNA	2	6185376	6286457	-	5	7517
gene-LOC102169635	LOC102169635	lncRNA	Annotated_lncRNA	22	59457509	59459095	+	2	297
gene-LOC106502805	LOC106502805	lncRNA	Annotated_lncRNA	13	81119839	81122681	-	2	1561
gene-LOC108636455	LOC108636455	lncRNA	Annotated_lncRNA	7	49397699	49417138	-	3	1420
gene-LOC102173492	LOC102173492	lncRNA	Annotated_lncRNA	18	22110173	22119351	-	3	252
gene-LOC106502622	LOC106502622	lncRNA	Annotated_lncRNA	11	44494270	44514437	+	10	1763
gene-LOC108634448	LOC108634448	lncRNA	Annotated_lncRNA	NW_017189517.1	40878208	40879122	+	2	426
gene-LOC108635094	LOC108635094	lncRNA	Annotated_lncRNA	NW_017203880.1	3338	18573	+	4	525
gene-LOC106503076	LOC106503076	lncRNA	Annotated_lncRNA	18	8377359	8491558	-	4	1975
gene-RPL37A	RPL37A	lncRNA	Annotated_lncRNA	2	31290237	31308586	-	5	642
gene-LOC102172314	LOC102172314	lncRNA	Annotated_lncRNA	24	21251302	21262263	+	3	1778
gene-LOC102184758	LOC102184758	lncRNA	Annotated_lncRNA	19	54382789	54394580	+	3	1687
gene-LOC108633373	LOC108633373	lncRNA	Annotated_lncRNA	22	16696167	16704185	-	3	1057
gene-LOC108633880	LOC108633880	lncRNA	Annotated_lncRNA	25	9742979	9748916	-	2	3343
gene-LOC108634433	LOC108634433	lncRNA	Annotated_lncRNA	NW_017189517.1	34212152	34221050	+	3	479
gene-LOC108637428	LOC108637428	lncRNA	Annotated_lncRNA	13	77161868	77170273	+	3	628
gene-LOC108638418	LOC108638418	lncRNA	Annotated_lncRNA	20	1473146	1548438	-	5	623
gene-LOC108634236	LOC108634236	lncRNA	Annotated_lncRNA	29	35456625	35460753	+	2	575
gene-LOC108633260	LOC108633260	lncRNA	Annotated_lncRNA	12	57938471	57968370	-	7	1097
gene-LOC108637151	LOC108637151	lncRNA	Annotated_lncRNA	11	62876950	62882492	+	2	659
gene-LOC108637386	LOC108637386	lncRNA	Annotated_lncRNA	13	37629905	37631584	-	2	1244
gene-LOC108638497	LOC108638497	lncRNA	Annotated_lncRNA	21	69167304	69169558	+	2	1295
gene-LOC108636579	LOC108636579	lncRNA	Annotated_lncRNA	8	91098474	91101488	-	3	756
gene-LOC102168845	LOC102168845	lncRNA	Annotated_lncRNA	16	72530095	72533397	-	2	3032
gene-LOC106502791	LOC106502791	lncRNA	Annotated_lncRNA	13	66033540	66036272	-	3	990
gene-LOC108633798	LOC108633798	lncRNA	Annotated_lncRNA	24	38011761	38024557	+	2	1106
gene-LOC108634230	LOC108634230	lncRNA	Annotated_lncRNA	29	8520631	8522651	-	2	1186
gene-LOC108637169	LOC108637169	lncRNA	Annotated_lncRNA	11	99467885	99470611	+	3	622
gene-LOC102172486	LOC102172486	lncRNA	Annotated_lncRNA	21	9871638	9876244	+	4	1420
gene-LOC102176765	LOC102176765	lncRNA	Annotated_lncRNA	29	36479769	36492343	-	5	1007
gene-LOC102184471	LOC102184471	lncRNA	Annotated_lncRNA	19	54414541	54419037	-	6	929
gene-LUZP1	LUZP1	lncRNA	Annotated_lncRNA	2	6185376	6279659	-	5	7645
gene-LOC106503341	LOC106503341	lncRNA	Annotated_lncRNA	21	9877501	9915852	+	4	2468
gene-LOC108635072	LOC108635072	lncRNA	Annotated_lncRNA	NW_017202378.1	3775	5361	-	3	776
gene-LOC108636057	LOC108636057	lncRNA	Annotated_lncRNA	5	95564618	95569856	-	2	873
gene-LOC102176916	LOC102176916	lncRNA	Annotated_lncRNA	1	18978130	19436815	-	8	1055
gene-LOC102176792	LOC102176792	lncRNA	Annotated_lncRNA	7	41505472	41516702	+	4	1811
gene-LOC106502752	LOC106502752	lncRNA	Annotated_lncRNA	13	40846914	40872406	-	5	1764
gene-LOC102169973	LOC102169973	lncRNA	Annotated_lncRNA	12	64260486	64275592	-	4	481
gene-DMWD	DMWD	lncRNA	Annotated_lncRNA	18	54375337	54382480	-	4	2645
gene-LOC106502249	LOC106502249	lncRNA	Annotated_lncRNA	7	107041997	107048859	-	3	280
gene-LOC108634454	LOC108634454	lncRNA	Annotated_lncRNA	NW_017189517.1	16489373	16509099	-	4	3975
gene-LOC106503350	LOC106503350	lncRNA	Annotated_lncRNA	21	13114697	13117438	-	3	776
gene-LOC108637154	LOC108637154	lncRNA	Annotated_lncRNA	2	6392119	6396348	-	2	3308
gene-LOC108636247	LOC108636247	lncRNA	Annotated_lncRNA	1	129123889	129126007	+	2	1388
gene-LOC108638464	LOC108638464	lncRNA	Annotated_lncRNA	21	27326877	27332323	+	3	1742
gene-LOC108638623	LOC108638623	lncRNA	Annotated_lncRNA	22	55158472	55170691	-	3	2532
gene-LOC108637389	LOC108637389	lncRNA	Annotated_lncRNA	13	38121121	38125554	+	3	3590
gene-LOC106502746	LOC106502746	lncRNA	Annotated_lncRNA	13	35957508	35971754	-	3	445
gene-LOC102189769	LOC102189769	lncRNA	Annotated_lncRNA	13	37888764	37890136	+	3	1064
gene-LOC102180384	LOC102180384	lncRNA	Annotated_lncRNA	6	72805381	72822790	+	3	1267
gene-GNB2	GNB2	lncRNA	Annotated_lncRNA	25	36781993	36787231	-	10	1639
gene-LOC102188994	LOC102188994	lncRNA	Annotated_lncRNA	24	3967962	3984330	+	3	1857
gene-LOC108636577	LOC108636577	lncRNA	Annotated_lncRNA	8	86469314	86470783	+	2	768
gene-LOC108636717	LOC108636717	lncRNA	Annotated_lncRNA	1	152221576	152224490	-	3	1523
gene-LOC108633769	LOC108633769	lncRNA	Annotated_lncRNA	24	61878239	61880720	+	4	775
gene-LOC108637527	LOC108637527	lncRNA	Annotated_lncRNA	2	16324322	16326854	-	3	1245
gene-LOC108633419	LOC108633419	lncRNA	Annotated_lncRNA	2	63940641	63945962	+	3	1058
gene-LOC108636950	LOC108636950	lncRNA	Annotated_lncRNA	10	22765402	22773372	+	3	892
gene-LOC108637147	LOC108637147	lncRNA	Annotated_lncRNA	11	60066439	60069753	-	2	949
gene-LOC106502218	LOC106502218	lncRNA	Annotated_lncRNA	6	89449539	89467756	-	3	1417
gene-LOC108638487	LOC108638487	lncRNA	Annotated_lncRNA	21	39920206	39923443	+	3	583
gene-LOC102177511	LOC102177511	lncRNA	Annotated_lncRNA	6	98175060	98183499	-	6	1796
gene-LOC102188681	LOC102188681	lncRNA	Annotated_lncRNA	11	47927552	47931677	-	3	772
gene-LOC106503835	LOC106503835	lncRNA	Annotated_lncRNA	NW_017189516.1	32793980	32796322	-	3	249
gene-LOC108638631	LOC108638631	lncRNA	Annotated_lncRNA	2	5135752	5136873	-	3	606
gene-LOC106502466	LOC106502466	lncRNA	Annotated_lncRNA	9	19454187	19461626	+	3	1253
gene-LOC102183378	LOC102183378	lncRNA	Annotated_lncRNA	24	25960524	25973733	-	3	7060
gene-LOC106503536	LOC106503536	lncRNA	Annotated_lncRNA	24	42294839	42296459	+	2	827
gene-LOC106502959	LOC106502959	lncRNA	Annotated_lncRNA	16	49948079	49952182	+	2	3564
gene-LOC108636958	LOC108636958	lncRNA	Annotated_lncRNA	10	25925354	25928643	-	2	404
gene-LOC108637394	LOC108637394	lncRNA	Annotated_lncRNA	13	44572972	44574488	+	2	572
gene-LOC102181128	LOC102181128	lncRNA	Annotated_lncRNA	10	41078332	41091463	-	3	466
gene-LOC102179377	LOC102179377	lncRNA	Annotated_lncRNA	NW_017212294.1	1403	17366	+	5	803
gene-JAM3	JAM3	lncRNA	Annotated_lncRNA	29	32281389	32313757	-	9	3554
gene-LOC102178623	LOC102178623	lncRNA	Annotated_lncRNA	8	22867714	22895969	+	3	663
gene-LOC108633783	LOC108633783	lncRNA	Annotated_lncRNA	24	61711810	61713403	+	2	1119
gene-LOC108633165	LOC108633165	lncRNA	Annotated_lncRNA	22	15152972	15169300	+	11	4215
gene-LOC108633417	LOC108633417	lncRNA	Annotated_lncRNA	23	19366372	19384953	-	3	409
gene-LOC108633767	LOC108633767	lncRNA	Annotated_lncRNA	24	61162272	61174515	-	3	604
gene-LOC106502042	LOC106502042	lncRNA	Annotated_lncRNA	4	50426729	50433903	-	3	1023
gene-LOC108636973	LOC108636973	lncRNA	Annotated_lncRNA	10	33640951	33643858	+	2	2421
gene-LOC108634151	LOC108634151	lncRNA	Annotated_lncRNA	28	14499365	14504314	-	2	4292
gene-LOC102168581	LOC102168581	lncRNA	Annotated_lncRNA	1	133010007	133019951	+	4	851
gene-LOC108635400	LOC108635400	lncRNA	Annotated_lncRNA	NW_017215147.1	526	1726	+	2	236
gene-HNRNPF	HNRNPF	lncRNA	Annotated_lncRNA	28	31712215	31719712	+	4	2397
gene-LOC102176474	LOC102176474	lncRNA	Annotated_lncRNA	2	16452638	16457796	+	4	1177
gene-LOC108634086	LOC108634086	lncRNA	Annotated_lncRNA	27	5626133	5629500	+	2	2709
gene-LOC102168845	LOC102168845	lncRNA	Annotated_lncRNA	16	72530095	72533397	-	3	2246
gene-LOC102176648	LOC102176648	lncRNA	Annotated_lncRNA	2	130598358	130610520	-	3	768
gene-LOC108633785	LOC108633785	lncRNA	Annotated_lncRNA	24	433652	440135	-	3	319
gene-LOC106503792	LOC106503792	lncRNA	Annotated_lncRNA	NW_017189517.1	12030878	12033620	-	3	413
gene-LOC102188008	LOC102188008	lncRNA	Annotated_lncRNA	3	62744378	62760425	+	4	2278
gene-LOC108635577	LOC108635577	lncRNA	Annotated_lncRNA	3	75067794	75074045	+	3	637
gene-LOC108634464	LOC108634464	lncRNA	Annotated_lncRNA	NW_017189517.1	34040862	34051632	-	4	3821
gene-LOC108637765	LOC108637765	lncRNA	Annotated_lncRNA	16	3754469	3780208	-	3	1511
gene-LOC106502045	LOC106502045	lncRNA	Annotated_lncRNA	4	42719595	42727493	+	3	2594
gene-LOC102174907	LOC102174907	lncRNA	Annotated_lncRNA	5	29904222	29916337	-	3	641
gene-LOC108636963	LOC108636963	lncRNA	Annotated_lncRNA	10	26824196	26837043	+	7	994
gene-LOC106502752	LOC106502752	lncRNA	Annotated_lncRNA	13	40846914	40859207	-	4	1474
gene-LOC102171266	LOC102171266	lncRNA	Annotated_lncRNA	16	13676446	13680716	-	4	3127
gene-LOC108633380	LOC108633380	lncRNA	Annotated_lncRNA	22	52687586	52700506	+	3	620
gene-LRRC28	LRRC28	lncRNA	Annotated_lncRNA	21	6471711	6672940	-	9	1422
gene-LOC108638269	LOC108638269	lncRNA	Annotated_lncRNA	19	27499961	27512646	+	3	544
gene-LOC102172703	LOC102172703	lncRNA	Annotated_lncRNA	7	107299518	107360306	+	4	1563
gene-LOC106502360	LOC106502360	lncRNA	Annotated_lncRNA	7	56884623	57178160	-	8	1653
gene-LOC108633419	LOC108633419	lncRNA	Annotated_lncRNA	2	63940641	63946886	+	4	755
gene-LOC106501949	LOC106501949	lncRNA	Annotated_lncRNA	3	64556285	64582196	+	3	1173
gene-LOC102180728	LOC102180728	lncRNA	Annotated_lncRNA	5	24389520	24391737	-	3	254
gene-LOC108637985	LOC108637985	lncRNA	Annotated_lncRNA	18	51613927	51618175	+	2	540
gene-LOC108637395	LOC108637395	lncRNA	Annotated_lncRNA	13	46438897	46450185	-	4	473
gene-LOC106502714	LOC106502714	lncRNA	Annotated_lncRNA	12	58589448	58606461	-	3	1209
gene-LOC108636944	LOC108636944	lncRNA	Annotated_lncRNA	10	20997493	21014826	-	4	393
gene-LOC106502761	LOC106502761	lncRNA	Annotated_lncRNA	13	51873316	51893851	+	4	923
gene-LOC102185096	LOC102185096	lncRNA	Annotated_lncRNA	12	68052284	68055814	-	3	1385
gene-TTC9	TTC9	lncRNA	Annotated_lncRNA	10	20776493	20811838	-	3	5159
gene-LOC108633794	LOC108633794	lncRNA	Annotated_lncRNA	24	3444561	3447527	-	2	2458
gene-LOC102168946	LOC102168946	lncRNA	Annotated_lncRNA	21	65117594	65147641	+	26	4032
gene-LOC106503444	LOC106503444	lncRNA	Annotated_lncRNA	22	47056781	47073985	-	3	2506
gene-LOC108633919	LOC108633919	lncRNA	Annotated_lncRNA	25	9799776	9811943	+	3	958
gene-LOC102188412	LOC102188412	lncRNA	Annotated_lncRNA	11	68079774	68140305	-	7	1482
gene-TANGO2	TANGO2	lncRNA	Annotated_lncRNA	NW_017189851.1	587622	605289	+	9	1748
gene-LOC102184946	LOC102184946	lncRNA	Annotated_lncRNA	1	73487099	73489912	-	3	1921
gene-LOC102186229	LOC102186229	lncRNA	Annotated_lncRNA	15	54440233	54447438	-	3	3747
gene-LOC108633921	LOC108633921	lncRNA	Annotated_lncRNA	25	13658884	13668077	+	3	2243
gene-LOC102188412	LOC102188412	lncRNA	Annotated_lncRNA	11	68083206	68140305	-	8	3421
gene-LOC108637644	LOC108637644	lncRNA	Annotated_lncRNA	15	1129273	1140535	+	3	858
gene-LOC106502586	LOC106502586	lncRNA	Annotated_lncRNA	11	9122657	9124458	-	3	674
gene-LOC108633922	LOC108633922	lncRNA	Annotated_lncRNA	25	3378280	3385514	-	3	4213
gene-LOC108634027	LOC108634027	lncRNA	Annotated_lncRNA	26	35982273	35986158	+	2	252
gene-LOC106502871	LOC106502871	lncRNA	Annotated_lncRNA	14	1458156	1580238	+	8	2610
gene-LOC106503275	LOC106503275	lncRNA	Annotated_lncRNA	19	55640877	55643340	+	3	439
gene-LOC108636606	LOC108636606	lncRNA	Annotated_lncRNA	8	5706633	5707980	-	3	444
gene-HNRNPF	HNRNPF	lncRNA	Annotated_lncRNA	28	31711947	31719712	+	4	2325
gene-LOC108634790	LOC108634790	lncRNA	Annotated_lncRNA	NW_017190051.1	115631	120264	+	3	4150
gene-LOC108638307	LOC108638307	lncRNA	Annotated_lncRNA	19	46525101	46526772	-	2	1115
gene-LOC102177501	LOC102177501	lncRNA	Annotated_lncRNA	28	3521579	3535635	+	4	1537
gene-LOC102169143	LOC102169143	lncRNA	Annotated_lncRNA	22	59185385	59188902	+	3	2356
gene-HNRNPF	HNRNPF	lncRNA	Annotated_lncRNA	28	31703191	31719712	+	3	2049
gene-LOC102180828	LOC102180828	lncRNA	Annotated_lncRNA	5	55646847	55653260	-	3	2003
gene-LOC106502138	LOC106502138	lncRNA	Annotated_lncRNA	1	84979553	85024085	-	5	6134
gene-LOC108634021	LOC108634021	lncRNA	Annotated_lncRNA	26	34670104	34675401	-	3	2322
gene-LOC108633483	LOC108633483	lncRNA	Annotated_lncRNA	23	28287213	28287750	+	2	408
gene-LOC102188412	LOC102188412	lncRNA	Annotated_lncRNA	11	68079774	68140305	-	9	1837
gene-LOC102180861	LOC102180861	lncRNA	Annotated_lncRNA	11	63532127	63559786	+	5	1185
gene-LOC108634670	LOC108634670	lncRNA	Annotated_lncRNA	NW_017189770.1	22107	24843	-	3	1586
gene-LOC106503430	LOC106503430	lncRNA	Annotated_lncRNA	22	21196329	21217213	+	6	2621
gene-LOC102172100	LOC102172100	lncRNA	Annotated_lncRNA	19	62481986	62485648	-	3	1965
gene-LOC106503347	LOC106503347	lncRNA	Annotated_lncRNA	21	10973971	10993059	-	3	4926
gene-LOC102191373	LOC102191373	lncRNA	Annotated_lncRNA	20	5107305	5129093	+	5	2576
gene-LOC102174884	LOC102174884	lncRNA	Annotated_lncRNA	22	52606995	52611433	-	4	1533
gene-LOC106502506	LOC106502506	lncRNA	Annotated_lncRNA	10	99476805	99478377	+	3	754
gene-LOC106503563	LOC106503563	lncRNA	Annotated_lncRNA	25	714569	718281	-	3	2511
gene-LOC102176344	LOC102176344	lncRNA	Annotated_lncRNA	14	1111135	1114919	-	4	2354
gene-LOC108638529	LOC108638529	lncRNA	Annotated_lncRNA	21	68823174	68826602	-	2	925
gene-LOC102184606	LOC102184606	lncRNA	Annotated_lncRNA	6	45950094	45979458	+	3	393
gene-LOC102169263	LOC102169263	lncRNA	Annotated_lncRNA	29	44154996	44159072	+	4	1116
gene-LOC102181440	LOC102181440	lncRNA	Annotated_lncRNA	2	104586241	104663276	+	5	822
gene-C15H11orf31	C15H11orf31	lncRNA	Annotated_lncRNA	15	2333297	2334971	-	4	755
gene-LOC108637107	LOC108637107	lncRNA	Annotated_lncRNA	11	24095075	24150536	-	3	223
gene-LOC102169699	LOC102169699	lncRNA	Annotated_lncRNA	19	37574421	37579499	-	5	941
gene-LOC102172296	LOC102172296	lncRNA	Annotated_lncRNA	19	47383307	47385894	+	3	1686
gene-LOC108638194	LOC108638194	lncRNA	Annotated_lncRNA	19	53902414	53905699	+	2	2901
gene-LOC106503957	LOC106503957	lncRNA	Annotated_lncRNA	NW_017195909.1	11848	12777	-	2	378
gene-LOC106502367	LOC106502367	lncRNA	Annotated_lncRNA	7	29831975	29834949	-	2	2697
gene-LOC106503887	LOC106503887	lncRNA	Annotated_lncRNA	NW_017189541.1	10117	11854	+	2	983
gene-LOC102169699	LOC102169699	lncRNA	Annotated_lncRNA	19	37574420	37579494	-	5	925
gene-LOC108637626	LOC108637626	lncRNA	Annotated_lncRNA	15	18286892	18295768	+	5	1250
gene-LOC108636991	LOC108636991	lncRNA	Annotated_lncRNA	10	52515671	52518858	+	3	726
gene-NFATC2	NFATC2	lncRNA	Annotated_lncRNA	13	78762347	78918637	-	11	6791
gene-LOC108636068	LOC108636068	lncRNA	Annotated_lncRNA	5	107316612	107319904	-	4	716
gene-LOC106502196	LOC106502196	lncRNA	Annotated_lncRNA	6	36777166	36794026	+	2	1028
gene-LOC108636407	LOC108636407	lncRNA	Annotated_lncRNA	7	105796347	105799847	-	2	1134
gene-LOC106502531	LOC106502531	lncRNA	Annotated_lncRNA	10	76298123	76300817	+	2	1920
gene-LOC108638525	LOC108638525	lncRNA	Annotated_lncRNA	21	68807467	68809089	-	2	1146
gene-LOC102172700	LOC102172700	lncRNA	Annotated_lncRNA	6	59347113	59363800	-	3	855
gene-LOC108635570	LOC108635570	lncRNA	Annotated_lncRNA	3	54496447	54520353	+	3	1285
gene-LOC108637105	LOC108637105	lncRNA	Annotated_lncRNA	11	23849602	23852647	-	3	526
gene-LOC108635557	LOC108635557	lncRNA	Annotated_lncRNA	NW_017219117.1	2637	14226	+	4	727
gene-LOC102173583	LOC102173583	lncRNA	Annotated_lncRNA	14	19247105	19264662	-	3	4090
gene-LOC108636001	LOC108636001	lncRNA	Annotated_lncRNA	5	28364670	28366619	+	2	1764
gene-LOC102177684	LOC102177684	lncRNA	Annotated_lncRNA	4	96018632	96037095	+	5	2851
gene-LOC108634969	LOC108634969	lncRNA	Annotated_lncRNA	NW_017195484.1	4899	8740	-	3	809
gene-LOC108633475	LOC108633475	lncRNA	Annotated_lncRNA	23	1584653	1599029	+	4	356
gene-LOC106502089	LOC106502089	lncRNA	Annotated_lncRNA	5	26095673	26114379	-	2	2292
gene-LOC102190222	LOC102190222	lncRNA	Annotated_lncRNA	8	1776929	1779139	+	3	851
gene-LOC108635917	LOC108635917	lncRNA	Annotated_lncRNA	4	88026640	88029171	+	3	339
gene-LOC108636831	LOC108636831	lncRNA	Annotated_lncRNA	1	51225661	51369420	-	3	307
gene-LOC108635833	LOC108635833	lncRNA	Annotated_lncRNA	4	25966308	25970008	-	3	2891
gene-LOC102168648	LOC102168648	lncRNA	Annotated_lncRNA	14	22786545	22809158	-	3	315
gene-LOC102168346	LOC102168346	lncRNA	Annotated_lncRNA	8	29730587	29734180	-	3	2581
gene-LOC108634454	LOC108634454	lncRNA	Annotated_lncRNA	NW_017189517.1	16489373	16509096	-	3	11982
gene-LOC102184279	LOC102184279	lncRNA	Annotated_lncRNA	19	54379099	54382628	-	2	361
gene-LOC106502642	LOC106502642	lncRNA	Annotated_lncRNA	11	82812559	82819303	+	5	1359
gene-LOC106502994	LOC106502994	lncRNA	Annotated_lncRNA	16	60616398	60628183	-	3	1618
gene-LOC106502754	LOC106502754	lncRNA	Annotated_lncRNA	13	37708015	37711889	-	3	1398
gene-LOC108635849	LOC108635849	lncRNA	Annotated_lncRNA	4	53611123	53620707	-	3	1538
gene-LOC102171344	LOC102171344	lncRNA	Annotated_lncRNA	11	718502	858988	+	4	2368
gene-LOC108634862	LOC108634862	lncRNA	Annotated_lncRNA	NW_017190879.1	9480	19321	+	3	517
gene-LOC106503547	LOC106503547	lncRNA	Annotated_lncRNA	24	39685233	39696772	+	3	1762
gene-LOC108635851	LOC108635851	lncRNA	Annotated_lncRNA	4	54788963	54792720	+	2	3326
gene-LOC108636365	LOC108636365	lncRNA	Annotated_lncRNA	7	63712046	63720104	-	3	4402
gene-LOC108634856	LOC108634856	lncRNA	Annotated_lncRNA	NW_017190607.1	493	3789	+	3	1190
gene-LOC106503127	LOC106503127	lncRNA	Annotated_lncRNA	18	49797875	49800934	-	4	503
gene-LOC106503259	LOC106503259	lncRNA	Annotated_lncRNA	19	28399205	28401632	-	2	1832
gene-LOC102168593	LOC102168593	lncRNA	Annotated_lncRNA	24	56173118	56193719	+	5	1636
gene-LOC108635913	LOC108635913	lncRNA	Annotated_lncRNA	4	41431907	41443753	+	4	230
gene-LOC108638493	LOC108638493	lncRNA	Annotated_lncRNA	21	828399	835280	+	3	247
gene-LOC108636069	LOC108636069	lncRNA	Annotated_lncRNA	5	107321368	107332121	-	3	2494
gene-LOC106502097	LOC106502097	lncRNA	Annotated_lncRNA	5	32930532	32948315	-	4	942
gene-LOC102174435	LOC102174435	lncRNA	Annotated_lncRNA	21	13420790	13434600	-	5	714
gene-LOC106502029	LOC106502029	lncRNA	Annotated_lncRNA	4	74098603	74136954	+	3	3324
gene-LOC106502577	LOC106502577	lncRNA	Annotated_lncRNA	10	16109480	16125787	+	3	467
gene-LOC108633850	LOC108633850	lncRNA	Annotated_lncRNA	25	42435024	42438659	+	3	955
gene-LOC108637297	LOC108637297	lncRNA	Annotated_lncRNA	2	9582818	9584221	+	2	1282
gene-LOC108635919	LOC108635919	lncRNA	Annotated_lncRNA	4	89240965	89258741	+	4	384
gene-LOC108638121	LOC108638121	lncRNA	Annotated_lncRNA	18	46533361	46551446	+	3	718
gene-LOC108637163	LOC108637163	lncRNA	Annotated_lncRNA	11	91990905	91993608	+	3	519
gene-LOC106503688	LOC106503688	lncRNA	Annotated_lncRNA	28	36100907	36103500	+	3	905
gene-LOC108637524	LOC108637524	lncRNA	Annotated_lncRNA	14	30076824	30089882	-	3	407
gene-LOC108637483	LOC108637483	lncRNA	Annotated_lncRNA	2	15204639	15229635	+	3	542
gene-LOC102187766	LOC102187766	lncRNA	Annotated_lncRNA	8	46191507	46201895	-	4	340
gene-LOC108633514	LOC108633514	lncRNA	Annotated_lncRNA	23	22241067	22243043	-	2	1275
gene-LOC106503270	LOC106503270	lncRNA	Annotated_lncRNA	19	37822743	37836118	-	2	668
gene-LOC108636025	LOC108636025	lncRNA	Annotated_lncRNA	5	73830315	73839953	+	3	571
gene-KLC1	KLC1	lncRNA	Annotated_lncRNA	21	67516791	67583822	+	16	2375
gene-LOC108637774	LOC108637774	lncRNA	Annotated_lncRNA	16	42672916	42685100	+	3	1370
gene-LOC106502445	LOC106502445	lncRNA	Annotated_lncRNA	8	112213310	112226002	-	3	1014
gene-LOC102191314	LOC102191314	lncRNA	Annotated_lncRNA	NW_017189516.1	8527312	8571532	+	5	1322
gene-LOC108637172	LOC108637172	lncRNA	Annotated_lncRNA	11	102622947	102625843	+	3	1925
gene-LOC108638120	LOC108638120	lncRNA	Annotated_lncRNA	18	47020522	47023326	-	2	2376
gene-KLC1	KLC1	lncRNA	Annotated_lncRNA	21	67516790	67583822	+	17	3777
gene-LOC106503226	LOC106503226	lncRNA	Annotated_lncRNA	19	39149778	39151507	+	2	1155
gene-LOC108636066	LOC108636066	lncRNA	Annotated_lncRNA	5	104707378	104735160	+	3	943
gene-LOC108638115	LOC108638115	lncRNA	Annotated_lncRNA	18	54677284	54682779	-	4	899
gene-LOC102173205	LOC102173205	lncRNA	Annotated_lncRNA	13	59204147	59213351	-	3	1370
gene-LOC108635871	LOC108635871	lncRNA	Annotated_lncRNA	1	83487202	83492180	-	3	1262
gene-LOC108638496	LOC108638496	lncRNA	Annotated_lncRNA	21	69101560	69103000	+	2	1287
gene-LOC102185883	LOC102185883	lncRNA	Annotated_lncRNA	3	110435050	110453924	-	5	1759
gene-LOC108638311	LOC108638311	lncRNA	Annotated_lncRNA	19	49643784	49646894	+	2	2490
gene-LOC108637509	LOC108637509	lncRNA	Annotated_lncRNA	14	5971465	5972141	-	2	588
gene-LOC102168308	LOC102168308	lncRNA	Annotated_lncRNA	22	122692	144859	+	3	1000
gene-LOC108638314	LOC108638314	lncRNA	Annotated_lncRNA	19	49904992	49907034	-	3	593
gene-LOC108636027	LOC108636027	lncRNA	Annotated_lncRNA	5	77151951	77156904	+	2	656
gene-LOC108635916	LOC108635916	lncRNA	Annotated_lncRNA	4	76483650	76487890	-	3	380
gene-LOC106502407	LOC106502407	lncRNA	Annotated_lncRNA	8	44959293	44963096	-	2	3490
gene-LOC106502191	LOC106502191	lncRNA	Annotated_lncRNA	6	58035311	58038910	+	4	937
gene-IL2RB	IL2RB	lncRNA	Annotated_lncRNA	5	74223412	74240547	-	10	4018
gene-LOC108638502	LOC108638502	lncRNA	Annotated_lncRNA	21	65021743	65027928	+	2	6148
gene-LOC108638630	LOC108638630	lncRNA	Annotated_lncRNA	22	57205787	57207183	-	2	500
gene-LOC102179832	LOC102179832	lncRNA	Annotated_lncRNA	3	2668465	2676728	+	3	669
gene-LOC102181146	LOC102181146	lncRNA	Annotated_lncRNA	18	9373408	9382797	-	4	457
gene-LOC108633899	LOC108633899	lncRNA	Annotated_lncRNA	25	7565425	7566930	-	3	1132
gene-LOC108637426	LOC108637426	lncRNA	Annotated_lncRNA	13	68582636	68603522	+	3	711
gene-LOC102185515	LOC102185515	lncRNA	Annotated_lncRNA	2	40090768	40099678	+	4	1936
gene-LOC106502417	LOC106502417	lncRNA	Annotated_lncRNA	8	63920881	64523458	-	7	825
gene-LOC108637310	LOC108637310	lncRNA	Annotated_lncRNA	12	84753833	84757493	-	2	1519
gene-LOC108634141	LOC108634141	lncRNA	Annotated_lncRNA	28	29795729	29922139	-	3	1606
gene-LOC102177673	LOC102177673	lncRNA	Annotated_lncRNA	23	22459190	22461178	+	5	632
gene-LOC108633780	LOC108633780	lncRNA	Annotated_lncRNA	24	50149690	50160052	+	2	586
gene-LOC108638392	LOC108638392	lncRNA	Annotated_lncRNA	20	4634588	4646409	+	5	1245
gene-LOC108636020	LOC108636020	lncRNA	Annotated_lncRNA	5	72946505	72949487	+	4	1028
gene-LOC108637508	LOC108637508	lncRNA	Annotated_lncRNA	14	5654450	5662982	-	3	1737
gene-LOC102187240	LOC102187240	lncRNA	Annotated_lncRNA	13	18396852	18399623	+	3	529
gene-LOC102179478	LOC102179478	lncRNA	Annotated_lncRNA	9	81853496	81855441	-	3	1725
gene-LOC102191471	LOC102191471	lncRNA	Annotated_lncRNA	22	49361566	49369930	-	4	1495
gene-LOC106502168	LOC106502168	lncRNA	Annotated_lncRNA	6	3782181	3786882	+	4	846
gene-LOC102181078	LOC102181078	lncRNA	Annotated_lncRNA	2	65498879	65526123	-	3	1195
gene-LOC108635385	LOC108635385	lncRNA	Annotated_lncRNA	NW_017214887.1	12678	14298	-	2	746
gene-LOC106503029	LOC106503029	lncRNA	Annotated_lncRNA	17	19836634	19841419	+	3	1140
gene-LOC102173003	LOC102173003	lncRNA	Annotated_lncRNA	9	47041558	47045211	+	3	984
gene-LOC106503415	LOC106503415	lncRNA	Annotated_lncRNA	22	14666221	14690637	+	7	2673
gene-LOC102184166	LOC102184166	lncRNA	Annotated_lncRNA	14	12819964	12839398	+	3	788
gene-LOC102188416	LOC102188416	lncRNA	Annotated_lncRNA	12	67114558	67120786	+	4	1662
gene-LOC102188361	LOC102188361	lncRNA	Annotated_lncRNA	22	21237549	21385040	+	7	1388
gene-LOC108637305	LOC108637305	lncRNA	Annotated_lncRNA	12	67024544	67085790	+	3	1379
gene-LOC102171344	LOC102171344	lncRNA	Annotated_lncRNA	11	718502	874942	+	4	1693
gene-LOC108637300	LOC108637300	lncRNA	Annotated_lncRNA	12	54121828	54220337	+	3	366
gene-LOC108635995	LOC108635995	lncRNA	Annotated_lncRNA	5	25761845	25767426	+	3	5103
gene-LOC102189609	LOC102189609	lncRNA	Annotated_lncRNA	17	30293872	30304184	+	3	225
gene-LOC106502743	LOC106502743	lncRNA	Annotated_lncRNA	13	24446916	24469324	-	4	1744
gene-LOC108634200	LOC108634200	lncRNA	Annotated_lncRNA	29	6740230	6774628	+	5	1535
gene-LOC106502707	LOC106502707	lncRNA	Annotated_lncRNA	12	51221132	51242787	+	4	786
gene-LOC106503063	LOC106503063	lncRNA	Annotated_lncRNA	17	71203	72318	+	2	795
gene-LOC108636992	LOC108636992	lncRNA	Annotated_lncRNA	10	59262628	59263639	-	2	860
gene-LOC102175195	LOC102175195	lncRNA	Annotated_lncRNA	NW_017214431.1	4967	14649	-	3	3057
gene-LOC102182150	LOC102182150	lncRNA	Annotated_lncRNA	14	36208538	36218039	+	3	1395
gene-LOC108637966	LOC108637966	lncRNA	Annotated_lncRNA	18	22944535	22950867	-	3	1900
gene-LOC102178073	LOC102178073	lncRNA	Annotated_lncRNA	8	70432052	70484297	-	4	2100
gene-LOC106502490	LOC106502490	lncRNA	Annotated_lncRNA	9	86076516	86089958	-	5	1778
gene-LOC108637498	LOC108637498	lncRNA	Annotated_lncRNA	14	66661906	66668584	+	2	632
gene-LOC108636571	LOC108636571	lncRNA	Annotated_lncRNA	8	70015653	70017810	+	3	520
gene-LOC108637960	LOC108637960	lncRNA	Annotated_lncRNA	18	14652313	14654628	+	2	286
gene-LOC108637280	LOC108637280	lncRNA	Annotated_lncRNA	12	64117689	64143743	+	4	885
gene-LOC106502415	LOC106502415	lncRNA	Annotated_lncRNA	8	63497033	63502643	+	3	2514
gene-LOC108638623	LOC108638623	lncRNA	Annotated_lncRNA	22	55158472	55170691	-	4	1003
gene-LOC108637772	LOC108637772	lncRNA	Annotated_lncRNA	16	39584629	39596340	-	3	1538
gene-LOC108634216	LOC108634216	lncRNA	Annotated_lncRNA	29	9329503	9338779	+	3	375
gene-LOC102178917	LOC102178917	lncRNA	Annotated_lncRNA	12	59726334	60270058	-	7	858
gene-LOC108636755	LOC108636755	lncRNA	Annotated_lncRNA	9	89699542	89702109	-	2	2390
gene-LOC108637971	LOC108637971	lncRNA	Annotated_lncRNA	18	26945911	26947279	-	3	436
gene-LOC108633354	LOC108633354	lncRNA	Annotated_lncRNA	22	58899068	58906762	+	3	361
gene-LOC108638405	LOC108638405	lncRNA	Annotated_lncRNA	20	8832241	8835540	+	2	594
gene-LOC108636061	LOC108636061	lncRNA	Annotated_lncRNA	1	110006450	110008114	-	3	786
gene-LOC108633357	LOC108633357	lncRNA	Annotated_lncRNA	22	46964422	46968477	+	2	1562
gene-LOC102176113	LOC102176113	lncRNA	Annotated_lncRNA	NW_017189516.1	53615117	53619115	+	3	427
gene-LOC102191786	LOC102191786	lncRNA	Annotated_lncRNA	7	104233439	104235828	-	3	1018
gene-LOC108636076	LOC108636076	lncRNA	Annotated_lncRNA	5	115304263	115320613	+	2	5779
gene-LOC106503376	LOC106503376	lncRNA	Annotated_lncRNA	21	58675423	58679465	+	2	358
gene-LOC108637423	LOC108637423	lncRNA	Annotated_lncRNA	13	66034176	66041199	+	2	153
gene-LOC108634643	LOC108634643	lncRNA	Annotated_lncRNA	NW_017189704.1	22602	27317	+	4	1111
gene-LOC102185374	LOC102185374	lncRNA	Annotated_lncRNA	12	56398632	56429863	+	3	1289
gene-LOC108633442	LOC108633442	lncRNA	Annotated_lncRNA	23	567430	569485	-	3	317
gene-LOC108638261	LOC108638261	lncRNA	Annotated_lncRNA	19	21909076	21914643	+	2	633
gene-LOC102179478	LOC102179478	lncRNA	Annotated_lncRNA	9	81853496	81855441	-	2	1656
gene-LOC108638262	LOC108638262	lncRNA	Annotated_lncRNA	19	22442630	22443603	+	2	718
gene-LOC108637390	LOC108637390	lncRNA	Annotated_lncRNA	13	40889897	40890778	-	2	372
gene-LOC102169853	LOC102169853	lncRNA	Annotated_lncRNA	25	36460913	36468860	+	3	1412
gene-LOC108634334	LOC108634334	lncRNA	Annotated_lncRNA	NW_017189516.1	59532276	59537115	-	2	635
gene-LOC108634808	LOC108634808	lncRNA	Annotated_lncRNA	NW_017190121.1	1087	3304	+	4	1144
gene-LOC102172959	LOC102172959	lncRNA	Annotated_lncRNA	3	21967407	21990575	-	4	1839
gene-LOC102180089	LOC102180089	lncRNA	Annotated_lncRNA	2	11048951	11051265	+	3	740
gene-LOC108636400	LOC108636400	lncRNA	Annotated_lncRNA	7	95268548	95284211	-	3	572
gene-LOC102171853	LOC102171853	lncRNA	Annotated_lncRNA	NW_017189940.1	44933	98733	+	10	948
gene-LOC108633892	LOC108633892	lncRNA	Annotated_lncRNA	25	33752703	33763384	+	5	422
gene-LOC102176030	LOC102176030	lncRNA	Annotated_lncRNA	6	114139014	114143775	-	3	703
gene-LOC102185696	LOC102185696	lncRNA	Annotated_lncRNA	2	10162930	10165987	+	3	2051
gene-LOC102173912	LOC102173912	lncRNA	Annotated_lncRNA	26	20964178	20965308	+	3	430
gene-LOC108636126	LOC108636126	lncRNA	Annotated_lncRNA	5	19528043	19536089	+	2	549
gene-LOC102175559	LOC102175559	lncRNA	Annotated_lncRNA	5	95750503	95753299	+	3	1884
gene-LOC106503482	LOC106503482	lncRNA	Annotated_lncRNA	23	39470661	39559617	+	4	485
gene-LOC102182682	LOC102182682	lncRNA	Annotated_lncRNA	NW_017189516.1	24508219	24568948	-	3	743
gene-LOC108638269	LOC108638269	lncRNA	Annotated_lncRNA	19	27504403	27512646	+	3	924
gene-LOC102174884	LOC102174884	lncRNA	Annotated_lncRNA	22	52606995	52611433	-	4	1555
gene-LOC108637421	LOC108637421	lncRNA	Annotated_lncRNA	13	65225582	65240692	-	3	460
gene-LOC108635601	LOC108635601	lncRNA	Annotated_lncRNA	1	71071562	71085250	-	2	4696
gene-LOC108636583	LOC108636583	lncRNA	Annotated_lncRNA	8	102613131	102616284	+	2	1799
gene-LOC108636334	LOC108636334	lncRNA	Annotated_lncRNA	7	7956841	8051564	-	3	159
gene-LOC106503698	LOC106503698	lncRNA	Annotated_lncRNA	28	17264756	17273682	+	3	370
gene-LOC106501985	LOC106501985	lncRNA	Annotated_lncRNA	3	13823783	13827798	-	2	497
gene-LOC108638266	LOC108638266	lncRNA	Annotated_lncRNA	19	26348975	26350724	+	3	276
gene-LOC108637854	LOC108637854	lncRNA	Annotated_lncRNA	17	9714221	9733622	-	2	1105
gene-LOC106503566	LOC106503566	lncRNA	Annotated_lncRNA	25	1432444	1432924	+	2	319
gene-LOC102169699	LOC102169699	lncRNA	Annotated_lncRNA	19	37574271	37578843	-	5	1983
gene-LOC108634336	LOC108634336	lncRNA	Annotated_lncRNA	NW_017189516.1	45215786	45223101	+	3	286
gene-LOC102178931	LOC102178931	lncRNA	Annotated_lncRNA	17	68752898	68819624	-	29	4015
gene-LOC102186545	LOC102186545	lncRNA	Annotated_lncRNA	25	2201108	2202876	+	4	551
gene-LOC102177071	LOC102177071	lncRNA	Annotated_lncRNA	12	39849952	39857202	-	3	228
gene-LOC108637972	LOC108637972	lncRNA	Annotated_lncRNA	18	27263961	27266353	-	3	809
gene-LOC108634022	LOC108634022	lncRNA	Annotated_lncRNA	26	6741882	6743640	+	2	1068
gene-LOC108638517	LOC108638517	lncRNA	Annotated_lncRNA	21	44956792	44964146	-	2	1019
gene-LOC108636998	LOC108636998	lncRNA	Annotated_lncRNA	10	67621601	67635946	+	4	665
gene-LOC108634079	LOC108634079	lncRNA	Annotated_lncRNA	27	38290997	38298538	+	3	411
gene-LOC108637870	LOC108637870	lncRNA	Annotated_lncRNA	17	5980656	5985435	+	2	393
gene-LOC102183584	LOC102183584	lncRNA	Annotated_lncRNA	6	72844532	72869123	-	5	772
gene-LOC102176676	LOC102176676	lncRNA	Annotated_lncRNA	5	95851835	95853221	+	3	394
gene-INAFM2	INAFM2	lncRNA	Annotated_lncRNA	10	67128481	67131735	-	2	1537
gene-LOC108636224	LOC108636224	lncRNA	Annotated_lncRNA	6	68922777	68938103	-	3	1013
gene-LOC108636916	LOC108636916	lncRNA	Annotated_lncRNA	10	408879	418753	+	3	1352
gene-LOC108634034	LOC108634034	lncRNA	Annotated_lncRNA	26	9644313	9651449	+	3	3641
gene-LOC102180713	LOC102180713	lncRNA	Annotated_lncRNA	3	107830672	107857300	+	5	712
gene-LOC108636409	LOC108636409	lncRNA	Annotated_lncRNA	7	107509111	107511868	-	2	2500
gene-LOC108636834	LOC108636834	lncRNA	Annotated_lncRNA	10	86130453	86146219	-	3	484
gene-LOC102182078	LOC102182078	lncRNA	Annotated_lncRNA	23	45527792	45535870	+	5	2615
gene-LOC108637666	LOC108637666	lncRNA	Annotated_lncRNA	15	30670700	30692168	-	3	487
gene-LOC102189828	LOC102189828	lncRNA	Annotated_lncRNA	4	8331078	8334124	+	3	390
gene-LOC102168737	LOC102168737	lncRNA	Annotated_lncRNA	11	103568995	103574346	-	3	2376
gene-LOC106502761	LOC106502761	lncRNA	Annotated_lncRNA	13	51872815	51893851	+	3	781
gene-LOC102189941	LOC102189941	lncRNA	Annotated_lncRNA	9	74138671	74141302	+	3	1405
gene-LOC108638283	LOC108638283	lncRNA	Annotated_lncRNA	2	115542094	115543839	-	3	199
gene-LOC106503556	LOC106503556	lncRNA	Annotated_lncRNA	24	61217665	61223890	-	4	583
gene-LOC108637002	LOC108637002	lncRNA	Annotated_lncRNA	10	77144284	77150151	+	3	650
gene-LOC106503669	LOC106503669	lncRNA	Annotated_lncRNA	27	12302319	12304032	+	1	1714
gene-LOC106503653	LOC106503653	lncRNA	Annotated_lncRNA	26	1278823	1290349	-	7	5643
gene-LOC108637656	LOC108637656	lncRNA	Annotated_lncRNA	2	28859071	28860255	-	2	511
gene-LOC108634602	LOC108634602	lncRNA	Annotated_lncRNA	NW_017189663.1	31346	48927	-	3	354
gene-LOC106503665	LOC106503665	lncRNA	Annotated_lncRNA	27	28520121	28536098	-	5	611
gene-LOC102188744	LOC102188744	lncRNA	Annotated_lncRNA	29	28668014	28674522	-	3	2636
gene-LOC106501995	LOC106501995	lncRNA	Annotated_lncRNA	3	3195966	3205795	-	3	1131
gene-LOC108637662	LOC108637662	lncRNA	Annotated_lncRNA	15	29159961	29178408	-	3	508
gene-LOC108637986	LOC108637986	lncRNA	Annotated_lncRNA	18	51679868	51685249	+	2	3230
gene-LOC108636010	LOC108636010	lncRNA	Annotated_lncRNA	5	55063963	55068064	-	3	732
gene-LOC108637525	LOC108637525	lncRNA	Annotated_lncRNA	14	30335122	30350985	-	3	466
gene-LOC102173120	LOC102173120	lncRNA	Annotated_lncRNA	19	34813392	34819216	-	3	960
gene-LOC108635836	LOC108635836	lncRNA	Annotated_lncRNA	4	27424452	27428318	+	2	326
gene-LOC108634080	LOC108634080	lncRNA	Annotated_lncRNA	27	18933549	18939629	+	3	5093
gene-LOC108637767	LOC108637767	lncRNA	Annotated_lncRNA	16	22065014	22065572	+	2	286
gene-LOC106503513	LOC106503513	lncRNA	Annotated_lncRNA	23	13794166	13808530	+	3	3569
gene-LRRC28	LRRC28	lncRNA	Annotated_lncRNA	21	6471711	6672940	-	10	1560
gene-LOC102177579	LOC102177579	lncRNA	Annotated_lncRNA	3	88776399	88789649	+	2	1429
gene-LOC102170729	LOC102170729	lncRNA	Annotated_lncRNA	19	34401249	34407219	-	3	2955
gene-LOC102171160	LOC102171160	lncRNA	Annotated_lncRNA	11	776161	781605	+	3	686
gene-LOC102189097	LOC102189097	lncRNA	Annotated_lncRNA	4	8758253	8769894	+	3	459
gene-LOC102184972	LOC102184972	lncRNA	Annotated_lncRNA	4	25518291	25548048	+	4	4868
gene-LOC106503781	LOC106503781	lncRNA	Annotated_lncRNA	NW_017189517.1	37399906	37407611	-	3	1595
gene-LOC102182078	LOC102182078	lncRNA	Annotated_lncRNA	23	45527792	45535870	+	4	2924
gene-LOC102170224	LOC102170224	lncRNA	Annotated_lncRNA	7	70616526	70622160	-	3	1146
gene-LOC108636733	LOC108636733	lncRNA	Annotated_lncRNA	9	62114974	62164263	+	3	184
gene-LOC102183826	LOC102183826	lncRNA	Annotated_lncRNA	1	97880066	97902250	-	4	664
gene-LOC102183395	LOC102183395	lncRNA	Annotated_lncRNA	28	16331344	16334135	-	3	1664
gene-LOC108636582	LOC108636582	lncRNA	Annotated_lncRNA	8	99433868	99437487	+	3	1792
gene-LOC102184663	LOC102184663	lncRNA	Annotated_lncRNA	1	111984998	111988656	+	4	445
gene-LOC108638118	LOC108638118	lncRNA	Annotated_lncRNA	18	62534390	62535025	+	2	469
gene-LOC108635831	LOC108635831	lncRNA	Annotated_lncRNA	4	15529762	15533782	-	2	3880
gene-LOC102184696	LOC102184696	lncRNA	Annotated_lncRNA	29	43529834	43534929	-	3	1523
gene-LOC106503509	LOC106503509	lncRNA	Annotated_lncRNA	23	9945221	9970950	+	4	1007
gene-LOC108638248	LOC108638248	lncRNA	Annotated_lncRNA	19	14412903	14415494	-	2	613
gene-LOC102190882	LOC102190882	lncRNA	Annotated_lncRNA	10	15617331	15619024	+	2	357
gene-LOC106503213	LOC106503213	lncRNA	Annotated_lncRNA	19	26670395	26688909	+	3	658
gene-LOC106503342	LOC106503342	lncRNA	Annotated_lncRNA	21	18119910	18129912	-	2	8640
gene-LOC108636280	LOC108636280	lncRNA	Annotated_lncRNA	6	86338104	86345430	-	3	195
gene-LOC106501937	LOC106501937	lncRNA	Annotated_lncRNA	3	90971305	90985780	+	3	1316
gene-LOC108637653	LOC108637653	lncRNA	Annotated_lncRNA	2	28653620	28662042	+	2	584
gene-LOC106503821	LOC106503821	lncRNA	Annotated_lncRNA	NW_017189516.1	3438056	3438981	-	2	893
gene-LOC108638306	LOC108638306	lncRNA	Annotated_lncRNA	19	43098818	43130666	+	3	226
gene-LOC106503383	LOC106503383	lncRNA	Annotated_lncRNA	21	65151223	65160262	+	8	1187
gene-LOC108637890	LOC108637890	lncRNA	Annotated_lncRNA	17	52072418	52092436	+	3	1050
gene-LOC108636385	LOC108636385	lncRNA	Annotated_lncRNA	7	88558113	88588261	+	3	893
gene-LOC106503188	LOC106503188	lncRNA	Annotated_lncRNA	19	9175908	9180081	+	2	344
gene-LOC108636281	LOC108636281	lncRNA	Annotated_lncRNA	6	89374512	89396309	-	3	334
gene-LOC106503276	LOC106503276	lncRNA	Annotated_lncRNA	19	44712864	44728616	+	3	1787
gene-LOC108637520	LOC108637520	lncRNA	Annotated_lncRNA	14	20484071	20491672	-	3	1456
gene-LOC106503103	LOC106503103	lncRNA	Annotated_lncRNA	18	41609030	41617630	-	4	703
gene-LOC108636348	LOC108636348	lncRNA	Annotated_lncRNA	7	48616701	48647168	-	4	390
gene-LOC108638231	LOC108638231	lncRNA	Annotated_lncRNA	19	49095080	49095874	+	2	539
gene-LOC106502047	LOC106502047	lncRNA	Annotated_lncRNA	4	42146432	42151410	-	3	1523
gene-LOC106503231	LOC106503231	lncRNA	Annotated_lncRNA	19	34702981	34708025	-	3	557
gene-LOC106502060	LOC106502060	lncRNA	Annotated_lncRNA	4	25358531	25452073	+	6	2291
gene-LOC102181308	LOC102181308	lncRNA	Annotated_lncRNA	11	21591735	21699814	+	4	1092
gene-LOC106503691	LOC106503691	lncRNA	Annotated_lncRNA	28	29068364	29072049	-	3	1538
gene-LOC108636249	LOC108636249	lncRNA	Annotated_lncRNA	6	117260695	117264253	+	2	3247
gene-LOC106503822	LOC106503822	lncRNA	Annotated_lncRNA	3	105795166	105797113	-	2	614
gene-LOC108635595	LOC108635595	lncRNA	Annotated_lncRNA	3	101878829	101883724	-	2	286
gene-LOC108637176	LOC108637176	lncRNA	Annotated_lncRNA	11	104277486	104280322	-	2	2426
gene-LOC106502191	LOC106502191	lncRNA	Annotated_lncRNA	6	58035504	58038910	+	2	1164
gene-LOC106503235	LOC106503235	lncRNA	Annotated_lncRNA	19	50622103	50625943	+	2	1762
gene-LOC102191530	LOC102191530	lncRNA	Annotated_lncRNA	11	9668185	9684391	+	4	286
gene-LOC108635586	LOC108635586	lncRNA	Annotated_lncRNA	3	90969668	90971265	-	3	654
gene-LOC106502679	LOC106502679	lncRNA	Annotated_lncRNA	11	104193786	104198286	+	2	3873
gene-LOC108636272	LOC108636272	lncRNA	Annotated_lncRNA	6	14997200	15013841	-	3	157
gene-LOC108636557	LOC108636557	lncRNA	Annotated_lncRNA	8	41839788	41860266	+	6	1142
gene-LOC108638242	LOC108638242	lncRNA	Annotated_lncRNA	19	46247813	46253303	+	3	205
gene-LOC108634661	LOC108634661	lncRNA	Annotated_lncRNA	NW_017189756.1	659	8945	-	3	220
gene-LOC102180828	LOC102180828	lncRNA	Annotated_lncRNA	5	55646847	55652695	-	3	1973
gene-LOC108634529	LOC108634529	lncRNA	Annotated_lncRNA	NW_017189556.1	12677	21956	-	3	2677
gene-LOC108633346	LOC108633346	lncRNA	Annotated_lncRNA	22	52992626	52996727	-	3	1301
gene-LOC106503288	LOC106503288	lncRNA	Annotated_lncRNA	19	53464163	53465600	+	4	502
gene-LOC102168737	LOC102168737	lncRNA	Annotated_lncRNA	11	103568995	103574346	-	4	2096
gene-SOX7	SOX7	lncRNA	Annotated_lncRNA	8	8398338	8405131	+	3	3176
gene-LOC108635587	LOC108635587	lncRNA	Annotated_lncRNA	3	93612808	93619940	+	2	3770
gene-LOC102180551	LOC102180551	lncRNA	Annotated_lncRNA	23	103134	111587	-	3	833
gene-LOC102168946	LOC102168946	lncRNA	Annotated_lncRNA	21	65117594	65147641	+	25	3876
gene-LOC108635494	LOC108635494	lncRNA	Annotated_lncRNA	NW_017217130.1	17	11544	+	4	1782
gene-LOC108634965	LOC108634965	lncRNA	Annotated_lncRNA	NW_017195346.1	1129	10667	-	3	272
gene-LOC102173359	LOC102173359	lncRNA	Annotated_lncRNA	3	3322735	3334922	+	2	449
gene-LOC102168552	LOC102168552	lncRNA	Annotated_lncRNA	11	103546840	103550676	-	4	1092
gene-LOC102176678	LOC102176678	lncRNA	Annotated_lncRNA	5	108358025	108369494	+	4	341
gene-LOC102186613	LOC102186613	lncRNA	Annotated_lncRNA	15	9224337	9244862	-	4	631
gene-LOC108637372	LOC108637372	lncRNA	Annotated_lncRNA	13	65831607	65840196	-	3	489
gene-LOC102173237	LOC102173237	lncRNA	Annotated_lncRNA	22	31419267	31494474	-	4	2314
gene-LOC102185732	LOC102185732	lncRNA	Annotated_lncRNA	NW_017189639.1	13663	39519	-	4	562
gene-LOC106504018	LOC106504018	lncRNA	Annotated_lncRNA	1	40975643	40976954	+	3	931
gene-LOC106502140	LOC106502140	lncRNA	Annotated_lncRNA	5	104763655	104769927	+	3	1137
gene-LOC108634648	LOC108634648	lncRNA	Annotated_lncRNA	NW_017189723.1	11489	33056	-	4	627
gene-LOC102181601	LOC102181601	lncRNA	Annotated_lncRNA	9	51037457	51039335	+	6	698
gene-LOC108638607	LOC108638607	lncRNA	Annotated_lncRNA	22	22960229	22975656	+	3	412
gene-LOC106502433	LOC106502433	lncRNA	Annotated_lncRNA	8	79898518	79957324	+	5	3210
gene-LOC106502025	LOC106502025	lncRNA	Annotated_lncRNA	4	64785390	64805583	+	3	189
gene-LOC102184231	LOC102184231	lncRNA	Annotated_lncRNA	5	99382237	99458910	-	15	2527
gene-LOC102177579	LOC102177579	lncRNA	Annotated_lncRNA	3	88776399	88789649	+	3	1505
gene-LOC102183995	LOC102183995	lncRNA	Annotated_lncRNA	18	24550417	24575065	-	7	3700
gene-LOC108636397	LOC108636397	lncRNA	Annotated_lncRNA	7	94272035	94280149	+	2	2266
gene-LOC108637878	LOC108637878	lncRNA	Annotated_lncRNA	17	42104098	42147940	+	3	367
gene-LOC108637515	LOC108637515	lncRNA	Annotated_lncRNA	14	15787261	15788415	-	3	472
gene-LOC106503024	LOC106503024	lncRNA	Annotated_lncRNA	17	28861350	28865352	+	4	485
gene-LOC108636125	LOC108636125	lncRNA	Annotated_lncRNA	5	6571139	6641948	+	3	437
gene-LOC108634366	LOC108634366	lncRNA	Annotated_lncRNA	NW_017189516.1	20800856	20806453	+	4	1219
gene-LOC102189648	LOC102189648	lncRNA	Annotated_lncRNA	27	37519377	37549199	-	3	681
gene-LOC108634464	LOC108634464	lncRNA	Annotated_lncRNA	NW_017189517.1	34040862	34051632	-	3	4596
gene-LOC108637893	LOC108637893	lncRNA	Annotated_lncRNA	17	60531235	60534243	+	3	936
gene-LOC108637956	LOC108637956	lncRNA	Annotated_lncRNA	18	12075040	12077085	-	3	1496
gene-LOC108637376	LOC108637376	lncRNA	Annotated_lncRNA	13	77854739	77855626	+	2	607
gene-LOC108634098	LOC108634098	lncRNA	Annotated_lncRNA	27	10020574	10022505	+	2	767
gene-LOC108634458	LOC108634458	lncRNA	Annotated_lncRNA	NW_017189517.1	35094684	35252351	+	4	925
gene-LOC108638542	LOC108638542	lncRNA	Annotated_lncRNA	21	65650238	65682217	+	3	390
gene-LOC102176553	LOC102176553	lncRNA	Annotated_lncRNA	19	5311064	5314127	+	3	1111
gene-LOC108636074	LOC108636074	lncRNA	Annotated_lncRNA	5	110778889	110855788	-	3	372
gene-LOC106502907	LOC106502907	lncRNA	Annotated_lncRNA	2	88135494	88342949	+	3	902
gene-LOC108637373	LOC108637373	lncRNA	Annotated_lncRNA	13	66550409	66553347	+	4	664
gene-LOC108635857	LOC108635857	lncRNA	Annotated_lncRNA	4	105105386	105282527	-	6	718
gene-LOC102188230	LOC102188230	lncRNA	Annotated_lncRNA	12	55233424	55244285	-	4	890
gene-LOC108636383	LOC108636383	lncRNA	Annotated_lncRNA	7	87340615	87342622	+	2	1918
gene-LOC108634479	LOC108634479	lncRNA	Annotated_lncRNA	NW_017189517.1	20041756	20044868	-	2	2387
gene-LOC106502835	LOC106502835	lncRNA	Annotated_lncRNA	14	67062807	67070091	+	2	4956
gene-LOC108636755	LOC108636755	lncRNA	Annotated_lncRNA	9	89699542	89718419	-	2	1819
gene-LOC108638244	LOC108638244	lncRNA	Annotated_lncRNA	19	13667227	13668433	+	2	825
gene-LOC108634961	LOC108634961	lncRNA	Annotated_lncRNA	NW_017195086.1	3213	4606	-	4	365
gene-LOC108637416	LOC108637416	lncRNA	Annotated_lncRNA	2	14385537	14386279	-	2	600
gene-LOC102179174	LOC102179174	lncRNA	Annotated_lncRNA	5	74262959	74265815	-	3	329
gene-LOC106502397	LOC106502397	lncRNA	Annotated_lncRNA	8	29675660	29692433	-	3	1464
gene-LOC108637773	LOC108637773	lncRNA	Annotated_lncRNA	16	41640728	41644684	+	3	1142
gene-LOC106502172	LOC106502172	lncRNA	Annotated_lncRNA	6	7025152	7031724	-	3	3110
gene-LOC108634466	LOC108634466	lncRNA	Annotated_lncRNA	NW_017189517.1	28641085	28658516	+	4	577
gene-LOC108636758	LOC108636758	lncRNA	Annotated_lncRNA	9	91371366	91378728	+	3	332
gene-LOC108638282	LOC108638282	lncRNA	Annotated_lncRNA	19	38971567	38972804	-	2	868
gene-LOC106502828	LOC106502828	lncRNA	Annotated_lncRNA	14	73901972	73904744	-	3	929
gene-LOC108636128	LOC108636128	lncRNA	Annotated_lncRNA	5	26759278	26759926	+	2	477
gene-LOC106502397	LOC106502397	lncRNA	Annotated_lncRNA	8	29675253	29703787	-	4	1091
gene-LOC108634368	LOC108634368	lncRNA	Annotated_lncRNA	NW_017189516.1	41979977	42065832	+	5	388
gene-LOC108637379	LOC108637379	lncRNA	Annotated_lncRNA	13	5359125	5360034	+	2	354
gene-LOC108636753	LOC108636753	lncRNA	Annotated_lncRNA	9	87971001	87972087	+	2	175
gene-LOC108634326	LOC108634326	lncRNA	Annotated_lncRNA	NW_017189516.1	38681044	38723194	+	3	261
gene-LOC108636650	LOC108636650	lncRNA	Annotated_lncRNA	8	110489274	110517049	+	3	585
gene-LOC108633366	LOC108633366	lncRNA	Annotated_lncRNA	2	30586874	30595367	-	2	1161
gene-LOC102183093	LOC102183093	lncRNA	Annotated_lncRNA	18	23528852	23530343	-	2	1335
gene-LOC102179299	LOC102179299	lncRNA	Annotated_lncRNA	14	46680465	46685529	-	4	373
gene-LOC108637776	LOC108637776	lncRNA	Annotated_lncRNA	16	42768608	42783074	-	3	1014
gene-LOC102173795	LOC102173795	lncRNA	Annotated_lncRNA	23	18908229	18911597	+	3	1414
gene-LOC102184308	LOC102184308	lncRNA	Annotated_lncRNA	26	42488489	42493009	-	3	2351
gene-LOC102187445	LOC102187445	lncRNA	Annotated_lncRNA	3	87211804	87238300	+	4	481
gene-LOC106503325	LOC106503325	lncRNA	Annotated_lncRNA	20	69516632	69529156	+	3	826
gene-LOC108634473	LOC108634473	lncRNA	Annotated_lncRNA	NW_017189517.1	2055946	2167767	+	3	385
gene-LOC108634521	LOC108634521	lncRNA	Annotated_lncRNA	NW_017189548.1	2899	17746	+	2	1864
gene-LOC108636638	LOC108636638	lncRNA	Annotated_lncRNA	8	48900150	48900995	+	3	353
gene-LOC108638420	LOC108638420	lncRNA	Annotated_lncRNA	20	66360074	66364241	+	3	851
gene-LOC102182335	LOC102182335	lncRNA	Annotated_lncRNA	17	19106100	19120520	+	5	2318
gene-LOC108634252	LOC108634252	lncRNA	Annotated_lncRNA	29	6787585	6791086	-	3	1149
gene-LOC106502010	LOC106502010	lncRNA	Annotated_lncRNA	4	111047510	111077733	-	3	506
gene-LOC106502640	LOC106502640	lncRNA	Annotated_lncRNA	11	88391882	88403802	-	4	403
gene-LOC102178993	LOC102178993	lncRNA	Annotated_lncRNA	6	89477180	89482726	+	4	402
gene-LOC108636719	LOC108636719	lncRNA	Annotated_lncRNA	9	21219413	21225251	-	2	910
gene-LOC108637399	LOC108637399	lncRNA	Annotated_lncRNA	13	52366533	52407231	+	3	353
gene-LOC108633897	LOC108633897	lncRNA	Annotated_lncRNA	25	27103935	27108404	+	3	349
gene-B3GNT8	B3GNT8	lncRNA	Annotated_lncRNA	18	51472134	51480383	-	4	1426
gene-LOC108638412	LOC108638412	lncRNA	Annotated_lncRNA	20	35593205	35629128	-	3	3658
gene-LOC102188339	LOC102188339	lncRNA	Annotated_lncRNA	18	25403998	25405407	-	3	424
gene-LOC108634225	LOC108634225	lncRNA	Annotated_lncRNA	29	45939864	45943806	+	2	3393
gene-LOC106503086	LOC106503086	lncRNA	Annotated_lncRNA	2	47101544	47104505	+	2	380
gene-LOC108636716	LOC108636716	lncRNA	Annotated_lncRNA	9	9490390	9545772	-	3	693
gene-LOC108638410	LOC108638410	lncRNA	Annotated_lncRNA	20	6929175	6930261	-	2	649
gene-LOC102169358	LOC102169358	lncRNA	Annotated_lncRNA	28	27739828	27741938	+	4	1419
gene-LOC102171166	LOC102171166	lncRNA	Annotated_lncRNA	13	24986222	25005718	-	3	1450
gene-LOC108637404	LOC108637404	lncRNA	Annotated_lncRNA	13	59578016	59581964	-	2	2581
gene-LOC106502399	LOC106502399	lncRNA	Annotated_lncRNA	8	42445498	42479005	-	4	589
gene-LOC108636335	LOC108636335	lncRNA	Annotated_lncRNA	7	7914027	7956764	-	3	1417
gene-LOC102184166	LOC102184166	lncRNA	Annotated_lncRNA	14	12819964	12843941	+	4	1585
gene-LOC108633903	LOC108633903	lncRNA	Annotated_lncRNA	25	36348977	36366893	-	3	2161
gene-LOC106502707	LOC106502707	lncRNA	Annotated_lncRNA	12	51221132	51242787	+	4	772
gene-LOC108633811	LOC108633811	lncRNA	Annotated_lncRNA	24	24685936	24691588	-	3	2499
gene-LOC106502214	LOC106502214	lncRNA	Annotated_lncRNA	6	86178800	86180681	+	3	149
gene-LOC108636718	LOC108636718	lncRNA	Annotated_lncRNA	9	16600709	16612802	-	4	3292
gene-LOC102181078	LOC102181078	lncRNA	Annotated_lncRNA	2	65498879	65526331	-	3	1086
gene-LOC106502957	LOC106502957	lncRNA	Annotated_lncRNA	16	42544198	42557710	+	3	674
gene-LOC106502354	LOC106502354	lncRNA	Annotated_lncRNA	7	59064499	59073950	+	2	6657
gene-LOC108637851	LOC108637851	lncRNA	Annotated_lncRNA	17	9097215	9098388	+	2	824
gene-LOC106502361	LOC106502361	lncRNA	Annotated_lncRNA	7	49767386	49774960	+	4	5177
gene-LOC108635110	LOC108635110	lncRNA	Annotated_lncRNA	NW_017204678.1	740	8330	+	2	1664
gene-LOC108638486	LOC108638486	lncRNA	Annotated_lncRNA	21	44403127	44404829	+	4	730
gene-LOC106502956	LOC106502956	lncRNA	Annotated_lncRNA	16	40793627	40798534	-	3	2815
gene-LOC108637991	LOC108637991	lncRNA	Annotated_lncRNA	18	52457671	52459790	-	4	943
gene-LOC108636723	LOC108636723	lncRNA	Annotated_lncRNA	9	26231295	26243083	-	5	2296
gene-LOC102181949	LOC102181949	lncRNA	Annotated_lncRNA	7	2257892	2404408	+	2	298
gene-LOC106501952	LOC106501952	lncRNA	Annotated_lncRNA	3	63885704	63889567	-	3	229
gene-LOC106502817	LOC106502817	lncRNA	Annotated_lncRNA	14	81618666	81620154	+	3	383
gene-LOC108636919	LOC108636919	lncRNA	Annotated_lncRNA	10	1603243	1614453	-	3	1113
gene-LOC108637157	LOC108637157	lncRNA	Annotated_lncRNA	11	78339006	78349701	-	2	2438
gene-LOC106502607	LOC106502607	lncRNA	Annotated_lncRNA	11	25024060	25033317	+	3	1581
gene-LOC108636918	LOC108636918	lncRNA	Annotated_lncRNA	10	911427	913120	+	2	1618
gene-LOC102169181	LOC102169181	lncRNA	Annotated_lncRNA	NW_017189517.1	27477495	27482017	+	4	2915
gene-LOC108638274	LOC108638274	lncRNA	Annotated_lncRNA	19	29471282	29477763	-	2	1519
gene-LOC102186225	LOC102186225	lncRNA	Annotated_lncRNA	14	69395631	69620204	+	6	1601
gene-LOC102182198	LOC102182198	lncRNA	Annotated_lncRNA	28	43818047	43823438	-	4	904
gene-LOC108635640	LOC108635640	lncRNA	Annotated_lncRNA	3	19492744	19496898	-	3	788
gene-LOC102171119	LOC102171119	lncRNA	Annotated_lncRNA	25	13125929	13136483	+	5	4092
gene-LOC102176474	LOC102176474	lncRNA	Annotated_lncRNA	2	16452638	16459268	+	5	1230
gene-LOC106502348	LOC106502348	lncRNA	Annotated_lncRNA	7	41830072	41833770	+	3	446
gene-LOC106503122	LOC106503122	lncRNA	Annotated_lncRNA	18	50471109	50492246	-	4	894
gene-LOC108638402	LOC108638402	lncRNA	Annotated_lncRNA	20	33660498	33697833	-	4	420
gene-LOC106503635	LOC106503635	lncRNA	Annotated_lncRNA	26	36341568	36344431	+	3	804
gene-LOC108636236	LOC108636236	lncRNA	Annotated_lncRNA	6	102317784	102321174	+	3	211
gene-LOC106503332	LOC106503332	lncRNA	Annotated_lncRNA	20	63655514	63662874	-	3	3822
gene-LOC106502515	LOC106502515	lncRNA	Annotated_lncRNA	10	81879750	81883695	+	2	1461
gene-LOC106502345	LOC106502345	lncRNA	Annotated_lncRNA	7	39647169	39656117	-	3	844
gene-LOC108633847	LOC108633847	lncRNA	Annotated_lncRNA	25	37326013	37328925	+	2	471
gene-LOC108636417	LOC108636417	lncRNA	Annotated_lncRNA	1	141037046	141056692	-	4	4099
gene-LOC108634082	LOC108634082	lncRNA	Annotated_lncRNA	27	6947223	6974389	-	2	358
gene-LOC102187096	LOC102187096	lncRNA	Annotated_lncRNA	25	27842141	27847087	-	4	811
gene-LOC106503731	LOC106503731	lncRNA	Annotated_lncRNA	29	25509643	25511272	-	2	951
gene-LOC106502978	LOC106502978	lncRNA	Annotated_lncRNA	16	48489636	48492661	+	2	2084
gene-LOC102168588	LOC102168588	lncRNA	Annotated_lncRNA	2	9333724	9343822	-	3	702
gene-LOC108634083	LOC108634083	lncRNA	Annotated_lncRNA	1	63980293	63983931	-	2	936
gene-LOC102176916	LOC102176916	lncRNA	Annotated_lncRNA	1	19123831	19651966	-	5	1291
gene-LOC106501953	LOC106501953	lncRNA	Annotated_lncRNA	3	62694782	62711584	-	3	657
gene-LOC106503145	LOC106503145	lncRNA	Annotated_lncRNA	18	58090088	58090979	+	3	282
gene-LOC108634085	LOC108634085	lncRNA	Annotated_lncRNA	27	26271170	26275131	-	3	861
gene-LOC102173237	LOC102173237	lncRNA	Annotated_lncRNA	22	31459591	31494474	-	4	2518
gene-LOC102172703	LOC102172703	lncRNA	Annotated_lncRNA	7	107299532	107360306	+	5	1611
gene-LOC106502078	LOC106502078	lncRNA	Annotated_lncRNA	1	71796710	71801248	-	3	955
gene-LOC102188715	LOC102188715	lncRNA	Annotated_lncRNA	21	48717311	48762154	+	4	1896
gene-LOC108637757	LOC108637757	lncRNA	Annotated_lncRNA	16	69638388	69641158	-	3	392
gene-LOC106502872	LOC106502872	lncRNA	Annotated_lncRNA	14	15385021	15506067	-	3	1812
gene-LOC102176322	LOC102176322	lncRNA	Annotated_lncRNA	7	64352814	64388099	-	4	740
gene-LOC106503754	LOC106503754	lncRNA	Annotated_lncRNA	29	43313078	43320365	+	3	2984
gene-LOC102189087	LOC102189087	lncRNA	Annotated_lncRNA	3	36669626	36728646	+	4	406
gene-LOC102186800	LOC102186800	lncRNA	Annotated_lncRNA	1	8618967	8625949	-	3	839
gene-LOC106503175	LOC106503175	lncRNA	Annotated_lncRNA	18	67129867	67139552	+	2	2600
gene-LOC108638198	LOC108638198	lncRNA	Annotated_lncRNA	19	57201618	57205234	-	2	2169
gene-LOC108633349	LOC108633349	lncRNA	Annotated_lncRNA	22	49847475	49859231	-	2	3279
gene-LOC108636940	LOC108636940	lncRNA	Annotated_lncRNA	10	18785386	18793443	-	3	732
gene-LOC102180999	LOC102180999	lncRNA	Annotated_lncRNA	5	5541603	5555645	-	3	554
gene-LOC106502876	LOC106502876	lncRNA	Annotated_lncRNA	15	66096548	66101175	-	2	363
gene-LOC108638278	LOC108638278	lncRNA	Annotated_lncRNA	19	35828927	35830927	+	2	640
gene-LOC106503670	LOC106503670	lncRNA	Annotated_lncRNA	27	20232378	20248328	+	3	469
gene-LOC106503484	LOC106503484	lncRNA	Annotated_lncRNA	23	40974307	40976291	-	2	1834
gene-LOC102171670	LOC102171670	lncRNA	Annotated_lncRNA	2	2404325	2407454	+	3	762
gene-LOC108637679	LOC108637679	lncRNA	Annotated_lncRNA	15	49279392	49570289	+	6	1952
gene-KLC1	KLC1	lncRNA	Annotated_lncRNA	21	67516790	67583822	+	16	3699
gene-LOC108637400	LOC108637400	lncRNA	Annotated_lncRNA	13	53211173	53217266	-	2	4321
gene-LOC102188412	LOC102188412	lncRNA	Annotated_lncRNA	11	68079774	68140305	-	9	1724
gene-LOC108635642	LOC108635642	lncRNA	Annotated_lncRNA	3	30829907	30863730	-	3	1614
gene-LOC106502578	LOC106502578	lncRNA	Annotated_lncRNA	10	14839687	14842681	-	2	2765
gene-LOC108637402	LOC108637402	lncRNA	Annotated_lncRNA	13	54110271	54115549	-	4	947
gene-LOC108637401	LOC108637401	lncRNA	Annotated_lncRNA	13	53785455	53790295	+	2	2628
gene-LOC106502882	LOC106502882	lncRNA	Annotated_lncRNA	2	99608443	99617246	+	3	3356
gene-LOC108637132	LOC108637132	lncRNA	Annotated_lncRNA	11	10269380	10273852	+	2	2544
gene-LOC102191067	LOC102191067	lncRNA	Annotated_lncRNA	16	1510481	1513591	+	3	780
gene-LOC108638276	LOC108638276	lncRNA	Annotated_lncRNA	19	30752164	30755332	-	3	428
gene-LOC106502489	LOC106502489	lncRNA	Annotated_lncRNA	9	84240488	84248678	-	3	903
gene-LOC102178635	LOC102178635	lncRNA	Annotated_lncRNA	11	106156420	106159461	+	3	969
gene-LOC108638642	LOC108638642	lncRNA	Annotated_lncRNA	22	12350525	12352445	+	2	451
gene-LOC108636254	LOC108636254	lncRNA	Annotated_lncRNA	1	130059907	130063711	-	2	3679
gene-HNRNPF	HNRNPF	lncRNA	Annotated_lncRNA	28	31711947	31719712	+	4	2505
gene-LOC102184946	LOC102184946	lncRNA	Annotated_lncRNA	1	73487099	73489912	-	3	1925
gene-LOC106502926	LOC106502926	lncRNA	Annotated_lncRNA	15	2545652	2548217	-	3	721
gene-LOC108636003	LOC108636003	lncRNA	Annotated_lncRNA	5	31760786	31766502	-	3	1411
gene-LOC108636249	LOC108636249	lncRNA	Annotated_lncRNA	6	117260695	117264253	+	2	3305
gene-LOC108633915	LOC108633915	lncRNA	Annotated_lncRNA	25	2406086	2409144	+	3	2174
gene-LOC108637891	LOC108637891	lncRNA	Annotated_lncRNA	17	56127762	56276292	-	6	777
gene-LOC102181372	LOC102181372	lncRNA	Annotated_lncRNA	5	105070550	105094387	+	3	1902
gene-LOC108636374	LOC108636374	lncRNA	Annotated_lncRNA	7	67536956	67551490	+	3	1594
gene-LOC102172741	LOC102172741	lncRNA	Annotated_lncRNA	15	110120	147925	-	7	956
gene-LOC106502114	LOC106502114	lncRNA	Annotated_lncRNA	1	82145589	82149059	-	3	299
gene-LOC108638198	LOC108638198	lncRNA	Annotated_lncRNA	19	57201618	57205234	-	2	2166
gene-LOC102178490	LOC102178490	lncRNA	Annotated_lncRNA	21	27357308	27391150	+	4	1574
gene-LOC102168737	LOC102168737	lncRNA	Annotated_lncRNA	11	103568995	103574346	-	3	2533
gene-LOC108634147	LOC108634147	lncRNA	Annotated_lncRNA	3	15310119	15315197	-	2	1622
gene-LOC102184275	LOC102184275	lncRNA	Annotated_lncRNA	18	46961113	46966030	+	3	553
gene-LOC108633914	LOC108633914	lncRNA	Annotated_lncRNA	25	10559507	10562796	-	2	2173
gene-LOC102168737	LOC102168737	lncRNA	Annotated_lncRNA	11	103568995	103574346	-	4	2110
gene-LOC108637128	LOC108637128	lncRNA	Annotated_lncRNA	11	2276682	2288306	+	3	1462
gene-LOC108633915	LOC108633915	lncRNA	Annotated_lncRNA	25	2406086	2409144	+	3	1356
gene-LOC108638524	LOC108638524	lncRNA	Annotated_lncRNA	21	67735151	67736617	-	3	372
gene-LOC106503135	LOC106503135	lncRNA	Annotated_lncRNA	18	56439216	56451688	+	4	662
gene-LOC108637124	LOC108637124	lncRNA	Annotated_lncRNA	11	103483225	103486840	+	2	846
gene-LOC102176325	LOC102176325	lncRNA	Annotated_lncRNA	8	38250661	38255565	+	3	295
gene-LOC102180279	LOC102180279	lncRNA	Annotated_lncRNA	25	39850949	39856368	+	3	793
gene-LOC102169699	LOC102169699	lncRNA	Annotated_lncRNA	19	37574404	37579506	-	5	975
gene-LOC108637009	LOC108637009	lncRNA	Annotated_lncRNA	2	229225	235909	-	3	2397
gene-LOC102178778	LOC102178778	lncRNA	Annotated_lncRNA	2	11107729	11110933	-	6	1068
gene-LOC102171223	LOC102171223	lncRNA	Annotated_lncRNA	NW_017189517.1	37065187	37075805	-	3	401
gene-LOC106502897	LOC106502897	lncRNA	Annotated_lncRNA	2	92613290	92615862	-	4	835
gene-LOC108638523	LOC108638523	lncRNA	Annotated_lncRNA	21	58014917	58024854	+	2	418
gene-LOC106503413	LOC106503413	lncRNA	Annotated_lncRNA	22	13220926	13223513	-	4	1144
gene-LOC102179243	LOC102179243	lncRNA	Annotated_lncRNA	22	36569214	36727736	-	5	2907
gene-LOC106503416	LOC106503416	lncRNA	Annotated_lncRNA	22	18485697	18491085	-	3	3285
gene-LOC106503541	LOC106503541	lncRNA	Annotated_lncRNA	24	41568754	41595578	-	3	2839
gene-LOC108635434	LOC108635434	lncRNA	Annotated_lncRNA	NW_017215735.1	11716	18856	-	3	757
gene-KLC1	KLC1	lncRNA	Annotated_lncRNA	21	67516790	67583822	+	17	2427
gene-LOC108636204	LOC108636204	lncRNA	Annotated_lncRNA	6	15951944	15954312	-	2	690
gene-LOC108637642	LOC108637642	lncRNA	Annotated_lncRNA	15	81020648	81023455	+	3	417
gene-LOC102178464	LOC102178464	lncRNA	Annotated_lncRNA	15	52320365	52322899	-	4	1227
gene-C3H1orf52	C3H1orf52	lncRNA	Annotated_lncRNA	3	62360131	62367898	-	3	1627
gene-DMWD	DMWD	lncRNA	Annotated_lncRNA	18	54375337	54382480	-	5	2720
gene-LOC108636209	LOC108636209	lncRNA	Annotated_lncRNA	6	22255049	22268179	+	2	1112
gene-LOC102171346	LOC102171346	lncRNA	Annotated_lncRNA	11	99392758	99394868	+	2	1327
gene-LOC108638535	LOC108638535	lncRNA	Annotated_lncRNA	21	26937519	26944452	+	2	1938
gene-LOC108638192	LOC108638192	lncRNA	Annotated_lncRNA	19	53113853	53116348	+	4	1568
gene-LOC106502858	LOC106502858	lncRNA	Annotated_lncRNA	14	479398	508143	+	2	1119
gene-LOC108636212	LOC108636212	lncRNA	Annotated_lncRNA	6	29876966	29880230	-	2	2411
gene-LOC102176038	LOC102176038	lncRNA	Annotated_lncRNA	7	50924144	50924707	-	2	320
gene-LOC108638192	LOC108638192	lncRNA	Annotated_lncRNA	19	53112199	53116348	+	4	1210
gene-LOC102177005	LOC102177005	lncRNA	Annotated_lncRNA	21	22323434	22327307	+	3	1231
gene-LOC102176344	LOC102176344	lncRNA	Annotated_lncRNA	14	1111135	1114641	-	4	2113
gene-LOC108638639	LOC108638639	lncRNA	Annotated_lncRNA	2	14797776	14806535	+	3	691
gene-LOC108636462	LOC108636462	lncRNA	Annotated_lncRNA	7	75330644	75349322	-	4	334
gene-LOC102173804	LOC102173804	lncRNA	Annotated_lncRNA	3	66940168	66963271	-	4	959
gene-LOC102190196	LOC102190196	lncRNA	Annotated_lncRNA	4	53050085	53083862	+	6	1361
gene-LOC108636381	LOC108636381	lncRNA	Annotated_lncRNA	7	83282678	83285260	-	2	555
gene-LOC102172529	LOC102172529	lncRNA	Annotated_lncRNA	7	107340741	107349939	-	3	664
gene-LOC108638018	LOC108638018	lncRNA	Annotated_lncRNA	18	59403650	59444523	+	5	2279
gene-LOC102187335	LOC102187335	lncRNA	Annotated_lncRNA	15	46894571	46911286	+	3	1305
gene-LOC106502546	LOC106502546	lncRNA	Annotated_lncRNA	10	57753736	57759771	+	4	1073
gene-LOC108638019	LOC108638019	lncRNA	Annotated_lncRNA	18	59443786	59446814	-	2	1836
gene-LOC108634835	LOC108634835	lncRNA	Annotated_lncRNA	NW_017190166.1	53716	54299	-	3	361
gene-LOC108638531	LOC108638531	lncRNA	Annotated_lncRNA	21	27125392	27127598	+	2	890
gene-LOC108638021	LOC108638021	lncRNA	Annotated_lncRNA	18	59604036	59617010	-	3	478
gene-LOC106503011	LOC106503011	lncRNA	Annotated_lncRNA	17	64076083	64080760	+	3	2037
gene-LOC108636390	LOC108636390	lncRNA	Annotated_lncRNA	7	90366313	90372779	+	4	2650
gene-LOC106503485	LOC106503485	lncRNA	Annotated_lncRNA	23	40730042	40734435	-	4	1916
gene-LOC106503341	LOC106503341	lncRNA	Annotated_lncRNA	21	9880602	9949798	+	3	1355
gene-LOC108637875	LOC108637875	lncRNA	Annotated_lncRNA	17	36020353	36021738	+	3	335
gene-LOC108638501	LOC108638501	lncRNA	Annotated_lncRNA	21	60853348	60856642	+	3	240
gene-LOC108634361	LOC108634361	lncRNA	Annotated_lncRNA	NW_017189516.1	20602054	20606262	-	2	3810
gene-LOC108638007	LOC108638007	lncRNA	Annotated_lncRNA	18	57225386	57226161	+	2	573
gene-LOC106503341	LOC106503341	lncRNA	Annotated_lncRNA	21	9877501	9915811	+	5	1323
gene-LOC108636077	LOC108636077	lncRNA	Annotated_lncRNA	5	115413785	115418112	-	2	2051
gene-LOC106503380	LOC106503380	lncRNA	Annotated_lncRNA	21	59731508	59733859	-	2	1100
gene-LOC108637502	LOC108637502	lncRNA	Annotated_lncRNA	14	90445128	90474876	+	3	298
gene-LOC106502736	LOC106502736	lncRNA	Annotated_lncRNA	13	25029258	25030941	-	2	412
gene-LOC106502752	LOC106502752	lncRNA	Annotated_lncRNA	13	40846914	40875878	-	5	2139
gene-KLC1	KLC1	lncRNA	Annotated_lncRNA	21	67516790	67583822	+	17	3750
gene-LOC102185776	LOC102185776	lncRNA	Annotated_lncRNA	19	54584053	54596835	-	3	1331
gene-LOC108633792	LOC108633792	lncRNA	Annotated_lncRNA	24	48647031	48652973	-	3	378
gene-LOC102168701	LOC102168701	lncRNA	Annotated_lncRNA	5	56580236	56581775	-	4	488
gene-LOC108636781	LOC108636781	lncRNA	Annotated_lncRNA	9	57193539	57212835	+	4	554
gene-LOC108638049	LOC108638049	lncRNA	Annotated_lncRNA	18	63965422	63970667	-	2	1160
gene-LOC106502109	LOC106502109	lncRNA	Annotated_lncRNA	5	56503366	56515610	-	4	1498
gene-LOC108633791	LOC108633791	lncRNA	Annotated_lncRNA	24	58101679	58112337	-	3	3940
gene-LOC108637490	LOC108637490	lncRNA	Annotated_lncRNA	14	11983478	11984796	-	3	227
gene-LOC102174864	LOC102174864	lncRNA	Annotated_lncRNA	17	58943233	58949822	+	4	669
gene-LOC102168756	LOC102168756	lncRNA	Annotated_lncRNA	18	14989221	14992014	+	5	1343
gene-LRRC28	LRRC28	lncRNA	Annotated_lncRNA	21	6471711	6672933	-	11	1626
gene-LOC102188994	LOC102188994	lncRNA	Annotated_lncRNA	24	3967963	3971085	+	4	1578
gene-LOC108635552	LOC108635552	lncRNA	Annotated_lncRNA	NW_017218737.1	2486	7057	+	2	578
gene-LOC108634603	LOC108634603	lncRNA	Annotated_lncRNA	NW_017189664.1	19724	22351	+	2	1196
gene-LOC108633768	LOC108633768	lncRNA	Annotated_lncRNA	24	51134364	51193947	+	3	515
gene-LOC108637150	LOC108637150	lncRNA	Annotated_lncRNA	11	62877204	62879698	+	2	1757
gene-LOC106502135	LOC106502135	lncRNA	Annotated_lncRNA	5	95483339	95491631	-	3	441
gene-LOC108638515	LOC108638515	lncRNA	Annotated_lncRNA	21	23501768	23503984	+	2	1152
gene-LOC108637419	LOC108637419	lncRNA	Annotated_lncRNA	13	64240575	64252747	+	3	318
gene-LOC106502217	LOC106502217	lncRNA	Annotated_lncRNA	6	88765225	88788653	+	4	1453
gene-LOC108638513	LOC108638513	lncRNA	Annotated_lncRNA	21	27287088	27288871	-	2	1415
gene-NFATC2	NFATC2	lncRNA	Annotated_lncRNA	13	78762347	78902075	-	11	7294
gene-LOC106503341	LOC106503341	lncRNA	Annotated_lncRNA	21	9877501	9915811	+	4	2467
gene-LOC106502464	LOC106502464	lncRNA	Annotated_lncRNA	9	15972265	15978012	-	2	2205
gene-LOC106503229	LOC106503229	lncRNA	Annotated_lncRNA	19	30690375	30693279	-	3	997
gene-LOC108637845	LOC108637845	lncRNA	Annotated_lncRNA	17	1232295	1233292	+	2	881
gene-LOC106502801	LOC106502801	lncRNA	Annotated_lncRNA	13	78474583	78487796	+	3	881
gene-LOC106502189	LOC106502189	lncRNA	Annotated_lncRNA	6	44942758	44949625	+	3	614
gene-LOC108636242	LOC108636242	lncRNA	Annotated_lncRNA	6	116219293	116221521	-	2	2120
gene-LOC108637393	LOC108637393	lncRNA	Annotated_lncRNA	13	43127063	43141178	-	2	1202
gene-LOC102191471	LOC102191471	lncRNA	Annotated_lncRNA	22	49361566	49370765	-	5	1255
gene-LOC102173396	LOC102173396	lncRNA	Annotated_lncRNA	11	75270990	75336810	+	3	4497
Novel_lncRNA_ID	Novel_lncRNA_Gene_ID	Gene_Type	Status	Chromosome	Start	End	Strand	Exon_number	Length
LNC_003902	XLOC_038497	lincRNA	Novel_lncRNA	4	14074576	14077634	-	3	774
LNC_003903	XLOC_038497	lincRNA	Novel_lncRNA	4	14074576	14077699	-	4	945
LNC_003900	XLOC_038464	intronic_lncRNA	Novel_lncRNA	4	13607542	13611810	-	2	1212
LNC_003901	XLOC_038478	intronic_lncRNA	Novel_lncRNA	4	13791400	13797506	-	2	363
LNC_003906	XLOC_038517	lincRNA	Novel_lncRNA	4	14525181	14526246	-	2	322
LNC_003907	XLOC_038521	lincRNA	Novel_lncRNA	4	14562396	14563089	-	2	434
LNC_003904	XLOC_038497	lincRNA	Novel_lncRNA	4	14074576	14077699	-	5	703
LNC_003905	XLOC_038497	lincRNA	Novel_lncRNA	4	14074576	14077816	-	3	597
LNC_003908	XLOC_038527	lincRNA	Novel_lncRNA	4	14601302	14601657	-	2	222
LNC_003909	XLOC_038530	lincRNA	Novel_lncRNA	4	14615966	14616309	-	2	232
LNC_005429	XLOC_053136	antisense_lncRNA	Novel_lncRNA	5	112857091	112872748	-	2	270
LNC_005428	XLOC_053136	antisense_lncRNA	Novel_lncRNA	5	112857091	112872676	-	2	986
LNC_005423	XLOC_053054	intronic_lncRNA	Novel_lncRNA	5	111998521	112003604	-	3	2778
LNC_005422	XLOC_053054	intronic_lncRNA	Novel_lncRNA	5	111997730	112003604	-	3	3398
LNC_005421	XLOC_053047	lincRNA	Novel_lncRNA	5	111906400	111914752	-	2	3710
LNC_005420	XLOC_053035	antisense_lncRNA	Novel_lncRNA	5	111695231	111697687	-	2	934
LNC_005427	XLOC_053136	antisense_lncRNA	Novel_lncRNA	5	112854806	112872676	-	3	722
LNC_005426	XLOC_053131	lincRNA	Novel_lncRNA	5	112589562	112591613	-	2	1479
LNC_005425	XLOC_053108	lincRNA	Novel_lncRNA	5	112377076	112382868	-	2	4540
LNC_005424	XLOC_053055	intronic_lncRNA	Novel_lncRNA	5	112003712	112007656	-	3	1202
LNC_022073	XLOC_214998	intronic_lncRNA	Novel_lncRNA	29	49637108	49640561	-	5	512
LNC_007379	XLOC_074815	intronic_lncRNA	Novel_lncRNA	8	50725492	50741977	+	8	863
LNC_007378	XLOC_074814	intronic_lncRNA	Novel_lncRNA	8	50716757	50722191	+	3	311
LNC_007375	XLOC_074811	intronic_lncRNA	Novel_lncRNA	8	50680255	50681194	+	2	797
LNC_007374	XLOC_074810	intronic_lncRNA	Novel_lncRNA	8	50666659	50667278	+	2	230
LNC_007377	XLOC_074813	intronic_lncRNA	Novel_lncRNA	8	50696675	50701455	+	2	324
LNC_007376	XLOC_074812	intronic_lncRNA	Novel_lncRNA	8	50689262	50692369	+	2	278
LNC_007371	XLOC_074634	lincRNA	Novel_lncRNA	8	48419500	48444783	+	2	2556
LNC_007370	XLOC_074634	antisense_lncRNA	Novel_lncRNA	8	48403206	48412968	+	2	708
LNC_007373	XLOC_074711	lincRNA	Novel_lncRNA	8	48615337	48622877	+	2	1562
LNC_007372	XLOC_074711	lincRNA	Novel_lncRNA	8	48611758	48625446	+	5	977
LNC_001430	XLOC_016431	lincRNA	Novel_lncRNA	2	115542071	115557397	+	5	786
LNC_001431	XLOC_016431	lincRNA	Novel_lncRNA	2	115542989	115557397	+	3	1415
LNC_001432	XLOC_016431	lincRNA	Novel_lncRNA	2	115542989	115557397	+	3	1412
LNC_001433	XLOC_016431	lincRNA	Novel_lncRNA	2	115543226	115557397	+	3	3644
LNC_001434	XLOC_016431	lincRNA	Novel_lncRNA	2	115543747	115557397	+	3	2947
LNC_001435	XLOC_016431	lincRNA	Novel_lncRNA	2	115543803	115557397	+	3	957
LNC_001436	XLOC_016483	lincRNA	Novel_lncRNA	2	116059652	116216204	+	3	9809
LNC_001437	XLOC_016483	lincRNA	Novel_lncRNA	2	116116394	116124693	+	2	5134
LNC_001438	XLOC_016587	antisense_lncRNA	Novel_lncRNA	2	116973428	117115631	+	3	7268
LNC_001439	XLOC_016587	antisense_lncRNA	Novel_lncRNA	2	116973468	117063791	+	4	2813
LNC_006428	XLOC_064382	intronic_lncRNA	Novel_lncRNA	7	78877389	78893186	+	8	1953
LNC_006429	XLOC_064429	lincRNA	Novel_lncRNA	7	79665376	79669473	+	2	4070
LNC_004482	XLOC_045149	intronic_lncRNA	Novel_lncRNA	5	56695551	56705887	+	6	4618
LNC_004483	XLOC_045149	intronic_lncRNA	Novel_lncRNA	5	56695551	56712206	+	7	4364
LNC_004480	XLOC_045146	intronic_lncRNA	Novel_lncRNA	5	56668452	56689070	+	6	931
LNC_004481	XLOC_045149	intronic_lncRNA	Novel_lncRNA	5	56695551	56700330	+	4	3824
LNC_004486	XLOC_045149	intronic_lncRNA	Novel_lncRNA	5	56695551	56712206	+	6	4305
LNC_004487	XLOC_045149	intronic_lncRNA	Novel_lncRNA	5	56695551	56712206	+	7	4425
LNC_004484	XLOC_045149	intronic_lncRNA	Novel_lncRNA	5	56695551	56712206	+	7	4390
LNC_004485	XLOC_045149	intronic_lncRNA	Novel_lncRNA	5	56695551	56712206	+	8	4510
LNC_004488	XLOC_045149	intronic_lncRNA	Novel_lncRNA	5	56695551	56712206	+	6	4331
LNC_004489	XLOC_045149	intronic_lncRNA	Novel_lncRNA	5	56695551	56712206	+	8	4484
LNC_007599	XLOC_076972	lincRNA	Novel_lncRNA	8	95708057	95710417	+	2	2340
LNC_007598	XLOC_076970	lincRNA	Novel_lncRNA	8	95705917	95713937	+	2	423
LNC_007591	XLOC_076848	lincRNA	Novel_lncRNA	8	94734526	94737348	+	2	330
LNC_007590	XLOC_076842	antisense_lncRNA	Novel_lncRNA	8	94537384	94547287	+	2	595
LNC_007593	XLOC_076927	lincRNA	Novel_lncRNA	8	95553363	95652500	+	4	2908
LNC_007592	XLOC_076927	lincRNA	Novel_lncRNA	8	95553361	95618260	+	3	622
LNC_007595	XLOC_076927	lincRNA	Novel_lncRNA	8	95576765	95652500	+	2	2628
LNC_007594	XLOC_076927	lincRNA	Novel_lncRNA	8	95576690	95626507	+	2	2575
LNC_007597	XLOC_076927	lincRNA	Novel_lncRNA	8	95576878	95818123	+	4	499
LNC_007596	XLOC_076927	lincRNA	Novel_lncRNA	8	95576871	95828697	+	4	1304
LNC_003289	XLOC_032318	intronic_lncRNA	Novel_lncRNA	3	109357162	109378320	-	3	489
LNC_003288	XLOC_032299	antisense_lncRNA	Novel_lncRNA	3	109291409	109373822	-	3	1174
LNC_009629	XLOC_098791	lincRNA	Novel_lncRNA	10	79856472	79861724	-	3	3643
LNC_009628	XLOC_098788	lincRNA	Novel_lncRNA	10	79843445	79843820	-	2	346
LNC_003281	XLOC_032208	lincRNA	Novel_lncRNA	3	107127474	107129309	-	2	358
LNC_003280	XLOC_032205	intronic_lncRNA	Novel_lncRNA	3	107069360	107111768	-	6	1621
LNC_003283	XLOC_032241	intronic_lncRNA	Novel_lncRNA	3	107889072	107892322	-	4	1681
LNC_003282	XLOC_032230	lincRNA	Novel_lncRNA	3	107830675	107834731	-	3	633
LNC_003285	XLOC_032257	intronic_lncRNA	Novel_lncRNA	3	108261346	108262063	-	2	420
LNC_003284	XLOC_032241	intronic_lncRNA	Novel_lncRNA	3	107889072	107893780	-	5	2846
LNC_003287	XLOC_032299	lincRNA	Novel_lncRNA	3	109291409	109306019	-	3	1204
LNC_003286	XLOC_032262	intronic_lncRNA	Novel_lncRNA	3	108413184	108413818	-	2	265
LNC_008572	XLOC_088175	lincRNA	Novel_lncRNA	9	43926501	43950410	-	2	983
LNC_008573	XLOC_088220	lincRNA	Novel_lncRNA	9	46814885	46902042	-	3	426
LNC_008570	XLOC_088107	lincRNA	Novel_lncRNA	9	41435736	41466900	-	2	263
LNC_008571	XLOC_088150	lincRNA	Novel_lncRNA	9	43843091	43851519	-	3	535
LNC_008576	XLOC_088254	lincRNA	Novel_lncRNA	9	46959632	46961098	-	2	1297
LNC_008577	XLOC_088281	antisense_lncRNA	Novel_lncRNA	9	47244655	47247047	-	2	1904
LNC_008574	XLOC_088254	lincRNA	Novel_lncRNA	9	46925527	46961063	-	2	511
LNC_008575	XLOC_088254	lincRNA	Novel_lncRNA	9	46959632	46960994	-	2	901
LNC_008578	XLOC_088281	intronic_lncRNA	Novel_lncRNA	9	47244655	47609855	-	6	3412
LNC_008579	XLOC_088282	intronic_lncRNA	Novel_lncRNA	9	47609967	47630220	-	3	693
LNC_000741	XLOC_008774	lincRNA	Novel_lncRNA	1	85094719	85111761	-	3	434
LNC_000740	XLOC_008756	intronic_lncRNA	Novel_lncRNA	1	83692845	83723650	-	8	938
LNC_000743	XLOC_008898	lincRNA	Novel_lncRNA	1	85247409	85251944	-	2	818
LNC_000742	XLOC_008774	lincRNA	Novel_lncRNA	1	85111176	85111739	-	2	450
LNC_000745	XLOC_009131	lincRNA	Novel_lncRNA	1	85849983	85850332	-	2	252
LNC_000744	XLOC_009079	lincRNA	Novel_lncRNA	1	85583384	85712260	-	2	1480
LNC_000747	XLOC_009149	intronic_lncRNA	Novel_lncRNA	1	87658727	87692306	-	6	2035
LNC_000746	XLOC_009149	intronic_lncRNA	Novel_lncRNA	1	87658727	87692149	-	6	1875
LNC_000749	XLOC_009232	lincRNA	Novel_lncRNA	1	88813218	88895376	-	2	369
LNC_000748	XLOC_009149	intronic_lncRNA	Novel_lncRNA	1	87658727	87692377	-	6	2107
LNC_005999	XLOC_059056	lincRNA	Novel_lncRNA	6	70020130	70023856	-	3	1079
LNC_005998	XLOC_059056	lincRNA	Novel_lncRNA	6	70009539	70021042	-	3	581
LNC_003133	XLOC_031336	lincRNA	Novel_lncRNA	3	90625005	90625792	-	2	555
LNC_003132	XLOC_031336	lincRNA	Novel_lncRNA	3	90595160	90625830	-	4	1017
LNC_003131	XLOC_031336	lincRNA	Novel_lncRNA	3	90595160	90625830	-	3	700
LNC_003130	XLOC_031336	lincRNA	Novel_lncRNA	3	90566648	90625830	-	5	899
LNC_003137	XLOC_031396	intronic_lncRNA	Novel_lncRNA	3	92139695	92180153	-	6	506
LNC_003136	XLOC_031369	lincRNA	Novel_lncRNA	3	91128954	91142829	-	2	4753
LNC_003135	XLOC_031369	lincRNA	Novel_lncRNA	3	91128954	91142825	-	2	4760
LNC_003134	XLOC_031366	lincRNA	Novel_lncRNA	3	91123896	91124502	-	2	562
LNC_003139	XLOC_031405	antisense_lncRNA	Novel_lncRNA	3	92268218	92279301	-	2	11055
LNC_003138	XLOC_031397	intronic_lncRNA	Novel_lncRNA	3	92246350	92251119	-	3	528
LNC_009199	XLOC_094455	lincRNA	Novel_lncRNA	10	79860544	79861498	+	2	219
LNC_009198	XLOC_094454	lincRNA	Novel_lncRNA	10	79853378	79855975	+	2	1071
LNC_017767	XLOC_174610	lincRNA	Novel_lncRNA	21	20213748	20228475	-	4	711
LNC_017766	XLOC_174603	lincRNA	Novel_lncRNA	21	20146033	20164339	-	2	1522
LNC_017765	XLOC_174599	intronic_lncRNA	Novel_lncRNA	21	20065005	20072881	-	7	915
LNC_017764	XLOC_174598	intronic_lncRNA	Novel_lncRNA	21	20046779	20064040	-	8	805
LNC_017763	XLOC_174597	intronic_lncRNA	Novel_lncRNA	21	20022004	20035329	-	5	436
LNC_017762	XLOC_174597	intronic_lncRNA	Novel_lncRNA	21	20020381	20034853	-	5	432
LNC_002428	XLOC_026312	intronic_lncRNA	Novel_lncRNA	3	86502934	86523841	+	9	1084
LNC_002429	XLOC_026312	intronic_lncRNA	Novel_lncRNA	3	86503020	86523841	+	8	871
LNC_002426	XLOC_026307	intronic_lncRNA	Novel_lncRNA	3	86408073	86409982	+	5	950
LNC_002427	XLOC_026309	lincRNA	Novel_lncRNA	3	86413033	86414880	+	3	311
LNC_002424	XLOC_026288	intronic_lncRNA	Novel_lncRNA	3	86118657	86143554	+	7	934
LNC_002425	XLOC_026290	intronic_lncRNA	Novel_lncRNA	3	86221478	86228848	+	4	898
LNC_002422	XLOC_026287	intronic_lncRNA	Novel_lncRNA	3	85988249	85997583	+	4	395
LNC_002423	XLOC_026288	intronic_lncRNA	Novel_lncRNA	3	86111748	86143554	+	10	3116
LNC_002420	XLOC_026269	intronic_lncRNA	Novel_lncRNA	3	85600589	85709203	+	11	1484
LNC_002421	XLOC_026269	intronic_lncRNA	Novel_lncRNA	3	85633613	85709203	+	9	1494
LNC_014524	XLOC_147853	lincRNA	Novel_lncRNA	17	615045	616680	-	3	318
LNC_014525	XLOC_147859	intronic_lncRNA	Novel_lncRNA	17	365933	372552	-	3	328
LNC_014526	XLOC_147865	lincRNA	Novel_lncRNA	17	483596	572358	-	3	255
LNC_014527	XLOC_147866	lincRNA	Novel_lncRNA	17	532122	532582	-	2	352
LNC_014520	XLOC_147853	lincRNA	Novel_lncRNA	17	434257	607865	-	3	399
LNC_014521	XLOC_147853	lincRNA	Novel_lncRNA	17	450901	490142	-	3	206
LNC_014522	XLOC_147853	lincRNA	Novel_lncRNA	17	475601	593438	-	3	369
LNC_014523	XLOC_147853	lincRNA	Novel_lncRNA	17	509187	593438	-	3	356
LNC_014528	XLOC_147867	lincRNA	Novel_lncRNA	17	549400	556425	-	3	364
LNC_014529	XLOC_147868	lincRNA	Novel_lncRNA	17	630028	630953	-	3	209
LNC_010234	XLOC_104700	intronic_lncRNA	Novel_lncRNA	11	104571958	104575223	+	5	2263
LNC_010235	XLOC_104700	intronic_lncRNA	Novel_lncRNA	11	104571958	104575223	+	4	2155
LNC_010236	XLOC_104715	antisense_lncRNA	Novel_lncRNA	11	104679185	104685858	+	3	3969
LNC_010237	XLOC_104715	antisense_lncRNA	Novel_lncRNA	11	104680162	104685858	+	3	4571
LNC_010230	XLOC_104695	lincRNA	Novel_lncRNA	11	104533705	104534676	+	4	593
LNC_010231	XLOC_104698	intronic_lncRNA	Novel_lncRNA	11	104553204	104562034	+	3	619
LNC_001199	XLOC_013712	lincRNA	Novel_lncRNA	2	31287074	31289025	+	2	773
LNC_001198	XLOC_013680	lincRNA	Novel_lncRNA	2	30704365	30713625	+	2	564
LNC_001197	XLOC_013680	lincRNA	Novel_lncRNA	2	30704299	30713625	+	3	773
LNC_001196	XLOC_013680	lincRNA	Novel_lncRNA	2	30704193	30715421	+	4	747
LNC_001195	XLOC_013675	lincRNA	Novel_lncRNA	2	30505639	30507249	+	2	207
LNC_001194	XLOC_013670	lincRNA	Novel_lncRNA	2	30361058	30383943	+	2	205
LNC_001193	XLOC_013634	lincRNA	Novel_lncRNA	2	29940932	29941202	+	2	235
LNC_001192	XLOC_013629	lincRNA	Novel_lncRNA	2	29905586	29908687	+	2	307
LNC_001191	XLOC_013625	lincRNA	Novel_lncRNA	2	29901554	29929364	+	3	812
LNC_001190	XLOC_013612	intronic_lncRNA	Novel_lncRNA	2	29629501	29634822	+	2	227
LNC_016968	XLOC_164927	lincRNA	Novel_lncRNA	19	60016408	60039305	-	2	2625
LNC_016969	XLOC_164957	lincRNA	Novel_lncRNA	19	60170473	60227420	-	2	212
LNC_016966	XLOC_164927	lincRNA	Novel_lncRNA	19	59966711	59985954	-	5	7079
LNC_016967	XLOC_164927	lincRNA	Novel_lncRNA	19	59986364	60002484	-	6	1999
LNC_016964	XLOC_164845	lincRNA	Novel_lncRNA	19	57707334	57861362	-	3	1305
LNC_016965	XLOC_164848	lincRNA	Novel_lncRNA	19	57719846	57720122	-	2	227
LNC_016962	XLOC_164841	intronic_lncRNA	Novel_lncRNA	19	57285488	57297272	-	3	412
LNC_016963	XLOC_164844	intronic_lncRNA	Novel_lncRNA	19	57399878	57406932	-	3	328
LNC_016960	XLOC_164827	lincRNA	Novel_lncRNA	19	56583074	56587155	-	3	1759
LNC_016961	XLOC_164837	intronic_lncRNA	Novel_lncRNA	19	56930841	57111538	-	10	2301
LNC_020260	XLOC_196685	lincRNA	Novel_lncRNA	25	35324460	35332611	-	2	3749
LNC_020261	XLOC_196689	intronic_lncRNA	Novel_lncRNA	25	35396901	35414619	-	7	1226
LNC_020262	XLOC_196689	intronic_lncRNA	Novel_lncRNA	25	35406532	35414611	-	6	1061
[truncated: 23,801 more rows]

## Sheet: miRNA
Types	HF3	HF3(percent)	HF2	HF2(percent)	HF1	HF1(percent)	HF5	HF5(percent)	HF4	HF4(percent)	AVERAGE
total	27207010	1	25165921	1	23532682	1	25214512	1	23478704	1	1
known_miRNA	19840966	0.7293	19412958	0.7714	18081368	0.7684	17893683	0.7097	17354921	0.7392	0.7436
rRNA	268577	0.0099	188073	0.0075	309167	0.0131	341679	0.0136	199982	0.0085	0.01052
tRNA	253737	0.0093	46526	0.0018	115193	0.0049	216538	0.0086	67586	0.0029	0.0055
snRNA	2717	0.0001	2135	0.0001	3081	0.0001	3541	0.0001	2031	0.0001	0.0001
snoRNA	244118	0.009	119998	0.0048	128340	0.0055	395398	0.0157	164041	0.007	0.0084
repeat	31787	0.0012	30262	0.0012	35089	0.0015	41937	0.0017	23953	0.001	0.00132
novel_miRNA	59146	0.0022	57833	0.0023	55634	0.0024	62802	0.0025	40446	0.0017	0.00222
exon	82770	0.003	76268	0.003	94757	0.004	94185	0.0037	54633	0.0023	0.0032
intron	166130	0.0061	91563	0.0036	115042	0.0049	216245	0.0086	110584	0.0047	0.00558
other	6257062	0.23	5140305	0.2043	4595011	0.1953	5948504	0.2359	5460527	0.2326	0.21962
Types	LF1	LF1(percent)	LF2	LF2(percent)	LF4	LF4(percent)	LF5	LF5(percent)	LF3	LF3(percent)	AVERAGE
total	23045226	1	24742196	1	23636366	1	21702026	1	23755719	1
known_miRNA	16982928	0.7369	19153292	0.7741	18191425	0.7696	16885806	0.7781	18876309	0.7946	0.77066
rRNA	237172	0.0103	357314	0.0144	290423	0.0123	147903	0.0068	272768	0.0115	0.01106
tRNA	110407	0.0048	92873	0.0038	58302	0.0025	51824	0.0024	33533	0.0014	0.00298
snRNA	2479	0.0001	2922	0.0001	2205	0.0001	1611	0.0001	2764	0.0001	0.0001
snoRNA	199830	0.0087	144458	0.0058	160844	0.0068	58008	0.0027	80044	0.0034	0.00548
repeat	30191	0.0013	36065	0.0015	28826	0.0012	19215	0.0009	31355	0.0013	0.00124
novel_miRNA	52158	0.0023	53548	0.0022	50232	0.0021	37402	0.0017	59924	0.0025	0.00216
exon	71521	0.0031	113005	0.0046	75689	0.0032	56735	0.0026	102601	0.0043	0.00356
intron	130508	0.0057	126969	0.0051	112244	0.0047	50909	0.0023	88089	0.0037	0.0043
other	5228032	0.2269	4661750	0.1884	4666176	0.1974	4392613	0.2024	4208332	0.1772	0.19846
category_rc_full.txt		比对上各类sRNA的个数统计文件
注：
(1)total：指各样品比对到参考序列的sRNA数量，后面都是以它为参照，来计算各类sRNA所占的比例。
(2)known_miRNA：指各样本比对到已知miRNA的sRNA的数量及所占比例。
(3)rRNA/tRNA/snRNA/snoRNA：指各样本分别比对到rRNA/tRNA/snRNA/snoRNA的sRNA的数量及所占比例。
(4)repeat：指各样本比对到repeat的sRNA的数量及所占比例。
(5)novel_miRNA：指各样本比对到新miRNA的sRNA的数量及所占比例。
(6)exon/intron：指个样本比对到exon/intron的数量及所占比例。
(7)other：指各样本比对到参考序列，但没有比对到已知miRNA、ncRNA、repeat、新miRNA、以及基因外显子、内含子区的sRNA的数量及所占比例。
