# Supplementary material for: Uterus proliferative period ceRNA network of Yunshang black goat reveals candidate genes on different kidding number trait
Source: Front Endocrinol (Lausanne). 2023 May 12;14:1165409. doi: 10.3389/fendo.2023.1165409 (PMC10213787; doi:10.3389/fendo.2023.1165409)
Supplement: Supplementary file 4 [file Table_4.xlsx]

## Sheet: mRNA,lncRNA
				HY3	HY2	HY1	HY5	HY4		LY1	LY2	LY4	LY5	LY3
Transcript_id	Gene_id	Official_Symbol	Gene_type	ute_601078	ute_601094	ute_612078	ute_L6053754	ute_L6064020		ute_501176	ute_601128	ute_708032	ute_711032	ute_712004
ND1	gene-ND1	ND1	protein_coding	20.9912	16.7397	20.7752	145.632	181.004		17.9366	12.0691	262.993	15.9782	131.73
ND2	gene-ND2	ND2	protein_coding	81.6458	67.7582	80.7374	96.6219	112.61		77.241	54.1733	207.63	68.8432	100.572
COX1	gene-COX1	COX1	protein_coding	1154.44	1074.4	1375.95	1229.15	1778.48		1036.56	1352.82	2210.94	902.466	2532.88
COX2	gene-COX2	COX2	protein_coding	129.489	119.638	147.087	1023.68	1551.85		131.113	126.505	1733.17	112.825	1955.98
ATP8	gene-ATP8	ATP8	protein_coding	7.72892	2.80534	7.19004	1059.83	1368.52		7.58575	3.00146	2251.98	3.37108	1504.34
ATP6	gene-ATP6	ATP6	protein_coding	81.0672	0.861611	0.477175	643.332	840.95		0.498563	0.70729	1126.93	0.843886	836.335
COX3	gene-COX3	COX3	protein_coding	298.276	202.019	183.162	296.513	297.586		294.373	230.335	555.21	204.482	385.358
ND3	gene-ND3	ND3	protein_coding	593.816	621.515	465.342	521.984	540.755		816.471	611.856	443.343	612.84	575.541
ND4L	gene-ND4L	ND4L	protein_coding	214.659	141.765	189.578	110.686	137.347		151.247	137.191	231.144	133.691	155.527
ND4	gene-ND4	ND4	protein_coding	91.5532	76.7699	99.0283	213.069	265.183		91.6508	64.3204	496.826	71.7615	254.094
ND5	gene-ND5	ND5	protein_coding	36.9202	28.0805	46.1002	62.4897	90.2645		33.4777	28.8795	149.252	26.9913	78.2013
ND6	gene-ND6	ND6	protein_coding	12.6367	13.584	10.6181	31.8189	36.4743		17.3103	10.9512	36.3885	11.7726	35.2036
CYTB	gene-CYTB	CYTB	protein_coding	207.596	155.471	239.819	528.294	642.708		201.405	187.179	983.736	152.891	710.095
XM_005674665.3	gene-ATP5O	ATP5O	protein_coding	204.577	184.882	187.961	138.072	176.251		187.418	255.846	124.075	198.544	246.066
LNC_000465	XLOC_004858	--	intronic_lncRNA	10.5489	8.1128	11.0846	6.83106	12.5484		7.28813	12.1973	4.78057	9.77618	12.2807
XM_018042157.1	gene-ITSN1	ITSN1	protein_coding	0.076476	0.043556	0.171833	0.229557	0.22052		0.179806	0.051866	0.233757	0.360005	0.112888
XM_018042670.1	gene-ITSN1	ITSN1	protein_coding	0.182352	0.031679	0.155692	0.167491	0.254767		0.209719	0.011332	0.221899	0.066566	0.155791
XM_018041619.1	gene-ITSN1	ITSN1	protein_coding	0	0.348801	0.274175	0	0		0	0.487299	0.211148	0	0
XM_018043229.1	gene-ITSN1	ITSN1	protein_coding	0.203956	0.12799	0.295225	0.498378	0.171395		0.200705	0.049521	0.358556	0.108267	0.13552
Novel_000001	XLOC_000010	--	Novel_mRNA	0.01857	0.112874	0.082561	0.112649	0		0.078993	0.113159	0.127093	0.239756	0.157151
XR_001917533.1	gene-ITSN1	ITSN1	protein_coding	0.256817	0	0	0.415945	1.43611		0.196693	0	0.563613	0.062251	0.476427
Novel_000002	XLOC_000011	--	Novel_mRNA	0.147425	1.0497	0.983203	0.155386	0.025865		1.11669	0.250716	1.11346	0.191454	0.991613
XM_018043907.1	gene-ITSN1	ITSN1	protein_coding	11.6411	12.7929	12.0986	17.3296	14.4188		14.8829	10.7907	16.8155	14.3911	10.9329
Novel_000003	XLOC_000011	--	Novel_mRNA	0.002571	0.016746	0.003318	0	0.486769		0	0	0	0.013905	0
LNC_000001	XLOC_000011	--	intronic_lncRNA	1.26893	0	0	1.8716	1.31984		0	0.737047	0.405785	1.12416	0
LNC_000002	XLOC_000011	--	intronic_lncRNA	0.176005	0.213736	0.154173	0.035246	0.339817		0.075876	0.073865	0.496751	0.059742	0.164845
XM_005674667.3	gene-CRYZL1	CRYZL1	protein_coding	1.94351	0.777357	0.358886	0.020971	0.527785		1.66337	0.577553	0.092031	1.0169	0.54934
XM_013962888.2	gene-CRYZL1	CRYZL1	protein_coding	0	0.685364	0.59804	0.587681	0.808836		1.24571	2.12166	0.829376	0.989851	0.460734
XM_005674668.3	gene-CRYZL1	CRYZL1	protein_coding	15.0396	19.382	16.2956	18.9896	20.2942		17.0865	17.3612	17.5379	14.5724	19.0571
Novel_000498	XLOC_004863	--	Novel_mRNA	0.019707	0.037156	0	0.022172	0.086945		0.037818	0.063736	0.049196	0.148377	0.15038
XM_013962952.2	gene-CRYZL1	CRYZL1	protein_coding	0.580955	1.45635	0.740875	1.39123	0.884784		1.87584	0.504095	0.875737	2.01154	0.596361
XM_005674666.3	gene-CRYZL1	CRYZL1	protein_coding	0	0.758052	0	0	0		0.766999	0	0	0.583366	0
Novel_000499	XLOC_004863	--	Novel_mRNA	0.183696	0.32049	0.106893	0.589423	0.395054		0.353581	0.112091	0.209321	0.149679	0.070463
LNC_000466	XLOC_004863	--	intronic_lncRNA	0.190694	0.058514	0.14429	0.080852	0.130811		0.045464	0.017665	0.28198	0.160856	0.129626
Novel_000500	XLOC_004863	--	Novel_mRNA	0	0.234876	0.058722	0.320461	0.157139		0.198507	0.169713	0.181734	0.118238	0.149277
Novel_000501	XLOC_004863	--	Novel_mRNA	0.08043	0.289493	0.10525	0.366049	0.267461		0.210351	0.221947	0.105146	0.193055	0.029498
Novel_000502	XLOC_004863	--	Novel_mRNA	0.061225	0.187539	0.025993	0.24401	0.158692		0.240965	0.00902	0.272795	0.052779	0.041743
Novel_000503	XLOC_004863	--	Novel_mRNA	0.235634	0.300176	0.310664	0.27691	0.156775		0.136424	0.12683	0.228002	0.080846	0.310749
XM_018045976.1	gene-DONSON	DONSON	protein_coding	7.35758	8.63365	6.59382	7.94416	5.772		7.03473	6.95733	7.06735	8.39404	7.24402
XM_005674677.3	gene-SON	SON	protein_coding	32.3561	20.7003	43.7028	25.7082	32.1636		18.2159	14.7784	31.278	31.7427	32.7102
XM_005674676.3	gene-SON	SON	protein_coding	2.74902	13.2272	1.20387	9.504	1.55195		14.693	8.90096	19.9035	2.71499	2.06687
XR_001295570.2	gene-SON	SON	protein_coding	5.13359	1.99096	2.74226	3.64595	4.58228		1.75541	1.87745	1.41792	4.40771	4.05619
XM_005674679.3	gene-SON	SON	protein_coding	1.02819	1.81193	1.08946	1.71171	1.1598		1.97599	0.923669	2.02366	1.18135	1.10684
XM_005674680.3	gene-SON	SON	protein_coding	4.42557	9.99078	5.51293	7.67861	4.01945		7.87376	6.78964	10.938	4.76899	3.68043
XM_005674671.3	gene-GART	GART	protein_coding	2.28784	2.16272	0.661666	3.24123	1.36777		1.73714	2.71048	3.31224	1.10661	0.94327
XM_005674675.3	gene-GART	GART	protein_coding	1.15328	2.19763	1.90451	1.86439	2.6295		1.6763	1.90829	1.2722	1.55046	2.93269
XM_005674672.3	gene-GART	GART	protein_coding	1.93053	4.71293	8.1971	1.9207	5.90817		6.04211	1.58054	5.31422	4.12944	4.16016
Novel_000504	XLOC_004864	--	Novel_mRNA	0.479357	0.509168	0.505175	0.40871	0.463345		0.382521	0.511679	0.403737	0.495252	0.489322
XM_005674673.3	gene-GART	GART	protein_coding	7.246	6.32667	3.50679	5.55713	2.83059		4.86572	7.73972	3.85397	8.23219	5.61668
Novel_000505	XLOC_004866	--	Novel_mRNA	0.120946	0.147353	0.117146	0.250481	0.108801		0.140029	0.128715	0.107423	0.1243	0.114011
XM_018046314.1	gene-DNAJC28	DNAJC28	protein_coding	4.11127	3.391	4.6145	3.81684	2.81312		6.32457	4.39214	5.1651	3.84706	2.50266
LNC_000467	XLOC_004868	--	intronic_lncRNA	0.00112	0.095446	0	0.004318	0.263883		0.048234	0.00361	0.004262	0.26122	0.003162
LNC_000468	XLOC_004868	--	intronic_lncRNA	0.281043	0.203782	0.161625	0.423676	0		0.138094	0.228101	0.291437	0	0.306846
XM_018046388.1	gene-TMEM50B	TMEM50B	protein_coding	21.9398	20.2702	16.5632	16.763	13.4724		22.1939	23.8504	22.4019	23.4191	26.4584
Novel_000506	XLOC_004869	--	Novel_mRNA	0.246938	0.285787	0.168533	0.436809	0.223493		0.121833	0.170824	0.359503	0.248428	0.129542
XM_018046479.1	gene-IFNGR2	IFNGR2	protein_coding	0.299538	1.16329	0.183185	0.249053	0.721283		0.457657	1.3547	0.680314	0.353022	0.750289
Novel_000004	XLOC_000018	--	Novel_mRNA	0	0.229899	0	0	0		0	0	0.041567	0	0.059495
Novel_000005	XLOC_000018	--	Novel_mRNA	0	0.164227	0.260102	0	0		0.022871	0	0	0	0.179211
Novel_000006	XLOC_000018	--	Novel_mRNA	0.055026	0.081645	0.312126	0.700587	0.431697		0	0.253639	0.057139	0.410202	0.027925
Novel_000007	XLOC_000018	--	Novel_mRNA	0.253439	0.563672	0.670014	0.899634	1.25002		1.34317	1.154	0.292559	0.67487	0.100302
XM_018046536.1	gene-IFNGR2	IFNGR2	protein_coding	0.178993	0.563896	0.327048	0.914496	0.549447		0.695423	0.073187	0.18963	0.997582	0.403879
XM_018046441.1	gene-IFNGR2	IFNGR2	protein_coding	47.0616	46.2045	43.1254	45.57	44.4662		41.7317	42.8388	54.8525	52.8305	48.7456
Novel_000008	XLOC_000018	--	Novel_mRNA	0	0	0.287953	0	0		0	0	1.1154	0.267552	0
Novel_000009	XLOC_000018	--	Novel_mRNA	1.67868	0.554378	0.492173	0	0		0	0	0	0	1.21666
Novel_000010	XLOC_000018	--	Novel_mRNA	0	0	0	0	0		0	0	0	0.518887	0
XM_018046508.1	gene-IFNGR2	IFNGR2	protein_coding	0.036909	0.066479	0.03111	0.102245	0.555526		0.323514	0.004146	0.130107	0.048508	0.026816
LNC_000003	XLOC_000019	--	antisense_lncRNA	0.01846	0.029566	0.037862	0.223608	0.095024		0.160039	0.050819	0.087035	0	0.10196
Novel_000011	XLOC_000030	--	Novel_mRNA	0.010485	0.003006	0	0.006171	0.007927		0.006679	0.007938	0.009867	0	0
XM_018046572.1	gene-IFNAR1	IFNAR1	protein_coding	12.7955	10.706	10.7424	11.2379	8.47674		9.85898	8.74812	17.6891	12.0906	11.3742
LNC_000004	XLOC_000030	--	intronic_lncRNA	0	0.391931	0.380735	0.195773	0.325991		0.100767	0.479602	0.253734	0.415134	0.365956
LNC_000005	XLOC_000030	--	intronic_lncRNA	0.484588	0	0.013656	0.350714	0		0.230441	0	0	0	0.01057
Novel_000012	XLOC_000030	--	Novel_mRNA	0	0	0	0	0.099085		0	0.022659	0.529565	0.036176	0
Novel_000013	XLOC_000030	--	Novel_mRNA	0.005178	0	0	0.010121	0		0.033417	0	0.033953	0	0.018028
LNC_000006	XLOC_000030	--	antisense_lncRNA	0.241936	0.32381	0.235155	0.416183	0.212668		0.211159	0.357119	0.373375	0.175928	0.236343
LNC_000007	XLOC_000034	--	intronic_lncRNA	0.301289	0.08164	0.133585	0.130256	0.177241		0.120129	0.151665	0.228166	0.209196	0.098289
XM_018046602.1	gene-IL10RB	IL10RB	protein_coding	5.45105	3.66613	5.82818	4.43001	4.54115		4.251	3.37396	8.09639	4.49212	4.64182
LNC_000008	XLOC_000034	--	intronic_lncRNA	0	0	0	0	0		0	0	0.240167	0	0
Novel_000014	XLOC_000035	--	Novel_mRNA	0.481994	0.322121	0.254902	0.342264	0.278969		0.253433	0.190786	0.276521	0.253365	0.354065
XM_018046609.1	gene-IFNAR2	IFNAR2	protein_coding	11.0904	9.89151	7.88873	11.6473	11.401		8.54649	6.9739	14.7818	9.83137	10.6822
XM_018046645.1	gene-IFNAR2	IFNAR2	protein_coding	0.000474	0.000427	0	0.003617	0.00062		0	0	0.001059	0.000561	0
XM_018046760.1	gene-OLIG1	OLIG1	protein_coding	0.215477	0.303239	0.222464	0.106963	0.113636		0.325889	0.155354	0.027521	0.207011	0.300977
Novel_000015	XLOC_000045	--	Novel_mRNA	0.087566	0.105984	0.089883	0.046859	0.287875		0.109687	0.03061	0.164939	0.117068	0.174792
XM_018046849.1	gene-OLIG2	OLIG2	protein_coding	0	0	0	0	0		0	0	0	0	0
Novel_000507	XLOC_004898	--	Novel_mRNA	0.2056	0	0.12685	0	0.18769		0	0.049509	0.041361	0.287106	0.154316
XM_005674685.3	gene-C1H21orf62	C1H21orf62	protein_coding	2.21201	1.16628	1.30067	0.708725	3.1121		2.16024	1.72806	1.7494	1.97931	1.71994
LNC_000469	XLOC_004899	--	antisense_lncRNA	0.042916	0.037335	0.262776	0	0		0.092744	0.241211	0.137689	0.000364	0.138567
XM_005674686.3	gene-C1H21orf62	C1H21orf62	protein_coding	0	0.02622	0.175078	0	0		0	0	0	0	0
LNC_000470	XLOC_004899	--	antisense_lncRNA	0.072702	0	0	0	0.069671		0	0.066415	0.162915	0.139209	0.105741
Novel_000508	XLOC_004900	--	Novel_mRNA	0.16277	0	0	0.202556	0.118978		0.075098	0.120319	0.018154	0	0
Novel_000509	XLOC_004900	--	Novel_mRNA	0.071211	0.04884	0.092436	0.075994	0.034398		0.196464	0.065521	0.097226	0	0.180251
Novel_000510	XLOC_004900	--	Novel_mRNA	0.061499	0	0	0.07619	0.037302		0.050172	0.059507	0.061223	0	0
Novel_000511	XLOC_004900	--	Novel_mRNA	0.082921	0.21922	0.015167	0.11172	0.062092		0.071052	0.067389	0.049237	0.124604	0.07014
Novel_000512	XLOC_004900	--	Novel_mRNA	0.006214	0.140784	0.008489	0	0.175476		0.005755	0.009346	0.037796	0	0.043348
Novel_000513	XLOC_004900	--	Novel_mRNA	0.019469	0.047273	0	0	0.014118		0.006873	0.01495	0	0	0.066834
Novel_000514	XLOC_004900	--	Novel_mRNA	0.002934	0.001922	0.002307	0.001798	0.103618		0.170591	0.027062	0	0.005967	0.006154
Novel_000515	XLOC_004900	--	Novel_mRNA	0	0	0	0	0		0	0	0	0	0
Novel_000516	XLOC_004900	--	Novel_mRNA	0	0.153608	0.170897	0.084579	0.055596		0.047386	0	0.074246	0.283832	0.063689
Novel_000517	XLOC_004900	--	Novel_mRNA	0	0	0.104726	0.08262	0.046838		0.056545	0	0.075458	0.133769	0
Novel_000518	XLOC_004900	--	Novel_mRNA	0	0	0	0.087229	0.051128		0.058794	0	0.076811	0	0
XM_018047016.1	gene-PAXBP1	PAXBP1	protein_coding	9.7643	14.7771	10.4346	15.7767	11.9252		11.2485	8.01543	11.1108	13.293	8.04232
LNC_000471	XLOC_004900	--	antisense_lncRNA	0	0	0	0.016895	0.21232		0.004118	0	0.126156	0.0194	0
LNC_000472	XLOC_004900	--	antisense_lncRNA	0.039777	0.10345	0.002219	0.03854	0.055354		0.0005	0	0.000527	0.037674	0.019077
Novel_000519	XLOC_004900	--	Novel_mRNA	0.073651	0.066514	0.02032	0.094816	0.065209		0.025796	0	0	0.086208	0.036569
Novel_000520	XLOC_004900	--	Novel_mRNA	0.025131	0.093556	0	0.075636	0.049288		0.14809	0.01596	0.064881	0.046095	0.02995
LNC_000473	XLOC_004900	--	intronic_lncRNA	0	0.063156	0.003402	0.089142	0.005934		0	0	0.173528	0.074812	0.047436
LNC_000474	XLOC_004900	--	intronic_lncRNA	0.002168	0	0.214684	0.148063	0		0	0	0.033831	0.191662	0.021353
Novel_000521	XLOC_004900	--	Novel_mRNA	0.02807	0	0.036653	0.141596	0.264121		0.159222	0.02224	0.100648	0.056138	0.042487
Novel_000522	XLOC_004900	--	Novel_mRNA	0	0.185975	0	0	0		0.074969	0	0	0	0.132044
XM_018047483.1	gene-SYNJ1	SYNJ1	protein_coding	0	0	0	2.34407	0.027013		0.000965	0	0	0	0
XM_018047095.1	gene-SYNJ1	SYNJ1	protein_coding	0.067586	0.110471	0.092513	0	0.36841		0.069673	0.230557	0.524848	0.050885	0.271417
LNC_000475	XLOC_004903	--	intronic_lncRNA	0.220965	0.449618	0.141135	0.964272	0.781091		0.255633	0.424672	0	0.495121	0.241324
LNC_000476	XLOC_004903	--	intronic_lncRNA	0.292407	0.233179	0.208244	0.440535	0.056622		0.331446	0.198114	0.330718	0.433859	0.335065
XM_018047503.1	gene-SYNJ1	SYNJ1	protein_coding	0	0	0	0	0		0	0	0	0	0
XM_018047514.1	gene-SYNJ1	SYNJ1	protein_coding	0	0	0	0	0		0	0	0	0	0
XM_018047528.1	gene-SYNJ1	SYNJ1	protein_coding	0	0	0	0	0		0	0	0	0	0
XM_018047148.1	gene-SYNJ1	SYNJ1	protein_coding	3.50105	6e-06	2.9709	0	3.35219		0.000176	2.66712	4.40468	0.000214	2.42463
XM_018047201.1	gene-SYNJ1	SYNJ1	protein_coding	0.011807	0	0.014343	0	0.061559		0	0.039442	0.080428	0	0.047898
XM_018047262.1	gene-SYNJ1	SYNJ1	protein_coding	0	0	0	0	0		0	0	0	0	0
XM_018047310.1	gene-SYNJ1	SYNJ1	protein_coding	0	0	0	0	0		0	0	0	0	0
XM_018047361.1	gene-SYNJ1	SYNJ1	protein_coding	0.09709	0	0.107509	3.1187	0		0	0.011516	0.018772	0.070446	0.176938
XM_018047413.1	gene-SYNJ1	SYNJ1	protein_coding	0	0	0	0	0		0	0	0	0	0
XM_018047458.1	gene-SYNJ1	SYNJ1	protein_coding	0	4.30755	0	0	0		4.35845	0	0	4.12413	0
XM_018047537.1	gene-SYNJ1	SYNJ1	protein_coding	0.001573	0.000821	0.000877	0	0		0	0	0	0.000245	0.000645
Novel_000523	XLOC_004904	--	Novel_mRNA	0.310427	0.182976	0.149225	0.158056	0.175817		0.195655	0.088934	0.252315	0.337247	0.211217
LNC_000477	XLOC_004905	--	intronic_lncRNA	0.062673	0.130856	0.089461	0.092812	0		0	0.0435	0	0.070463	0.090693
Novel_000524	XLOC_004906	--	Novel_mRNA	0	0.2104	0.422692	0	0.497405		0.354701	0	0.271158	0.25893	0
Novel_000525	XLOC_004906	--	Novel_mRNA	0.615017	0.279884	0.200447	0.349983	0.277519		0.180679	0.394805	0.125577	0.237731	0.542932
XM_005674692.3	gene-C1H21orf59	C1H21orf59	protein_coding	19.4163	26.4826	27.9218	19.4071	22.8226		23.1183	19.7797	15.4403	26.0134	22.3832
Novel_000526	XLOC_004909	--	Novel_mRNA	0.106283	0.109679	0.055497	0.064871	0.210452		0.316491	0.16204	0.084774	0.059947	0.112147
LNC_000009	XLOC_000073	--	intronic_lncRNA	0	0	0	0.325312	0		0	0.041407	0	0	0
XM_018047722.1	gene-EVA1C	EVA1C	protein_coding	2.23974	2.93098	2.05053	5.29226	2.58312		3.0139	2.18751	5.10127	2.55013	1.7894
XM_018047783.1	gene-EVA1C	EVA1C	protein_coding	1.16793	0	1.16144	0	0.272249		0	0.86027	0	0.854123	0.782821
LNC_000010	XLOC_000073	--	intronic_lncRNA	0.125277	0.160935	0.109035	0.090564	0.195196		0.182169	0.14934	0.105357	0.170082	0.142053
LNC_000011	XLOC_000073	--	intronic_lncRNA	0.029923	0	0	0	0.039816		0	0.095144	0.108381	0	0
LNC_000012	XLOC_000073	--	intronic_lncRNA	0	0	0.020509	0	0		0	0.092239	0.014788	0	0
LNC_000013	XLOC_000073	--	lincRNA	0	0.098658	0	0.275462	0.275783		0.091597	0.020594	0	0.06375	0.125302
Novel_000016	XLOC_000073	--	Novel_mRNA	0.031074	0	0.01842	0	0		0	0	0.044235	0	0
Novel_000527	XLOC_004922	--	Novel_mRNA	0.02129	0.014021	0.016674	0.008691	0		0.005133	0.005712	0.016899	0.001358	0.003863
Novel_000528	XLOC_004922	--	Novel_mRNA	0.29495	0.254638	0.470088	0.322623	0.209996		0.341542	0.219355	0.242575	0.413784	0.253534
XM_018047870.1	gene-URB1	URB1	protein_coding	0.000211	0	0.041014	0.006199	0		0	0.01693	0.008241	0	0.005518
XM_018047918.1	gene-URB1	URB1	protein_coding	3.02623	2.56158	3.80882	3.19596	1.985		4.49333	1.98231	3.0886	4.59485	2.54944
XM_005674746.3	gene-MRAP	MRAP	protein_coding	0.033716	0	0.042713	0.062516	0		0	0	0	0	0
XM_005674693.2	gene-MIS18A	MIS18A	protein_coding	1.01075	2.75094	2.26151	0.464335	0.881339		0.805411	1.40739	0.949756	2.35313	0.886722
XM_018048047.1	gene-MIS18A	MIS18A	protein_coding	0	0	0	0	0		0	0	0	0	0
LNC_000478	XLOC_004925	--	intronic_lncRNA	0	0.238713	0.464625	0	0.19404		0.118597	0.119271	0	0.307676	0
LNC_000479	XLOC_004931	--	lincRNA	0.332511	0	0	0	0		0	0	0	0	0.096043
XM_018048110.1	gene-HUNK	HUNK	protein_coding	1.43039	1.56308	1.97844	1.01797	1.68858		1.27535	0.664086	3.11254	1.91056	1.40852
XR_309700.3	gene-LOC102177836	LOC102177836	lncRNA	0	0	0	0	0		0	0	0	0	0
LNC_000480	XLOC_004952	--	lincRNA	0.157655	0.118113	0.043454	0.31317	0.074696		0.141531	0.182466	0.091993	0.303901	0.162981
Novel_000529	XLOC_004953	--	Novel_mRNA	0.144142	0.384916	0.232402	0.167882	0.549737		0.217822	0.077181	0.223023	0.226253	0.094304
XM_018048224.1	gene-SCAF4	SCAF4	protein_coding	0.16359	0.401154	1.62844	1.56186	2.34065		3.09533	1.34029	1.04155	1.01259	0.01272
XM_018048285.1	gene-SCAF4	SCAF4	protein_coding	2.24589	2.45193	1.58587	2.07012	0		0	0	3.23656	1.72087	2.06905
Novel_000530	XLOC_004954	--	Novel_mRNA	0.172199	0.028867	0.042269	0.184425	0.143321		0.090896	0.073147	0.122551	0.022189	0.171185
Novel_000531	XLOC_004955	--	Novel_mRNA	0.110547	0.226005	0	0.221718	0.267531		0.218727	0.047047	0.373789	0.300155	0.198409
Novel_000532	XLOC_004955	--	Novel_mRNA	0	0	0.254827	0	0		0	0	0	0	0
NM_001285550.1	gene-SOD1	SOD1	protein_coding	198.823	218.052	253.158	168.065	176.015		196.676	234.948	179.054	231.064	213.823
LNC_000481	XLOC_004961	--	intronic_lncRNA	0	0.552664	0	0.135646	0		0.331673	0.05171	0	0.399418	0.113096
LNC_000482	XLOC_004961	--	intronic_lncRNA	0	0	0	0	0.066409		0	0	0	0.059247	0
Novel_000533	XLOC_004961	--	Novel_mRNA	0	0.117704	0.286799	0	0.175811		0.116005	0	0	0	0
XM_018048423.1	gene-TIAM1	TIAM1	protein_coding	0.020202	2.88035	2.28932	1.1897	1.17728		2.16656	0.877027	2.58529	1.62501	0
XM_018048483.1	gene-TIAM1	TIAM1	protein_coding	0.016108	0.105273	0.197012	0.911417	0.051233		0.071665	1.10444	0.02429	0.033619	1.5098
Novel_000534	XLOC_004961	--	Novel_mRNA	0	0	0.099759	0	0		0	0	0	0	0
Novel_000535	XLOC_004961	--	Novel_mRNA	0	0	0	0	0		0	0	0	0	0
Novel_000536	XLOC_004961	--	Novel_mRNA	0.157041	0	0	0.172252	0		0.051753	0.176954	0.140555	0.107769	0.142522
XM_018048380.1	gene-TIAM1	TIAM1	protein_coding	1.25038	0	0.225966	0	1.5524		0.097102	0	0	0.167229	0.446653
XM_018048590.1	gene-TIAM1	TIAM1	protein_coding	0.922968	0.018395	0.370342	0.037896	0		0	0.007925	0.116718	0.295312	0
XM_018048649.1	gene-TIAM1	TIAM1	protein_coding	0.143011	0	0.866177	0.013725	0		0.177647	0	0.011046	0.710331	0.246671
XM_018048528.1	gene-TIAM1	TIAM1	protein_coding	0	0	0.00282	0	0		0	0	0	0	0
NM_001285767.1	gene-KRTAP11-1	KRTAP11-1	protein_coding	0	0	0.029003	0	0		0	0	0	0	0.14701
XM_005674695.3	gene-LOC100861181	LOC100861181	protein_coding	0	0	0	0	0		0	0	0	0	0
XM_013969000.2	gene-KAP8	KAP8	protein_coding	0	0	0	0	0		0	0	0	0	0
NM_001285762.1	gene-LOC100861168	LOC100861168	protein_coding	0	0	0	0	0		0	0	0	0	0
XM_005674699.3	gene-LOC100860930	LOC100860930	protein_coding	0.044057	0.076657	0	0	0		0	0	0	0	0.039847
XM_018053338.1	gene-LOC108636735	LOC108636735	protein_coding	0	0	0	0	0		0	0	0	0	0
XM_018053346.1	gene-LOC100861311	LOC100861311	protein_coding	0	0	0	0	0		0	0	0	0	0
LNC_000483	XLOC_004966	--	lincRNA	0	0	0	0	0		0	0	0	0	0
NM_001285771.1	gene-KRTAP15-1	KRTAP15-1	protein_coding	0	0	0	0	0		0	0	0	0	0
NM_001285770.1	gene-LOC100861175	LOC100861175	protein_coding	0	0	0	0	0		0	0	0	0	0
XM_005674702.3	gene-LOC102180888	LOC102180888	protein_coding	0	0	0	0	0		0	0	0	0	0
XM_013971946.2	gene-LOC102181160	LOC102181160	protein_coding	0	0	0	0	0		0	0	0	0	0
XM_005674703.3	gene-LOC102181431	LOC102181431	protein_coding	0	0	0	0	0		0	0	0	0	0
XM_005674704.3	gene-LOC102181719	LOC102181719	protein_coding	0	0	0	0	0		0	0	0	0	0
XM_005674705.3	gene-LOC102181992	LOC102181992	protein_coding	0	0	0	0	0		0	0	0	0	0
XM_005674706.2	gene-LOC102182256	LOC102182256	protein_coding	0	0	0	0	0		0	0	0	0	0
XM_005674707.2	gene-LOC102182538	LOC102182538	protein_coding	0	0	0	0	0		0	0	0	0	0
XM_005674708.3	gene-CLDN8	CLDN8	protein_coding	43.259	99.6077	93.3257	32.487	82.057		50.1444	38.4347	31.6459	66.6352	50.0832
XM_005674709.3	gene-CLDN17	CLDN17	protein_coding	0	0	0	0	0		0.020132	0	0	0	0
XM_018049047.1	gene-GRIK1	GRIK1	protein_coding	0.449401	0.044709	0.09673	0.115411	0.215095		0.18896	0.441434	0.271697	0.194433	0.384247
XM_018049094.1	gene-GRIK1	GRIK1	protein_coding	0	0	0	0	0		0	0	0	0	0
XM_018048953.1	gene-GRIK1	GRIK1	protein_coding	0	0	0	0	0		0	0	0	0	0
XM_018049035.1	gene-GRIK1	GRIK1	protein_coding	0	0	0	0	0		0	0	0	0	0
LNC_000484	XLOC_004978	--	intronic_lncRNA	0	0	0	0	0		0.094183	0.101168	0	0	0
XM_018049014.1	gene-GRIK1	GRIK1	protein_coding	0	0	0	0	0		0	0	0	0	0
XM_018049065.1	gene-GRIK1	GRIK1	protein_coding	0.027634	0	0.015273	0.025188	0.030147		0	0.03155	0.046099	0.020731	0.03799
XM_018049107.1	gene-GRIK1	GRIK1	protein_coding	0	0	0	0	0		0	0	0	0.00937	0.001084
Novel_000537	XLOC_004983	--	Novel_mRNA	0.035138	0.0411	0	0.288951	0		0.159156	0	0.056972	0	0
Novel_000538	XLOC_004983	--	Novel_mRNA	0.004501	0.015597	0.039296	0.006626	0.003855		0	0.058369	0.005696	0.086816	0.072107
Novel_000539	XLOC_004983	--	Novel_mRNA	0.025046	0.031405	0.176788	0.050601	0.049714		0.041407	0.029685	0.173337	0.127744	0.114479
Novel_000540	XLOC_004983	--	Novel_mRNA	0	0	0	0	0		0	0	0	0	0
Novel_000541	XLOC_004983	--	Novel_mRNA	0	0.307896	0	0.220079	0.190918		0.048784	0.114072	0.023031	0	0
XM_018049175.1	gene-BACH1	BACH1	protein_coding	8.65591	8.73225	8.27669	10.4159	8.82181		8.48186	5.88628	11.06	9.06937	7.36889
XM_018049134.1	gene-BACH1	BACH1	protein_coding	0.29817	0.260542	0.306936	0.360693	0.491993		0.47421	0.608855	0.380999	0.464374	0.483997
Novel_000017	XLOC_000166	--	Novel_mRNA	0.353757	0.221328	0.136443	0.268355	0.302631		0.275564	0.183964	0.218669	0.313813	0.255182
Novel_000018	XLOC_000166	--	Novel_mRNA	0.037171	0.063646	0.187219	0.040806	0.046427		0	0.070454	0.148739	0.0456	0
LNC_000014	XLOC_000167	--	lincRNA	0	0.137192	0.024012	0.037429	0.075541		0.106962	0.13058	0.14392	0	0.202111
XM_013964618.2	gene-MAP3K7CL	MAP3K7CL	protein_coding	1.87373	1.79704	1.10296	2.43104	0.798217		1.51741	1.51619	1.8382	1.11074	2.11161
XM_005674712.3	gene-MAP3K7CL	MAP3K7CL	protein_coding	0.287631	0	0.536304	0	0.014487		0.338214	0.325595	0	0.283215	0.142742
XM_013964647.2	gene-MAP3K7CL	MAP3K7CL	protein_coding	0	0.056658	0	0.030209	0.573473		0	0.106462	0.00794	0.011566	0.122293
Novel_000019	XLOC_000169	--	Novel_mRNA	0.174567	0.114213	0.149949	0.371935	0.184036		0.056411	0.077063	0.075791	0.149396	0.182247
XM_005674711.3	gene-LOC102183637	LOC102183637	protein_coding	0.124167	0.083972	0.08603	0.043955	0.065163		0.174228	0.071952	0.07396	0.077753	0.13421
XR_001918203.1	gene-LOC108636233	LOC108636233	lncRNA	0.02557	0.042954	0.078673	0.070803	0.039709		0.036615	0.011963	0.014952	0.032687	0
XM_005674713.3	gene-CCT8	CCT8	protein_coding	154.162	129.096	129.614	96.4377	102.942		123.848	162.617	93.1802	126.133	128.835
XM_018049476.1	gene-CCT8	CCT8	protein_coding	0.054714	19.2088	12.2466	0.047957	0.000549		0.037788	18.4229	0.031674	0.030829	10.8689
Novel_000542	XLOC_005037	--	Novel_mRNA	2.46097	0.034315	0.036243	0.024514	0.037361		0.094753	0.045215	0.011716	0.094365	1.40613
Novel_000543	XLOC_005037	--	Novel_mRNA	5.01199	4.71035	5.92837	4.09889	4.13194		3.61258	6.8133	2.48287	4.576	3.62138
XM_013964771.2	gene-USP16	USP16	protein_coding	9.91288	0.72392	0.02125	0.081184	0.051141		10.8187	9.59488	0.052122	14.8601	0.471041
XM_005674717.3	gene-USP16	USP16	protein_coding	2.57541	13.41	11.2363	10.9788	2.58592		2.88126	3.19412	1.07956	2.49281	6.77879
XM_005674718.3	gene-USP16	USP16	protein_coding	3.6914	18.263	14.3356	13.3082	3.58115		3.87388	6.42608	0.852178	6.04224	12.2068
XM_005674714.3	gene-USP16	USP16	protein_coding	3.44107	1.55614	1.92017	1.33303	4.61067		4.19933	5.60023	8.78556	3.786	1.27081
XM_005674716.3	gene-USP16	USP16	protein_coding	6.12858	3.72055	2.58487	1.55786	15.1957		5.47403	8.12763	13.5958	5.44162	2.71415
LNC_000015	XLOC_000171	--	intronic_lncRNA	0.63061	0.789919	0.634179	0.631887	0.460618		0.311425	0.499174	0.527446	0.758507	0.297789
LNC_000485	XLOC_005039	--	intronic_lncRNA	0.2519	0.331994	0.275128	0.280561	0.291672		0.20862	0.209948	0.254257	0.185733	0.235446
LNC_000486	XLOC_005039	--	intronic_lncRNA	0	0	0	0	0		0	0.226321	0.009814	0.010771	0
XM_005674719.3	gene-RWDD2B	RWDD2B	protein_coding	5.6635	5.66514	5.60654	4.06716	5.17823		5.12521	5.36147	5.4169	4.30398	5.4921
XM_005674720.3	gene-LTN1	LTN1	protein_coding	11.6089	11.8477	10.3291	10.6053	10.2816		10.2375	9.04686	13.2939	11.6776	9.62361
Novel_000544	XLOC_005041	--	Novel_mRNA	0.388803	0.257015	0.273866	0.297191	0.259783		0.131842	0.247893	0.285694	0.235004	0.227781
XM_005674721.3	gene-N6AMT1	N6AMT1	protein_coding	2.33873	2.61458	2.62663	2.31679	2.05932		2.23946	3.06256	2.99434	2.0047	1.79274
LNC_000016	XLOC_000177	--	intronic_lncRNA	0.264774	0.372257	0.548174	0.296807	0.787856		0.497489	0.847305	0.542719	0.359058	0.358215
LNC_000017	XLOC_000184	--	lincRNA	0.232027	0	0	0	0		0	0	0	0	0
LNC_000487	XLOC_005046	--	lincRNA	6.43076	5.8981	5.24348	3.91931	4.47337		5.51895	5.9036	3.73733	6.15174	6.67624
Novel_000020	XLOC_000197	--	Novel_mRNA	0.543823	0.647452	0.541148	0.401557	0.548679		0.326285	0.466235	0.323147	0.359995	0.457993
LNC_000488	XLOC_005051	--	lincRNA	0.069513	0.678954	0.282123	0.063739	0.143374		0.821466	0.151278	0	0.390635	0.790798
XR_001297408.2	gene-LOC106503681	LOC106503681	lncRNA	4.55886	14.875	11.8413	1.14279	9.72911		12.0525	8.64435	7.94738	11.1574	14.8401
Novel_000021	XLOC_000200	--	Novel_mRNA	0.011722	0.087528	0.076648	0.013108	0.061896		0.060899	0.016921	0.092279	0.078831	0.042905
LNC_000019	XLOC_000201	--	lincRNA	0.029634	0.132915	0.052876	0	0.081147		0.061418	0	0.073914	0.099954	0.021799
LNC_000018	XLOC_000200	--	lincRNA	0	0	0	0	0		0	0	0	0	0
LNC_000020	XLOC_000228	--	lincRNA	0	0	0	0.053788	0.068854		0	0	0	0	0.03714
LNC_000021	XLOC_000259	--	lincRNA	0.257102	0	0.028752	0	0		0	0	0	0	0
LNC_000489	XLOC_005065	--	lincRNA	0	0	0	0	0		0	0.045163	0	0	0
LNC_000490	XLOC_005066	--	lincRNA	0	0	0	0	0		0	0	0	0	0
LNC_000491	XLOC_005073	--	lincRNA	0	0	0	0	0		0	0	0	0	0.247066
LNC_000492	XLOC_005073	--	lincRNA	0.190035	0.087605	0.104695	0.10821	0.408384		0.380197	0.076745	0.169888	0.048568	0
LNC_000493	XLOC_005105	--	lincRNA	0	0.037342	0	0.060093	0.022494		0	0	0	0	0
LNC_000494	XLOC_005192	--	lincRNA	0.03011	0.225099	0.015759	0.174607	0.069293		0.036526	0.025606	0.192213	0.100655	0.104901
Novel_000545	XLOC_005209	--	Novel_mRNA	0.0905	0.241822	0.046249	0.126707	0.069269		0.16211	0.189504	0.166763	1.3e-05	0.053234
Novel_000546	XLOC_005209	--	Novel_mRNA	0.454491	0.578607	0.507488	1.49856	1.2447		0.705984	0.503799	0.930111	0.684359	0.628799
XM_013965221.2	gene-ADAMTS5	ADAMTS5	protein_coding	26.0669	37.587	26.6572	76.4133	41.1073		49.0077	34.7118	70.624	36.7281	33.9131
Novel_000547	XLOC_005209	--	Novel_mRNA	0.000796	0.004151	0.004128	0.019415	0.00364		0.002097	0.002176	0.01363	0.000537	0.006489
Novel_000548	XLOC_005216	--	Novel_mRNA	2.51767	1.34437	1.93008	1.03213	1.23737		1.40771	1.15379	3.87826	1.25157	1.76923
XM_013965277.2	gene-ADAMTS1	ADAMTS1	protein_coding	31.2863	19.1429	23.6648	11.5084	16.477		19.6899	14.2265	54.2485	15.0521	20.213
LNC_000495	XLOC_005221	--	intronic_lncRNA	0	0.083077	0	0.139635	0		0	0	0	0	0
LNC_000496	XLOC_005221	--	intronic_lncRNA	0.294255	0.08734	0.390112	0.135597	0.25208		0.247478	0.113065	0.460109	0.192831	0.142895
XM_018050308.1	gene-CYYR1	CYYR1	protein_coding	0.039991	0.105735	0.088166	0.314431	0.25419		0.074653	0.025056	0.075583	0.175053	0.3309
XM_018050350.1	gene-CYYR1	CYYR1	protein_coding	0.003932	0.013868	0.021338	0.012522	0.010947		0.008497	0.008976	0.01682	0.008841	0
XM_013965342.2	gene-CYYR1	CYYR1	protein_coding	10.7758	8.57564	13.7152	8.83357	10.0725		9.98352	6.3729	21.5345	9.59262	8.24954
LNC_000022	XLOC_000318	--	lincRNA	0	0.02546	0	0	0		0	0.246557	0	0.105622	0
LNC_000023	XLOC_000318	--	lincRNA	0	0.052531	0	0	0.120413		0.198874	0.059613	0.000774	0.089715	0.061876
LNC_000024	XLOC_000318	--	lincRNA	0	0.084029	0	0	0		0.07959	0	0.267625	0	0
XR_001297456.2	gene-LOC106503722	LOC106503722	lncRNA	0.177978	0.125358	0.119592	0.325129	0.216259		0.170097	0.056016	0.189298	0.107007	0.050924
XR_309707.3	gene-LOC102186800	LOC102186800	lncRNA	0.399752	0.517765	0.244676	0.299176	0.346715		0.230473	0.174608	0.330218	0.460633	0.173997
XM_018050523.1	gene-APP	APP	protein_coding	76.4081	72.6205	131.665	121.277	94.5668		107.353	88.7094	87.6261	91.669	104.802
XM_018050579.1	gene-APP	APP	protein_coding	3.55164	3.09284	2.62074	11.4683	4.14166		7.18552	4.11182	3.49334	6.83671	5.05643
XM_018050642.1	gene-APP	APP	protein_coding	8.68161	8.20611	15.1777	8.45324	11.2182		5.90554	5.16276	21.3102	10.5631	12.0577
XM_018050701.1	gene-APP	APP	protein_coding	3.30175	2.80861	2.2936	8.74103	3.40496		6.42112	3.92267	3.3095	6.31465	4.45243
XM_018050752.1	gene-APP	APP	protein_coding	3.72128	4.29446	8.36706	5.81796	10.6452		3.53619	4.49714	9.21977	4.24177	4.84815
XM_018050829.1	gene-APP	APP	protein_coding	2.56398	2.16603	1.99422	5.25026	2.88323		3.79277	2.8279	3.19068	3.66576	3.65067
Novel_000549	XLOC_005244	--	Novel_mRNA	9.28055	7.00851	14.2658	14.1874	11.5274		9.83	9.35896	8.88481	10.4405	11.0736
Novel_000022	XLOC_000341	--	Novel_mRNA	0.496205	0.362375	0.460047	0.466174	0.306355		0.315006	0.271842	0.3355	0.299854	0.240905
XM_005674734.3	gene-GABPA	GABPA	protein_coding	9.78264	4.83054	4.19435	2.54216	0.788411		7.6227	3.17877	8.43183	2.31799	4.27555
XM_013965498.2	gene-GABPA	GABPA	protein_coding	0.007969	0.024966	1.46688	0.318757	0.493647		0.137981	0.831114	3.44791	0.032375	1.13967
XM_018050922.1	gene-GABPA	GABPA	protein_coding	2.70764	6.05975	5.1699	7.76787	13.3932		2.74133	3.72047	3.0884	12.2837	4.27251
XM_005674733.3	gene-GABPA	GABPA	protein_coding	3.49849	6.70869	3.59983	5.2961	1.12656		5.48854	5.81587	2.67419	1.4008	3.20056
XM_005674730.3	gene-ATP5J	ATP5J	protein_coding	86.357	98.5264	88.1546	66.5104	97.2603		94.0339	108.446	66.2561	95.4098	94.9086
XM_005674729.2	gene-ATP5J	ATP5J	protein_coding	42.9758	29.2293	39.4034	30.1477	31.4714		37.7525	71.4415	39.789	49.0323	53.4298
Novel_000023	XLOC_000343	--	Novel_mRNA	0.048965	0	0.108103	0.014333	0		0	0	0	0	0
Novel_000024	XLOC_000343	--	Novel_mRNA	0.018539	0	0	0.001065	0		0	0.158228	0.24392	0.122617	0
Novel_000025	XLOC_000343	--	Novel_mRNA	0.056551	0	0.046367	0	0		0.155518	0	0	0.086665	0
Novel_000026	XLOC_000343	--	Novel_mRNA	0	0	0	0.153718	0		0	0	0	0	0.127882
Novel_000027	XLOC_000343	--	Novel_mRNA	0.099654	0.229027	0.068338	0.177062	0.265428		0.120379	0	0	0.082506	0.115873
XM_018051483.1	gene-JAM2	JAM2	protein_coding	4.39622	0	4.7542	6.13952	0		4.12934	0.300261	4.45098	1.96821	5.77785
XR_001918372.1	gene-JAM2	JAM2	protein_coding	4.12383	3.88776	3.79086	4.05491	8.82679		2.14057	1.9158	2.0025	1.0208	3.36404
XM_005674736.2	gene-JAM2	JAM2	protein_coding	5.08974	6.71906	8.57417	6.15959	13.562		8.9017	5.99699	9.93766	10.7464	7.90385
XM_005674737.3	gene-MRPL39	MRPL39	protein_coding	37.6654	42.332	36.3868	34.4696	36.7909		37.3027	44.49	28.28	35.5926	43.1919
XM_005674756.3	gene-NCAM2	NCAM2	protein_coding	0.15042	0.133881	0.055777	0.051949	0.130089		0.078149	0.082862	0.280662	0.070554	0.087188
LNC_000025	XLOC_000358	--	intronic_lncRNA	0	0	0	0	0		0	0	0.108109	0	0
XM_013966137.2	gene-NCAM2	NCAM2	protein_coding	0.135863	0.186465	0.075316	0	0.029919		0	0.047093	0.034443	0.065725	0.032069
LNC_000497	XLOC_005306	--	lincRNA	0	0	0	0	0.062407		0	0	0	0	0
LNC_000498	XLOC_005313	--	lincRNA	0	0	0	0	0.025434		0	0.064761	0	0.221049	0.391911
XM_018051693.1	gene-TMPRSS15	TMPRSS15	protein_coding	0	0	0	0	0		0.037441	0.010946	0	0.088218	0.039403
XM_018051724.1	gene-CHODL	CHODL	protein_coding	1.84892	1.99421	2.41004	0.385152	1.3044		1.19007	1.24158	1.40141	0.846831	1.58289
LNC_000026	XLOC_000367	--	intronic_lncRNA	0.056987	0.067147	0.273828	0	0.056855		0.166591	0.083065	0	0	0.052355
LNC_000499	XLOC_005449	--	lincRNA	0.077561	0.256206	0.130723	0.18645	0.124915		0.154662	0.05814	0.068977	0.151506	0.106407
LNC_000500	XLOC_005463	--	lincRNA	0.023277	0.097178	0.053539	0.129168	0.117743		0.102959	0.074265	0.034702	0.065818	0.076901
LNC_000501	XLOC_005504	--	lincRNA	0.045488	0.111944	0.008888	0.161105	0.16367		0.052062	0.102004	0.125205	0.122755	0.079828
Novel_000550	XLOC_005514	--	Novel_mRNA	0.142396	0.232777	0.161116	0.219341	0.215364		0.252442	0.147901	0.149601	0.195451	0.135848
Novel_000554	XLOC_005515	--	Novel_mRNA	0.136788	0.213647	0.149314	0.229668	0.194295		0.146202	0.100015	0.132436	0.149593	0.147607
Novel_000555	XLOC_005516	--	Novel_mRNA	0.11119	0.241419	0.163757	0.295378	0.113932		0.169401	0.182229	0.174157	0.235662	0.18094
LNC_000502	XLOC_005514	--	antisense_lncRNA	0.22291	0.059204	0	0.025439	0.03267		0.029706	0.015107	0	0.039999	0
Novel_000551	XLOC_005514	--	Novel_mRNA	0.072659	0.077808	0	0.268261	0.148979		0	0	0.146375	0.185706	0.131118
Novel_000552	XLOC_005514	--	Novel_mRNA	0.072798	0.199874	0.14898	0.062315	0.106105		0	0	0.054889	0.030818	0.081097
LNC_000506	XLOC_005518	--	lincRNA	0.125124	0.282213	0.098387	0.402598	0.239874		0.278469	0.071344	0.170378	0.215212	0.146972
LNC_000503	XLOC_005514	--	antisense_lncRNA	0.345041	0.368099	0.157651	0.15005	0.137921		0.272043	0.161494	0.28491	0.330482	0.082805
Novel_000556	XLOC_005534	--	Novel_mRNA	0.199825	0.300433	0.181201	0.450694	0.28683		0.365747	0.181782	0.237957	0.357563	0.238062
LNC_000504	XLOC_005514	--	intronic_lncRNA	0.097835	0.28647	0.011819	0.407455	0.139619		0	0.246969	0.071635	0.067625	0.058053
XM_005674758.3	gene-C1H21orf91	C1H21orf91	protein_coding	1.09359	2.60832	6.71016	2.5011	1.638		0.099105	2.55895	0.761824	0.021429	0.989483
XM_018051818.1	gene-C1H21orf91	C1H21orf91	protein_coding	0.828759	0.391736	0.185837	1.39588	0.736835		3.6976	0.073522	1.79864	8.34166	0.590942
XM_018051751.1	gene-C1H21orf91	C1H21orf91	protein_coding	9.09057	10.2483	1.31452	12.4027	16.5263		4.75151	7.6342	9.66195	4.43558	6.19563
LNC_000505	XLOC_005514	--	intronic_lncRNA	0.061625	0.051486	0.040884	0.033635	0.034897		0.001843	0.03347	0	0.263427	0.065624
Novel_000553	XLOC_005514	--	Novel_mRNA	0.690711	0.251185	0.318243	0.391697	0.956299		0.484438	0.607537	0.391826	0.446292	0.249944
LNC_000027	XLOC_000369	--	lincRNA	0	0	0	0	0		0	0.043934	0	0	0
LNC_000507	XLOC_005560	--	antisense_lncRNA	0.078788	0.088069	0.286317	0.158642	0.110357		0.045919	0.02726	0.19007	0	0
NM_001289948.1	gene-BTG3	BTG3	protein_coding	54.3835	42.8134	31.9297	39.5124	32.6365		31.664	36.7579	27.6886	41.1809	30.6958
XM_018052077.1	gene-CXADR	CXADR	protein_coding	0.789331	0.210248	0.377105	0.616656	0.275145		0.281246	0.609178	0.288834	0.1202	0.284453
XM_018051967.1	gene-CXADR	CXADR	protein_coding	3.16044	0.400526	0.373712	0.711439	0.616723		0.549375	1.32169	1.14729	0.962749	1.64117
XM_018052031.1	gene-CXADR	CXADR	protein_coding	0.291247	0.004349	0.009237	0.005125	0		0.007053	0.075044	0.166753	0.07684	0.099973
XM_018051901.1	gene-CXADR	CXADR	protein_coding	31.5046	12.7654	13.515	13.4177	13.5656		9.23949	10.3419	22.7233	10.8417	10.0083
Novel_000028	XLOC_000370	--	Novel_mRNA	1.48468	0.467752	0.757971	0.707259	0.699183		0.395179	0.407914	0.767197	0.554337	0.510073
LNC_000028	XLOC_000370	--	lincRNA	0	0	0	0	0		0	0.249536	0	0	0
Novel_000029	XLOC_000411	--	Novel_mRNA	0	0	0	0	0		0	0	0	0	0
Novel_000030	XLOC_000411	--	Novel_mRNA	0	0.002771	0	0.019171	0.047102		0	0	0.005266	0.005604	0
Novel_000031	XLOC_000411	--	Novel_mRNA	0.604846	0.749941	0.467325	0.603083	1.3872		0.642251	0.045829	0.407657	0.949619	0.609094
LNC_000029	XLOC_000411	--	lincRNA	0	0	0	0	0.359217		0	0	0	0	0
LNC_000030	XLOC_000411	--	lincRNA	0	0.344667	0	0.018379	0		0.026297	0.45552	0	0.059408	0.019348
Novel_000032	XLOC_000411	--	Novel_mRNA	0	0	0	0	0		0	0	0	0	0
LNC_000031	XLOC_000411	--	lincRNA	0.266089	0.021339	0.051468	0.057633	0.068963		0.207865	0.161153	0.041131	0	0.260071
Novel_000033	XLOC_000411	--	Novel_mRNA	0	0.002714	0	0.003381	0.000712		0.001266	0.00102	0.000532	0	0
LNC_000032	XLOC_000411	--	lincRNA	0.023991	0.071684	0.06914	0.087856	0.013849		0.027158	0	0	0.175122	0
LNC_000033	XLOC_000503	--	lincRNA	0	0	0	0	0		0	0	0	0	0
LNC_000508	XLOC_005579	--	lincRNA	0	0	0.057881	0	0.087015		0.037556	0	0	0	0.02913
LNC_000509	XLOC_005588	--	lincRNA	0	0	0	0.104953	0.155201		0	0	0	0	0.077003
LNC_000510	XLOC_005589	--	lincRNA	0	0.205125	0	0.076218	0.222317		0.031	0.017515	0.099856	0	0
LNC_000511	XLOC_005617	--	lincRNA	0.025204	0.03739	0.057096	0.206451	0.018245		0.158404	0.109701	0	0.073573	0.123555
LNC_000512	XLOC_005619	--	lincRNA	0.060326	0.051339	0.06471	0.098196	0		0.0599	0.024169	0.029692	0.06243	0.025111
Novel_000558	XLOC_005637	--	Novel_mRNA	0.11184	0.226325	0.132875	0.224443	0.175469		0.152717	0.102703	0.122885	0.102499	0.160635
LNC_000034	XLOC_000513	--	lincRNA	0.387891	0.341775	0.326061	0.321265	0.461507		0.028446	0.312387	0.016125	0.050264	0.065672
Novel_000034	XLOC_000513	--	Novel_mRNA	0	0	0.332127	0	0		0.27944	0.172924	0	0	0.105255
Novel_000035	XLOC_000513	--	Novel_mRNA	0	0	0	0	0		0.198048	0.00155	0.209803	0	0
Novel_000036	XLOC_000513	--	Novel_mRNA	0	0	0.018274	0	0		0	0	0	0	0.000928
LNC_000035	XLOC_000513	--	lincRNA	0.098259	0.065675	0.017819	0.00825	0.044619		0.041283	0.032625	0.068142	0.116734	0.099416
LNC_000036	XLOC_000513	--	lincRNA	0.062504	0.197066	0.041512	0.185952	0.080924		0	0	0	0	0
LNC_000037	XLOC_000513	--	lincRNA	0.0323	0	0.08289	0.168556	0.113431		0	0.078555	0	0.070616	0
Novel_000037	XLOC_000513	--	Novel_mRNA	0	0	0	0	0		0	0	0	0	0
LNC_000038	XLOC_000513	--	lincRNA	0	0	0	0	0		0	0	0	0	0
LNC_000039	XLOC_000513	--	lincRNA	0.077871	0	0	0.050295	0		0	0.012771	0.091822	0	0.150001
Novel_000038	XLOC_000513	--	Novel_mRNA	0	0	0.0153	0.031896	0		0	0	0	0.054498	0.246124
XR_001918469.1	gene-LOC102176916	LOC102176916	lncRNA	3.55798	2.87192	1.42068	2.91241	2.13015		2.56877	2.92713	1.25789	2.465	3.32554
XR_001918463.1	gene-LOC102176916	LOC102176916	lncRNA	2.08803	2.52439	1.80548	3.09629	2.93144		1.79107	3.49309	2.5834	2.70496	4.00138
XR_001918465.1	gene-LOC102176916	LOC102176916	lncRNA	2.64692	6.09606	3.88885	3.26424	3.99278		6.44862	2.47061	2.20479	6.59197	4.59033
LNC_000040	XLOC_000513	--	lincRNA	0	0	0.000582	0.001917	0.003331		0.120063	0	0	0	0
LNC_000041	XLOC_000513	--	lincRNA	0.194014	0.004548	0.013667	0.291292	0.591284		0	0	0	0.860976	0.077954
LNC_000042	XLOC_000513	--	lincRNA	0.044658	0.048933	0.029635	0.035754	0.05895		0.033373	0.170817	0.037849	0.046544	0.04052
LNC_000043	XLOC_000513	--	lincRNA	0.067043	0.03225	0.055539	0.064026	0.093389		0.093413	0.084515	0.066204	0.151499	0.012484
LNC_000044	XLOC_000513	--	lincRNA	0.260049	0.336281	0	0	0		0.091877	0	0	0	0.306549
LNC_000513	XLOC_005638	--	lincRNA	1.44303	1.96428	0.944261	1.9471	1.88346		1.77546	0.911488	1.12621	1.92711	1.65272
LNC_000514	XLOC_005639	--	lincRNA	1.20111	1.57231	0.639643	1.52537	1.33841		1.46811	0.91137	1.02597	1.49938	1.54814
XR_001918460.1	gene-LOC102176916	LOC102176916	lncRNA	2.38591	2.64573	1.75656	2.59923	3.83014		2.38244	1.72839	1.7246	3.00957	3.44317
LNC_000515	XLOC_005640	--	lincRNA	2.20589	2.30381	1.11885	2.01685	1.53725		2.20909	1.35512	1.50317	2.32478	2.17912
LNC_000045	XLOC_000513	--	lincRNA	0	0	0	0	0		0	0	0	0	0
Novel_000559	XLOC_005641	--	Novel_mRNA	0.471453	1.01965	0.425324	1.07666	0.809436		0.737842	0.530353	0.743924	0.759654	0.65836
XR_001918455.1	gene-LOC102176916	LOC102176916	lncRNA	1.38566	1.70942	0.761042	2.11354	1.61822		1.62864	1.79523	1.05827	1.53326	1.29838
XR_001918451.1	gene-LOC102176916	LOC102176916	lncRNA	1.41769	2.14146	1.08302	2.19935	1.89252		1.9566	1.11707	2.12806	2.04521	1.95169
LNC_000046	XLOC_000513	--	lincRNA	0.091325	0.098839	0	0.008163	0.031329		0.056016	0.034789	0.009491	0.010273	0.102058
LNC_000047	XLOC_000513	--	lincRNA	0.289871	0.00862	0	0.138258	0		0.274954	0.203602	0.044284	0	0.128643
LNC_000516	XLOC_005642	--	lincRNA	0.392817	1.02348	0.481577	1.31257	1.19597		1.05995	0.484653	0.714868	1.01848	0.649505
LNC_000048	XLOC_000513	--	lincRNA	0.16289	0.207189	0.035659	0.099065	0.090672		0.035652	0.128752	0.013266	0.125071	0.09584
LNC_000517	XLOC_005643	--	lincRNA	0.396471	0.497353	0.30707	0.577464	0.378598		0.574692	0.269669	0.38449	0.544218	0.44253
LNC_000050	XLOC_000659	--	lincRNA	0.064129	0	0	0	0		0.277176	0	0	0	0
Novel_000560	XLOC_005644	--	Novel_mRNA	0.404993	0.759878	0.387589	0.605224	0.633298		0.553495	0.286159	0.625123	0.640963	0.541508
Novel_000557	XLOC_005635	--	Novel_mRNA	0.468139	0.768399	0.742435	1.03791	0.764527		0.718866	0.41364	0.704285	0.850396	0.776883
LNC_000049	XLOC_000513	--	lincRNA	0	0	0	0	0		0.021958	0	0.100026	0	0
Novel_000039	XLOC_000513	--	Novel_mRNA	0.013031	0.03484	0.070588	0.030427	0.129941		0.021461	0.029497	0.071439	0.096991	0.039393
LNC_000518	XLOC_005645	--	lincRNA	0.099322	0.079347	0.269495	0.189278	0.031082		0.093063	0.13235	0.180263	0.157714	0.189194
XM_018052771.1	gene-USP25	USP25	protein_coding	1.4947	1.25213	0.980324	2.17922	1.4104		1.76553	0.084521	4.15939	2.24805	1.95949
XM_018052497.1	gene-USP25	USP25	protein_coding	0.184048	1.14712	0.856424	1.83101	1.15708		2.16418	1.41415	1.99351	1.29731	1.33872
XM_018052541.1	gene-USP25	USP25	protein_coding	0.12628	0.878441	0.774169	0.945413	0.853545		0	0.778821	0	0.804321	1.03861
XM_018052437.1	gene-USP25	USP25	protein_coding	0.109919	0.777237	0.707471	0.799017	0.804931		0.000868	0.662492	0.001491	0.677461	0.793236
XM_018052607.1	gene-USP25	USP25	protein_coding	0.104627	0.759307	0	0.776771	0		0	0.622167	0	0	0
XM_018052748.1	gene-USP25	USP25	protein_coding	0.110049	1.05048	0.814607	1.01033	0.935327		0	0.780921	0	0.825794	0.999779
XM_018052677.1	gene-USP25	USP25	protein_coding	1.06674	0.535925	2.51334	0.902516	2.72216		1.607	1.5261	1.69293	0.784727	0.812667
XM_018052795.1	gene-USP25	USP25	protein_coding	3.16695	0.649681	0	0.819463	0		1.10888	1.44275	0.740604	0	0
XM_018052829.1	gene-USP25	USP25	protein_coding	6.62962	0.603253	3.02338	1.07593	2.42273		1.86065	1.60316	1.70473	1.17686	1.01715
LNC_000051	XLOC_000709	--	intronic_lncRNA	0	0	0	0	0		0	0	0.17074	0	0
Novel_000040	XLOC_000709	--	Novel_mRNA	0.420069	0.371458	0.227991	0.665784	0.170822		0.370556	0	0	0.532241	0.275113
Novel_000041	XLOC_000709	--	Novel_mRNA	0	0	0.020493	0	0		0	0	0	0	0
Novel_000042	XLOC_000709	--	Novel_mRNA	0	0.037781	0	0.006259	0		0	0.270077	0.266464	0.013716	0
Novel_000043	XLOC_000709	--	Novel_mRNA	0	0	0	0.143677	0.057198		0.201207	0.095912	0.115365	0.059855	0.004402
Novel_000044	XLOC_000709	--	Novel_mRNA	0	0	0	0	0.829135		0	0.175089	0.193335	0	0.034329
Novel_000045	XLOC_000709	--	Novel_mRNA	0	0.0988	0.014691	0.024178	0		0	0.244948	0.177035	0.012675	0.143965
LNC_000052	XLOC_000709	--	intronic_lncRNA	0.273325	0	0.509084	0	0		0.008836	0	0	0	0.315047
LNC_000519	XLOC_005651	--	lincRNA	0.234631	0.0854	0.095847	0	0.050435		0	0.068539	0.219186	0	0.039233
XR_001918572.1	gene-LOC102177926	LOC102177926	lncRNA	1.36484	0.557517	1.11762	0.445496	2.95583		0.074316	1.33326	2.73179	0.307756	1.11304
Novel_000561	XLOC_005682	--	Novel_mRNA	0.015286	0.11532	0.03572	0	0.065157		0.023779	0.246993	0	0	0.108716
XM_018049328.1	gene-LOC108636217	LOC108636217	protein_coding	3.64391	10.9543	7.42925	8.65104	8.58192		5.76165	7.83226	6.48205	7.85616	5.0021
Novel_000562	XLOC_005687	--	Novel_mRNA	0.158715	0.309338	0.120094	0.104523	0.1525		0.1791	0	0.112794	0	0.084902
Novel_000563	XLOC_005687	--	Novel_mRNA	0.243538	0.591909	0.174427	0.123223	0.140123		0.082408	0.012854	0.166807	0.034352	0.059546
Novel_000564	XLOC_005687	--	Novel_mRNA	0	0.002753	0.005196	0.011391	0.00759		0.014892	0.002616	0	0.000884	0.000585
Novel_000565	XLOC_005687	--	Novel_mRNA	0.008052	0.393486	0.106316	0.212359	0.417785		0.04198	0.052523	0.01607	0.356487	0.031868
Novel_000566	XLOC_005687	--	Novel_mRNA	0.139103	0	0.302578	0.171429	0.275253		0	0.259355	0.13402	0.21285	0.170589
Novel_000567	XLOC_005687	--	Novel_mRNA	0	0.559225	0	0	0		0	0	0.141804	0	0
Novel_000568	XLOC_005687	--	Novel_mRNA	0	0	0	0	0		0	0	0	0.167398	0
Novel_000569	XLOC_005687	--	Novel_mRNA	0	0	0	0	0		0	0	0	0.191472	0
Novel_000570	XLOC_005687	--	Novel_mRNA	0	0	0	0	0		0	0	0	0.469782	0
Novel_000571	XLOC_005687	--	Novel_mRNA	0.047604	0.079812	0.060391	0.130304	0.06405		0.105548	0.059803	0	0.000129	0.053235
Novel_000572	XLOC_005687	--	Novel_mRNA	0	0.399236	0	0	0		0	0	0.11438	0	0
Novel_000573	XLOC_005687	--	Novel_mRNA	0.071444	0	0.124061	0.141258	0.132183		0	0.169647	0.279405	0.078023	0.080391
Novel_000574	XLOC_005687	--	Novel_mRNA	0.153432	0	0.257288	0.108137	0.18391		0	0.141634	0.160174	0.062321	0.215295
Novel_000575	XLOC_005687	--	Novel_mRNA	0.0696	0.123215	0.171217	0.168271	0.113462		0.164727	0.093812	0	0.000166	0.05149
Novel_000576	XLOC_005687	--	Novel_mRNA	0.060551	0	0.078258	0.093904	0.095049		0	0.087738	0	0.046745	0.085024
Novel_000577	XLOC_005687	--	Novel_mRNA	0.064765	0	0.123847	0.099481	0.100478		0.14714	0.147885	0.004639	0.046491	0.092586
Novel_000578	XLOC_005687	--	Novel_mRNA	0.09227	0.081667	0.108187	0.095288	0.096761		0.239069	0.133157	0	0.061725	0.088709
Novel_000579	XLOC_005687	--	Novel_mRNA	0.241329	0.18557	0.447138	0.333081	0.220211		0.381791	0.243559	0.018288	0.000243	0.132627
LNC_000520	XLOC_005687	--	intronic_lncRNA	0	0.014441	0.241805	0.029122	0.019042		0.028251	0	0.018118	0.018233	0
Novel_000580	XLOC_005687	--	Novel_mRNA	0.08196	0.18652	0.118004	0.125618	0.103196		0.255783	0.136249	0.179622	0.061064	0.163695
Novel_000581	XLOC_005687	--	Novel_mRNA	0.074495	0.095424	0.120595	0.120156	0.092399		0.048525	0.136289	0	0.039179	0.128544
Novel_000582	XLOC_005687	--	Novel_mRNA	0.109945	0.116412	0.404418	0.132567	0.195605		0.102944	0.188392	0.242569	0.04888	0.139262
XM_018052861.1	gene-NRIP1	NRIP1	protein_coding	36.2702	63.3431	68.2843	60.2155	54.4815		59.3422	65.8131	47.3026	55.6668	53.1194
LNC_000053	XLOC_000739	--	lincRNA	0.277368	0.664876	0.360699	0.67504	0.415355		0.268947	0.583231	0.36552	0.450832	0.364526
LNC_000521	XLOC_005709	--	antisense_lncRNA	0.165643	0.176631	0.027627	0.35517	0.368749		0.101626	0.21258	0.134722	0.21211	0.056772
XM_018053029.1	gene-SAMSN1	SAMSN1	protein_coding	0	0	0	0	0		0	0	0	0.031864	0
LNC_000522	XLOC_005712	--	intronic_lncRNA	0.154321	0.24933	0.098341	0.142869	0.157591		0.149837	0.146492	0.360731	0.148552	0.019188
XM_005674768.2	gene-SAMSN1	SAMSN1	protein_coding	2.92187	3.03138	1.85452	4.60627	3.11209		2.76354	3.73242	6.47596	3.69814	2.31146
XM_005674769.3	gene-HSPA13	HSPA13	protein_coding	28.3835	28.7399	18.626	20.7632	16.6414		21.8479	20.6357	23.9757	26.5146	19.3164
LNC_000523	XLOC_005759	--	intronic_lncRNA	0	0	0	0	0		0.015196	0	0.1229	0	0.104747
LNC_000524	XLOC_005759	--	intronic_lncRNA	0.235235	0.20298	0.141249	0.180517	0.113237		0.06941	0.121015	0.076095	0.102054	0.037308
LNC_000054	XLOC_000834	--	intronic_lncRNA	0	0	0.009067	0.010234	0.019804		0.029286	0.007692	0.146397	0	0.067849
XM_018053229.1	gene-LOC102181811	LOC102181811	protein_coding	0.498965	0.741135	0	0.95507	0.42278		0.633624	0.139918	0.146756	0.492642	0.499021
XM_018053178.1	gene-LOC102181811	LOC102181811	protein_coding	0.979377	1.11353	2.59113	3.98309	2.57184		1.42024	2.04888	6.91476	1.5564	1.77771
LNC_000055	XLOC_000834	--	intronic_lncRNA	0.044863	0.015412	0.080228	0.113667	0.095406		0.024769	0.032413	0.028805	0	0.007409
LNC_000056	XLOC_000834	--	intronic_lncRNA	0	0	0.007058	0.008597	0.012084		0	0	0	0	0
LNC_000525	XLOC_005764	--	lincRNA	0	0.080286	0	0.037691	0.042843		0.315137	0.159926	0.145186	0.029038	0.095409
Novel_000046	XLOC_000835	--	Novel_mRNA	0.000115	0.14632	0.04819	0.161119	0.066285		0.043701	0.036306	0.101567	0.033308	0.043868
XM_018053490.1	gene-RBM11	RBM11	protein_coding	0.113893	0.151145	0.134966	0	0.33318		0.173523	0.322084	0.139007	0.112482	0.102129
XM_005674770.3	gene-RBM11	RBM11	protein_coding	1.12402	0.529403	0.97932	0.348216	0.484343		0.681935	2.07635	0.665436	1.27285	0.403979
XM_013967692.2	gene-RBM11	RBM11	protein_coding	0.013681	0.212101	0.005366	0.012541	0.035268		0.672552	0.266678	0.005077	0.343731	0.020826
XM_018053315.1	gene-RBM11	RBM11	protein_coding	0.395134	0.521336	0.739971	0.54298	1.29246		0.366277	0.316122	0.447435	0.551298	1.03757
LNC_000057	XLOC_000835	--	intronic_lncRNA	0	0.089934	0.416136	0.071929	0.232213		0.072085	0.348442	0	0.135675	0.120718
Novel_000047	XLOC_000835	--	Novel_mRNA	0.066221	0	0	0	0.089546		0	0	0	0	0.067489
XM_018049348.1	gene-LIPI	LIPI	protein_coding	0.138079	0.014356	0.07317	0.07257	0.135551		0.092304	0.074795	0.071553	0.127771	0.06559
LNC_000526	XLOC_005773	--	lincRNA	0	0	0.058958	0	0		0	0	0	0	0
XM_005674776.3	gene-ROBO2	ROBO2	protein_coding	0.183995	0.390805	0.23675	0.164288	0.268138		0.097114	0.082423	0.278882	0.217199	0.191173
XM_018053546.1	gene-ROBO2	ROBO2	protein_coding	0.083082	0.084313	0.056638	0.091354	0.110663		0	0	0.080016	9.25891	0.053662
XM_005674777.3	gene-ROBO2	ROBO2	protein_coding	0.371207	0.52009	0.597239	0.226076	0.518263		0.468459	0.589281	0.607491	0.716314	0.27641
XM_018053521.1	gene-ROBO2	ROBO2	protein_coding	0.080273	0.085416	0.069018	0.090619	0.098274		0.121149	0.081429	0.103546	0	0.061709
XM_018053534.1	gene-ROBO2	ROBO2	protein_coding	2.49478	2.54786	1.83032	2.33257	3.36586		1.66405	1.33721	2.77592	3.81689	1.59706
XM_018053603.1	gene-ROBO2	ROBO2	protein_coding	10.6304	13.3882	14.4968	12.121	18.3597		11.3786	8.55578	18.1136	0.134101	9.3499
Novel_000583	XLOC_005802	--	Novel_mRNA	0.077899	0.005053	0.176075	0.114774	0.517685		0.021175	0	0.011202	0.379517	0
Novel_000584	XLOC_005802	--	Novel_mRNA	0	0	0	0.042663	0		0.064915	0	0.123978	0.002483	0.112942
Novel_000585	XLOC_005802	--	Novel_mRNA	0	0.066135	0	0.046288	0		0.059458	0.056919	0.151189	0.03845	0
Novel_000586	XLOC_005802	--	Novel_mRNA	0.287396	0.141431	0.456769	0.114394	0.165554		0.082101	0.21997	0.11759	0	0.018155
Novel_000587	XLOC_005802	--	Novel_mRNA	0.061955	0.357574	0.017227	0.23482	0.079087		0.230239	0.039993	0.400671	0	0.35942
Novel_000588	XLOC_005802	--	Novel_mRNA	0	0	0	0	0.002661		0.00122	0	0	0	0
LNC_000527	XLOC_005819	--	lincRNA	0.126508	0	0	0	0		0.258674	0	0	0.153595	0
Novel_000048	XLOC_000915	--	Novel_mRNA	0.063362	0.172352	0.16511	0	0.263936		0.317842	0.261734	0.104098	0.104662	0.189553
Novel_000049	XLOC_000915	--	Novel_mRNA	0	0.272153	0.130293	0	0		0	0.003622	0	0	0
Novel_000050	XLOC_000915	--	Novel_mRNA	0	0	0	0	0		0.13485	0.030236	0	0	0
Novel_000051	XLOC_000915	--	Novel_mRNA	0.03683	0.109903	0.087218	0.170883	0		0	0.023496	0.035941	0.064033	0.01796
LNC_000528	XLOC_005833	--	lincRNA	0	0	0	0	0		0	0	0	0	0
XM_013968213.2	gene-LOC102183454	LOC102183454	protein_coding	1.3118	2.9574	1.2834	4.71975	4.44711		2.61096	1.42344	4.90322	2.48759	1.49973
Novel_000052	XLOC_000921	--	Novel_mRNA	0.685211	0.969354	0.898841	0.432816	0.603317		0.65159	0.702187	1.01665	0.901235	0.793775
XM_005674783.3	gene-ROBO1	ROBO1	protein_coding	3.82593	3.235	5.4176	1.66821	4.65924		3.25311	3.14927	2.92577	6.74422	3.55444
XM_005674785.3	gene-ROBO1	ROBO1	protein_coding	3.4524	1.48278	5.99383	1.16063	3.28704		4.09069	2.67294	2.5416	2.39333	4.65382
XM_005674780.3	gene-ROBO1	ROBO1	protein_coding	0	1.26309	0	0.180618	0		0.005376	0	0.219464	0.107396	0
XM_013968529.2	gene-ROBO1	ROBO1	protein_coding	0	0.219242	0.107677	0.237848	0		0.106398	0	0.285669	0	0
XM_013968306.2	gene-ROBO1	ROBO1	protein_coding	0	0.313178	0.084696	0.259027	0		0.113319	0	0.397511	0	0
XM_013968475.2	gene-ROBO1	ROBO1	protein_coding	0.138225	0.336147	0.151833	0.267323	0		0.167665	0	0.436228	0	0.121269
XM_018053813.1	gene-ROBO1	ROBO1	protein_coding	0.006304	0.324129	0.166667	0.296164	0.042272		0.189261	0.116269	0.429513	0.038092	0
Novel_000053	XLOC_000924	--	Novel_mRNA	0.182165	0.460296	0.412415	0.235214	0.198555		0.315958	0.181582	0.405694	0.496086	0.359043
Novel_000054	XLOC_000924	--	Novel_mRNA	0.177032	0.067995	0.256157	0.084261	0.314656		0.046577	0.104546	0.181739	0	0.085346
LNC_000058	XLOC_000924	--	intronic_lncRNA	0	0	0	0.066956	0		0	0	0	0	0
LNC_000059	XLOC_000925	--	antisense_lncRNA	0	0	0	0	0.038128		0	0	0	0	0
LNC_000060	XLOC_000930	--	lincRNA	0	0	0	0	0		0	0	0	0	0
LNC_000061	XLOC_000941	--	lincRNA	0	0	0.064776	0	0.063687		0	0.353103	0	0	0
LNC_000062	XLOC_000949	--	intronic_lncRNA	0.19511	0	0	0.015004	0		0	0	0	0	0
Novel_000055	XLOC_000949	--	Novel_mRNA	0.490265	0.447079	0.572352	0.381442	0.398385		0.327833	0.369197	0.285624	0.363787	0.376524
XM_018054118.1	gene-GBE1	GBE1	protein_coding	28.0494	25.3283	28.8651	20.5198	22.1993		27.0805	27.6632	22.3692	29.4991	24.6737
LNC_000529	XLOC_005887	--	lincRNA	0	0	0	0	0		0	0	0.289501	0	0
LNC_000530	XLOC_005923	--	lincRNA	0.025584	0.120268	0.03152	0.058742	0.174439		0.019675	0	0.011306	0.14263	0.009561
Novel_000589	XLOC_005965	--	Novel_mRNA	0.068353	0.168352	0.136708	0.064629	0.125751		0.101315	0.041819	0.045883	0.116676	0.010618
XM_005674791.3	gene-CADM2	CADM2	protein_coding	0	0	0	0	0		0	0	0	0	0
XM_005674789.3	gene-CADM2	CADM2	protein_coding	0.021466	0.109983	0.015863	0.011051	0.02461		0.03512	0.006485	0.093689	0.014921	0.002695
XM_018054195.1	gene-CADM2	CADM2	protein_coding	0	0	0	0	0		0	0	0	0	0
LNC_000531	XLOC_005984	--	lincRNA	0.190657	0	0	0	0		0	0	0	0	0
Novel_000056	XLOC_000979	--	Novel_mRNA	0.315694	0.116561	0.061063	0.076544	0.043855		0.006657	0.073378	0.172477	0.127851	0.10739
Novel_000057	XLOC_000979	--	Novel_mRNA	0	0	0	0	0		0	0.091634	0	0	0.08534
Novel_000058	XLOC_000979	--	Novel_mRNA	0	0	0.07471	0.104398	0.064281		0.075169	0	0	0	0.074988
XM_018054497.1	gene-VGLL3	VGLL3	protein_coding	0.141214	1.54831	0.014937	3.27684	1.98382		1.05313	0.023493	0.144879	1.78888	2.56479
XM_018054543.1	gene-VGLL3	VGLL3	protein_coding	7.22773	4.05303	4.67468	1.75221	1.63389		3.84772	5.16572	7.21194	3.43686	6.11971
XM_018054393.1	gene-VGLL3	VGLL3	protein_coding	2.61344	0.556792	1.02882	0.727793	0.158305		0.978578	1.41959	2.19566	0.712011	1.22507
XM_018054438.1	gene-VGLL3	VGLL3	protein_coding	0.456032	0.350879	0.230388	0.388569	0.000179		0.302994	0.006639	1.00503	0.248792	0.544893
LNC_000532	XLOC_006063	--	intronic_lncRNA	0	0	0	0	0		0.011588	0	0	0	0
Novel_000590	XLOC_006063	--	Novel_mRNA	0.329954	0.505466	0.397197	0.483432	0.538254		0.262752	0.568113	0.262993	0.422544	0.340596
XM_005674792.3	gene-CHMP2B	CHMP2B	protein_coding	24.6212	22.1228	20.847	18.5125	20.0556		18.4136	20.9883	21.4028	20.9139	17.2891
XM_005674793.2	gene-POU1F1	POU1F1	protein_coding	0.053685	0.064188	0.03221	0	0.02531		0.091699	0.074774	0	0.07107	0.167118
NM_001285673.1	gene-POU1F1	POU1F1	protein_coding	0	0	0	0	0		0	0	0	0	0.017286
LNC_000063	XLOC_000984	--	intronic_lncRNA	0	0	0	0	0		0	0	0	0	0
LNC_000533	XLOC_006067	--	lincRNA	0.102187	0	0	0.04737	0.060219		0	0	0.109285	0	0
LNC_000534	XLOC_006077	--	lincRNA	0	0	0	0	0.413468		0	0	0	0	0
XM_005674795.2	gene-HTR1F	HTR1F	protein_coding	0.155854	0.188299	0.080179	0.820652	0.569962		0.194222	0.035075	0.377796	0.401219	0.120097
XR_309712.2	gene-LOC102188976	LOC102188976	lncRNA	0.666983	1.60978	0.961272	1.29914	2.39477		1.62607	1.36455	0.914779	1.24382	0.677521
LNC_000535	XLOC_006086	--	lincRNA	0	0.083892	0.06409	0.098102	0.143402		0.218185	0.084507	0	0	0
XM_018054887.1	gene-CGGBP1	CGGBP1	protein_coding	40.4472	45.4268	34.7031	41.6243	36.3428		44.0405	38.5007	44.1646	42.6	40.8582
Novel_000059	XLOC_001041	--	Novel_mRNA	0.566778	0.692082	0.660052	0.546367	0.641347		0.480114	0.717727	0.635223	0.696249	0.526095
XM_018054696.1	gene-ZNF654	ZNF654	protein_coding	1.50459	2.17346	1.69658	2.07405	1.6712		2.46694	1.3088	2.57808	1.98621	1.80381
XM_018054719.1	gene-ZNF654	ZNF654	protein_coding	7.12125	5.55992	4.1471	6.83296	6.11006		5.71378	5.09724	7.20005	5.77938	3.99128
Novel_000591	XLOC_006089	--	Novel_mRNA	0.672799	0.579438	0.491156	0.86162	0.694356		0.668131	0.477332	0.66361	0.397746	0.479171
XM_013969425.2	gene-C1H3orf38	C1H3orf38	protein_coding	9.43563	10.0126	7.79676	10.3075	9.18951		10.6109	8.99088	11.0716	9.51566	10.7591
XM_013969455.2	gene-C1H3orf38	C1H3orf38	protein_coding	4.01744	4.30409	3.15427	3.57204	2.66702		2.27088	2.9573	3.33238	3.26012	2.32874
XM_005674802.2	gene-EPHA3	EPHA3	protein_coding	7.30253	11.3984	5.12065	4.53004	6.87641		6.66433	3.53965	4.40025	7.51124	7.66606
LNC_000536	XLOC_006097	--	intronic_lncRNA	0	0	0	0	0		0	0	0	0	0
LNC_000537	XLOC_006097	--	intronic_lncRNA	0.182372	0.471149	0.284719	0.233567	0.388226		0.245226	0.161232	0.138165	0.269446	0.321994
Novel_000592	XLOC_006097	--	Novel_mRNA	0.129902	0	0	0.048842	0.011277		0	0.024172	0.017662	0.14509	0
LNC_000538	XLOC_006103	--	lincRNA	0.394423	0.416633	0.757412	0.678363	0.778688		0.650356	0.622486	2.4287	1.61536	0.395842
LNC_000539	XLOC_006103	--	lincRNA	0.30744	0.209567	0.187255	0	0		0	0	0	0.759459	0.102886
Novel_000593	XLOC_006103	--	Novel_mRNA	0.716337	0.343408	0.414258	0.135488	0		0.578406	0.234776	0.64225	0.179363	0.063966
Novel_000594	XLOC_006103	--	Novel_mRNA	1.03593	1.02717	0.697727	1.30448	1.15786		1.74678	1.18054	1.08164	0.774858	0.753965
LNC_000064	XLOC_001053	--	lincRNA	0.251786	0.094396	0.054355	0.226579	0.132546		0.244921	0.126442	0.174215	0.127137	0.053037
LNC_000540	XLOC_006103	--	lincRNA	1.54751	1.12184	0.780117	1.01774	0.372851		1.04127	0.391412	1.49067	1.1071	0.205718
LNC_000541	XLOC_006103	--	lincRNA	0	0	0	0	0		0	0	0	0	0
LNC_000542	XLOC_006103	--	lincRNA	0.078184	0.10788	0.042998	0	0.318295		1.15592	0.227755	0.052346	0.905041	0.285365
LNC_000065	XLOC_001061	--	lincRNA	0.455771	0.460191	0.47163	0.615693	0.725227		0.767457	0.346179	0.450664	0.491774	0.363145
LNC_000066	XLOC_001061	--	lincRNA	0.343861	0.264474	0.259759	0.216023	0.01109		0.663136	0.338903	0.338509	0.334215	0.32292
LNC_000543	XLOC_006144	--	lincRNA	0.038452	0	0	0	0		0	0	0	0	0
XM_005674804.3	gene-PROS1	PROS1	protein_coding	15.2095	13.6043	8.79568	16.6551	20.3103		17.4311	9.26399	10.0238	15.9297	12.5319
Novel_000060	XLOC_001080	--	Novel_mRNA	0.495659	0.320014	0.23402	0.528257	0.482296		0.471312	0.35225	0.138766	0.406584	0.357466
XM_005674807.3	gene-ARL13B	ARL13B	protein_coding	10.5005	11.809	8.57767	11.3227	13.3394		9.66343	8.59472	10.8531	10.8761	8.91084
LNC_000544	XLOC_006181	--	intronic_lncRNA	0.330774	0.59213	0.774963	0.391302	0.935462		0.236279	0.765968	0.356386	0.642312	0.46439
XM_013969734.2	gene-STX19	STX19	protein_coding	1.85971	0.452462	1.02949	1.35187	1.48378		1.40582	1.02943	0.965525	0.54272	0.816699
XM_018055226.1	gene-STX19	STX19	protein_coding	0.293822	0.73321	0.589391	0.375913	0.734723		0	0.71358	1.31559	1.43485	0.408899
XM_018055337.1	gene-STX19	STX19	protein_coding	0	0.000368	0.000124	0	0		0	0	0.082647	6.2e-05	0
LNC_000545	XLOC_006183	--	lincRNA	0.053693	0.11023	0.109989	0.197261	0.126707		0.123276	0.037008	0.015512	0.142682	0.064681
XM_005674810.3	gene-NSUN3	NSUN3	protein_coding	2.20797	4.17546	3.31572	1.71933	4.62594		3.44947	2.79263	2.36439	3.94388	3.68481
XM_018053507.1	gene-LOC102170358	LOC102170358	protein_coding	0	0	0	0	0		0.018519	0	0	0	0
XM_013972057.2	gene-EPHA6	EPHA6	protein_coding	0.035694	0.053329	0.02292	0.039915	0.036074		0.016656	0.004473	0.02294	0.009643	0.027883
LNC_000546	XLOC_006190	--	antisense_lncRNA	0	0	0	0.489019	0.28726		0	0	0	0	0
LNC_000547	XLOC_006191	--	lincRNA	0	0	0	0	0.372818		0	0	0	0	0
Novel_000595	XLOC_006195	--	Novel_mRNA	0.151733	0	0	0.184611	0.024574		0.20557	0	0	0	0.096876
Novel_000596	XLOC_006195	--	Novel_mRNA	0.037296	0.162054	0.12368	0	0.263129		0	0.11967	0.154702	0.185079	0.017324
XM_018055650.1	gene-ARL6	ARL6	protein_coding	0.061544	0.218346	0.000889	0.002349	0.00079		0.337219	0.142768	0.515206	0	0.000301
XM_018055720.1	gene-ARL6	ARL6	protein_coding	4.85166	5.18845	4.10107	6.12728	5.74442		4.97438	5.2293	4.03645	5.02686	3.7898
XM_018049375.1	gene-LOC108636218	LOC108636218	protein_coding	0	0	0	0	0		0	0	0	0	0
XR_001297627.2	gene-LOC106504018	LOC106504018	lncRNA	0	0	0	0	0		0	0	0	0	0
XM_013964117.2	gene-CLIC6	CLIC6	protein_coding	2.54914	2.57359	7.10653	0.262941	0.68662		1.42558	2.51386	0.601832	2.95247	4.02877
Novel_000061	XLOC_001113	--	Novel_mRNA	0.374439	0.573001	1.17225	0.089454	0.101084		0.408805	0.639959	0.022931	0.652606	0.861862
LNC_000548	XLOC_006221	--	lincRNA	0	0.017395	0	0	0		0	0	0	0	0
LNC_000549	XLOC_006221	--	antisense_lncRNA	0.126479	0.654764	0.276987	0.130503	0.294457		0.266512	0.012352	0	0.095722	0.051335
LNC_000550	XLOC_006224	--	lincRNA	0	0	0	0	0		0	0	0	0	0
Novel_000597	XLOC_006228	--	Novel_mRNA	0.265811	0	0.739821	0.39068	0		0	0.004725	0.396033	0.796385	0.463115
LNC_000551	XLOC_006228	--	intronic_lncRNA	0.370836	0.856057	0.460832	0.244944	0.663287		0.635294	0.355524	0.345564	0.458285	0.233997
XM_018055819.1	gene-RCAN1	RCAN1	protein_coding	3.18892	14.149	17.3824	9.01023	11.8994		9.98924	5.55544	11.7962	11.7467	7.07726
XM_018055891.1	gene-RCAN1	RCAN1	protein_coding	20.5617	2.17121	3.23981	2.52302	1.54971		1.67742	5.65183	5.22168	1.6067	5.33132
LNC_000552	XLOC_006228	--	intronic_lncRNA	1.96094	0.022219	0.646806	0.214893	0.057416		0	0	0.604287	0.46295	0.717022
LNC_000553	XLOC_006229	--	intronic_lncRNA	0	0	0.004738	0	0.182726		0	0	0.076091	0	0.026248
Novel_000598	XLOC_006229	--	Novel_mRNA	0	0.073256	0	0	0.064782		0	0	0	0	0
Novel_000599	XLOC_006229	--	Novel_mRNA	0	0	0.301416	0	0.256763		0	0.194958	0.29726	0	0.363019
XM_018056133.1	gene-KCNE1	KCNE1	protein_coding	1.80513	2.91851	3.10497	1.1586	4.99412		1.93128	1.3114	6.04066	0.932085	2.2275
XM_005674658.3	gene-KCNE1	KCNE1	protein_coding	0.089302	0.454451	0.174811	0.113183	1.05702		0.655905	0.111921	1.87225	0.620235	0.691128
XM_005674659.3	gene-KCNE1	KCNE1	protein_coding	0.113373	0.291189	0.489096	0.292907	0.861421		0	0.832865	1.80706	0.286596	0.513508
XM_005674657.3	gene-KCNE1	KCNE1	protein_coding	0.042623	0.041842	0.195906	0.120196	0.240796		0.091498	0.022921	0.100193	0.033509	0.020945
LNC_000554	XLOC_006229	--	antisense_lncRNA	0.097416	0	0.004306	0.038596	0.032492		0.015045	0	0	0.062615	0
Novel_000062	XLOC_001126	--	Novel_mRNA	0	0.018356	0.024745	0.033955	0.032581		0	0.024145	0.029116	0	0
XM_018056340.1	gene-C1H21orf140	C1H21orf140	protein_coding	0	0.001998	0	0	0.025749		0	0.016208	0	0.033215	0.01684
XM_018056444.1	gene-LOC108637287	LOC108637287	protein_coding	0.024609	0	0.020491	0.018252	0		0	0	0	0.007378	0
LNC_000067	XLOC_001132	--	intronic_lncRNA	2.42735	2.32819	1.74915	1.47215	1.98168		2.29076	2.52986	1.53063	1.86276	2.08141
XM_018056532.1	gene-SMIM11A	SMIM11A	protein_coding	20.2362	25.6471	21.6509	19.0091	21.6432		24.018	22.2576	11.9887	23.7568	20.5089
XM_005674662.2	gene-KCNE2	KCNE2	protein_coding	0	0	0	0	0		0	0	0	0	0
XM_018056626.1	gene-KCNE2	KCNE2	protein_coding	0	0	0	0	0		0	0	0	0	0
LNC_000555	XLOC_006265	--	lincRNA	0	0	0	0	0		0	0	0.322918	0	0
Novel_000600	XLOC_006265	--	Novel_mRNA	0.033032	0.117279	0.08641	0.147391	0.172455		0.156786	0.121228	0.094063	0.091166	0.199653
Novel_000601	XLOC_006265	--	Novel_mRNA	0	0	0	0	0		0	0	0	0	0.021616
LNC_000556	XLOC_006278	--	lincRNA	0.049434	0.172024	0.240888	0.110271	0.335516		0.086161	0.241548	0.062678	0.148153	0.122952
LNC_000068	XLOC_001146	--	intronic_lncRNA	0.475322	0.54568	0.658486	0.640489	0.550286		0.470797	0.466137	0.233356	1.00057	0.647992
Novel_000063	XLOC_001146	--	Novel_mRNA	0	0.303334	0	0	0.101093		0.087934	0	0.172112	0.208225	0.153135
XM_018056868.1	gene-MRPS6	MRPS6	protein_coding	24.4194	25.9967	31.2452	31.3756	23.5592		31.0606	30.7233	23.2016	45.6267	35.7348
LNC_000069	XLOC_001146	--	intronic_lncRNA	0.024234	0.033723	0	0.034793	0.042763		0.023203	0	0	0.024111	0
XM_005674664.3	gene-SLC5A3	SLC5A3	protein_coding	0.003661	8.87423	0.967427	13.8165	0.007292		10.2878	5.58789	0.007538	0.001149	8.4773
XM_018056774.1	gene-SLC5A3	SLC5A3	protein_coding	11.7278	1.07052	7.8598	3.04027	8.49627		2.40385	0.95791	15.3864	12.3884	2.69899
Novel_000064	XLOC_001146	--	Novel_mRNA	0.392899	0.178116	0.420478	0.609866	0.374193		0.300699	0.101221	0.386171	0.381087	0.2727
LNC_000557	XLOC_006312	--	lincRNA	0.065319	0	0.029137	0	0.038493		0.13579	0.156368	0.053673	0	0
Novel_000602	XLOC_006315	--	Novel_mRNA	0.282229	0.355078	0.355366	0.358874	0.436959		0.271497	0.310769	0.341086	0.237484	0.323735
XM_018056951.1	gene-CRYBG3	CRYBG3	protein_coding	1.81119	1.03697	4.29425	3.07441	2.624		0.007563	0.032077	2.84348	0.040067	2.67639
XM_018056904.1	gene-CRYBG3	CRYBG3	protein_coding	11.1367	11.2062	9.69054	9.23002	11.7511		10.8931	11.9776	11.6518	9.68498	12.7992
LNC_000558	XLOC_006315	--	antisense_lncRNA	0	0	0	0	0		0	0	0	0.457007	0
LNC_000559	XLOC_006315	--	antisense_lncRNA	0	0.680331	0	0	0		0.082975	0	0.091263	0	0
XM_005674814.3	gene-MINA	MINA	protein_coding	0	0.000842	0.001024	0.30206	0		0.001548	0.001685	0	0	0
XM_018057058.1	gene-MINA	MINA	protein_coding	15.4561	15.3435	15.7452	11.7995	9.39958		13.8694	13.3997	10.9051	16.1396	15.1999
XM_018057168.1	gene-MINA	MINA	protein_coding	2.13997	1.10179	0.833604	1.80392	1.01077		1.91723	1.02251	1.35176	2.94281	1.20959
Novel_000065	XLOC_001151	--	Novel_mRNA	1.42379	0.668364	0.791423	0.486772	0.058902		0.858452	0.394192	0.368595	0.295752	0.405177
Novel_000066	XLOC_001151	--	Novel_mRNA	0.083025	0.031337	0.168889	0.368719	0.705507		0	0.405392	0.304058	0.616583	0.538839
XM_005674816.2	gene-GABRR3	GABRR3	protein_coding	0.017156	0	0	0	0		0	0	0	0.035871	0
XM_005674817.2	gene-LOC102172099	LOC102172099	protein_coding	0	0	0	0	0		0	0	0	0	0
XM_005674878.1	gene-LOC102188254	LOC102188254	protein_coding	0	0	0	0	0		0	0	0	0	0
XM_005674818.2	gene-LOC102172388	LOC102172388	protein_coding	0	0	0	0	0		0	0	0	0	0
XM_005674819.2	gene-LOC102172662	LOC102172662	protein_coding	0	0	0	0	0		0	0	0	0	0
XM_005674879.1	gene-LOC102188532	LOC102188532	protein_coding	0	0	0	0	0		0	0	0	0	0
XM_005674880.1	gene-LOC102188800	LOC102188800	protein_coding	0	0	0	0	0		0	0	0	0	0
XM_013970129.2	gene-LOC102189622	LOC102189622	protein_coding	0	0	0	0	0		0	0	0	0	0
XM_005674821.2	gene-LOC102173231	LOC102173231	protein_coding	0	0	0	0	0		0	0	0	0	0
XM_018053527.1	gene-LOC102173504	LOC102173504	protein_coding	0	0	0	0	0		0	0	0	0	0
XM_005674822.2	gene-LOC102173783	LOC102173783	protein_coding	0	0	0	0	0.070246		0	0	0	0	0
XM_013971460.2	gene-LOC102190734	LOC102190734	protein_coding	0	0	0	0	0		0	0	0	0	0
XM_013970332.2	gene-LOC102190992	LOC102190992	protein_coding	0.026725	0	0	0	0		0	0	0	0	0
XM_005674823.2	gene-LOC102174067	LOC102174067	protein_coding	0	0	0	0	0		0	0	0	0	0
XM_013971604.2	gene-LOC102191272	LOC102191272	protein_coding	0	0	0	0	0		0	0	0	0	0
XM_018049461.1	gene-LOC102168202	LOC102168202	protein_coding	0.027636	0	0	0	0		0	0	0	0	0
XM_018049471.1	gene-LOC102191555	LOC102191555	protein_coding	0	0	0	0	0		0	0	0	0	0
XM_005674824.2	gene-LOC102174337	LOC102174337	protein_coding	0	0.009721	0	0	0		0	0	0	0	0
LNC_000070	XLOC_001178	--	intronic_lncRNA	0.908644	0.251405	0.52815	0.499824	0.446045		0.148743	0.347995	0.479898	0.479049	0.390279
XM_018057265.1	gene-CLDND1	CLDND1	protein_coding	0.025911	3.85432	0	0	0.003099		0	4.70667	0	0.002657	0
XM_018057375.1	gene-CLDND1	CLDND1	protein_coding	3.72346	0.044578	0.002624	0.011889	0.000525		0.005249	0	0	0	0
XM_018057322.1	gene-CLDND1	CLDND1	protein_coding	21.3057	13.5727	19.3095	20.3926	17.1337		18.537	14.0047	23.1587	18.0872	17.1886
XM_018057441.1	gene-CLDND1	CLDND1	protein_coding	0.001754	1.30822	0	0	0.842287		0	0	0	0	0
XM_005674826.3	gene-GPR15	GPR15	protein_coding	0.041198	0.234002	0.06459	0.124654	0.085329		0.055878	0.035893	0.318594	0.052172	0.074865
LNC_000560	XLOC_006342	--	lincRNA	0.159383	0.179488	0.088363	0.251946	0.123944		0.122887	0.076763	0.22996	0.164384	0.187595
XM_013972598.2	gene-CPOX	CPOX	protein_coding	12.2046	12.8011	10.4356	11.1713	13.933		10.1253	12.1972	12.5628	13.4897	13.5659
Novel_000067	XLOC_001184	--	Novel_mRNA	2.10513	1.71396	1.90044	1.24684	1.67938		1.05407	1.65337	1.70729	1.56615	1.74582
Novel_000068	XLOC_001184	--	Novel_mRNA	0	0	0	0	0		0	0	0	0	0
Novel_000069	XLOC_001184	--	Novel_mRNA	0	0	0	0	0.203102		0	0	0	0	0
XM_005674882.3	gene-LOC102168768	LOC102168768	protein_coding	0	0	0	0	0		0	0.012764	0	0	0
LNC_000561	XLOC_006351	--	intronic_lncRNA	0	0.278544	0	0	0		0.022718	0	0	0	0
LNC_000562	XLOC_006351	--	intronic_lncRNA	0.474241	0.234909	0.350434	0.542186	0.648367		0.239785	0.406607	0.775983	0.594693	0.378723
XM_018057940.1	gene-ST3GAL6	ST3GAL6	protein_coding	4.52643	4.478	2.45594	6.42652	1.70401		1.85779	2.96629	5.09159	3.50034	4.51674
XM_018058015.1	gene-ST3GAL6	ST3GAL6	protein_coding	0.068527	0.102712	0	0.001916	0		0.01319	0.000149	0.001902	0.002692	0.011234
XM_018057820.1	gene-ST3GAL6	ST3GAL6	protein_coding	1.57723	0.921139	1.53265	1.30644	5.37163		4.35534	0.897014	2.18459	1.43717	0.352895
XM_018057883.1	gene-ST3GAL6	ST3GAL6	protein_coding	1.18225	0.683397	1.48539	0.941852	0.523846		0.497437	0.787866	2.07474	1.5083	0.293254
XM_018058062.1	gene-ST3GAL6	ST3GAL6	protein_coding	0	0.230204	0	0	0.212428		0	0	0	0.954483	0.164472
XM_005674883.3	gene-DCBLD2	DCBLD2	protein_coding	5.91629	8.02599	7.67147	7.01279	7.38568		7.95349	5.70084	9.94638	7.22136	6.5335
LNC_000563	XLOC_006409	--	lincRNA	0.399931	0.082188	0	0	0.055487		0	0	0.040138	0	0
Novel_000603	XLOC_006436	--	Novel_mRNA	0.152008	0.108524	0.057474	0.199866	0.225795		0.146702	0.077969	0.199729	0.043546	0.198956
XM_005674830.2	gene-COL8A1	COL8A1	protein_coding	1.80449	0.943741	1.18907	1.57723	1.6602		1.99124	1.40846	1.73985	0.855084	2.5397
XM_018058129.1	gene-COL8A1	COL8A1	protein_coding	0	0	0	0	0		0	0	0	0	0
LNC_000564	XLOC_006437	--	lincRNA	0	0	0	0	0		0	0	0	0	0
XM_018058548.1	gene-CMSS1	CMSS1	protein_coding	5.79847	7.57444	5.69871	6.99981	6.94957		9.96902	5.56528	4.08477	8.07611	7.17569
Novel_000070	XLOC_001207	--	Novel_mRNA	0.908673	0.612951	0.306426	1.07878	0.685386		0.540389	0.422632	0.53451	0.609532	0.367314
XM_005674833.3	gene-FILIP1L	FILIP1L	protein_coding	10.1294	4.7262	3.41424	2.24778	3.76931		4.0195	2.94949	5.59954	3.78017	4.04409
XM_018058386.1	gene-FILIP1L	FILIP1L	protein_coding	57.4446	24.5247	19.2539	28.4738	23.0174		13.2455	26.6972	23.6158	25.8916	15.973
XM_018058277.1	gene-FILIP1L	FILIP1L	protein_coding	0	0	0	0	0		0	0	0	0	0
XM_013972898.2	gene-FILIP1L	FILIP1L	protein_coding	0.009834	0.012223	0.002809	0	0		0	0.003441	0	0	0
Novel_000071	XLOC_001207	--	Novel_mRNA	0.036587	0.097761	0.05854	0.140953	0.054136		0.168346	0.052418	0.079373	0.179932	0.075398
XM_018058605.1	gene-CMSS1	CMSS1	protein_coding	0	0.221723	0.065769	0.3232	0		0.006897	0	0.002382	0	0.114791
XM_018058475.1	gene-LOC102177192	LOC102177192	protein_coding	0.016868	0.067661	0.0788	0.151992	0.013319		0.133778	0	0	0.035632	0
XM_005674837.3	gene-TBC1D23	TBC1D23	protein_coding	27.8383	33.8914	7.27478	29.4953	26.8349		29.1815	30.2584	26.0506	27.7461	11.6542
Novel_000604	XLOC_006469	--	Novel_mRNA	0	0.012714	0.032271	0.009653	0.006323		0	0.008477	0.022002	0	0.001433
Novel_000605	XLOC_006469	--	Novel_mRNA	0.638089	0.565795	0.307349	0.59579	0.317198		0.522563	0.493507	0.385743	0.340615	0.606411
Novel_000606	XLOC_006469	--	Novel_mRNA	0.142894	0	0	0	0.295557		0	0	0	0.148549	0
XM_018058802.1	gene-TBC1D23	TBC1D23	protein_coding	10.2228	6.66664	24.5423	6.55393	9.56546		6.92013	5.88933	9.21763	8.70446	25.8355
LNC_000565	XLOC_006470	--	intronic_lncRNA	0	0.010965	0	0.241311	0		0.040541	0	0.050023	0	0
LNC_000566	XLOC_006470	--	intronic_lncRNA	0.235839	0.279092	0.010548	0.095576	0.358027		0.283917	0.182247	0.167764	0.328658	0.430758
LNC_000567	XLOC_006470	--	intronic_lncRNA	0.16479	0.199507	0.33857	0	0		0.122044	0.295991	0.051587	0.295713	0
XM_018058876.1	gene-NIT2	NIT2	protein_coding	2.51479	3.05915	3.61873	2.71863	3.87052		2.83425	3.07106	1.75717	2.08029	2.552
XM_018058893.1	gene-NIT2	NIT2	protein_coding	16.8639	17.3973	13.8756	13.3929	17.3441		16.9804	18.3988	12.8808	17.0069	16.3751
XM_018058859.1	gene-NIT2	NIT2	protein_coding	0.003001	0.355749	0	0.442869	0		0.502598	0.001175	0.004412	0.498574	0.003731
XM_005674841.3	gene-TOMM70	TOMM70	protein_coding	34.607	40.2632	32.3993	36.1247	39.5344		36.11	35.8654	30.7453	36.8549	36.9195
XM_005674846.3	gene-LNP1	LNP1	protein_coding	0.064437	0.280435	0.209871	0.067455	0.191982		0	0.099219	0.320406	0.263711	0.140764
XM_005674845.3	gene-LNP1	LNP1	protein_coding	0	0.011079	0.172872	0.173142	0		0.102826	0	0.044927	0.005801	0.018092
XM_005674844.3	gene-LNP1	LNP1	protein_coding	1.00528	0.424278	2.05138	0.457684	1.435		0.049694	0.012611	0.821641	0.076843	1.61355
XM_005674847.3	gene-LNP1	LNP1	protein_coding	0	1.32223	0	0.27204	0.488838		1.07823	1.76525	0.990028	1.68445	0
LNC_000568	XLOC_006472	--	intronic_lncRNA	0	0	0.097855	0.101691	0		0	0	0	0	0
XM_005674849.3	gene-LOC102180153	LOC102180153	protein_coding	0	0	0	0	0.016083		0	0	0	0	0
XM_005674848.3	gene-LOC102180153	LOC102180153	protein_coding	0	0	0.01887	0	0.064871		0	0.018413	0.022621	0	0
Novel_000072	XLOC_001215	--	Novel_mRNA	0.654561	0.622334	0.515637	0.437334	0.509528		0.665575	0.704807	0.344896	0.71346	0.637331
LNC_000569	XLOC_006474	--	intronic_lncRNA	0.018417	0.205103	0	0.004668	0.032901		0	0	0	0	0.035137
LNC_000570	XLOC_006474	--	intronic_lncRNA	0.419511	0.193818	0.406293	0.128519	0.103751		0.228202	0.49181	0.324992	0.204334	0.502569
XM_005674852.3	gene-LOC102180889	LOC102180889	protein_coding	1.95051	1.10263	1.79607	0.548578	1.30827		1.51155	1.6793	1.6581	1.9168	1.21386
XM_018059361.1	gene-LOC102180889	LOC102180889	protein_coding	0	0.657287	0	0	0		0	0	0	0	0.403097
XM_005674853.3	gene-LOC102180889	LOC102180889	protein_coding	19.9874	17.7196	12.2618	8.07469	11.2949		17.421	23.8952	13.1249	14.2466	25.8275
XM_005674851.3	gene-LOC102180889	LOC102180889	protein_coding	0	0.052034	0	0.031256	0		0.028787	0.006037	0.054329	0	0.079355
Novel_000073	XLOC_001217	--	Novel_mRNA	0.164969	0.316924	0.121358	0.108434	0.188174		0.183908	0.218317	0.207058	0.191944	0.254486
XM_005674854.2	gene-ADGRG7	ADGRG7	protein_coding	0.036828	0.171566	0.052506	0.123521	0.166743		0.035384	0.136698	0.196529	0.077545	0.120458
XM_018060006.1	gene-TFG	TFG	protein_coding	3.91076	3.40556	3.55545	3.21894	3.37212		3.40992	4.74833	4.46233	4.06438	3.72953
Novel_000607	XLOC_006477	--	Novel_mRNA	0	0	0	0	0		0	0	0	0	0.478533
Novel_000608	XLOC_006477	--	Novel_mRNA	1.00338	1.28102	0.232234	0.755522	0.663952		0.38039	0.701461	0.362053	0.912744	0.624579
Novel_000609	XLOC_006477	--	Novel_mRNA	0.678867	0.303187	1.13202	0.740925	0.415568		0.745886	0.915879	0.44453	0.723445	0.662194
Novel_000610	XLOC_006477	--	Novel_mRNA	1.65213	0.361559	1.08141	0.297453	0.3543		0.407599	0.341007	1.1521	0.350898	0.654302
XM_018060080.1	gene-TFG	TFG	protein_coding	7.74855	6.61188	7.4836	4.75467	4.28402		7.22629	8.037	4.31722	7.94186	8.71868
XM_018060147.1	gene-TFG	TFG	protein_coding	20.8202	16.3889	15.1321	14.8596	12.6922		14.9557	15.564	17.5166	17.9766	16.3148
XM_018060197.1	gene-TFG	TFG	protein_coding	7.6919	6.17815	6.82067	5.26563	5.39038		5.88929	8.6225	6.82838	6.73935	6.98265
XM_013974742.2	gene-ABI3BP	ABI3BP	protein_coding	0	0	0	0	0		0	0	0	0	0
XM_013974785.2	gene-ABI3BP	ABI3BP	protein_coding	0	0	0	0	0		0	0	2.01779	0	0
XM_013974866.2	gene-ABI3BP	ABI3BP	protein_coding	0	0	0	0	0		0	0	0	0	0
XM_013974580.2	gene-ABI3BP	ABI3BP	protein_coding	0	0	0	0	0		0	0	0	0	0
XM_013974705.2	gene-ABI3BP	ABI3BP	protein_coding	0	0	0	0	0		0	0	0	0	0
XM_013974439.2	gene-ABI3BP	ABI3BP	protein_coding	0	0	0	0	0		0	0	0	0	0
XM_013974524.2	gene-ABI3BP	ABI3BP	protein_coding	0	0	0	0	0		0	0	0	0	0
XM_013973792.2	gene-ABI3BP	ABI3BP	protein_coding	6.33817	4.9608	5.54599	3.00819	5.40458		4.45715	3.28192	3.83595	4.20774	7.41568
XM_013974409.2	gene-ABI3BP	ABI3BP	protein_coding	0	0	0	0	0		0	0	8.48798	0	0
LNC_000071	XLOC_001220	--	intronic_lncRNA	0.157252	0.33569	0.18649	0.392455	0.282044		0.322394	0.235254	0.187819	0.081389	0.230744
LNC_000072	XLOC_001220	--	intronic_lncRNA	0.292154	0.506822	0.187373	0.6801	0.244345		0.264625	0.135169	0.495306	0.057548	0.271866
LNC_000073	XLOC_001221	--	intronic_lncRNA	0.079695	0.092306	0.032605	0.338463	0.125053		0.229297	0.151058	0.132007	0	0.090312
LNC_000074	XLOC_001222	--	intronic_lncRNA	0.139632	0.245035	0.207184	0.035964	0.169801		0.004746	0.261641	0.36036	0.089668	0.395838
XM_018059917.1	gene-ABI3BP	ABI3BP	protein_coding	0.852943	1.88314	1.95041	1.31991	1.19544		0.962715	0.606717	2.52538	1.31526	0.736107
LNC_000075	XLOC_001223	--	intronic_lncRNA	0.387137	0.179235	0.319485	0.240315	0.375776		0.090997	0.176413	0.469383	0.281052	0.479288
Novel_000074	XLOC_001223	--	Novel_mRNA	0	0	0	0	0		0	0	0	0	0
XM_018060357.1	gene-IMPG2	IMPG2	protein_coding	1.77557	1.81244	1.36184	2.57582	2.50132		1.70633	1.18715	1.67394	1.62764	1.32441
LNC_000076	XLOC_001227	--	intronic_lncRNA	0.146126	0.051397	0.047776	0.155918	0.085661		0.123673	0.023903	0	0.149268	0.088297
XM_005674864.3	gene-SENP7	SENP7	protein_coding	6.87654	9.00822	4.7526	10.8062	8.86146		8.05635	6.99028	11.0347	7.19984	6.04914
XM_013975214.2	gene-SENP7	SENP7	protein_coding	5.62538	5.88131	6.01847	6.2839	6.99445		4.32274	5.01384	4.86311	6.28684	3.59419
XM_018060636.1	gene-SENP7	SENP7	protein_coding	1.34077	1.31727	0.928657	0.696204	1.39413		1.28302	0.844001	1.31654	0.993407	1.04738
XM_013975109.2	gene-SENP7	SENP7	protein_coding	2.88442	2.24935	2.3413	2.81548	3.34384		2.25111	1.8246	2.4788	2.70063	2.03732
XM_018060691.1	gene-SENP7	SENP7	protein_coding	1.49781	1.39159	0.859898	1.43488	1.3291		0.976024	0.735873	1.52316	0.844249	0.891074
XM_013975508.2	gene-LOC102183455	LOC102183455	protein_coding	0.550317	0.633923	0.291129	0.440157	0.635373		0.887613	0.547568	0.752284	0.270486	0.393603
XM_018060887.1	gene-LOC102183455	LOC102183455	protein_coding	0.000953	0.010005	0.001852	0.102754	0		0.002445	0.001711	0	0.003325	0.00237
XM_013975467.2	gene-LOC102183455	LOC102183455	protein_coding	0	0	0	0	0		0	0	0	0.005352	0
XM_005674867.2	gene-TRMT10C	TRMT10C	protein_coding	1.03172	3.13564	2.13131	2.37352	1.59626		1.9028	2.64771	0.032173	1.95844	2.52134
XM_005674865.2	gene-TRMT10C	TRMT10C	protein_coding	10.0372	10.9672	8.31452	7.77775	7.20437		10.5173	7.78855	7.46304	10.2562	8.99639
XM_005674866.2	gene-TRMT10C	TRMT10C	protein_coding	7.11875	8.64091	5.88028	7.76418	8.11637		8.79967	6.96309	9.36639	7.89851	6.10562
Novel_000611	XLOC_006514	--	Novel_mRNA	0.072004	0.078493	0.021948	0.103213	0.098769		0.054978	0.04668	0.042207	0.053242	0.059047
Novel_000612	XLOC_006514	--	Novel_mRNA	0.186475	0.147799	0.185422	0.167324	0.244391		0.179366	0.216295	0.198662	0.208584	0.222203
Novel_000613	XLOC_006514	--	Novel_mRNA	0.098955	0.118986	0.160309	0.085432	0.081753		0.122446	0.137909	0.064524	0.139931	0.103058
XM_013975550.2	gene-PCNP	PCNP	protein_coding	33.9785	33.269	27.9913	34.0031	30.126		31.8528	29.5324	32.658	36.3073	27.4308
LNC_000571	XLOC_006516	--	lincRNA	0	0.047511	0.024442	0.101263	0		0	0	0.029203	0.04605	0.024697
XM_005674868.3	gene-ZBTB11	ZBTB11	protein_coding	9.89255	9.31146	8.95812	11.3966	9.46617		9.32976	6.77383	12.5567	9.35511	8.4686
XR_001919394.1	gene-LOC108637877	LOC108637877	lncRNA	5.01487	4.79842	5.07597	3.43735	6.03714		5.33977	4.9641	4.03681	3.71373	5.0677
XM_005674869.3	gene-RPL24	RPL24	protein_coding	910.004	806.29	766.684	803.599	825.123		1030.73	1069.25	463.216	777.54	916.821
Novel_000614	XLOC_006520	--	Novel_mRNA	0.304376	0.223187	0.135598	0.073931	0.16327		0.177332	0.219178	0.284052	0.14131	0.212582
Novel_000615	XLOC_006520	--	Novel_mRNA	0	0	0	0	0		0	0	0	0	0
XM_018061452.1	gene-CEP97	CEP97	protein_coding	4.79813	6.74759	5.04633	5.23497	5.75428		6.38953	5.48394	4.82106	6.19911	5.38178
Novel_000616	XLOC_006521	--	Novel_mRNA	0.191449	0.353449	0.253904	0.359818	0.302901		0.499045	0.047712	0.276933	0.08289	0.123325
Novel_000617	XLOC_006521	--	Novel_mRNA	0.08603	0.059339	0.041076	0.029332	0.510797		0.08203	0.192335	0.263863	0.126722	0.14731
Novel_000618	XLOC_006521	--	Novel_mRNA	0.200027	0	0.150545	0.095032	0		0	0	0	0.158033	0
Novel_000619	XLOC_006521	--	Novel_mRNA	0	0	0	0	0		0	0	0	0	0
Novel_000620	XLOC_006521	--	Novel_mRNA	0.002896	0.310939	0.265326	0.009182	0.39608		0.178984	0.265554	0.285689	0.011456	0.000646
Novel_000621	XLOC_006521	--	Novel_mRNA	0	0	0	0.240148	0		0.402644	0	0	0.189446	0.1603
XM_018061583.1	gene-NXPE3	NXPE3	protein_coding	13.7207	22.6314	13.6721	21.6582	4.77089		44.2056	7.70718	0.121463	6.36505	3.5416
XM_018061530.1	gene-NXPE3	NXPE3	protein_coding	0.048197	0.084765	11.7883	0.037252	17.1164		0.100669	6.93213	21.458	23.816	9.11097
Novel_000622	XLOC_006522	--	Novel_mRNA	0.07539	0.312143	0	0.036005	0.035691		0.278129	0	0.102974	0	0.069923
Novel_000623	XLOC_006522	--	Novel_mRNA	0.219068	0	0.22122	0.254538	0.220943		0	0.101048	0.266961	0.260882	0.137231
XM_018061706.1	gene-NFKBIZ	NFKBIZ	protein_coding	9.45809	8.71781	5.75016	6.88347	6.63284		5.08423	3.3525	15.4961	5.84808	5.67742
XR_001296840.2	gene-LOC106503198	LOC106503198	lncRNA	0.154335	0.056726	0.191197	0.043597	0		0.120395	0.190283	0	0	0.149172
XM_005674873.1	gene-ZPLD1	ZPLD1	protein_coding	0	0.025208	0.04784	0	0.065648		0	0	0.02058	0.020697	0
LNC_000572	XLOC_006575	--	antisense_lncRNA	0	0	0	0	0.139094		0.082227	0	0.059496	0	0
LNC_000573	XLOC_006575	--	intronic_lncRNA	0	0.6372	0	0	0		0.002424	0	0	0.01778	0
Novel_000624	XLOC_006575	--	Novel_mRNA	0.018687	0.149812	0.041521	0	0.009175		0.020969	0	0	0	0.505916
Novel_000625	XLOC_006575	--	Novel_mRNA	0.577027	0	0.409032	0.474872	0.417327		0.494408	0.408136	0.527146	0.446846	0
XM_018061867.1	gene-ALCAM	ALCAM	protein_coding	0.105405	0.350274	0.234848	8.41789	6.63728		0.033789	6.33376	9.11437	7.34396	9.30135
XM_018061798.1	gene-ALCAM	ALCAM	protein_coding	8.44288	9.79073	7.47874	1.21322	1.06232		9.56967	1.45052	1.864	1.6351	1.3839
XM_013975802.2	gene-CBLB	CBLB	protein_coding	1.24494	1.11339	0.550623	0.815161	0.980493		0.926104	0.722401	1.91164	1.23511	0.664884
XM_013975817.2	gene-CBLB	CBLB	protein_coding	1.17306	0.840192	0.399292	1.1761	0.75065		0.892425	0.728539	1.57133	0.956642	0.625232
XM_018062378.1	gene-CBLB	CBLB	protein_coding	0.033753	0.081759	0	0	0.038961		0.059807	0.006463	0.000207	0.058828	0
XM_018062444.1	gene-CBLB	CBLB	protein_coding	0	0	0.164479	0.465824	0		0	0	0	0	0.436252
XM_018061981.1	gene-CBLB	CBLB	protein_coding	3.57209	3.38368	3.49297	3.48133	3.28107		3.76412	2.61256	4.81846	2.12512	1.84675
XM_018062153.1	gene-CBLB	CBLB	protein_coding	0	0	0	0	0		0	0	0	0	0
XM_018062197.1	gene-CBLB	CBLB	protein_coding	0	0	0.415664	0.685671	0		0	0	0	0	0.545305
XM_018062245.1	gene-CBLB	CBLB	protein_coding	0	0	0	0	0		0	0	0	0	0
XM_018062089.1	gene-CBLB	CBLB	protein_coding	0.00452	0	0.218938	0.708854	0.588128		0	0.485054	0.65698	0.932115	0.443148
LNC_000077	XLOC_001309	--	intronic_lncRNA	0	0.018398	0	0.017505	0		0.018782	0	0	0	0.00691
Novel_000075	XLOC_001309	--	Novel_mRNA	0.207793	0.113595	0.280734	0.32453	0.429745		0.180078	0.102203	0.319202	0.230607	0.19222
LNC_000574	XLOC_006586	--	lincRNA	0	0	0	0	0		0	0	0	0	0
LNC_000078	XLOC_001316	--	lincRNA	0	0	0	0	0		0	0	0	0	0
XR_001918590.1	gene-LOC108636831	LOC108636831	lncRNA	0	0	0	0.149349	0		0	0	0	0	0
LNC_000079	XLOC_001321	--	lincRNA	0	0.008366	0	3.27809	0		0.007787	0	0	0	0
LNC_000575	XLOC_006791	--	lincRNA	0.120641	0.168776	0.085938	0.265892	0.250462		0.248841	0.220957	0.246545	0.193676	0.155259
XR_309714.3	gene-LOC102171918	LOC102171918	lncRNA	5.79703	4.11192	1.6574	12.7192	8.13084		5.23375	6.29025	7.22495	4.84843	4.62382
Novel_000626	XLOC_006854	--	Novel_mRNA	0.024388	0.092396	0.014514	0.102378	0.088457		0.072134	0.052933	0.022427	0.011788	0.038881
XM_005674887.2	gene-CCDC54	CCDC54	protein_coding	0	0	0	0	0		0	0	0	0	0
XM_013976815.1	gene-CCDC54	CCDC54	protein_coding	0	0	0	0	0		0	0	0	0	0
Novel_000627	XLOC_006857	--	Novel_mRNA	0.060177	0.020619	0.076178	0.066138	0		0.098914	0.031113	0.167013	0	0.065413
Novel_000628	XLOC_006933	--	Novel_mRNA	0.013874	0.032775	0	0.078632	0.015463		0.0437	0	0	0.006617	0
Novel_000629	XLOC_006933	--	Novel_mRNA	0.082106	0.007188	0.027023	0	0.002578		0.003587	0.03132	0.01949	0.011156	0.107714
Novel_000630	XLOC_006933	--	Novel_mRNA	0.351046	0.014457	0.051972	0.176007	0.037294		0.055416	0.131067	0.220553	0.020673	0.071742
Novel_000631	XLOC_006933	--	Novel_mRNA	0	0	0	0	0		0	0	0	0	0
Novel_000632	XLOC_006933	--	Novel_mRNA	0.133581	0.493921	0.554642	0.400683	0.528203		0.332338	0.309181	0.295796	0.416087	0.339711
XM_018062653.1	gene-BBX	BBX	protein_coding	0.008426	0.08593	0.276967	0.022374	0.166841		0.041937	0.260289	0.036812	0.012957	0.029582
XM_018062921.1	gene-BBX	BBX	protein_coding	1.72075	0.155473	0.723564	2.36533	0.983473		0.822857	1.88461	2.15446	0.098901	1.93496
XM_018062985.1	gene-BBX	BBX	protein_coding	2.92273	1.17048	3.59011	4.10306	3.34076		2.60467	2.49979	3.78807	0.702343	3.72642
XM_018063039.1	gene-BBX	BBX	protein_coding	1.71212	0.200358	1.43803	1.37425	1.99342		1.9713	0.899512	3.01071	0.15976	1.93942
XM_018062583.1	gene-BBX	BBX	protein_coding	8.06759	15.2714	12.5182	9.8661	10.4042		9.55102	8.96656	11.928	13.3894	8.82641
XM_018062715.1	gene-BBX	BBX	protein_coding	0.635121	0.381504	0.37389	0.966098	0.396179		0.516743	0.45589	0.389152	0.9321	0.181483
XM_018062849.1	gene-BBX	BBX	protein_coding	0.004782	0	0.276335	0.007247	0.001506		0.001299	0.001438	0.00132	0.000948	0
XM_018062778.1	gene-BBX	BBX	protein_coding	0.870572	0.00122	0.000582	1.42518	0.319335		0.388082	0.611411	1.09884	0.568646	0.998135
LNC_000080	XLOC_001352	--	lincRNA	0.065635	0.114582	0	0	0		0.069379	0.157648	0.032397	0.07404	0
LNC_000081	XLOC_001356	--	lincRNA	0.03265	0.102238	0.045911	0.096856	0.074328		0.105138	0.168839	0	0.072931	0.146672
LNC_000576	XLOC_006940	--	lincRNA	0	0	0.025692	0	0		0	0.30294	0	0.154124	0.035024
LNC_000082	XLOC_001359	--	lincRNA	0.251985	0.377692	0.22289	0.170589	0.189915		0.544808	0.539904	0.061463	0.22473	0.374472
LNC_000577	XLOC_006943	--	lincRNA	0	0	0	0	0		0	0	0	0	0
LNC_000578	XLOC_006944	--	lincRNA	0	0	0	0	0		0	0	0	0	0.298385
Novel_000633	XLOC_006951	--	Novel_mRNA	0.273312	0.070667	0.222119	0.117826	0.224394		0.175096	0.13482	0.119672	0.125106	0.159017
Novel_000634	XLOC_006951	--	Novel_mRNA	0	0.146193	0.002048	0	0		0	0	0	0	0
LNC_000083	XLOC_001381	--	intronic_lncRNA	0.575051	0.318141	0.671691	0.777923	0.967976		0.463836	0.416092	0.833683	1.10844	0.593026
LNC_000084	XLOC_001381	--	intronic_lncRNA	0.736806	0.650576	0.410933	0	0.276201		0.20124	0.441416	0.035832	0.141887	0.216687
LNC_000085	XLOC_001381	--	intronic_lncRNA	0	0	0.25524	0	0		0.105077	0.185326	0.299753	0	0.102454
LNC_000086	XLOC_001381	--	intronic_lncRNA	0	0	0	0	0		0	0	0	0	0
XM_018063189.1	gene-CD47	CD47	protein_coding	0	0.068425	0	0	2.81436		0.095676	3.64457	0	1.34254	0
XM_018063270.1	gene-CD47	CD47	protein_coding	16.3377	15.8074	13.0838	11.4679	14.1493		11.5795	11.4356	13.997	13.3163	11.4735
XM_018063239.1	gene-CD47	CD47	protein_coding	39.8869	35.9292	34.0236	33.5197	31.2278		33.6847	33.7494	47.216	32.3275	34.2262
LNC_000087	XLOC_001381	--	intronic_lncRNA	0	0	0	1.73115	0		0	0.874867	0	0	0
LNC_000088	XLOC_001381	--	intronic_lncRNA	0	0.011423	2.22822	0.015164	0.013515		0	0	0	0	0
LNC_000089	XLOC_001382	--	lincRNA	0.079456	0.033678	0.033649	0.038099	0.165983		0.214207	0	0.04275	0.255694	0.082279
LNC_000579	XLOC_006958	--	lincRNA	0.141936	0.182305	0.052457	0.308218	0.025583		0.070362	0.140295	0.121681	0	0.162225
XM_005674895.3	gene-IFT57	IFT57	protein_coding	11.2828	13.1179	11.803	12.2598	13.5885		12.7803	10.3489	10.4042	13.593	9.38678
Novel_000076	XLOC_001386	--	Novel_mRNA	0.635652	0.824236	0.416035	0.771937	0.618495		0.65683	0.559558	0.625571	0.776602	0.433089
LNC_000090	XLOC_001386	--	intronic_lncRNA	0.007591	0	0.89973	0.028925	0.019023		0	0	0.006858	0	0
LNC_000091	XLOC_001386	--	intronic_lncRNA	0	0	0	0	0		0	0	0	0	0
XM_013962458.2	gene-HHLA2	HHLA2	protein_coding	0.381462	0.49222	0.852931	0.331557	0.488707		0.649762	0.564318	0.224709	0.59894	0.337191
Novel_000635	XLOC_006959	--	Novel_mRNA	0	0	0	0.068595	0		0	0	0	0	0.033403
LNC_000580	XLOC_006959	--	intronic_lncRNA	0.025352	0.045216	0.030861	0.016062	0		0.016053	0	0	0.077913	0
LNC_000581	XLOC_006959	--	intronic_lncRNA	0	0	0	0	0		0.016296	0	0	0	0
XM_018050029.1	gene-MYH15	MYH15	protein_coding	0.011772	0.05684	0.083028	0.023839	0.008575		0.032182	0.032214	0.015926	0.020697	0.034861
LNC_000582	XLOC_006961	--	lincRNA	0	0	0	0	0		0	0	0	0	0.261598
XM_005674898.3	gene-KIAA1524	KIAA1524	protein_coding	3.62669	6.93932	3.97604	7.4817	5.81326		5.65981	3.88678	3.95736	6.42533	3.66896
LNC_000092	XLOC_001388	--	intronic_lncRNA	0	0.203038	0.142602	0.244757	0.068375		0.153898	0.11568	0.062217	0.074827	0.075243
XM_018063907.1	gene-KIAA1524	KIAA1524	protein_coding	0.176079	0.068805	0.018504	0.073855	0.041633		0.215906	0.376835	0.195122	0.257619	0
XM_018063982.1	gene-KIAA1524	KIAA1524	protein_coding	0.019005	0.023946	0.022506	0.033752	0.041863		0.026792	0.007984	0.012943	0.015569	0.018441
XM_018064006.1	gene-KIAA1524	KIAA1524	protein_coding	0.001906	0.256983	0.175676	0.515836	0.330133		0.30563	0.022688	0.33495	0.283668	0.04018
XM_018063563.1	gene-DZIP3	DZIP3	protein_coding	1.36426	0.042097	0	0.919753	0.037989		0	0.995384	0	0	0.005414
XM_018063737.1	gene-DZIP3	DZIP3	protein_coding	5.9932	1.88175	1.6593	8.07472	3.60468		2.45688	5.96376	1.48592	2.42455	2.18112
XM_018063598.1	gene-DZIP3	DZIP3	protein_coding	1.55831	0.084953	0.002992	2.62056	0.129367		0.066292	1.51057	0.028333	0.050088	0.011051
XM_018063670.1	gene-DZIP3	DZIP3	protein_coding	0	6.40691	4.75659	0	7.56306		6.04269	0	5.65593	6.30214	3.45343
LNC_000583	XLOC_006963	--	intronic_lncRNA	0	0	0	0	0.015771		0	0	0	0	0
LNC_000584	XLOC_006963	--	intronic_lncRNA	0.079997	0.195957	0.137738	0.180561	0.230968		0.159496	0.102635	0.100728	0.126743	0.069269
LNC_000585	XLOC_006963	--	intronic_lncRNA	0	0	0	0	0		0	0	0	0	0
LNC_000586	XLOC_006963	--	intronic_lncRNA	0.005551	0	0.009846	0	0		0.015877	0.01206	0	0.020292	0
LNC_000093	XLOC_001390	--	lincRNA	0.016204	0	0	0	0		0	0	0	0	0
LNC_000094	XLOC_001404	--	antisense_lncRNA	0	0	0	0	0		0.384948	0	0	0	0
XM_005674969.3	gene-RETNLB	RETNLB	protein_coding	0	0	0	0	0		0	0	0	0	0
LNC_000587	XLOC_006967	--	intronic_lncRNA	0.1208	0.18158	0.122802	0.170407	0.029677		0.165506	0	0.278475	0.103325	0
XM_005674899.3	gene-LOC102175896	LOC102175896	protein_coding	3.42207	3.04824	0.740952	2.26306	0.95223		2.27898	1.75151	2.26779	1.78071	0.932716
XM_018050043.1	gene-GUCA1C	GUCA1C	protein_coding	0	0	0	0	0		0	0	0	0	0
XM_018050048.1	gene-MORC1	MORC1	protein_coding	0	0	0.015212	0	0		0	0	0	0	0
XM_005674900.2	gene-DPPA2	DPPA2	protein_coding	0	0	0	0	0		0	0	0	0	0
XM_018053600.1	gene-DPPA4	DPPA4	protein_coding	0	0	0	0	0		0	0	0	0	0
LNC_000588	XLOC_006979	--	lincRNA	0.091382	1295.57	0.180236	298.075	577.064		1279.17	1430.59	674.098	1275.76	135.626
LNC_000589	XLOC_006979	--	lincRNA	0	0	207.476	220.577	0		0	0	0	0	412.195
LNC_000095	XLOC_001438	--	lincRNA	34.3454	33.1978	28.0913	9.12847	10.1953		29.6399	40.4831	10.7145	32.7235	13.4329
LNC_000590	XLOC_006979	--	lincRNA	0	0	0	0	0		0	0	0	0	0
XM_005674972.2	gene-LOC102172760	LOC102172760	protein_coding	0	0	0	0	0		0	0	0.059702	0	0
LNC_000096	XLOC_001444	--	antisense_lncRNA	0	0	0	0	0		0	0	0	0	0
Novel_000636	XLOC_006993	--	Novel_mRNA	0.96297	0.702661	0.770097	0.345497	0.559297		0.697747	0.95321	0.146305	0.882237	0.944602
Novel_000637	XLOC_006993	--	Novel_mRNA	0	0	0	0	0		0	0	0	0	0
Novel_000638	XLOC_006993	--	Novel_mRNA	0.018554	0.013799	0.019985	0.359832	0.024271		0.013366	0.041455	0.639774	0	0.016781
XM_018064224.1	gene-NECTIN3	NECTIN3	protein_coding	19.7275	23.6832	16.8022	12.6293	14.7125		20.5149	19.1827	22.0673	19.6595	24.5128
XM_018064281.1	gene-NECTIN3	NECTIN3	protein_coding	5.08283	4.44634	3.81173	7.57896	4.6875		5.29659	3.38985	4.31503	5.25037	4.97642
XM_005674903.3	gene-CD96	CD96	protein_coding	0.983912	1.22359	1.9427	1.02453	1.73049		1.33699	0.674036	2.11918	1.13278	0.921862
LNC_000591	XLOC_006996	--	intronic_lncRNA	0.186441	0.03244	0.22965	0.051855	0.043948		0.161166	0	0.079756	0	0.033725
XM_018064439.1	gene-ZBED2	ZBED2	protein_coding	0.025283	0.010998	0.022594	0	0.014899		0.026955	0.044018	0.674716	0.085277	0.079881
LNC_000592	XLOC_006998	--	antisense_lncRNA	0	0	0.020969	0	0.059243		0	0.090266	0.065312	0	0
LNC_000593	XLOC_006999	--	antisense_lncRNA	0	0	0	0	0.167187		0	0.132248	0	0.498321	0
LNC_000594	XLOC_006999	--	antisense_lncRNA	0	0	0	0	0		0	0	0	0	0
XM_005674904.3	gene-PLCXD2	PLCXD2	protein_coding	0.13243	0.212752	0.282614	0.195694	0.181193		0.243255	0.232566	0.342699	0.199708	0.237382
LNC_000595	XLOC_006999	--	antisense_lncRNA	0.088363	0.026	0.003999	0.051547	0		0.064586	0.025555	0.047943	0.066754	0.067575
LNC_000596	XLOC_006999	--	antisense_lncRNA	0	0	0.22911	0	0.227915		0	0	0	0	0
LNC_000597	XLOC_007000	--	antisense_lncRNA	0	0.297868	0	0	0.082358		0	0.161137	0.184874	0.461309	0
XM_005674905.3	gene-PHLDB2	PHLDB2	protein_coding	0	0	0	0	0		0	0	0	0	0
XM_005674906.3	gene-PHLDB2	PHLDB2	protein_coding	0.539622	0.325588	0.356257	0.54653	0.459874		0.297856	0.218158	0.563441	0.320705	0.21519
XM_005674907.3	gene-PHLDB2	PHLDB2	protein_coding	0.422418	0.643166	0.384864	0.664559	1.00261		0.564018	0.120572	0.515413	0.501839	0.349106
XM_013962498.2	gene-PHLDB2	PHLDB2	protein_coding	0.36432	0.241715	0.207431	0.190257	0.075796		0.273036	0.123538	0.283952	0	0.227526
LNC_000598	XLOC_007007	--	intronic_lncRNA	0.274339	0.238281	0.081765	0	0.068839		0.054698	0.051952	0.027116	0.191781	0.000308
Novel_000639	XLOC_007007	--	Novel_mRNA	0.50214	0.244102	0.204986	0.087791	0.029459		0.307503	0.005442	0.658447	0.32703	0.453473
XM_018065014.1	gene-PHLDB2	PHLDB2	protein_coding	0.015293	0.768569	4.1102	7.04388	2.22775		2.7429	1.02449	5.52957	2.57927	2.69952
LNC_000599	XLOC_007007	--	intronic_lncRNA	0	0	0	0	0		0	0	0.002629	0	0
LNC_000600	XLOC_007007	--	intronic_lncRNA	0	0	0.121145	0.341195	0.238704		0.004579	0.331586	0.044931	0	0.01732
LNC_000601	XLOC_007007	--	intronic_lncRNA	0.000238	0	0	0.182164	0		0	0.175201	0	0	0
LNC_000602	XLOC_007007	--	intronic_lncRNA	0	0	0	0.15815	0.499793		0.007265	0	0.012933	0	0.096675
LNC_000603	XLOC_007007	--	intronic_lncRNA	0.028401	0	0.023635	0.10525	0.02691		0.004691	0.099434	0.014785	0	0.033097
XM_018064768.1	gene-PHLDB2	PHLDB2	protein_coding	13.5082	9.74709	5.78814	9.75364	11.1588		8.41177	11.8915	11.0829	8.22181	8.79028
XM_013962506.2	gene-LOC102179319	LOC102179319	protein_coding	5.58518	6.18384	4.63288	6.08865	6.2306		6.87355	4.61882	4.82749	6.31758	5.17042
LNC_000604	XLOC_007008	--	intronic_lncRNA	0.647431	0.624648	0.336964	0.583062	0.77037		0.308953	0.546478	0.336007	0.550013	0.783456
LNC_000605	XLOC_007009	--	intronic_lncRNA	0.081217	0.103457	0	0.04695	0		0	0	0	0	0
XM_005674912.2	gene-TMPRSS7	TMPRSS7	protein_coding	0	0	0	0	0		0	0.010711	0	0	0
XM_018065255.1	gene-C1H3orf52	C1H3orf52	protein_coding	0.02901	0.188155	0.041593	0.028833	0		0	0.161241	0.023962	0.215358	0.251414
XM_018065321.1	gene-C1H3orf52	C1H3orf52	protein_coding	4.63243	2.97332	2.60805	1.77261	3.61453		3.48811	2.84435	6.09376	4.15145	3.75345
LNC_000606	XLOC_007013	--	intronic_lncRNA	0.008044	0.073812	0.045571	0.130417	0		0.058918	0.065659	0.086614	0.044587	0.18197
LNC_000607	XLOC_007013	--	intronic_lncRNA	0.120278	0.185404	0.114862	0	0.233308		0.026916	0	0	0.236283	0
XM_005674914.3	gene-GCSAM	GCSAM	protein_coding	0.053952	0.066657	0.157562	0.261144	0.068648		0.11117	0.035132	0.063793	0.038198	0
XM_013977231.2	gene-GCSAM	GCSAM	protein_coding	0	0	0	0	0		0	0	0.098969	0	0.12105
LNC_000097	XLOC_001464	--	intronic_lncRNA	0	0	0	0	0		0	0	0	0	0
XM_005674974.2	gene-SLC9C1	SLC9C1	protein_coding	0	0	0	0	0		0	0	0	0	0
XM_018065468.1	gene-CD200	CD200	protein_coding	0	0	0	0.03059	0		0	0	0.015421	0	0
Novel_000640	XLOC_007019	--	Novel_mRNA	0.060936	0.043246	0.068235	0.145038	0.169582		0.065724	0.038579	0.070784	0.09932	0.159862
XM_005674916.3	gene-CD200	CD200	protein_coding	3.03973	1.68713	3.52178	4.10296	5.11277		4.27765	2.32316	4.09101	3.24973	2.41507
XM_018065525.1	gene-CD200	CD200	protein_coding	0	0	0	0	0		0	0	0	0	0
XM_018065460.1	gene-CD200	CD200	protein_coding	0.041404	1.34304	0.037532	0.091694	0.043399		0.049798	0.024251	0.027046	0.654923	0.798005
XM_018065491.1	gene-CD200	CD200	protein_coding	0.087617	0.196634	0.092512	0.216358	0.039286		0.119405	0.032085	0.117305	0.053963	0.282316
LNC_000098	XLOC_001470	--	lincRNA	0.055934	0.05788	0.049735	0.072056	0.052126		0	0	0	0	0.126387
XM_018065653.1	gene-LOC102173607	LOC102173607	protein_coding	1.04986	0.824531	1.14908	1.04011	1.48102		1.49535	1.32257	2.01952	1.17927	0.767713
XM_018065711.1	gene-LOC102173607	LOC102173607	protein_coding	0	0	0	0	0		0	0	0.083575	0	0
XM_005674919.3	gene-BTLA	BTLA	protein_coding	0.079945	0.255091	0.058683	0.059607	0.13716		0.043738	0.552951	0.293553	0.305337	0.142719
XM_005674920.3	gene-BTLA	BTLA	protein_coding	0	0	0	0	0		0	0	0	0	0
LNC_000099	XLOC_001479	--	antisense_lncRNA	0	0	0	0	0		0	0	0	0	0
XM_018065940.1	gene-ATG3	ATG3	protein_coding	26.9744	30.3715	25.0414	26.725	21		26.3234	24.354	27.3169	28.3546	26.3638
LNC_000100	XLOC_001480	--	intronic_lncRNA	0.822187	1.10219	1.05584	0.874511	1.01959		0.911769	0.573205	1.21783	0.657383	0.891278
XM_005674922.3	gene-SLC35A5	SLC35A5	protein_coding	5.9676	6.9311	5.35733	8.33272	19.8089		6.65132	6.29564	21.8835	18.0732	20.2042
XM_005674923.3	gene-SLC35A5	SLC35A5	protein_coding	21.6488	20.8053	17.2673	20.0443	8.24454		20.4788	18.8251	4.87798	6.2347	6.06973
Novel_000641	XLOC_007033	--	Novel_mRNA	0.408736	0.390408	0.335335	0.560049	0.395421		0.34904	0.466612	0.382188	0.419601	0.490208
Novel_000077	XLOC_001483	--	Novel_mRNA	0.182597	2.3838	5.24783	0.925875	0.012802		2.50653	0	0.619859	2.96855	3.01681
Novel_000078	XLOC_001483	--	Novel_mRNA	0	0	0	0	2.84715		0	0.001073	0.006891	0	0
Novel_000079	XLOC_001483	--	Novel_mRNA	0	0	0	0	0		0	3.16777	0.002465	0	0
XM_018065994.1	gene-CCDC80	CCDC80	protein_coding	47.1359	39.4759	75.1571	11.6336	37.9386		45.7206	44.3354	81.093	52.9246	51.0771
Novel_000080	XLOC_001483	--	Novel_mRNA	4.10867	0.02472	0.083786	0	0.176416		0	0.180949	5.46863	0.022998	0.769689
XM_018050078.1	gene-LOC102174159	LOC102174159	protein_coding	0.040103	0.090033	0.166805	0.27447	0		0.057585	0.023347	0.073819	0.029858	0.046098
XM_018066089.1	gene-LOC102183007	LOC102183007	protein_coding	1.69952	1.23832	0.904939	1.99447	1.36883		1.65542	1.53937	2.95058	1.09486	1.29861
XM_018066550.1	gene-GTPBP8	GTPBP8	protein_coding	0.163075	0.076112	0.020167	0.415459	0.101714		0.187892	0.145423	0.028357	0.114623	0.117239
XM_005674926.3	gene-GTPBP8	GTPBP8	protein_coding	13.0718	10.8122	11.6711	9.52733	12.153		11.6896	15.4037	10.3262	12.0459	16.0384
XM_018066416.1	gene-NEPRO	NEPRO	protein_coding	0	0	0	0	0		0	0	0	0	0
XM_018066237.1	gene-NEPRO	NEPRO	protein_coding	0.10535	0.098716	0.476808	0.227496	0.127068		0.113613	0.102288	0.183247	0.100478	0.1289
XM_018066177.1	gene-NEPRO	NEPRO	protein_coding	0.124045	0.12049	0.322966	0.004989	0.087768		0.132778	0.135524	0.004258	0.123286	0.191328
XM_013962566.2	gene-NEPRO	NEPRO	protein_coding	0.884345	0.563636	1.44469	0.513309	0.361205		0.30402	0.186955	0	0.834406	0.193859
XM_005674925.3	gene-NEPRO	NEPRO	protein_coding	1.59597	2.7425	0.691732	1.53527	1.79396		2.25809	1.94576	1.63146	2.34588	1.9363
LNC_000101	XLOC_001495	--	intronic_lncRNA	0.149418	0.185244	0.133063	0.307991	0.137838		0.251157	0.178416	0.086158	0.16648	0.051723
Novel_000081	XLOC_001495	--	Novel_mRNA	0	0.074679	0	0.061921	0.096732		0.020979	0	0	0.07043	0
LNC_000608	XLOC_007063	--	antisense_lncRNA	0.134768	0.278242	0.158562	0.336853	0.178776		0.219429	0.294516	0.5721	0.194038	0.293788
LNC_000609	XLOC_007063	--	intronic_lncRNA	0.003661	0.004777	0.015888	0.339745	0.106786		0.012241	0.018517	0.005339	0.022778	0.004519
XM_018066620.1	gene-BOC	BOC	protein_coding	0.578286	0.556655	0.778961	0.845216	0.652417		0.70755	1.44144	0.943612	1.10293	0.609506
XM_018066680.1	gene-BOC	BOC	protein_coding	1.90375	1.76865	2.29366	3.82721	1.94651		1.99612	0.806228	3.85472	1.55516	1.5229
XM_018066732.1	gene-BOC	BOC	protein_coding	1.37056	1.73701	1.95051	2.30661	1.18102		2.33739	1.46845	4.17827	1.98589	1.0446
XM_018066629.1	gene-BOC	BOC	protein_coding	0.85661	1.11142	1.45599	3.5196	0.800666		1.60247	1.50967	3.22686	0.024868	1.31625
XM_018066798.1	gene-BOC	BOC	protein_coding	1.79489	1.70018	0.533795	0.780042	0.851912		0.932192	1.30559	1.71812	0.825844	2.02986
XM_005674928.3	gene-CFAP44	CFAP44	protein_coding	0.598121	0.449045	0.483595	0.992246	0.576773		0.633932	0.336439	0.734023	0.420747	0.435005
Novel_000082	XLOC_001512	--	Novel_mRNA	0.102722	0.384887	0.151635	0.462242	0.117679		0.24052	0.09208	0.264769	0.206862	0.163153
LNC_000102	XLOC_001513	--	intronic_lncRNA	0.336932	0	0.336847	0.189723	0		0.019165	0	0	0	0.010166
XM_018038348.1	gene-SPICE1	SPICE1	protein_coding	1.42365	0.895196	0.632766	1.7818	2.00177		2.11403	0.385343	2.28553	0.158134	0.73776
XM_013962587.2	gene-SPICE1	SPICE1	protein_coding	1.41715	0	0	1.28866	2.5828		0.953184	0	1.56502	1.54341	0
XM_018038226.1	gene-SPICE1	SPICE1	protein_coding	1.3815	18.3563	10.6781	1.14814	4.03247		0.92829	10.3628	2.30984	6.3761	13.2716
XM_018067095.1	gene-SPICE1	SPICE1	protein_coding	1.57729	0.441138	0.284344	1.39048	2.96925		1.27821	0.080986	1.72954	2.81482	0.356086
XM_018067147.1	gene-SPICE1	SPICE1	protein_coding	1.23645	4.0729	6.02474	1.22037	2.52264		0.927988	2.29101	1.43975	1.63953	1.29172
XM_018067216.1	gene-SPICE1	SPICE1	protein_coding	2.70277	0	0	2.29904	5.19737		1.80542	0	2.78982	8.15834	0.042851
XM_005674929.3	gene-SPICE1	SPICE1	protein_coding	1.40539	0	0	2.18075	0.003503		1.43147	0	1.07163	0.530352	0
XM_005674931.2	gene-SPICE1	SPICE1	protein_coding	2.28974	0	1.24369	3.38425	0		2.56438	0	1.28285	0.71327	1.17599
LNC_000103	XLOC_001513	--	intronic_lncRNA	0	0	0	0	0		0	0	0	0	0
LNC_000104	XLOC_001513	--	intronic_lncRNA	0.065174	0	0	0	0		0	0	0	0	0
LNC_000105	XLOC_001513	--	intronic_lncRNA	0.124684	0.011746	0.555304	0	0.046336		0.143746	0.274316	0	0.055749	0.076631
LNC_000106	XLOC_001513	--	intronic_lncRNA	0.228555	0.670246	0.029514	0.529456	0.753956		0.139642	0.145784	0.464715	0.681158	0.522929
XM_018038492.1	gene-SIDT1	SIDT1	protein_coding	0.04937	0.030243	0.02394	0	0		0.032223	0.01198	0.071027	0	0
XM_018038422.1	gene-SIDT1	SIDT1	protein_coding	0.355986	0.003601	0.026566	0.00648	0.296972		0	0.143858	0.007075	0.434051	0.195304
LNC_000610	XLOC_007065	--	intronic_lncRNA	0	0	0	0	0		0	0	0	0	0
LNC_000611	XLOC_007065	--	intronic_lncRNA	0	0.30588	0.132539	0.360863	0.218579		0.080264	0	0.238322	0.093397	0.036614
XM_018038468.1	gene-SIDT1	SIDT1	protein_coding	0	0.475709	0.377254	0.602403	0		0.269405	0.022134	1.05677	0	0.028541
LNC_000107	XLOC_001518	--	intronic_lncRNA	0	0	0	0	0		0	0	0	0	0
Novel_000083	XLOC_001518	--	Novel_mRNA	0.181001	0.191899	0.396906	0.247619	0.21285		0.155179	0.149491	0.298092	0.208142	0.197733
XM_018038532.1	gene-USF3	USF3	protein_coding	1.29499	0.801403	1.59195	1.01658	0.998336		0.782434	0.844142	2.8351	1.37678	0.711842
XM_018038564.1	gene-USF3	USF3	protein_coding	0.477118	0.54648	0.794768	0.664568	1.03577		0.700786	0.376896	0.696808	0.556385	0.580145
XM_018038623.1	gene-USF3	USF3	protein_coding	1.58906	2.09135	3.47497	1.65543	1.1937		1.92161	1.1052	2.24246	1.27536	1.98859
Novel_000084	XLOC_001518	--	Novel_mRNA	0.086479	0.041882	0.14845	0	0.164934		0.062321	0.004511	0.089795	0.162582	0.066839
LNC_000108	XLOC_001518	--	intronic_lncRNA	0.141639	0.263041	0.123277	0.288162	0.239868		0.15511	0	0.550878	0	0.19993
LNC_000109	XLOC_001524	--	lincRNA	0.585913	0.000489	0.384576	0.92231	0.201008		1.25638	0.520166	1.16143	0.55213	0.301894
LNC_000110	XLOC_001524	--	lincRNA	0.194255	0.000755	0.590771	0.201701	0.146391		0.291236	0.177126	0.282898	0.267505	0.209613
LNC_000111	XLOC_001524	--	lincRNA	0.353791	0.551157	0.289177	0.411186	0.843569		0.345139	0.867746	0	0.389441	0.702068
LNC_000612	XLOC_007067	--	lincRNA	0.161061	0.110529	0	0.251037	0.35177		0.170229	0.216479	0	0	0.150706
Novel_000085	XLOC_001525	--	Novel_mRNA	1.1405	0.809567	1.06189	0.827646	0.896849		1.12805	1.12013	0.895523	1.16825	0.998661
Novel_000086	XLOC_001525	--	Novel_mRNA	0.52942	0.482544	0.575107	0.476198	0.254383		0.263251	0.331492	0.339458	0.758818	0.368442
XM_018038952.1	gene-NAA50	NAA50	protein_coding	0.001048	0.002383	0.004975	0.003745	0.000887		0.000969	0.001702	0.004414	0.002878	0.000552
XM_018039011.1	gene-NAA50	NAA50	protein_coding	0	0	0	0	0		0	0	0	0	0
XM_018039062.1	gene-NAA50	NAA50	protein_coding	49.975	50.1032	29.5937	45.4971	42.5224		47.6936	44.7969	43.7202	53.5739	46.4171
XM_018039131.1	gene-NAA50	NAA50	protein_coding	2.77026	2.89669	15.5728	2.79739	2.23846		2.71784	2.35461	2.32228	3.12124	2.62428
Novel_000642	XLOC_007069	--	Novel_mRNA	0.493412	0.216885	0.299947	0.250696	0.325797		0.338355	0.454488	0.337881	0.385564	0.525401
XM_005674936.3	gene-ATP6V1A	ATP6V1A	protein_coding	21.76	19.3638	17.0239	14.8597	16.3765		20.0593	26.2672	21.1652	18.2165	23.5689
XM_005674937.3	gene-ATP6V1A	ATP6V1A	protein_coding	1.48224	0.531444	0.011117	0.709564	0.026093		1.17881	2.51433	2.64886	0.019467	1.69964
LNC_000112	XLOC_001529	--	lincRNA	0.074451	0	0	0.097034	0.068061		0	0	0	0	0
Novel_000643	XLOC_007071	--	Novel_mRNA	0.194071	0.054233	0.077584	0.070202	0.134175		0.037099	0	0.036031	0.101686	0.065776
Novel_000644	XLOC_007071	--	Novel_mRNA	0	0	0	0	0		0	0	0	0	0
XM_013962638.2	gene-GRAMD1C	GRAMD1C	protein_coding	0	0	0	0	0.019098		0	0	0	0	0
XM_013962641.2	gene-GRAMD1C	GRAMD1C	protein_coding	0.310869	0.366509	2.46475	0.724903	0		0.86313	0.368983	0.025245	1.88687	0.609619
XM_018039330.1	gene-GRAMD1C	GRAMD1C	protein_coding	0.003302	0.063441	0.052782	0.204221	1.1227		0.104143	0.134405	0.039963	0.025436	0.072893
XM_018039336.1	gene-GRAMD1C	GRAMD1C	protein_coding	0.43584	0.507088	0.564304	0.769164	0.005212		0.211246	0.706762	2.77615	0	1.00782
XM_013962648.2	gene-GRAMD1C	GRAMD1C	protein_coding	5.4268	5.73027	2.8116	3.32029	5.44654		3.42729	4.8061	4.14133	3.21104	3.25253
Novel_000645	XLOC_007071	--	Novel_mRNA	0	0.088484	0	0.015275	0.016894		0.053467	0.173654	0.217924	0.07876	0.116755
LNC_000613	XLOC_007072	--	intronic_lncRNA	0.189928	0.313934	0.19902	0.149002	0.313618		0.098054	0.082961	0.002303	0.188957	0.048204
LNC_000614	XLOC_007072	--	intronic_lncRNA	0.189936	0	0.066179	0	0		0	0	0.176403	0	0
Novel_000646	XLOC_007072	--	Novel_mRNA	0	0.006514	0.053505	0.061621	0		0	0.062962	0.050548	0.002064	0.079771
XM_018039495.1	gene-ZDHHC23	ZDHHC23	protein_coding	0.469753	0.554598	0.537659	0.015891	0.502875		0.461784	0.028076	0.829693	0.198987	0.057038
XM_018039430.1	gene-ZDHHC23	ZDHHC23	protein_coding	3.82107	3.40082	3.39239	3.60115	2.72526		3.06444	2.5244	3.29888	3.97353	3.2853
XM_005674941.3	gene-CCDC191	CCDC191	protein_coding	1.30357	2.28371	2.19511	2.07975	2.78528		2.18504	1.61019	1.43372	1.92098	2.00261
LNC_000113	XLOC_001534	--	intronic_lncRNA	0.112758	0.06092	0.142395	0.151063	0.140736		0.104761	0.068546	0.073394	0.069416	0.108911
LNC_000114	XLOC_001534	--	intronic_lncRNA	0.015719	0.142302	0.049083	0.070538	0		0.019095	0.158152	0.053252	0.138294	0.153529
LNC_000615	XLOC_007074	--	intronic_lncRNA	0.023459	0.043947	0.022315	0.126427	0.148295		0.27951	0	0	0	0.40987
LNC_000616	XLOC_007074	--	intronic_lncRNA	0	0.257913	0	0	0		0	0	0	0	0
LNC_000617	XLOC_007074	--	intronic_lncRNA	0.100176	0	0.126711	0.054417	0.104146		0.013381	0.136099	0.257988	0.100009	0.047951
XM_005674942.3	gene-QTRT2	QTRT2	protein_coding	3.10943	5.29962	3.58328	3.12331	3.16061		4.01668	2.6538	2.53186	4.94712	3.80955
XM_005674943.3	gene-DRD3	DRD3	protein_coding	0	0	0	0	0		0	0	0	0	0
XM_005674944.3	gene-DRD3	DRD3	protein_coding	0	0	0	0	0		0	0	0	0	0
XM_005674945.3	gene-TIGIT	TIGIT	protein_coding	0.729868	1.066	0.144801	1.24547	0.291198		0.945983	0.508546	0.929791	0.741077	0.429736
Novel_000647	XLOC_007092	--	Novel_mRNA	0.06616	0.090321	0	0.135583	0.141317		0.112509	0.049862	0.209705	0.032199	0.023399
Novel_000087	XLOC_001538	--	Novel_mRNA	0	0	0	0	0		0	0	0.000197	0	0
Novel_000088	XLOC_001538	--	Novel_mRNA	0.000744	0	0.011243	0.149475	0.130036		0	0.007033	0.063242	0	0.003993
Novel_000089	XLOC_001538	--	Novel_mRNA	0	0.051308	0	0.059231	0.095082		0	0	0	0	0
Novel_000090	XLOC_001538	--	Novel_mRNA	0.004506	0	0	0	0		0.005421	0.002837	0	0.002164	0
Novel_000091	XLOC_001538	--	Novel_mRNA	0	0	0	0	0		0	0	0	0	0.023371
Novel_000092	XLOC_001538	--	Novel_mRNA	0.003832	0.007001	0.000362	0	0		0	0	0	0	0.000832
Novel_000093	XLOC_001538	--	Novel_mRNA	0	0	0	0	0		0	0.005062	0	0	0
Novel_000094	XLOC_001538	--	Novel_mRNA	0	0	0	0.000883	0.000468		0.000534	0	0.173045	0	0
Novel_000095	XLOC_001538	--	Novel_mRNA	0	0	0	0.148106	0		0	0.001438	0.196414	0.000545	0
Novel_000096	XLOC_001538	--	Novel_mRNA	0	0.000254	0	0	0		0.000327	0	0.002903	0	0
Novel_000097	XLOC_001538	--	Novel_mRNA	0	0.002431	5.6e-05	0	0		0	0	0.002177	0.000168	0.005713
Novel_000098	XLOC_001538	--	Novel_mRNA	0	0	0	0	0.014545		0.249089	0.298779	0	0.003275	0
Novel_000099	XLOC_001538	--	Novel_mRNA	0.017161	0.004055	0.364648	0.03184	0.001528		0	0	0.033499	0.330523	0.348716
Novel_000100	XLOC_001538	--	Novel_mRNA	0	0	0	0	0		0	0	0	0	0
Novel_000101	XLOC_001538	--	Novel_mRNA	0	0.294882	0.001506	0.034878	0.132349		0.000177	0.000675	0.01983	0.002459	0.000663
Novel_000102	XLOC_001538	--	Novel_mRNA	0	0	0.00024	0.014666	0.006274		0.0027	0	0	0	0
Novel_000103	XLOC_001538	--	Novel_mRNA	0.032977	0	3e-05	0.002687	7e-05		0	0	0	0	4.9e-05
Novel_000104	XLOC_001538	--	Novel_mRNA	0	0	0	0	0		0	0.007706	0	0	0
Novel_000105	XLOC_001538	--	Novel_mRNA	0	0	0	0	0		0	0	0	0.000399	0
Novel_000106	XLOC_001538	--	Novel_mRNA	0	0.000348	0.000352	0	0		0	0	0.002329	0	0.001702
XM_018040565.1	gene-ZBTB20	ZBTB20	protein_coding	0.442569	0.853063	0.412887	0.627973	0.6104		0.769006	0.415385	0.635457	0.844714	0.53774
XM_018040492.1	gene-ZBTB20	ZBTB20	protein_coding	1.84431	3.23777	1.00361	4.00823	2.09951		2.31057	2.18127	2.14765	2.66559	4.14089
XM_018040347.1	gene-ZBTB20	ZBTB20	protein_coding	0.304105	0.00049	0.000689	0.003293	0.001111		0.001689	0.001213	0.000522	0.001595	0.000741
XM_018040407.1	gene-ZBTB20	ZBTB20	protein_coding	1.54886	1.09134	0.913166	1.23056	1.11823		1.05281	0.383582	3.72472	1.42086	0.825463
XM_018040264.1	gene-ZBTB20	ZBTB20	protein_coding	2.76865	2.06971	1.0318	1.75933	2.85395		0.950127	0.034529	2.09767	1.85527	1.68157
XM_018040768.1	gene-ZBTB20	ZBTB20	protein_coding	0.659914	1.3394	0.884324	1.3174	1.04522		1.47247	2.08991	2.12668	0.863904	1.49102
XM_018040182.1	gene-ZBTB20	ZBTB20	protein_coding	0.465879	2.08863	1.78312	0.829284	0.87064		1.06367	0.433751	5.00261	1.32755	1.14038
XM_018040694.1	gene-ZBTB20	ZBTB20	protein_coding	0.862881	1.72654	2.02093	0.805909	1.03666		1.72974	1.42794	2.76078	2.23404	1.80412
XM_018040060.1	gene-ZBTB20	ZBTB20	protein_coding	0.289968	0.002776	0.016092	0.356174	0.003073		0.336368	0.241731	0.001886	0.005023	0.00092
XM_018039934.1	gene-ZBTB20	ZBTB20	protein_coding	0.394992	0.493881	0.07894	0.444804	0.434002		0.126307	0.426284	0.598084	0.233429	0.467174
XM_018039991.1	gene-ZBTB20	ZBTB20	protein_coding	0.491538	0.72809	0.15176	0.953953	0.874405		0.467503	0.642853	0.813621	0.129178	0.39661
XM_018039833.1	gene-ZBTB20	ZBTB20	protein_coding	0.304162	0.428959	0	0.392826	0.350326		0.383616	0.343092	0.492813	0	0.381242
XM_018039867.1	gene-ZBTB20	ZBTB20	protein_coding	6.11013	3.92156	8.30205	7.2094	7.03253		5.32095	4.51766	7.09495	4.50224	3.70003
XM_018040121.1	gene-ZBTB20	ZBTB20	protein_coding	0.308072	0.329053	0.591941	0.345202	0		0.394325	0	0	0.459483	0.298858
XM_018040637.1	gene-ZBTB20	ZBTB20	protein_coding	0.477469	0.430513	0.02846	0.635217	0.384747		0.54279	0.71449	0.571411	0.0231	0.964365
Novel_000107	XLOC_001538	--	Novel_mRNA	0.003306	0.010617	0.025273	1.54739	1.95628		0.013003	0	2.30214	0.824598	0.832554
Novel_000108	XLOC_001538	--	Novel_mRNA	0	0	0	0	0		0	0.566205	0	0	0
Novel_000109	XLOC_001538	--	Novel_mRNA	0.720885	0.657677	1.0213	0	0		0.124478	0	0	0	0
Novel_000110	XLOC_001538	--	Novel_mRNA	0	0	0	0	0		0.204851	0	0	0	0
Novel_000111	XLOC_001539	--	Novel_mRNA	0	0	0	0.064641	0.232471		0	0	0	0	0.039551
Novel_000112	XLOC_001539	--	Novel_mRNA	0.124461	0.150636	0.061897	0	0		0	0	0	0.224775	0
Novel_000113	XLOC_001539	--	Novel_mRNA	0	0	0	0.055308	0.002175		0.224387	0.11576	0.127549	0	0.077103
Novel_000114	XLOC_001539	--	Novel_mRNA	0.161824	0.238217	0.105098	0.441837	0.173146		0.204031	0.09044	0.183091	0.19213	0.101107
Novel_000115	XLOC_001539	--	Novel_mRNA	0	0	0.214787	0.082319	0.180314		0	0	0	0	0
LNC_000115	XLOC_001539	--	lincRNA	0.079122	0.14539	0.015003	0.214524	0.030534		0.105714	0.073189	0.130306	0.078473	0.066361
LNC_000116	XLOC_001558	--	lincRNA	0	0	0	0	0		0	0	0	0	0
LNC_000117	XLOC_001558	--	lincRNA	0	0	0	0	0		0	0	0	0	0
XM_018040858.1	gene-GAP43	GAP43	protein_coding	0.073554	0.189835	0.064308	0.033301	0.042912		0.059476	0.174794	0.091707	0.121565	0.14968
XM_005674947.3	gene-LSAMP	LSAMP	protein_coding	0	0.128476	0	0	0.152579		0.000583	0	0	0	0.123325
XM_005674948.3	gene-LSAMP	LSAMP	protein_coding	0.156476	0	0.151426	0.117274	0		0.192546	0.111878	0.123249	0.081478	0
LNC_000118	XLOC_001593	--	intronic_lncRNA	0	0.0312	0	0.033249	0.042269		0.116255	0	0.111867	0	0.032436
Novel_000648	XLOC_007276	--	Novel_mRNA	0.126961	0.065603	0.110481	0.027235	0.044439		0.148838	0.056602	0	0.056521	0.089368
Novel_000649	XLOC_007630	--	Novel_mRNA	0	0	0	0	0		0	0	0	0	0
Novel_000650	XLOC_007630	--	Novel_mRNA	0.081075	0	0.042237	0	0.057692		0.104925	0.068046	0	0	0.07499
LNC_000119	XLOC_001614	--	lincRNA	0	0	0	0	0.168431		0	0	0	0	0
LNC_000618	XLOC_007721	--	lincRNA	0	0	0	0	0		0	0	0	0	0
LNC_000619	XLOC_007721	--	lincRNA	0	0	0	0	0		0	0	0	0	0
XM_018041084.1	gene-IGSF11	IGSF11	protein_coding	0.225349	0	0.043727	0.177088	0.221915		0.064951	0.194965	0.092283	0	0.329138
XM_018041096.1	gene-IGSF11	IGSF11	protein_coding	0	0.243009	0.066477	0	0.116957		0.127954	0	0	0.199563	0
LNC_000120	XLOC_001621	--	intronic_lncRNA	0.024848	0.070786	0	0	0		0.055817	0	0	0	0.04906
LNC_000121	XLOC_001621	--	antisense_lncRNA	0	0	0	0	0		0	0	0	0	0
XM_005674980.2	gene-C1H3orf30	C1H3orf30	protein_coding	0.001612	0.012263	0	0.018585	0.019961		0	0	0	0	0
LNC_000620	XLOC_007803	--	intronic_lncRNA	1.46622	0.783907	1.40736	0.806136	0.836793		0.679103	1.33943	0.785842	0.888384	0.986121
LNC_000621	XLOC_007803	--	intronic_lncRNA	0.05598	0.077752	0.079079	0.085376	0.178932		0.082087	0.052553	0.144334	0.089486	0.092003
LNC_000622	XLOC_007803	--	intronic_lncRNA	0	0	0.066683	0	0		0	0.025038	0	0	0
XM_018041211.1	gene-UPK1B	UPK1B	protein_coding	0.339076	0.152973	0.349592	0.190672	0.355223		0.382021	0.194908	0.149176	0.244008	0.222892
XM_005674949.3	gene-UPK1B	UPK1B	protein_coding	156.353	91.4097	171.128	56.0404	83.1858		101.087	161.276	97.1746	106.852	127.484
LNC_000122	XLOC_001625	--	intronic_lncRNA	0.465063	0	1.17828	0.479108	0		0.500484	0.623349	0	0.918368	0.568705
LNC_000123	XLOC_001625	--	intronic_lncRNA	0	1.06645	0	0	0.675599		0	0.298366	0.631878	0	0
Novel_000116	XLOC_001625	--	Novel_mRNA	0.541294	0	0	0.308593	0		0.267253	0	0.101441	0	0.1578
XM_018041442.1	gene-B4GALT4	B4GALT4	protein_coding	0.057456	2.29202	0.005805	0.006131	1.25003		2.26158	5.21267	0.045541	0.104779	1.80755
XM_018041382.1	gene-B4GALT4	B4GALT4	protein_coding	0.058729	8.92624	25.4831	0.051227	13.5328		6.38078	2.23486	0.047218	0.010097	8.1424
XM_018041313.1	gene-B4GALT4	B4GALT4	protein_coding	29.5094	21.6937	6.15791	21.9125	8.52402		16.6206	20.1988	28.9431	30.5574	18.4612
XM_005674953.3	gene-ARHGAP31	ARHGAP31	protein_coding	7.07643	5.89067	8.2764	6.51294	6.3278		5.86122	5.5929	12.9939	5.86124	7.25276
Novel_000117	XLOC_001628	--	Novel_mRNA	0.248364	0.202004	0.203776	0.266751	0.216997		0.129153	0.206169	0.039334	0.180523	0.276675
Novel_000118	XLOC_001628	--	Novel_mRNA	0.03567	0	0	0	0.005966		0	0	0.188712	0	0
XM_018041693.1	gene-TMEM39A	TMEM39A	protein_coding	4.17041	2.04544	2.54894	0	0		0	1.95269	3.11551	0	2.48834
XM_005674954.3	gene-TMEM39A	TMEM39A	protein_coding	15.082	14.7926	8.47224	13.3766	11.5058		11.548	11.6695	13.6363	15.1914	13.7814
Novel_000651	XLOC_007810	--	Novel_mRNA	0.627948	0.654506	0	0.669269	0.692092		0.161257	0	0	0.034213	0
Novel_000652	XLOC_007810	--	Novel_mRNA	0	0.020364	0.427899	0.050006	0.059393		0.280415	0.136378	0.463537	0.60283	0.406494
XM_005674955.3	gene-POGLUT1	POGLUT1	protein_coding	15.2662	13.2835	11.0554	11.1005	11.5575		10.9214	9.70892	10.4796	12.778	12.3433
XR_001917363.1	gene-LOC108634083	LOC108634083	lncRNA	2.03816	2.79642	1.80384	2.85127	2.14399		2.77832	2.0516	1.81292	2.37119	1.50579
XM_005674956.3	gene-TIMMDC1	TIMMDC1	protein_coding	7.91303	7.22233	5.70429	6.25241	6.90918		6.40794	6.65466	6.16619	7.01338	6.61
LNC_000124	XLOC_001632	--	intronic_lncRNA	0.309193	0.231278	0.158009	0.43658	0.115987		0.29548	0.108865	0.078849	0.123345	0.07669
XM_005674957.3	gene-CD80	CD80	protein_coding	1.45874	0.962519	0.432816	1.2105	0.883238		0.670926	0.669974	1.98658	0.802338	0.400454
LNC_000125	XLOC_001633	--	intronic_lncRNA	0.052622	0	0	0	0.06202		0	0.045808	0.168455	0	0.039488
Novel_000653	XLOC_007811	--	Novel_mRNA	0	0	0	0.10624	0		0	0	0	0.145651	0
Novel_000654	XLOC_007811	--	Novel_mRNA	0.012798	0.039713	0.06882	0	0.029627		0.012706	0.158902	0.001552	0	0.000729
LNC_000623	XLOC_007811	--	intronic_lncRNA	0.108232	0.157006	0.236112	0.080887	0.237543		0.205005	0.135348	0.242492	0.082984	0.078671
Novel_000655	XLOC_007811	--	Novel_mRNA	0	0	0	0	0		0	0	0.199257	0	0.162261
XM_018042087.1	gene-ADPRH	ADPRH	protein_coding	1.3385	1.55145	1.6955	1.50999	2.05775		1.60091	1.6024	1.98473	1.64154	1.68762
LNC_000624	XLOC_007811	--	intronic_lncRNA	0.010882	0	0	0	0		0	0.1236	0.082859	0.113702	0.033952
LNC_000625	XLOC_007811	--	antisense_lncRNA	0.600838	1.14048	1.66142	0.522307	1.40778		0.698118	0.09679	1.09391	0.628416	0.3748
XM_005674958.3	gene-ADPRH	ADPRH	protein_coding	0.086483	0.218572	0.178367	0.049334	0.022108		0.061415	0.029602	0.105105	0.026765	0.025162
XM_005674961.3	gene-PLA1A	PLA1A	protein_coding	4.76361	0.216629	1.04858	0.680723	1.38562		0.005154	1.25275	0.107784	0.167915	0.681193
XM_013962734.2	gene-PLA1A	PLA1A	protein_coding	0.35512	0.27969	0.068187	0.377249	0.470636		0.069768	0.462843	0.005573	0	0.052596
XM_013962724.2	gene-PLA1A	PLA1A	protein_coding	29.786	0.397369	7.10917	1.78578	5.1591		0.770691	5.83974	0.833579	0.941909	6.93456
XM_005674959.3	gene-PLA1A	PLA1A	protein_coding	6.71832	1.08535	3.23282	0.812547	2.96846		0.995982	2.8388	0.784321	1.86557	2.4652
LNC_000126	XLOC_001637	--	antisense_lncRNA	0.189047	0	0	0	0.210767		0	0.03382	0.020868	0	0
LNC_000127	XLOC_001638	--	lincRNA	0.13025	0	0.245036	0	0.0876		0	0.080828	0	0	0
Novel_000120	XLOC_001649	--	Novel_mRNA	0.064042	0.029454	0.041352	0.079389	0.093161		0.071175	0.130552	0.056356	0.099928	0.004639
Novel_000121	XLOC_001649	--	Novel_mRNA	0.195845	0	0.163348	0	0		0	0.096546	0	0	0.331591
XM_005674964.3	gene-POPDC2	POPDC2	protein_coding	1.46879	1.38318	2.5169	0.208135	0.596301		2.996	4.42927	0.495514	0.957023	4.63389
XM_005674962.3	gene-POPDC2	POPDC2	protein_coding	0.333099	0.466868	0.306418	0.386402	0.171718		0.573735	0.412484	0.505686	0.285191	0.533496
XM_005674963.3	gene-POPDC2	POPDC2	protein_coding	1.09919	0.324986	0.494011	0.887277	0.858171		0.797299	0.364481	0.336145	1.38802	1.45166
XM_005674965.2	gene-LOC102170266	LOC102170266	protein_coding	21.6253	18.8946	14.1453	15.9753	13.7496		20.7214	28.6744	14.0904	20.2704	20.6404
Novel_000119	XLOC_001637	--	Novel_mRNA	0.489085	0.475652	0.518994	0.446836	0.236639		0.51759	0.656469	0.290157	0.51955	0.45911
Novel_000656	XLOC_007816	--	Novel_mRNA	0.197817	0	0.008601	0	0		0	0.005179	0	0.004911	0
Novel_000657	XLOC_007816	--	Novel_mRNA	0.244398	0.137099	0.054431	0.121763	0.516653		0.242728	0.407546	0.208225	0.140378	0.38896
Novel_000658	XLOC_007816	--	Novel_mRNA	0	0.149867	0.217972	0.084477	0		0.043819	0.011085	0	0.061414	0.028095
XM_013962739.2	gene-MAATS1	MAATS1	protein_coding	9.4251	8.90871	9.92565	4.35987	10.2508		7.48264	11.5272	5.78446	6.93565	10.4576
XM_013962742.2	gene-MAATS1	MAATS1	protein_coding	0	0	0	2.5961	2.52143		2.91402	0	1.23848	1.51768	0.839781
Novel_000659	XLOC_007816	--	Novel_mRNA	0.014036	0	0	0	0		0	0	0	0	0
Novel_000660	XLOC_007816	--	Novel_mRNA	0	0	0	0	0.018618		0.022471	0.029477	0	0	0
LNC_000626	XLOC_007816	--	intronic_lncRNA	0	0	0.07318	0	0		0	0.560899	0	0	0.040745
Novel_000122	XLOC_001653	--	Novel_mRNA	2.63626	3.81516	2.46527	2.84038	5.67458		4.48452	5.04009	2.18295	3.69249	3.90158
XM_005674981.3	gene-NR1I2	NR1I2	protein_coding	0.017708	0.02376	0.046908	0	0.025752		0	0.01293	0	0.024483	0
LNC_000627	XLOC_007820	--	antisense_lncRNA	0	0	0	0	0		0	0	0	0	0
Novel_000123	XLOC_001665	--	Novel_mRNA	0	0	0	0	0		0	0.073944	0.222764	0.082268	0
Novel_000124	XLOC_001665	--	Novel_mRNA	0.232467	0	0.215959	0.058012	0		0.066	0	0	0.051665	0.144341
Novel_000125	XLOC_001665	--	Novel_mRNA	0	0	0	0.142258	0		0	0	0.118083	0	0
Novel_000126	XLOC_001665	--	Novel_mRNA	0.00396	0.169961	0.004761	2.5e-05	0.359705		0.196984	0	0.000583	0.141778	0.106541
Novel_000127	XLOC_001665	--	Novel_mRNA	0.002871	0.105482	0	0.107729	0		0.007939	0.031201	0	0	0.001019
Novel_000128	XLOC_001665	--	Novel_mRNA	7.3e-05	0	0	0	0		0	0.07715	0	0	0.005517
Novel_000129	XLOC_001665	--	Novel_mRNA	0	0	0	0.002459	0		0.229207	0	0.003782	0	0
XM_005674982.3	gene-GSK3B	GSK3B	protein_coding	7.73764	5.52581	6.31681	4.90821	6.10371		4.87194	5.42829	5.70185	3.42607	5.23553
XM_018043043.1	gene-GSK3B	GSK3B	protein_coding	0.332569	0.019734	0.418298	0.198338	0.340616		0.00665	0.003779	0.495538	0.304364	0.779554
XM_018043122.1	gene-GSK3B	GSK3B	protein_coding	0	0.410483	0.39534	0	0		0	0.724582	0.347124	0	0.206632
XM_018043204.1	gene-GSK3B	GSK3B	protein_coding	0.892978	0.462421	0.657817	0.089666	0.451248		0.528997	0.23758	0.255103	0.335805	0.078335
XM_018042977.1	gene-GSK3B	GSK3B	protein_coding	7.09303	6.99036	9.5912	6.29644	7.52693		8.9664	6.681	12.1073	8.57626	7.53475
LNC_000128	XLOC_001665	--	intronic_lncRNA	0.137512	0.12473	0	0.179446	0.159129		0	0.113586	0.227615	0	0.395529
LNC_000129	XLOC_001666	--	antisense_lncRNA	0	0	0	0	0.018597		0	0	0	0	0
LNC_000628	XLOC_007823	--	lincRNA	0	0.039544	0.045209	0.304372	0		0.128712	0.226103	0.139199	0.097994	0
XM_018043285.1	gene-GPR156	GPR156	protein_coding	0.527901	0.639992	0.736682	0.4104	0.662453		0.687746	0.531033	0.461351	0.694281	0.761852
Novel_000130	XLOC_001677	--	Novel_mRNA	0.117539	0.074454	0.13816	0.202684	0.142363		0.096689	0.089058	0.105191	0.1088	0.107776
LNC_000130	XLOC_001678	--	intronic_lncRNA	0	0.028612	0.058683	0.054478	0.059083		0.071075	0.05726	0.035173	0	0.051559
LNC_000131	XLOC_001679	--	lincRNA	0.202468	0.251629	0.11965	0	0		0.104178	0.07199	0	0.214988	0
Novel_000131	XLOC_001681	--	Novel_mRNA	0	0	0	0	0.130951		0	0	0	0	0
Novel_000132	XLOC_001681	--	Novel_mRNA	0	0	0	0.008006	0.026912		0	0	0	0	0
Novel_000133	XLOC_001681	--	Novel_mRNA	0.70138	0.564321	0.611937	0.537695	0.520298		0.495205	0.525326	0.516207	0.608571	0.509574
XM_005675231.3	gene-LRRC58	LRRC58	protein_coding	18.2204	19.7648	14.3454	18.7628	16.2062		17.4202	15.7793	18.0718	18.4258	13.9066
Novel_000134	XLOC_001685	--	Novel_mRNA	0	0	0.084094	0	0.074064		0.169755	0	0	0	0
XR_001918601.1	gene-LOC108636839	LOC108636839	lncRNA	0.303835	0.952548	0.419713	0.25998	0.260753		0.305625	0.955408	0.335093	0.513551	0.597953
XM_018043521.1	gene-FSTL1	FSTL1	protein_coding	0.256875	0.253682	0.186154	0.177157	0.264463		0.267195	0.313664	0.164367	0.237246	0.323199
XM_018043569.1	gene-FSTL1	FSTL1	protein_coding	0.293993	0.233341	0.16644	0.385735	0.321776		0.305309	0.184116	0.306525	0.337893	0.260144
XM_018043466.1	gene-FSTL1	FSTL1	protein_coding	194.675	157.754	170.739	131.311	146.648		174	180.483	171.924	178.822	231.045
Novel_000135	XLOC_001689	--	Novel_mRNA	7.65973	7.40242	10.5607	8.05282	5.96354		8.78481	10.6559	9.03242	10.4654	8.70553
Novel_000136	XLOC_001689	--	Novel_mRNA	0	2.15477	0	0	0		0	0	0	0	0
Novel_000137	XLOC_001689	--	Novel_mRNA	5.06047	0	0	0	0		0	0	0	0	0
LNC_000629	XLOC_007865	--	intronic_lncRNA	0	0.624858	0.094825	0	0		0	0	0	0.341985	0.144139
LNC_000630	XLOC_007865	--	intronic_lncRNA	0.896594	0.266644	0.408579	0.944949	0.925729		0.720964	0.745267	0.406078	0.545884	0.760527
XM_005674988.3	gene-NDUFB4	NDUFB4	protein_coding	87.7808	78.3234	55.0882	62.3076	64.2368		83.0256	124.885	32.5731	81.7698	78.3564
XM_005674989.3	gene-HGD	HGD	protein_coding	0.02481	0.008799	0.006564	0.061679	0.026347		0.13524	0.029054	0.035099	0.018762	0.043468
Novel_000138	XLOC_001703	--	Novel_mRNA	0.170605	0.110808	0.018417	0.113963	0.074009		0.246605	0.044458	0.018512	0.005637	0.192414
Novel_000139	XLOC_001703	--	Novel_mRNA	0.220525	0.234803	0.474013	0.377101	0.382055		0.24368	0.332986	0.470434	0.442383	0.335141
XM_005674990.2	gene-RABL3	RABL3	protein_coding	21.978	24.2286	19.6139	20.6955	22.8301		22.6162	23.3711	20.8761	21.7429	24.7943
XM_005674994.3	gene-GTF2E1	GTF2E1	protein_coding	10.9249	11.1291	9.04964	9.24398	9.28975		10.5179	10.6903	8.39767	10.9093	11.3072
LNC_000631	XLOC_007868	--	intronic_lncRNA	1.11328	1.04703	0.713104	0.997301	1.15913		0.614281	0.846347	0.850191	0.538101	0.912268
XM_018043725.1	gene-GTF2E1	GTF2E1	protein_coding	0.218711	0.703386	0.162207	0.192886	0.276469		0.970321	1.37238	0.015356	0.326515	1.26682
LNC_000632	XLOC_007868	--	intronic_lncRNA	0	0	0.005627	0	0		0.003402	0.239407	0.008588	0.01414	0.071938
XM_018043773.1	gene-GTF2E1	GTF2E1	protein_coding	0.630117	0.352728	0	0	0		0	0.322077	0.06036	0	0
XM_018043823.1	gene-GTF2E1	GTF2E1	protein_coding	0.230482	0.273536	0.230459	0.313064	0.067768		0.449425	0.483181	0.440054	0.094287	0.332325
LNC_000633	XLOC_007876	--	intronic_lncRNA	0	0	0.134744	0.053769	0		0	0	0	0	0
XM_018043989.1	gene-STXBP5L	STXBP5L	protein_coding	0.020622	0.161306	0.00621	0.021018	0.042201		0.049521	0.074315	0.095917	0.052478	0.061167
XM_018044028.1	gene-STXBP5L	STXBP5L	protein_coding	0.145681	0	0.154175	0.233321	0.172338		0.09997	0.131347	0	0.079772	0.040281
XM_018044062.1	gene-STXBP5L	STXBP5L	protein_coding	0	0	0	0	0		0	0	0	0	0
XM_018044072.1	gene-STXBP5L	STXBP5L	protein_coding	0	0	0	0.023119	0		0	0	0	0	0.006477
XM_018044099.1	gene-STXBP5L	STXBP5L	protein_coding	0	0	0	0	0		0	0	0	0	0
LNC_000634	XLOC_007877	--	intronic_lncRNA	0	0	0	0	0		0	0	0	0	0
LNC_000635	XLOC_007878	--	intronic_lncRNA	0	0	0	0.033866	0		0	0.048018	0	0	0.00636
LNC_000636	XLOC_007878	--	intronic_lncRNA	0	0	0	0	0		0	0	0	0	0
Novel_000661	XLOC_007879	--	Novel_mRNA	0.063689	0	0	0.102557	0		0	0.002531	0.0368	0.02026	0
Novel_000662	XLOC_007879	--	Novel_mRNA	0	0.095048	0.04183	0	0.130914		0.06007	0.057173	0.05833	0.018426	0.068163
XM_005674997.3	gene-POLQ	POLQ	protein_coding	1.07762	1.47678	1.07353	1.05329	1.25202		1.03828	0.682365	1.40753	1.25279	0.674352
LNC_000132	XLOC_001720	--	intronic_lncRNA	0	0.125535	0	0	0.165852		0.072356	0.060322	0	0	0
LNC_000133	XLOC_001720	--	intronic_lncRNA	0	0	0	0	0.398259		0	0	0	0	0
XM_005709423.2	gene-ARGFX	ARGFX	protein_coding	0.026017	0	0.012431	0	0		0	0	0.006422	0.01989	0.019774
XM_018044230.1	gene-FBXO40	FBXO40	protein_coding	0.107844	0.047371	0.081078	0.018413	0.105082		0.089911	0.180093	0.160351	0.082377	0.071177
XM_005675001.3	gene-HCLS1	HCLS1	protein_coding	4.21793	3.30664	3.82925	4.0549	2.81387		4.23787	3.04786	7.97883	3.12968	3.79009
Novel_000140	XLOC_001722	--	Novel_mRNA	0.069858	0.285192	0.161791	0.269382	0.107035		0.187854	0.112523	0.610105	0.171952	0.189039
Novel_000141	XLOC_001722	--	Novel_mRNA	0	0	0	0	0		0	0	0	0	0
Novel_000142	XLOC_001723	--	Novel_mRNA	0.395399	0.256829	0.464547	0.144299	0.188723		0	0.263448	0.203422	0.405688	0.366096
Novel_000143	XLOC_001723	--	Novel_mRNA	0	0	0	0	0.123326		0	0.001077	0	0.140379	0.179066
Novel_000144	XLOC_001723	--	Novel_mRNA	0.122644	0.036988	0.182015	0.081211	0.145153		0.023033	0.102883	0.059558	0.033283	0.074519
Novel_000145	XLOC_001723	--	Novel_mRNA	0.077945	0	0	0	0		0	0	0.169647	0	0.011002
Novel_000146	XLOC_001723	--	Novel_mRNA	0.149703	0.325812	0.163924	0.300737	0.231208		0.346256	0.105565	0.206062	0.002485	0.007942
XM_005675002.3	gene-GOLGB1	GOLGB1	protein_coding	15.0653	16.3928	18.8732	16.252	16.319		14.1094	12.1619	21.6148	16.5806	12.6771
LNC_000134	XLOC_001724	--	intronic_lncRNA	0.051564	0.08407	0.065993	0.066577	0.091089		0.036455	0.097885	0.139243	0.081769	0.060918
XM_005675006.3	gene-IQCB1	IQCB1	protein_coding	3.39744	4.62331	2.6718	4.09131	4.42587		3.87444	3.30353	4.03034	4.4732	2.74896
XM_013963168.2	gene-IQCB1	IQCB1	protein_coding	0.256489	0.72899	1.66094	0.400693	0.664634		0.652701	0.386684	0.302975	0.913414	1.2127
LNC_000135	XLOC_001724	--	intronic_lncRNA	0	0.050671	0.11184	0.050897	0.055552		0.047168	0.016796	0	0.279632	0.11676
XM_005675012.2	gene-EAF2	EAF2	protein_coding	0.85519	2.45908	0.442919	0.452992	0.737189		0.626566	1.10975	3.03877	3.08963	0.407669
LNC_000637	XLOC_007891	--	intronic_lncRNA	0.146623	0	0.045853	0.027707	0		0	0	0.231089	0.121758	0.032612
LNC_000638	XLOC_007891	--	intronic_lncRNA	0.20277	0.040063	0.022277	0.008349	0		0	0.20329	0.116264	0.27221	0.046301
XM_013963199.2	gene-LOC102184282	LOC102184282	protein_coding	1.8212	1.33624	1.19316	0.001344	0.966204		0.292237	0.264007	0.195857	1.75661	1.6674
XM_005675014.3	gene-LOC102184282	LOC102184282	protein_coding	1.74387	2.12866	0.83263	0.427914	1.34775		2.38135	2.00417	4.62959	0.988782	0.978784
XM_013963220.2	gene-LOC102184282	LOC102184282	protein_coding	1.03185	1.13394	0.574533	0	1.69481		0.36416	0.027723	0.050127	0.717252	0.673344
LNC_000639	XLOC_007892	--	intronic_lncRNA	0.157741	0	0.243847	0	0.037823		0	0	0.051966	0	0.164804
LNC_000640	XLOC_007893	--	intronic_lncRNA	0.092398	0.066388	0	0.150491	0.2917		0	0.042371	0.220792	0	0
LNC_000641	XLOC_007894	--	antisense_lncRNA	0	0	0	0	0		0.044215	0.0019	0	0	0
LNC_000642	XLOC_007896	--	intronic_lncRNA	0.089752	0.232778	0.176672	0.167312	0.212698		0.12636	0.219726	0.1158	0.076019	0.130575
XM_005675013.3	gene-LOC102184002	LOC102184002	protein_coding	0.467723	0.357505	0.053299	0.13184	0.221483		0.205142	0.296239	0.68067	0.150648	0.244087
XM_018045036.1	gene-ILDR1	ILDR1	protein_coding	1.28329	1.12217	3.13503	0.932986	1.31168		0.64483	0.506203	2.70845	1.17094	1.24997
XM_018044980.1	gene-ILDR1	ILDR1	protein_coding	0.277712	0.569205	0.440997	0.406076	0.418929		0.360602	0.255779	0.420933	0.607936	0.096802
LNC_000136	XLOC_001725	--	intronic_lncRNA	0.352583	0.312996	0.817814	0.171085	0.264669		0.072891	0.062116	0.408335	0.158684	0.264384
LNC_000643	XLOC_007903	--	intronic_lncRNA	0.010716	0.084722	0.127649	0.061273	0		0.071675	0.121948	0	0.097942	0
LNC_000644	XLOC_007903	--	intronic_lncRNA	0.353376	0.066405	0.01831	0.068599	0.037089		0.155203	0.056191	0.140038	0.063148	0.430028
XM_005675017.2	gene-CD86	CD86	protein_coding	0.765861	0.623537	0.423005	0.559261	0.446701		0.329811	0.879118	1.58055	0.731616	0.478767
XM_005675019.3	gene-CD86	CD86	protein_coding	0.372047	0.271765	0.174796	0.352549	0.304165		0.287129	0.33303	0.54145	0.341998	0.16306
XM_018045106.1	gene-CD86	CD86	protein_coding	0.050007	0	0	0	0		0	0	0	0	0.109966
XM_018045206.1	gene-CD86	CD86	protein_coding	0.054882	0	0	0	0		0	0	0	0	0.041253
XM_018045277.1	gene-CD86	CD86	protein_coding	0.455631	3.1e-05	0.147376	0.443898	0.174014		0.291334	0.232758	0.324775	0.26161	0.478084
XM_018045320.1	gene-CD86	CD86	protein_coding	0.260761	0.008596	0.16648	0.162524	0.222646		0.49432	0.092755	0.532236	0.325299	0.304167
XM_018045360.1	gene-CD86	CD86	protein_coding	0.397948	0.220727	0	0	0		0.046084	0	0	0	0
LNC_000645	XLOC_007905	--	lincRNA	0	0	0.026247	0.034942	0		0	0	0	0	0
XM_018059989.1	gene-CASR	CASR	protein_coding	0.016655	0.008709	0	0	0		0.005999	0	0.023749	0.027963	0
NM_001286092.1	gene-CASR	CASR	protein_coding	0	0	0	0	0		0	0	0	0	0
LNC_000646	XLOC_007907	--	antisense_lncRNA	0	0.16976	0	0	0		0	0	0.086747	0	0
LNC_000647	XLOC_007914	--	antisense_lncRNA	0.124538	0.012047	0	0.025677	0.049399		0.086387	0	0.063357	0.07634	0.008953
XM_005675022.3	gene-CSTA	CSTA	protein_coding	1.04651	0.736115	0.913095	0.16279	0.344915		1.20162	2.03368	7.38983	1.696	2.16579
XM_005675023.2	gene-CCDC58	CCDC58	protein_coding	21.7969	21.7498	21.3012	14.8715	14.9027		19.5829	22.855	14.9837	22.8808	23.4931
LNC_000137	XLOC_001742	--	intronic_lncRNA	0.421418	0.12469	0.308824	0.33436	0.537709		0.188614	0.207529	0.297259	0.470213	0.430061
LNC_000138	XLOC_001742	--	intronic_lncRNA	0.105179	0	0.006481	0	0.027194		0	0.009791	0	0.06071	0
XM_018045498.1	gene-FAM162A	FAM162A	protein_coding	45.7583	58.3017	45.5787	40.2398	43.4569		44.7937	64.0978	35.0111	53.5661	54.8502
XM_018045468.1	gene-FAM162A	FAM162A	protein_coding	0.017419	0.548911	0.333805	0.02749	0.112049		0.092721	0.094001	0.211706	0.661126	0.036598
XM_018045533.1	gene-WDR5B	WDR5B	protein_coding	1.63565	1.6602	1.29441	1.35337	2.44191		1.8053	1.73046	1.32623	1.45185	1.80208
XM_018045578.1	gene-KPNA1	KPNA1	protein_coding	19.423	19.3147	15.8307	17.5097	13.9068		17.898	20.2731	19.8028	19.0636	20.0783
XR_001917812.1	gene-LOC108635509	LOC108635509	lncRNA	0.193268	0.280228	0.114948	0	0.073145		0.106505	0.403031	0	0.07243	0
XM_005675028.3	gene-PARP9	PARP9	protein_coding	3.4812	2.87227	4.47478	2.6464	2.83493		5.51918	4.45062	4.42085	2.84782	3.90975
XM_013963262.2	gene-PARP9	PARP9	protein_coding	3.11582	3.0362	1.67807	2.30186	2.41758		0.022524	0.55446	3.72473	2.91378	0.313344
Novel_000147	XLOC_001746	--	Novel_mRNA	0.112611	0.150327	0.117561	0.200888	0.063538		0.077253	0.169268	0.213409	0.152811	0.072461
XM_013963273.2	gene-PARP9	PARP9	protein_coding	0.008111	0.825747	0.008234	1.03904	0.91196		0.020698	0	1.61627	0.737908	1.03506
Novel_000148	XLOC_001746	--	Novel_mRNA	0	0	0	0	0.0118		0	0	0	0	0
XM_018045665.1	gene-DTX3L	DTX3L	protein_coding	10.0115	8.4206	7.88769	8.41383	8.74544		7.51738	7.75646	14.1762	8.51451	8.4665
Novel_000663	XLOC_007929	--	Novel_mRNA	0.351715	0.22869	0.030228	0.258354	0.048074		0.163171	0.177045	0	0.210122	0.162469
Novel_000664	XLOC_007929	--	Novel_mRNA	0	0.005855	0.176122	0.005177	0.13118		0	0	0.34093	0	0.036381
XM_005675030.3	gene-PARP14	PARP14	protein_coding	12.1996	9.80672	10.0238	7.97423	9.11554		7.49889	8.6917	19.1667	9.83894	9.36528
XM_005675031.3	gene-HSPBAP1	HSPBAP1	protein_coding	4.83881	6.89136	4.78379	7.48486	7.91735		6.78897	5.81081	3.89385	5.0004	5.35545
XM_005675032.3	gene-HSPBAP1	HSPBAP1	protein_coding	0.361739	0.750359	0.371253	0.434217	0.343115		0.359065	0.216241	0.525827	0.759181	0.4321
XM_013963313.2	gene-HSPBAP1	HSPBAP1	protein_coding	0	0	0.277513	0.488072	0.371807		0.39315	0.342169	0	0	0.311868
Novel_000149	XLOC_001751	--	Novel_mRNA	0	0	0	0.016843	0		0	0	0	0.007723	0
Novel_000150	XLOC_001751	--	Novel_mRNA	0.206213	0.31276	0.139888	0.328433	0.483554		0.22932	0.09703	0.122776	0.346203	0.28686
LNC_000139	XLOC_001751	--	intronic_lncRNA	0.484534	0	0.287773	0	0		0	0.352888	0	0	0
Novel_000665	XLOC_007931	--	Novel_mRNA	0	0.002022	0	0	0.021499		0	0.018672	0.001262	0.040912	0.122965
Novel_000666	XLOC_007931	--	Novel_mRNA	0	0	0	0	0		0	0.189283	0	0	0
Novel_000667	XLOC_007931	--	Novel_mRNA	0.572804	0.673739	0.592647	0.844984	0.572769		0.436851	0.155758	0.521734	0.756432	0.338314
XM_018045690.1	gene-DIRC2	DIRC2	protein_coding	6.38283	8.02486	6.77974	8.75221	6.80124		7.32724	5.99336	7.96572	7.96045	6.11855
XM_018045697.1	gene-SEMA5B	SEMA5B	protein_coding	0.119364	0.18708	0.481986	0.235107	0.244736		0.194043	0.149922	0.29984	0.307729	0.302285
XM_018045703.1	gene-SEMA5B	SEMA5B	protein_coding	0.011692	0.033944	0	0	0		0.01968	0	0	0	0
LNC_000140	XLOC_001756	--	antisense_lncRNA	0.060488	0.111196	0.114473	0.124279	0		0.039916	0.095871	0.087189	0.131007	0.108115
XM_018045693.1	gene-SEMA5B	SEMA5B	protein_coding	0	0	0.0614	0.04859	0.021974		0	0	0.033629	0	0.009384
Novel_000151	XLOC_001756	--	Novel_mRNA	0.010512	0.015298	0.08345	0.180623	0.064497		0.044803	0.009566	0.035216	0.126705	0.01835
LNC_000141	XLOC_001758	--	intronic_lncRNA	0	0.060259	0.08379	0.065306	0.138369		0.049981	0	0.050222	0.026399	0.063709
XM_018045711.1	gene-PDIA5	PDIA5	protein_coding	12.6683	12.9002	15.8969	8.81273	8.90477		14.4726	19.0387	12.5367	15.204	18.027
Novel_000668	XLOC_007933	--	Novel_mRNA	0	0	0.000556	0	0		0	0	0.325241	0	0
Novel_000669	XLOC_007933	--	Novel_mRNA	0	0	0.179592	0	0.201418		0	0.535686	0.150468	0	0
Novel_000670	XLOC_007933	--	Novel_mRNA	1.33071	0.764635	1.34038	0.817916	0.793047		1.10803	1.05598	0.323951	1.52542	1.53487
XM_005675036.2	gene-SEC22A	SEC22A	protein_coding	4.70369	5.1498	3.59832	4.35603	5.50282		4.40873	4.19497	3.75878	4.99609	3.87145
LNC_000648	XLOC_007935	--	intronic_lncRNA	0.161179	0.208851	0.131173	0.168608	0.208488		0.202994	0.282292	0.118412	0.175579	0.22818
XM_018045723.1	gene-SEC22A	SEC22A	protein_coding	0	0.366743	0.00435	0.190626	0.002268		0.246661	0.06492	0.004927	0	0.668014
XM_018045739.1	gene-SEC22A	SEC22A	protein_coding	0	0	0	0.40474	0		0.180114	0	0	0.081382	0
XM_018045751.1	gene-ADCY5	ADCY5	protein_coding	1.26483	1.24466	1.98102	1.32369	1.77299		1.20694	1.40115	1.5272	0.966208	1.66591
XR_001917836.1	gene-LOC106502033	LOC106502033	lncRNA	0.192904	0.109962	0.249137	0.589398	0.377765		0.234418	0.1245	0.260974	0.195053	0.112961
XM_018045763.1	gene-HACD2	HACD2	protein_coding	15.341	11.6404	11.1985	9.18593	9.05884		12.2568	11.0582	17.4695	12.5948	13.5571
LNC_000142	XLOC_001792	--	intronic_lncRNA	0	0.003077	0	0	0.002052		0	0	0	0	0
LNC_000143	XLOC_001792	--	intronic_lncRNA	0.389391	0.281044	0.245196	0.249131	0.15569		0.252144	0.136543	0.313596	0.176698	0.309589
Novel_000152	XLOC_001797	--	Novel_mRNA	9.01451	4.11174	6.33862	0.649105	5.19252		6.12834	12.066	2.50498	4.02965	7.19534
Novel_000153	XLOC_001797	--	Novel_mRNA	3.6395	1.46942	2.38886	0.199834	1.61959		1.76013	5.22713	1.09666	0.885911	2.38471
Novel_000154	XLOC_001797	--	Novel_mRNA	0.907859	0.620615	1.13427	0.671376	0.992457		0.980294	0.103632	0.022966	0.669703	1.51754
Novel_000155	XLOC_001797	--	Novel_mRNA	0.204563	0.199912	0.206989	0	0.193374		0.319502	0	0	0.086604	0.249265
Novel_000156	XLOC_001797	--	Novel_mRNA	0	0	0	1.51433	0		0	3.70935	1.50117	0	0
XM_018045771.1	gene-MYLK	MYLK	protein_coding	163.694	86.4045	124.427	60.6382	99.1658		147.182	293.646	83.1661	79.7686	304.353
Novel_000157	XLOC_001797	--	Novel_mRNA	0.359809	0.503249	0.572771	0.365578	0.821613		0.207475	0.000889	0.140246	0.34464	0.802643
Novel_000671	XLOC_007958	--	Novel_mRNA	0.261197	0.11665	0.149932	0.223437	0.3002		0.041452	0.456959	0.206416	0.161625	0.699315
Novel_000672	XLOC_007958	--	Novel_mRNA	0.262496	0.240389	0	0.235818	0.395575		0.264208	0.423109	0.203485	0.236589	0
Novel_000673	XLOC_007958	--	Novel_mRNA	0	0	0	0.129699	0		0.103215	0.337694	0.114189	0.257947	0
Novel_000674	XLOC_007958	--	Novel_mRNA	0.540135	0.108301	0.185508	0.522409	0.085659		0.500998	0.259507	0.297473	0.139052	0.313314
Novel_000675	XLOC_007958	--	Novel_mRNA	0.2844	0.49651	0.425703	0.495338	0.194674		0.071913	0.32436	0.35607	0.278509	0.905745
Novel_000676	XLOC_007958	--	Novel_mRNA	0.823329	0.254604	0.757921	1.80381	0.316828		0.397352	0.589386	1.0111	0.4102	0.805231
Novel_000158	XLOC_001797	--	Novel_mRNA	0.172526	0.10226	0.090599	0.116044	0.04912		0.111683	0.256953	0.059874	0.032331	0.345778
Novel_000159	XLOC_001797	--	Novel_mRNA	0.195221	0	0	0	0		0	0	0	0	0
LNC_000649	XLOC_007958	--	lincRNA	0.008331	0.013098	0	0.043203	0.008086		0.005825	0.110454	0.014936	0	0.681465
LNC_000650	XLOC_007958	--	lincRNA	0.00646	0	0.273466	0.033377	0		0	0	0.026021	0	0.015991
XM_005675042.3	gene-CCDC14	CCDC14	protein_coding	1.70629	3.58305	2.85595	2.84196	2.65412		2.17702	1.86297	1.9291	2.63194	1.45759
LNC_000144	XLOC_001800	--	intronic_lncRNA	0.003168	0.095629	0	0	0.001046		0.015161	0.028727	0	0.139662	0.139442
Novel_000160	XLOC_001800	--	Novel_mRNA	0.0365	0.092553	0.098061	0.048865	0.090253		0.064273	0.096618	0.064262	0.074201	0.027969
LNC_000145	XLOC_001800	--	intronic_lncRNA	0.077347	0.02426	0	0	0.136955		0	0	0	0.124644	0.072891
XM_005675043.3	gene-ROPN1	ROPN1	protein_coding	0.281635	0.506824	0.585272	0.888559	0.613882		1.79143	1.39812	0.64308	0.27846	1.42847
LNC_000146	XLOC_001801	--	intronic_lncRNA	0	0.066735	0	0	0		0	0.298938	0	0	0.03469
LNC_000147	XLOC_001802	--	intronic_lncRNA	0	0	0	0.049153	0		0	0.110166	0	0.186921	0.050122
LNC_000651	XLOC_007980	--	antisense_lncRNA	0	0	1.21732	0	0		0	0	0	1.43493	0
LNC_000652	XLOC_007980	--	antisense_lncRNA	0	0	0	0	0		0	0	0	0	0.302543
Novel_000677	XLOC_007980	--	Novel_mRNA	0.340229	0	0.990023	0.00483	0.496421		0.007428	0.222729	0.005206	0.005041	0.505779
Novel_000678	XLOC_007980	--	Novel_mRNA	0.337907	0.018434	0	0	0.489643		0	0.233606	0.004251	0	0
Novel_000679	XLOC_007980	--	Novel_mRNA	0.111176	0.006843	0	0	0		0.050854	0.049018	0.046681	0	0
Novel_000680	XLOC_007980	--	Novel_mRNA	0.028539	0	0	0.197654	0		0	0	0	0.072681	0
Novel_000681	XLOC_007980	--	Novel_mRNA	0	0	0	0	0.034252		0	0	0	0	0.046084
Novel_000682	XLOC_007980	--	Novel_mRNA	0	0	0	0	0		0	0	0	0	0
Novel_000683	XLOC_007980	--	Novel_mRNA	0	0	0	0.035985	0.002309		0	0	0	0.013529	0
Novel_000684	XLOC_007980	--	Novel_mRNA	0.02515	0.383421	0.178411	0.641531	0.12469		0.518894	0.060725	0.477373	0.254875	0.096785
XM_018045817.1	gene-LOC102173333	LOC102173333	protein_coding	0.505334	0	0.172268	0.45116	3.454		0.255763	0.27241	0.380159	2.85205	0.158333
XM_018045796.1	gene-LOC102173333	LOC102173333	protein_coding	0.535221	0.002345	0.508579	1.53724	0.705305		0.814144	0.651761	0.845173	0.285366	0.572517
XM_018045804.1	gene-LOC102173333	LOC102173333	protein_coding	0.7096	2.25777	1.44515	1.90334	0.876013		1.571	0.590818	1.89587	0.540379	1.37328
XM_018045808.1	gene-LOC102173333	LOC102173333	protein_coding	0.544984	0	0.515826	1.63868	1.38925		0.944264	0.799814	0.86588	0.566379	0.588495
XM_018045812.1	gene-LOC102173333	LOC102173333	protein_coding	0.777119	2.28613	2.0538	2.28345	0.55025		1.71712	0.608255	0.96609	0.271604	0.943703
Novel_000685	XLOC_007980	--	Novel_mRNA	0	0	0.006697	0	0		0	0	0	0	0.000405
LNC_000654	XLOC_007981	--	antisense_lncRNA	0.24613	0	0	0	0		0.318432	0.107487	0	0	0
Novel_000161	XLOC_001818	--	Novel_mRNA	0.129737	0.219186	0.075154	0.408446	0.126534		0.182874	0.080876	0.086234	0.171356	0.121579
XM_018045834.1	gene-LOC108635581	LOC108635581	protein_coding	0.000209	0.010758	1.95919	0.112667	0.225235		0.000186	0	0.020163	0.012287	0.001398
XM_018045830.1	gene-LOC108635581	LOC108635581	protein_coding	1.5375	0.006877	0.198198	0.01571	0.198826		1.49655	1.33188	0.00386	0.007301	0.956731
XM_018045824.1	gene-LOC108635581	LOC108635581	protein_coding	0	1.20586	0	1.69989	1.33549		0.915074	0.991891	1.60186	1.83504	1.32021
XM_018045836.1	gene-LOC108635581	LOC108635581	protein_coding	0	0	0.666935	0	0.119418		0	0	0	0	0
XM_018045832.1	gene-LOC108635581	LOC108635581	protein_coding	1.80392	2.91094	0	3.84212	3.26174		1.18402	0.69114	4.9677	2.4673	0.115861
Novel_000686	XLOC_007980	--	Novel_mRNA	0.021748	0	0.024666	0.033759	0.052481		0.047194	0.05722	0.045908	0	0.0225
LNC_000653	XLOC_007980	--	antisense_lncRNA	0	0.069557	0	0	0		0	0	0	0	0
XR_001917846.1	gene-LOC108635582	LOC108635582	lncRNA	0.245822	0.509028	0.348475	0.680331	0.840206		0.593251	0.217693	0.080668	0.346875	0.267421
XM_005675044.2	gene-UMPS	UMPS	protein_coding	11.9152	12.583	15.9319	10.2549	10.6541		11.7875	11.0724	8.6	14.4831	12.6887
LNC_000655	XLOC_007982	--	antisense_lncRNA	0.147756	0.038695	0.124822	0	0		0.292789	0	0.097677	0.086517	0
Novel_000162	XLOC_001823	--	Novel_mRNA	1.11937	0.855256	1.5311	1.38933	1.12444		0.817915	0.814392	1.39312	1.06903	0.866868
XM_018045853.1	gene-ITGB5	ITGB5	protein_coding	9.41099	9.47394	12.6975	12.2795	10.3761		8.85813	8.21874	16.9361	12.0443	9.62093
XM_005675237.3	gene-MUC13	MUC13	protein_coding	0.17793	0.057199	0.059069	0.148927	0.066221		0.121581	0.061377	1.02629	0.060939	0.088681
LNC_000148	XLOC_001829	--	intronic_lncRNA	0	0	0	0	0		0	0	0.123901	0	0
XM_018050126.1	gene-HEG1	HEG1	protein_coding	7.29981	6.95736	7.53569	6.52459	6.58697		6.7073	4.2485	12.5639	7.04768	7.21862
Novel_000163	XLOC_001835	--	Novel_mRNA	0.077329	0.043315	0.030672	0.487899	0.082349		0.035675	0.014337	0	0.00021	0
Novel_000164	XLOC_001835	--	Novel_mRNA	0	0	0.026666	0.020022	0		0	0	0	0.245464	0
Novel_000165	XLOC_001835	--	Novel_mRNA	0	0	0	0	0		0	0	0	0	0
Novel_000166	XLOC_001835	--	Novel_mRNA	0.20839	0.148451	0.002931	0	0		0	0	0.318421	0	0.131916
Novel_000167	XLOC_001835	--	Novel_mRNA	0.155115	0	0.050414	0	0.070694		0.222149	0.16111	0.271056	0	0
Novel_000168	XLOC_001835	--	Novel_mRNA	0	0	0.148461	0	0		0	0	0	0	0
XM_018045881.1	gene-SLC12A8	SLC12A8	protein_coding	0.053816	0.096046	0.045117	0	0.028919		0.024162	0.029198	0.129112	0.135672	0.050608
XM_013963386.2	gene-ZNF148	ZNF148	protein_coding	0.498129	0.761924	0.451948	3.21733	1.14416		0.579703	0.34922	0.24561	0.519933	0.418299
XM_005675046.3	gene-ZNF148	ZNF148	protein_coding	0.004539	0.019315	0.007819	0.011476	0.660869		0.468873	0.004001	0.003819	0.01813	0.005433
XM_018045902.1	gene-ZNF148	ZNF148	protein_coding	1.37651	1.70304	1.05759	17.1083	1.5996		1.12132	0.976053	0.60174	1.5702	0.135653
XM_018045895.1	gene-ZNF148	ZNF148	protein_coding	2.21324	3.05539	2.9828	3.64061	2.24962		2.53203	2.45646	1.14297	2.8792	1.55932
XM_018045911.1	gene-ZNF148	ZNF148	protein_coding	4.56748	6.08778	3.50716	0.507792	5.3043		4.55034	3.09555	17.7432	3.84181	12.1271
XM_018045912.1	gene-ZNF148	ZNF148	protein_coding	2.03258	1.78317	1.04661	0	1.37652		1.52405	1.07383	1.40711	2.54353	2.10564
Novel_000169	XLOC_001841	--	Novel_mRNA	0	0.166849	0.015116	0	0		0.04341	0	0	0.013309	0.831093
Novel_000170	XLOC_001841	--	Novel_mRNA	0.739018	0.813356	0.810357	0.805639	0.615577		0.790843	0.449115	0.686173	0.712846	0
Novel_000171	XLOC_001841	--	Novel_mRNA	0.261619	0	0	0.249122	0.326481		0	0.245817	0.247786	0.201901	0
XM_018045925.1	gene-SNX4	SNX4	protein_coding	1.0647	0.375923	0.275069	0.509471	1.16372		0.487024	0.543068	0.461075	0.666168	0.912936
XM_018045920.1	gene-SNX4	SNX4	protein_coding	28.1282	30.5107	25.5804	27.1984	26.5216		26.2133	31.2626	24.6164	30.1661	29.5425
Novel_000172	XLOC_001848	--	Novel_mRNA	0.938345	0.770481	0.912014	0.824902	0.731542		0.685546	0.935758	0.533531	0.985752	0.893034
XM_005675048.3	gene-OSBPL11	OSBPL11	protein_coding	8.22086	9.25186	8.37423	9.04503	8.55494		8.21818	7.90362	11.0401	8.78128	8.9575
Novel_000173	XLOC_001852	--	Novel_mRNA	0.467436	0.195335	0.190499	0.25889	0.15117		0	0.069767	0.484392	0.2611	0.211043
Novel_000174	XLOC_001852	--	Novel_mRNA	0	0	0	0	0		0.271918	0	0	0	0
Novel_000175	XLOC_001852	--	Novel_mRNA	0.129022	0.297874	0.429788	0.083514	0.350315		0	0.387975	0.074461	0.349071	0.473099
XM_013963402.2	gene-LMLN	LMLN	protein_coding	2.38467	2.80959	2.14311	2.48435	2.31024		2.27346	2.22469	2.34638	2.67875	2.31392
Novel_000176	XLOC_001853	--	Novel_mRNA	0.098749	0.05919	0.156782	0.173022	0.178643		0.061281	0.101749	0.036371	0.070437	0.051046
LNC_000149	XLOC_001854	--	intronic_lncRNA	44.967	41.1507	23.5291	48.8892	42.8566		42.9244	46.8556	18.7101	31.1883	44.606
XM_005675050.3	gene-RPL35A	RPL35A	protein_coding	214.044	88.4824	370.079	855.737	158.071		331.831	489.402	338.137	262.849	318.067
XM_018046013.1	gene-RPL35A	RPL35A	protein_coding	84.8264	1.13844	134.337	239.375	1.02438		107.175	158.533	46.1296	65.3957	110.24
XM_005675049.3	gene-RPL35A	RPL35A	protein_coding	2103.92	2479.1	665.413	1155.97	2262.31		2655.85	2039.35	724.25	1834.11	2263.27
XM_013963410.2	gene-IQCG	IQCG	protein_coding	1.28527	1.51064	0.923357	1.2355	1.14119		0.370055	0.931086	1.2109	1.03489	1.01865
XM_005675052.3	gene-IQCG	IQCG	protein_coding	3.0346	3.36269	3.55022	1.05598	3.1994		2.00581	4.32995	2.46793	1.75773	1.40909
XM_005675051.3	gene-IQCG	IQCG	protein_coding	0.472757	0.320974	0.292076	0.380911	0.326325		1.08485	0.290666	0.329613	0.371223	0.595893
Novel_000687	XLOC_008051	--	Novel_mRNA	0.226936	0.254243	0.2569	0.092595	0.280886		0.238316	0.144326	0.266744	0.193729	0.302121
XM_018045948.1	gene-LRCH3	LRCH3	protein_coding	9.4711	9.87723	9.55443	10.0922	9.85386		8.71143	9.19329	10.0256	7.77472	8.03364
XM_018045983.1	gene-LRCH3	LRCH3	protein_coding	2.23436	4.01757	3.37263	3.98088	4.36485		4.2319	2.28079	4.90863	4.3807	3.71525
XM_018045974.1	gene-LRCH3	LRCH3	protein_coding	0.313229	0.241384	0.266715	0.319218	0.34477		0.408467	0.236326	0.521653	0.323122	0.219527
XM_018045955.1	gene-LRCH3	LRCH3	protein_coding	0	2e-06	0	5e-06	4e-06		4e-06	0	0	2e-06	0
XM_018045944.1	gene-LRCH3	LRCH3	protein_coding	0	0.000161	0	0.001032	0.000551		0.00052	0	0	0.000198	0
XM_018045971.1	gene-LRCH3	LRCH3	protein_coding	0.043711	0	0.019729	0	0		0	0.045108	0.009383	0	0.010736
XM_018045952.1	gene-LRCH3	LRCH3	protein_coding	0	0.053709	0.025766	0	0.029478		0	0	0	0	0
XM_018045967.1	gene-LRCH3	LRCH3	protein_coding	1.18614	0.652738	0.86382	0.694291	1.22155		0.509072	0.666535	0.900059	0.731133	0.732048
XM_018045980.1	gene-LRCH3	LRCH3	protein_coding	1.06261	0.46865	0.548296	0.899293	0.702857		0.836705	0.414331	0.887152	1.13436	0.495515
XM_018045957.1	gene-LRCH3	LRCH3	protein_coding	0.702666	0.72541	0.589949	0	0		0.722327	0.313819	0.228868	0.715375	0
LNC_000150	XLOC_001854	--	intronic_lncRNA	0.51866	0.675149	0.4544	0.706484	0.937668		0.385877	0.257668	0.631043	0.419438	0.162308
Novel_000177	XLOC_001856	--	Novel_mRNA	0.793116	0.706068	0.705628	0.82513	0.911733		0.665587	0.735177	0.522352	0.691119	0.59349
XM_018046017.1	gene-FYTTD1	FYTTD1	protein_coding	45.2065	50.1951	38.7875	40.1405	45.0346		44.7535	44.7659	35.787	46.7071	41.0955
LNC_000151	XLOC_001856	--	intronic_lncRNA	0	0	0	0	0		0	0.362276	0.024031	0	0.030984
XM_005675056.2	gene-RUBCN	RUBCN	protein_coding	0.172972	0.255723	2.06694	0.289459	0.385677		0.601766	3.50515	0.372193	0.227486	0.312523
LNC_000656	XLOC_008055	--	intronic_lncRNA	0.048755	0	0	0	0.006832		0	0.109765	0	0.370509	0
Novel_000688	XLOC_008055	--	Novel_mRNA	0.150976	0.197907	0.288676	0.130369	0.308085		0.219246	0.153527	0.316861	0.140775	0.200191
Novel_000689	XLOC_008055	--	Novel_mRNA	0	0	0	0.070758	0		0	0	0	0	0
XM_005675055.2	gene-RUBCN	RUBCN	protein_coding	0	0	0	0	0		1.20536	0.001081	0	0	0
XM_005675057.2	gene-RUBCN	RUBCN	protein_coding	3.85961	3.69714	3.38503	4.12263	3.54674		1.83241	0	6.74004	3.77378	3.77435
XM_013963449.2	gene-RUBCN	RUBCN	protein_coding	0.05777	0.002873	0.016754	0.116623	0.007473		0.000172	0	0.008903	0.004328	0.005696
XM_018046032.1	gene-MUC20	MUC20	protein_coding	0.221177	0.456886	0.726226	0.159459	0.547415		0.020087	0.193144	0.255657	0.702483	0.36678
XM_005675240.3	gene-MUC20	MUC20	protein_coding	0.368528	0.789964	2.29041	0.746399	1.48905		0.569004	0.496723	0.546158	1.23282	1.11467
XR_001295618.2	gene-MUC20	MUC20	protein_coding	0	0	0	0	0		0.348287	0.200341	0	0	0
Novel_000690	XLOC_008057	--	Novel_mRNA	0.068482	0.054982	0.222986	0.070433	0.189398		0.011727	0.047175	0.034743	0.109818	0.11226
XM_013962852.2	gene-MUC4	MUC4	protein_coding	0.794391	1.44992	3.9919	0.795746	1.30767		1.2993	1.01548	1.58224	1.7307	1.31062
LNC_000152	XLOC_001865	--	intronic_lncRNA	0	0	0.176327	0.281627	0.246702		0.128437	0	0.486161	0.144872	0
LNC_000153	XLOC_001866	--	intronic_lncRNA	0	0	0.456905	0	0.138992		0.086128	0	0.071837	0.025629	0.081781
LNC_000154	XLOC_001866	--	antisense_lncRNA	0	0.007394	0.005867	0	0.010555		0.006957	0.0083	0.010666	0	0.007127
LNC_000155	XLOC_001866	--	antisense_lncRNA	0.306143	0.207723	0	0.223162	0.169214		0.383502	0.201452	0	0.196637	0.065976
LNC_000156	XLOC_001866	--	antisense_lncRNA	0	0.095194	0.722279	0.014364	0		0.006667	0	0.184588	0.001048	0.033404
LNC_000157	XLOC_001866	--	antisense_lncRNA	0	0	0	0	0		0	0	0	0	0.346763
XM_018046082.1	gene-TNK2	TNK2	protein_coding	3.85906	5.56259	6.9452	2.67753	4.39005		4.56538	3.56658	5.09841	4.84097	3.07064
XM_018046043.1	gene-TNK2	TNK2	protein_coding	0	0	0	0	0		0	0	0	0	0
XM_018046056.1	gene-TNK2	TNK2	protein_coding	0.108483	0.394535	0.149218	0.245098	0.019694		0.122314	0.035726	0.017698	0.113863	0.041722
XM_018046059.1	gene-TNK2	TNK2	protein_coding	0	0	0.177931	0	0.299327		0	0	0.31434	0.293786	0
XM_018046107.1	gene-TNK2	TNK2	protein_coding	0.382835	0.221847	0.368594	0.843282	0.439776		0.42867	0	0.303081	0.333199	2.08617
XM_018046076.1	gene-TNK2	TNK2	protein_coding	0	0	0	0	0		0	0	0	0	0
XM_018046092.1	gene-TNK2	TNK2	protein_coding	0	0	0.329443	0	0.371702		0	0	0.268686	0.336818	0
XM_018046066.1	gene-TNK2	TNK2	protein_coding	1.22887	2.58979	1.1227	4.21276	1.43924		2.74044	1.67267	1.43482	2.19521	1.32977
XM_018046068.1	gene-TNK2	TNK2	protein_coding	0.035159	0.238833	0.014503	0.087848	0.020361		0.101118	0.036259	0.242936	0.089555	0.051231
XM_018046073.1	gene-TNK2	TNK2	protein_coding	0	0	0.064817	0	0		0	0.047333	0	0	0.065708
Novel_000178	XLOC_001868	--	Novel_mRNA	0.006561	0.623033	1.10363	1.14213	0.764507		0.03337	0.244208	0.007017	0.462026	0.013536
Novel_000179	XLOC_001868	--	Novel_mRNA	0.608917	0	0	0	0		0.777073	0	0.194204	0	0.562629
Novel_000180	XLOC_001868	--	Novel_mRNA	0.002638	0.248595	0.253165	0.406851	0.257393		0	0.380224	0.635018	0.608778	0.404393
XM_018046063.1	gene-TNK2	TNK2	protein_coding	0	0	0.117715	0	0.212718		0	0	0.166969	0.223452	0
XM_018046089.1	gene-TNK2	TNK2	protein_coding	0.095328	0.122214	0.135107	0.49943	0.280944		0.249944	0.151681	0.187362	0.219734	0.134878
XM_018046047.1	gene-TNK2	TNK2	protein_coding	0	0	0	0	0		0	0	0	0	0
XM_018046103.1	gene-TNK2	TNK2	protein_coding	0	0	0.127403	0	0.229228		0	0	0.145274	0.209668	0
XM_018046118.1	gene-TNK2	TNK2	protein_coding	0.096151	0.17069	0.144906	0.481448	0.29708		0.245127	0	0.165471	0.205925	0.168545
XM_018046122.1	gene-TNK2	TNK2	protein_coding	0.0213	0.036528	0.14023	0.052979	0.047157		0.027256	0.03159	0.007521	0.054441	0.091337
LNC_000158	XLOC_001869	--	lincRNA	0	0	0	0	0		0	0	0	0	0
LNC_000159	XLOC_001870	--	intronic_lncRNA	0	0	0.049541	0	0		0	0.000329	0	0	0
XM_018046142.1	gene-TFRC	TFRC	protein_coding	7.51958	7.27709	5.00739	2.1519	3.43614		0	7.96517	4.43098	0	0
XM_018046135.1	gene-TFRC	TFRC	protein_coding	1.64837	1.61633	2.35863	0.95357	0.418796		6.23915	3.00295	3.43831	6.07449	15.5058
XM_018046130.1	gene-TFRC	TFRC	protein_coding	2.03122	1.74758	2.31301	1.16137	1.76639		2.12541	1.99753	2.9168	3.15405	3.60187
XM_013963472.2	gene-TFRC	TFRC	protein_coding	18.2314	8.18744	3.80217	5.16933	5.34506		3.38954	9.15497	15.1469	9.98214	8.16439
Novel_000181	XLOC_001870	--	Novel_mRNA	0.551919	0.245199	0.32191	0.300159	0.286353		0.287781	0.323327	0.373566	0.179709	0.343839
XM_013963470.2	gene-TFRC	TFRC	protein_coding	2.37908	1.60445	5.45972	1.77659	1.39824		3.96308	2.62943	0	3.7214	3.24381
Novel_000182	XLOC_001870	--	Novel_mRNA	0.11417	0.070527	0.090344	0.016432	0.032976		0.004232	0.012224	0.017882	0.189842	0.120784
Novel_000183	XLOC_001870	--	Novel_mRNA	0.086832	0.082091	0	0	0.010911		0.005743	0.112963	0	0	0.089653
LNC_000160	XLOC_001870	--	antisense_lncRNA	0	0	0.072352	0.201934	0		0.528702	0.228208	0	0.339412	0
XM_013963477.2	gene-ZDHHC19	ZDHHC19	protein_coding	0.110588	0.178915	0.095152	0.279636	0.204705		0.169155	0.212921	0.186797	0.094314	0.17553
LNC_000161	XLOC_001871	--	antisense_lncRNA	0	0.03439	0	0	0.159747		0.015971	0	0	0	0.003731
XM_005675061.3	gene-SLC51A	SLC51A	protein_coding	0	0.020591	0.012618	0.034101	0		0.070248	0.008432	0	0.062481	0
XM_005675060.3	gene-PCYT1A	PCYT1A	protein_coding	11.5043	12.6395	10.2116	12.5561	11.4813		11.6358	10.9345	14.1546	11.7218	11.7881
XM_013963486.2	gene-PCYT1A	PCYT1A	protein_coding	0.247988	0.216242	0.092443	0.194433	0.431074		0.191239	0	0	0	0.703855
XM_018046181.1	gene-TCTEX1D2	TCTEX1D2	protein_coding	28.7528	28.1997	35.0087	14.8645	33.4911		27.3234	49.4842	16.7052	25.7177	37.9167
LNC_000162	XLOC_001873	--	intronic_lncRNA	0.482201	0.069774	0.55103	0.244845	0.36293		0.260758	0.585342	0.185102	0.009294	0.121531
LNC_000163	XLOC_001873	--	intronic_lncRNA	0	0	0	0	0		0	0	0	0.443128	0
LNC_000164	XLOC_001873	--	intronic_lncRNA	0.612501	0.504159	0.284233	0	0.52467		0.245029	0.67063	0	0	0
LNC_000165	XLOC_001873	--	intronic_lncRNA	0	1.69345	0	0	0		0	0	0	0	2.73542
LNC_000166	XLOC_001873	--	intronic_lncRNA	0	0	0	0	0.002063		0	0	0	0	0
XM_013963501.2	gene-TM4SF19	TM4SF19	protein_coding	0.124188	0.150751	0.150829	0.178623	0.119484		0.357444	0.273885	0.295752	0.272552	0.239314
XM_018046206.1	gene-UBXN7	UBXN7	protein_coding	0.946437	0.765641	1.03937	0.864147	0.859861		0.482165	0.21414	1.4459	0.78308	0.663038
XM_018046200.1	gene-UBXN7	UBXN7	protein_coding	12.3943	3.17754	7.86034	3.22433	15.6776		13.0112	11.3864	3.52225	13.3025	2.642
LNC_000167	XLOC_001875	--	intronic_lncRNA	0	0.026331	0.216544	0.034087	0		0	0	0	0	0.00627
Novel_000184	XLOC_001875	--	Novel_mRNA	0.252397	0.261432	0.174066	0.220619	0.289663		0.275333	0.210073	0.267405	0.29512	0.183105
XM_005675064.3	gene-LOC102173689	LOC102173689	protein_coding	1.44907	1.12864	1.0615	1.94121	1.55662		0.855027	0.791299	0.994739	0.958221	0.906694
LNC_000168	XLOC_001875	--	lincRNA	0	0	0	0	0.143553		0	0	0	0	0
LNC_000169	XLOC_001881	--	intronic_lncRNA	0	0	0	0	0		0.002408	0	0	0	0.001865
Novel_000185	XLOC_001881	--	Novel_mRNA	0.020865	0.017992	0.015706	0.187363	0.16521		0.090109	0.113313	0	0.020488	0.009437
Novel_000186	XLOC_001881	--	Novel_mRNA	0.174329	0.184162	0.165567	0.105764	0.074399		0.110784	0.036965	0.202522	0.18284	0.163114
XM_005675067.2	gene-RNF168	RNF168	protein_coding	7.36299	8.24277	7.74779	6.79098	6.87739		7.88412	6.0007	9.45341	5.7565	5.67341
XM_013963516.2	gene-RNF168	RNF168	protein_coding	1.94267	3.39318	2.48219	4.24756	4.05413		2.16867	2.42603	3.0423	4.06121	2.7657
XM_005675068.2	gene-SMCO1	SMCO1	protein_coding	0	0	0	0	0		0	0	0	0	0
LNC_000170	XLOC_001884	--	intronic_lncRNA	0.073084	0	0.04335	0.249915	0.114128		0	0	0	0.198068	0
LNC_000171	XLOC_001884	--	intronic_lncRNA	0.145933	0.147287	0.050496	0	0.17194		0.120034	0.151721	0.129346	0.080316	0.164839
XM_018046257.1	gene-WDR53	WDR53	protein_coding	0	0.005752	0	0	0		0	0.432496	0	0	0.009112
XM_005675070.2	gene-WDR53	WDR53	protein_coding	3.70416	2.98923	1.64088	6.73447	2.743		5.73362	0.30776	6.24324	8.0038	0.520137
XM_005675069.2	gene-WDR53	WDR53	protein_coding	7.03808	9.03768	7.29929	6.04175	8.59458		5.84651	7.72862	3.99646	4.16023	8.94274
XM_013963522.2	gene-WDR53	WDR53	protein_coding	0.741368	1.07631	0.463727	0.895186	0.850844		0.503003	0.765592	0.741129	0	0.446589
XM_013963530.2	gene-FBXO45	FBXO45	protein_coding	4.47166	5.78732	4.07341	6.10595	5.78941		5.64422	4.72409	5.10822	6.14356	4.79058
Novel_000187	XLOC_001886	--	Novel_mRNA	0.067287	0.132785	0.058491	0.181304	0.093272		0.072841	0.349495	0.027621	0	0.068951
XM_018046278.1	gene-NRROS	NRROS	protein_coding	1.07225	0.499641	0.529095	1.00201	0.667116		0.664867	0.533396	1.4752	0.764049	0.496594
Novel_000691	XLOC_008081	--	Novel_mRNA	0.108481	0.091981	0.038995	0.094078	0.132723		0.055838	0.076244	0.087246	0.123748	0.022633
XM_018046282.1	gene-NRROS	NRROS	protein_coding	0.129274	0.154186	0.097689	0.225528	0.147854		0.160898	0.143905	0.179408	0.221763	0.231692
XM_005675072.3	gene-CEP19	CEP19	protein_coding	5.50622	5.58637	5.65271	6.76007	7.2007		6.15971	6.67893	6.59901	5.45272	7.45286
XM_005675073.3	gene-CEP19	CEP19	protein_coding	0.577663	1.26907	1.15359	0.899766	1.21712		0.808401	0.914268	0.497592	1.40408	0.632643
XM_013963551.2	gene-PIGX	PIGX	protein_coding	11.8974	12.2101	10.3874	10.1954	8.93878		10.8776	10.4455	9.16749	11.221	9.01484
XM_018046304.1	gene-PAK2	PAK2	protein_coding	34.6294	29.4647	30.2396	32.1681	27.5218		27.8366	24.8053	38.338	29.5501	26.3998
XR_001917880.1	gene-LOC108635601	LOC108635601	lncRNA	0.167168	0.14621	0.090293	0.180249	0.192382		0.162614	0.087988	0.116996	0.134722	0.17651
Novel_000692	XLOC_008090	--	Novel_mRNA	0.688867	0.502923	0.298955	0.580131	0.478043		0	0.377528	0.269918	0.190732	0.481628
LNC_000657	XLOC_008090	--	intronic_lncRNA	0	0	0.150656	0	0		0.322786	0	0.137331	0.30672	0
XM_013963575.2	gene-SENP5	SENP5	protein_coding	0.255878	0.50116	0.484609	0.352496	0.63207		0.62512	0.452954	0.333779	0.501722	0.553304
XM_005675076.3	gene-SENP5	SENP5	protein_coding	9.69322	10.6925	7.63143	10.043	7.5069		8.5249	7.13823	9.87684	9.48904	8.80396
XM_013963585.2	gene-SENP5	SENP5	protein_coding	0.194443	0.013014	0.20846	0.016111	0.025812		0.231097	0.189056	0.145795	0.015738	0.199215
LNC_000658	XLOC_008090	--	intronic_lncRNA	0.216425	0.414361	0.088032	0.422256	0.315477		0	0.171987	0.295762	0.158582	0.247537
XM_005675077.3	gene-NCBP2	NCBP2	protein_coding	56.7207	54.8611	40.7758	39.8538	42.1746		56.5839	61.7378	38.7916	53.1899	57.9049
Novel_000188	XLOC_001904	--	Novel_mRNA	0.78066	1.05257	0.82229	0.912069	0.876351		0.811686	0.693959	0.190129	0.840368	0.852136
XM_018046400.1	gene-PIGZ	PIGZ	protein_coding	0	0	0.008668	0.008775	0		0	0.007675	0.014867	0.032326	0.535165
XM_018046389.1	gene-PIGZ	PIGZ	protein_coding	0	0	0.236749	0	0		0.056099	0.282583	0.12736	0	0.119574
XM_018046399.1	gene-PIGZ	PIGZ	protein_coding	0	0	0	0	0		0	0	0	0	0
XM_018046347.1	gene-PIGZ	PIGZ	protein_coding	0.406014	0	0	0.127753	0.457873		0	0	0	0.099356	0
XM_018046352.1	gene-PIGZ	PIGZ	protein_coding	0	0	0	0	0		0	0	0	0.073917	0
XM_018046357.1	gene-PIGZ	PIGZ	protein_coding	0.023853	0	0	0	0		0	0	0	0.079584	0.025666
XM_018046364.1	gene-PIGZ	PIGZ	protein_coding	0.076095	0	0.715381	0.158697	0.0941		0.158845	0.049361	0.575763	0	0
XM_018046370.1	gene-PIGZ	PIGZ	protein_coding	0.073105	0.373026	0.340488	0.285206	0.030455		0.216912	0.133203	0	0.115722	0.036835
XM_018046373.1	gene-PIGZ	PIGZ	protein_coding	0	0.27263	0.27138	0.132112	0		0.206263	0	0	0	0
XM_018046376.1	gene-PIGZ	PIGZ	protein_coding	0	0	0.014072	0	0.00965		0	0	0	0.086603	0
XM_018046379.1	gene-PIGZ	PIGZ	protein_coding	0	0	0	0	0		0	0	0	0.073715	0
XM_018046382.1	gene-PIGZ	PIGZ	protein_coding	0	0	0	0	0		0	0	0	0	0
Novel_000189	XLOC_001904	--	Novel_mRNA	0	0.137499	0.377682	0	0.160696		0	0.102571	0.122412	0.070969	0.027124
Novel_000190	XLOC_001904	--	Novel_mRNA	0.052231	0.060713	0	0	0.03449		0.048576	0	0.066286	0	0.108725
XM_013963597.2	gene-MELTF	MELTF	protein_coding	0.581217	0.552363	0.758491	0.042444	0.324885		0.338331	0.905692	0.207466	0.651165	0.395096
LNC_000172	XLOC_001905	--	intronic_lncRNA	0.253564	0.066738	0.313071	0.071257	0.10163		0	0.349064	0.271176	0.184842	0.238336
XM_018046439.1	gene-DLG1	DLG1	protein_coding	0	0	0.361643	1.62387	0		0	0	0	0	0
XM_018046434.1	gene-DLG1	DLG1	protein_coding	0.14837	0.171482	0.001303	0.029522	0.170555		0.174866	0.119499	0.220094	0.137701	0.150066
XM_005675082.3	gene-DLG1	DLG1	protein_coding	3.62105	2.61101	5.48255	2.33531	4.06544		5.05612	4.52112	3.38248	5.38927	4.79785
XM_013963609.2	gene-DLG1	DLG1	protein_coding	0.000669	0.003024	0	0	0.00131		0.002125	0.001258	0.0036	0.003085	0.251083
XM_013963613.2	gene-DLG1	DLG1	protein_coding	0	0	0	0	0		0	0	0	0	0.243638
XM_013963622.2	gene-DLG1	DLG1	protein_coding	0	0	0	0	0		0	0	0	0	0.310913
XM_013963625.2	gene-DLG1	DLG1	protein_coding	0	0	0	0	0		0	0	0	0	0.256227
XM_013963629.2	gene-DLG1	DLG1	protein_coding	4.10493	4.61394	6.14614	3.72011	5.88835		5.9564	4.05974	4.05802	6.29621	5.37549
XM_013963634.2	gene-DLG1	DLG1	protein_coding	9.88215	8.70462	7.93912	9.51543	7.26599		4.80892	4.73663	14.2608	4.24919	5.11424
Novel_000191	XLOC_001907	--	Novel_mRNA	0	0.310699	0	0.28916	0		0	0	0	0.173415	0
Novel_000192	XLOC_001907	--	Novel_mRNA	0.004179	0.000546	0	0.002079	0.004614		0.014441	0.004487	0	0	0.006232
Novel_000193	XLOC_001907	--	Novel_mRNA	0.003676	0.024053	0.451226	0.176476	0.32997		0.262204	0.093085	0.345092	0	0.28463
Novel_000194	XLOC_001907	--	Novel_mRNA	0	0.021412	0	0	0.010151		0.020243	0.139174	0	0	0.004443
Novel_000195	XLOC_001907	--	Novel_mRNA	0.138685	0.102003	0	0.00247	0.012447		0.032585	0.038772	0	0.098751	0
Novel_000196	XLOC_001907	--	Novel_mRNA	0.177184	9.2e-05	0.000349	0	0		0.013354	0	0.009443	0.070392	0
Novel_000197	XLOC_001907	--	Novel_mRNA	0	0.01962	0	0	0		0	0.052813	0	0	0.006117
Novel_000198	XLOC_001907	--	Novel_mRNA	0.185009	0.000161	0.032009	0.002728	0		0	0	0.002213	0.146595	0
LNC_000173	XLOC_001915	--	lincRNA	0	0	0.032353	0	0		0	0.206026	0	0	0
XM_018046468.1	gene-BDH1	BDH1	protein_coding	1.40269	2.96951	5.9153	1.5269	1.09924		2.85189	3.82673	2.25898	4.21757	2.69916
XM_018046459.1	gene-BDH1	BDH1	protein_coding	0.197109	0.22637	0.33076	0.257108	0.274148		0.327035	0.325753	0.322711	0.497223	0.525912
Novel_000199	XLOC_001921	--	Novel_mRNA	0.178978	0.208378	0.577922	0.120398	0.093997		0.064345	0.268676	0.127796	0.35545	0.227993
XR_001295540.2	gene-LOC106501983	LOC106501983	lncRNA	0.090635	0.064517	0	0.06445	0.065898		0	0.024458	0.047699	0	0
XR_001295648.2	gene-LOC106502078	LOC106502078	lncRNA	0	0	0	0.054661	0		0.031535	0.025044	0.078888	0	0
XM_005675093.3	gene-APOD	APOD	protein_coding	26.096	21.5175	27.267	31.4344	40.7181		14.3276	27.6048	88.3835	24.4842	18.2784
LNC_000659	XLOC_008119	--	intronic_lncRNA	1.57686	0.945021	1.6463	1.53845	2.56206		0.804202	1.29388	3.35553	1.19989	0.798132
Novel_000693	XLOC_008122	--	Novel_mRNA	0.17522	0.056349	0.4551	0.161234	0.428956		1.00126	0.19288	0.35919	0.244727	0
Novel_000694	XLOC_008122	--	Novel_mRNA	0.780096	0.832	0.674617	0.588655	0.596333		0.31867	0.733841	0.651974	0.575753	0.935519
XM_005675094.3	gene-PPP1R2	PPP1R2	protein_coding	27.5673	25.3941	19.8904	25.2843	20.8274		23.3265	25.0271	23.4343	25.6225	20.613
XM_018046472.1	gene-PPP1R2	PPP1R2	protein_coding	0.00229	0.043969	0.007592	0.003316	0.010868		0.004212	8.3e-05	0.005885	0.037186	0.601401
Novel_000695	XLOC_008124	--	Novel_mRNA	0.51489	0.413054	0.452433	0.426589	0.510365		0.338298	0.517119	0.377355	0.563243	0.437596
XR_001917891.1	gene-ACAP2	ACAP2	protein_coding	0.009504	0.023143	0.001326	0.016011	0.004433		0.022273	0.000425	0.014998	0.000583	0.027493
XR_001917892.1	gene-ACAP2	ACAP2	protein_coding	0	0	0	0	0		0	0	0	0	0
XM_018046482.1	gene-ACAP2	ACAP2	protein_coding	0	0	0	0	0		0	0	0	0	0
XM_018046486.1	gene-ACAP2	ACAP2	protein_coding	1.21779	4.19109	1.05105	1.23358	1.10376		0.586982	0.446974	3.04876	3.13928	0
XM_018046492.1	gene-ACAP2	ACAP2	protein_coding	0	0	0	0	0		0	0	0	0	0
XM_018046496.1	gene-ACAP2	ACAP2	protein_coding	21.1355	19.5938	16.9444	25.2569	24.3026		21.5908	20.3394	22.3176	19.5628	19.0805
LNC_000660	XLOC_008124	--	intronic_lncRNA	0	0	0	0.256677	0		0	0	0	0	0
LNC_000661	XLOC_008124	--	intronic_lncRNA	0	0	0	0	0		0.27512	0	0.057188	0	0
Novel_000696	XLOC_008125	--	Novel_mRNA	0.423637	0.345313	0.758072	0.208825	0.3484		0.281189	0.183138	0.304884	0.356229	0.458039
XM_005675095.3	gene-XXYLT1	XXYLT1	protein_coding	3.98116	3.78086	9.07442	3.99816	3.61605		4.04301	4.37205	4.65672	4.43429	5.28789
XR_001918604.1	gene-LOC108636842	LOC108636842	lncRNA	0	0	0	0	0		0	0	0	0	0
LNC_000174	XLOC_001954	--	lincRNA	0	0	0	0	0		0.150839	0	0	0	0
LNC_000662	XLOC_008141	--	lincRNA	0	0	0	0	0		0	0	0	0	0
LNC_000663	XLOC_008143	--	lincRNA	0	0	0	0	0.093737		0	0	0	0	0
Novel_000200	XLOC_001960	--	Novel_mRNA	1.1072	0.384647	1.24237	1.25944	0.883834		0.924608	0.69279	0	0.943936	0.812005
Novel_000201	XLOC_001960	--	Novel_mRNA	0	0.482442	0	0	0		0	0	0	0	0
XM_018046503.1	gene-FAM43A	FAM43A	protein_coding	7.05513	5.37893	5.43083	7.6193	5.40192		5.89417	4.61581	7.00594	5.95927	4.31863
Novel_000202	XLOC_001960	--	Novel_mRNA	0	0	0	0	0		0	0	1.1844	0	0
XM_018046507.1	gene-LSG1	LSG1	protein_coding	12.6374	15.0389	12.9703	13.1488	12.534		13.3406	10.8027	12.6507	14.3337	12.5861
LNC_000664	XLOC_008158	--	intronic_lncRNA	0.119426	0.136492	0	0.234622	0		0.005315	0	0.078962	0	0.012371
LNC_000665	XLOC_008158	--	intronic_lncRNA	0.332167	0.212155	0.439953	0.228211	0.550511		0.346939	0.33301	0.40544	0.576697	0.503543
LNC_000666	XLOC_008158	--	intronic_lncRNA	0	0.016945	0	0	0		0	0	0	0	0
LNC_000667	XLOC_008158	--	antisense_lncRNA	0.272257	0.524577	0	0.163852	0		0	0	0.283654	0	0.180388
Novel_000697	XLOC_008158	--	Novel_mRNA	0.004442	0	0.06935	0	0.387306		0.117721	0.024671	0.006598	0.07275	0.002306
Novel_000698	XLOC_008160	--	Novel_mRNA	0	0.200009	0	0	0		0	0	0.261757	0	0
Novel_000699	XLOC_008160	--	Novel_mRNA	0.156827	0.167286	0.157671	0.311302	0.399167		0.213468	0.088369	0	0.045192	0.068081
Novel_000700	XLOC_008160	--	Novel_mRNA	0.339787	0.156912	0.220658	0	0.057813		0.08983	0.118072	0	0.357354	0.308173
Novel_000701	XLOC_008160	--	Novel_mRNA	0	0	0	0	0		0	0	0	0.003644	0
Novel_000702	XLOC_008160	--	Novel_mRNA	0.001354	0.002688	0.011441	0	0.004179		0	0.001112	0	0	0.006594
XM_018046518.1	gene-TMEM44	TMEM44	protein_coding	0.711649	0.890903	0.475913	0.588425	1.01651		0.920962	1.43675	0.666162	0.95242	1.58189
XM_018046509.1	gene-TMEM44	TMEM44	protein_coding	1.75699	1.57216	2.06038	1.91847	2.35551		1.12794	0.734241	2.42834	1.69046	1.3954
XM_018046511.1	gene-TMEM44	TMEM44	protein_coding	0	0.839961	0.229444	0	0.575378		0	0	0.709319	0	0
XM_018046515.1	gene-TMEM44	TMEM44	protein_coding	0.51217	0.763407	0.620098	0.718251	0.420342		0.505495	0.374934	0.770733	0.351167	0.460205
LNC_000668	XLOC_008160	--	intronic_lncRNA	0.182346	0	0	0.087648	0.166405		0.152714	0	0.400479	0	0.161741
LNC_000669	XLOC_008160	--	intronic_lncRNA	0.123872	0.135937	0.093124	0.178461	0.121428		0.033006	0.023082	0.26813	0.003462	0.08891
Novel_000203	XLOC_001970	--	Novel_mRNA	0.020037	0.073969	0.129544	0.332527	0.039344		0.592018	0.135636	0.071713	0.026294	0.210927
LNC_000175	XLOC_001970	--	lincRNA	0	0	0	0.104918	0.072844		0.173404	0.023474	0.167304	0	0.189575
LNC_000176	XLOC_001970	--	lincRNA	0	0	0	0	0.150139		0	0	0.036065	0	0.011276
LNC_000670	XLOC_008166	--	lincRNA	0	0.007975	0.012198	0.010492	0.073446		0.010259	0.00798	0	0.015372	0
Novel_000703	XLOC_008166	--	Novel_mRNA	0.022886	0.326265	0.238146	0.165819	0.381098		0.218815	0.52901	0.274484	0.137352	0.454772
LNC_000671	XLOC_008166	--	lincRNA	0	0	0	0	0		0.238584	0	0	0	0
LNC_000672	XLOC_008166	--	lincRNA	0.043266	0.049502	0.003727	0	0.01537		0.379316	0.404874	0	0.110834	0.102294
LNC_000177	XLOC_001974	--	lincRNA	0	0	0	0	0		0	0.219795	0	0	0
Novel_000704	XLOC_008166	--	Novel_mRNA	0	0.079585	0.127678	0.12711	0.039865		0.101464	0.054028	0	0.03636	0.034136
Novel_000705	XLOC_008166	--	Novel_mRNA	0.480791	0.266715	0.354214	0.013038	0.492578		0.257675	0.259377	0.127618	0.619593	0.377478
LNC_000673	XLOC_008166	--	lincRNA	0	0.052207	0.251521	0.03734	0.24908		0	0.176309	0.139485	0.112601	0.254986
XM_018046528.1	gene-ATP13A3	ATP13A3	protein_coding	0.359953	0.299376	0.485415	0.734155	0.226234		0.48804	0.227508	0.687487	0.446723	0.15799
XM_018046533.1	gene-ATP13A3	ATP13A3	protein_coding	0.210607	0.119205	0.181709	0.238715	0.082494		0.199209	0.124282	0.427864	0.238334	0.110991
XM_018046525.1	gene-ATP13A3	ATP13A3	protein_coding	12.8118	11.1891	9.84137	15.6722	10.8657		10.4814	6.51582	20.4787	15.7722	7.29271
XM_018046531.1	gene-ATP13A3	ATP13A3	protein_coding	11.2078	9.62479	8.55213	10.9922	11.1464		8.45488	7.95549	19.2757	12.4081	10.0177
XM_018046535.1	gene-ATP13A3	ATP13A3	protein_coding	0	1.25524	0.299014	0.767289	0.012831		0.14566	0.455235	0.194945	0	0
Novel_000706	XLOC_008166	--	Novel_mRNA	0	0	0	0.737301	0		0	0	1.34365	0	0
XR_001295650.1	gene-LOC106502081	LOC106502081	lncRNA	0.083065	0.196019	0	0	0		0	0	0.008265	0	0.007709
XM_013963692.2	gene-GP5	GP5	protein_coding	0.055644	0.109675	0.026522	0.108182	0.026552		0.005469	0.009664	0.070371	0.045298	0.031832
XM_005675100.3	gene-LRRC15	LRRC15	protein_coding	0	0	0.354257	0	0		0	0	0	0	0.1344
XM_005675101.3	gene-LRRC15	LRRC15	protein_coding	0.091562	0.018743	0	0	0.047411		0.02906	0.059652	0.034561	0.018166	0
XM_005675102.3	gene-CPN2	CPN2	protein_coding	0	0.012071	0	0	0		0	0	0.029678	0.0156	0
LNC_000674	XLOC_008182	--	lincRNA	0.281526	0	0	0	0		0	0	0	0	0
LNC_000178	XLOC_002002	--	lincRNA	0.091129	0	0.225529	0.218134	0		0.119921	0	0	0.166371	0
LNC_000179	XLOC_002005	--	lincRNA	0.100628	0	0.642018	0	0.133922		0.021394	0	0	0.125049	0
LNC_000675	XLOC_008194	--	lincRNA	0.101662	0	0	0	0.30723		0.132853	0	0	0	0
XM_018046555.1	gene-HES1	HES1	protein_coding	18.7463	25.8483	25.1564	15.1955	17.6028		19.6275	15.3021	18.3048	21.5933	15.8988
Novel_000204	XLOC_002022	--	Novel_mRNA	1.94278	1.8592	2.02764	1.17877	1.47387		1.52342	1.13506	1.12935	1.30017	1.25175
Novel_000205	XLOC_002022	--	Novel_mRNA	0.118328	0.097301	0.097566	0.196265	0.092925		0.204209	0.188409	0.002421	0.459767	0.081102
LNC_000180	XLOC_002027	--	lincRNA	0	0	0	0	0		0	0	0.490074	0	0.101018
LNC_000181	XLOC_002027	--	lincRNA	0	0.071587	0	0	0		0	0	0	0	0.145642
LNC_000182	XLOC_002032	--	lincRNA	0	0	0	0	0		0	0	0	0	0
LNC_000676	XLOC_008209	--	lincRNA	0.035955	0.046919	0	0.132225	0.126988		0.038851	0	0	0	0
LNC_000677	XLOC_008209	--	lincRNA	0	0	0.259835	0	0		0	0.10121	0	0.065334	0
Novel_000206	XLOC_002039	--	Novel_mRNA	0	0	0	0.036865	0.064914		0	0	0	0	0
Novel_000207	XLOC_002039	--	Novel_mRNA	0.112581	0.095585	0.028702	0.153533	0		0.235208	0.064903	0	0.246974	0
LNC_000183	XLOC_002039	--	lincRNA	0	0	0	0	0		0	0	0	0	0
LNC_000184	XLOC_002046	--	lincRNA	0	0	0	0	0.36026		0.169735	0	0	0	0
LNC_000678	XLOC_008216	--	lincRNA	0.15785	0.175272	0.302651	0	0.375742		0.253168	0.207684	8.6e-05	0	0
LNC_000679	XLOC_008216	--	lincRNA	0	0	0.003834	0.195283	0		0	0	0.209044	0.22678	0.182281
XR_001918606.1	gene-LOC108636843	LOC108636843	lncRNA	0.414599	0.980646	0.527881	0.145402	0.545132		0.297456	0.297073	0.130071	0.683412	0.121211
LNC_000185	XLOC_002057	--	lincRNA	0	0	0	0	0		0	0.275361	0	0	0
XR_001917898.1	gene-LOC102184946	LOC102184946	lncRNA	0.389016	2.1558	0.176831	0.30193	0.501005		0.063972	0.160005	0.362549	0.30895	0.195836
XR_001917899.1	gene-LOC102184946	LOC102184946	lncRNA	0	0	0	0	0		0.38129	0	0.167411	0.102239	0.036627
XR_001917900.1	gene-LOC102184946	LOC102184946	lncRNA	0	0	0	0	0		0.048896	0	0.618594	0.526293	0
Novel_000707	XLOC_008233	--	Novel_mRNA	0	0.089859	0	0	0		0	0	0	0	0
Novel_000708	XLOC_008233	--	Novel_mRNA	3e-06	0	0	0	0		0	0	0	0	0
Novel_000709	XLOC_008233	--	Novel_mRNA	0	0	0	0	0		0	0	0	0	0
Novel_000710	XLOC_008233	--	Novel_mRNA	0.042476	0	0	0	0		0	0	0	0	0
Novel_000711	XLOC_008233	--	Novel_mRNA	0	0	0.028805	0.044305	0.045319		0.039089	0.061605	0.072142	0.033932	0
Novel_000712	XLOC_008233	--	Novel_mRNA	0.07888	0.201957	0.170719	0	0		0	0	0	0.241902	0.064215
XM_005675103.3	gene-OPA1	OPA1	protein_coding	1.22238	2.92339	1.90491	0.770907	0.972238		2.21113	1.78718	1.55041	1.48233	2.33318
XM_005675106.3	gene-OPA1	OPA1	protein_coding	1.31473	2.16501	2.98054	2.3376	1.9318		3.05859	2.12452	2.45964	2.92548	2.30428
XM_005675107.3	gene-OPA1	OPA1	protein_coding	12.0479	13.5172	10.2681	10.1831	11.7954		9.54134	10.4743	8.95244	12.3203	10.8429
XM_005675105.2	gene-OPA1	OPA1	protein_coding	2.05556	0.877008	0.890357	1.07231	0.8363		0.69604	1.56076	1.10615	1.42311	1.24021
LNC_000186	XLOC_002066	--	intronic_lncRNA	0.020895	0.048862	0.749363	0	0.373166		0.005908	0.275808	0.007918	0.010775	0.037155
Novel_000208	XLOC_002066	--	Novel_mRNA	0.688412	0.765329	0.055596	0.366177	0.253565		0.394923	0.359208	0.379466	0.180646	0.510952
Novel_000209	XLOC_002066	--	Novel_mRNA	0	0	0	0.172816	0		0	0	0	0.575833	0
LNC_000187	XLOC_002066	--	intronic_lncRNA	0	0	0	0	0		0	0	0	0	0
Novel_000713	XLOC_008237	--	Novel_mRNA	0.138458	0.108535	0.133006	0.173715	0.229206		0.153555	0.272856	0.475956	0.169836	0.220621
Novel_000714	XLOC_008237	--	Novel_mRNA	0.189393	0.021222	0.014869	0.054883	0.094799		0.012484	0.01241	0.117988	0.056528	0.059627
XM_013963735.2	gene-ATP13A4	ATP13A4	protein_coding	11.5476	0	1.9102	2.29677	0		0.218743	2.06413	5.60018	0	3.09645
XM_005675108.3	gene-ATP13A4	ATP13A4	protein_coding	16.9716	3.31731	2.44622	3.28224	7.55159		5.24224	5.11779	8.56984	5.77925	4.43138
XM_013963728.2	gene-ATP13A4	ATP13A4	protein_coding	1.5205	0.603718	0.379041	0.656268	0.008514		0	0.7882	0.644061	0.76869	0.6665
Novel_000715	XLOC_008237	--	Novel_mRNA	0.879599	0	0	0	0		0	0	0	0	0
LNC_000680	XLOC_008238	--	intronic_lncRNA	0.487271	0	0.055952	0.080757	0.10725		0.104035	0.094682	0.089678	0.107661	0.093435
LNC_000681	XLOC_008239	--	lincRNA	0	0	0	0	0		0	0	0.090238	0	0
LNC_000682	XLOC_008247	--	intronic_lncRNA	0	0.053391	0	0	0		0	0	0	0	0
LNC_000683	XLOC_008247	--	intronic_lncRNA	0.062336	0.0011	0	0	0		0	0.013577	0	0.009469	0.013871
LNC_000684	XLOC_008247	--	intronic_lncRNA	0	0	0	0	0		0	0	0	0.010481	0
XM_018046584.1	gene-ATP13A5	ATP13A5	protein_coding	0.00768	0	0.24281	0	0		0.000201	0.002467	0.005356	0.006619	0
XM_018046580.1	gene-ATP13A5	ATP13A5	protein_coding	0.691698	0.111981	0.465318	0	0.051096		1.0026	0.173781	1.57742	0.048415	0.472091
XM_005675110.3	gene-ATP13A5	ATP13A5	protein_coding	0.493341	0.793461	0.01432	0.591226	0.56943		0.549025	0.532447	0.746791	0.874369	0.510451
XM_018046582.1	gene-ATP13A5	ATP13A5	protein_coding	0	0	0	0	0		0	0	0	0	0
Novel_000716	XLOC_008247	--	Novel_mRNA	0.044606	0	0.028234	0.023535	0		0	0	0	0.028541	0.076065
XR_001917917.1	gene-HRASLS	HRASLS	protein_coding	1.0574	0.015535	0.083865	0.174872	0.374115		0.103488	0.060765	0.898878	0.187697	0
XR_001917916.1	gene-HRASLS	HRASLS	protein_coding	0.03067	0	0	0	0.01527		0	0.002903	0.004227	0.003035	0
XM_018046595.1	gene-HRASLS	HRASLS	protein_coding	0.489276	0	0.005937	0.078599	0.100898		0	0.044373	0.059557	0.039335	0
LNC_000685	XLOC_008253	--	antisense_lncRNA	0.040216	0.075364	0	0	0.083476		0	0.093183	0.239536	0	0
LNC_000188	XLOC_002074	--	intronic_lncRNA	0.113519	0.071824	0.036827	0.04197	0.024326		0	0.017248	0.088293	0	0
XM_005675113.3	gene-HRASLS	HRASLS	protein_coding	12.2894	1.19483	1.80768	2.17709	3.65292		1.30523	2.68076	4.50482	1.2593	0.594269
XM_013963779.2	gene-HRASLS	HRASLS	protein_coding	0.08838	0.133924	0.054811	0.290458	0.063275		0.038704	0.185203	0.059629	0.032564	0
LNC_000189	XLOC_002075	--	antisense_lncRNA	0.34574	0.096661	0	0.150139	0.030969		0	0.265984	0.018466	0	0.254622
XM_005675249.3	gene-MB21D2	MB21D2	protein_coding	4.85822	2.64416	2.79891	3.5449	2.86658		3.55556	3.51008	6.29994	3.97793	3.88974
Novel_000717	XLOC_008263	--	Novel_mRNA	0.456251	0.179412	0.211904	0.255095	0.300769		0.394839	0.314392	0.393553	0.316895	0.25986
XM_005675116.3	gene-FGF12	FGF12	protein_coding	0.378044	0.550861	0.773704	0.246414	0.237861		0.688558	2.68447	0.005338	0.197112	0.194139
Novel_000718	XLOC_008266	--	Novel_mRNA	0.029571	0.014184	0.133066	0.02336	0.024715		0.033945	0.049284	0.015922	0.03855	0.032508
LNC_000686	XLOC_008266	--	intronic_lncRNA	0.152258	0.284268	0.311999	0.028188	0.394403		0.082813	0.163271	0.086948	0.193749	0.14616
XM_005675114.3	gene-FGF12	FGF12	protein_coding	1.12494	1.91713	1.81159	0.634473	2.62261		0.851654	0.388149	2.095	1.37234	1.07629
XM_013963800.2	gene-FGF12	FGF12	protein_coding	0	0.004748	0	0	0		0.00815	0	0.006375	0	0.001133
LNC_000687	XLOC_008266	--	intronic_lncRNA	0	0	0	0.254987	0		0	0	0	0	0
XR_001917921.1	gene-LOC106502094	LOC106502094	lncRNA	15.7363	19.2228	11.3746	13.7757	10.6209		11.8116	9.67516	14.7722	14.4729	15.3493
LNC_000190	XLOC_002104	--	lincRNA	0	0.38885	0	0	0.049974		0	0	0	0	0
Novel_000210	XLOC_002104	--	Novel_mRNA	0.383371	0	0.336342	0.241129	0.181127		0.146444	0.200485	0.252297	0.223861	0.327238
Novel_000211	XLOC_002104	--	Novel_mRNA	1.27143	1.5284	1.07056	0.268999	0.742759		1.00755	1.02236	0.986017	1.11129	1.06794
Novel_000212	XLOC_002104	--	Novel_mRNA	0.089128	0	0.062297	0	0.143731		0	0	0.071919	0.124202	0.065832
Novel_000213	XLOC_002104	--	Novel_mRNA	0.578328	0.021991	0.016167	0.581686	0.110888		0.060582	0.065521	0.065973	0.07384	0.029641
Novel_000214	XLOC_002104	--	Novel_mRNA	0.127285	0.036685	0.103671	0.181937	0		0	0.044356	0	0	0.020057
XM_018046607.1	gene-CCDC50	CCDC50	protein_coding	18.8831	12.3829	1.79737	13.3326	4.74491		13.0663	3.28145	6.61437	13.7593	13.0109
XM_018046608.1	gene-CCDC50	CCDC50	protein_coding	20.8183	21.9865	29.1649	9.92685	17.6119		15.8299	28.6515	20.4911	15.8193	21.1749
XM_018050138.1	gene-UTS2B	UTS2B	protein_coding	0	0.141916	0	0	0.120981		0	0	0.185436	0.086068	0
XM_005675118.3	gene-OSTN	OSTN	protein_coding	0.185868	3.11542	0.342067	0	0.021814		3.24417	1.62363	0.020003	1.30978	0.211877
LNC_000191	XLOC_002109	--	intronic_lncRNA	0	0	0	0	0		0.427329	0.056596	0	0	0
LNC_000688	XLOC_008325	--	intronic_lncRNA	0.135941	0.159313	0.181539	0.015513	0.000526		0.0113	0.019616	0.031316	0.017561	0.077691
LNC_000689	XLOC_008325	--	antisense_lncRNA	8e-05	0.11877	0.001013	0	0		0	0.007495	0	0.002801	0.035222
LNC_000690	XLOC_008325	--	antisense_lncRNA	0.044919	0.235051	0.071514	0	0.160416		0	0	0	0.079174	0
LNC_000691	XLOC_008325	--	antisense_lncRNA	0.141584	0.145997	0.177068	0.072323	0.044555		0.267805	0.019402	0	0.157395	0.165304
XM_018050145.1	gene-GMNC	GMNC	protein_coding	2.49996	5.84539	11.8957	1.37286	3.05321		3.42768	2.87652	1.93965	5.35853	2.4575
LNC_000192	XLOC_002112	--	lincRNA	0	0.143503	0.012435	0	0		0.099829	0	0	0	0
XM_005675119.3	gene-IL1RAP	IL1RAP	protein_coding	0.011842	0.010479	0.019151	0	0		0.024999	0.012842	0.025618	0.006751	0
Novel_000215	XLOC_002132	--	Novel_mRNA	0.354414	0.256268	0.604532	0.230798	0.527596		0.127877	0.318827	0.428681	0.206262	0.292604
XM_005675120.3	gene-IL1RAP	IL1RAP	protein_coding	8.29951	7.6355	10.284	6.26807	11.2639		6.52464	6.09645	12.977	6.29874	6.89058
XM_005675121.3	gene-TMEM207	TMEM207	protein_coding	0	0	0.23008	0	0		0.088046	0	0	0.045806	0
XM_013963838.2	gene-CLDN16	CLDN16	protein_coding	0.050746	0.013583	0.026619	0.003991	0.028832		0.027821	0.032994	0.080616	0.038586	0.007779
LNC_000193	XLOC_002135	--	intronic_lncRNA	0	0	0	0	0		0	0	0	0	0
XR_001917922.1	gene-LOC108635782	LOC108635782	lncRNA	0.116691	0.102127	0.084421	0.069439	0		0	0	0.036629	0	0
LNC_000692	XLOC_008345	--	intronic_lncRNA	0.386217	0.325921	1.20511	0.299038	0.599456		0.677896	0.488968	1.0494	0.549879	0.285103
XM_005675123.3	gene-CLDN1	CLDN1	protein_coding	12.0609	13.694	29.8003	8.68067	16.6105		15.8758	13.4087	36.6838	13.7386	9.85675
Novel_000719	XLOC_008387	--	Novel_mRNA	0	0.004002	0	0	0		0	0	1.41081	0	0
LNC_000693	XLOC_008387	--	intronic_lncRNA	0.420775	0.757557	0.448144	0.209295	0.385824		0.672361	0.741638	0.172468	0.643363	0.97294
LNC_000694	XLOC_008387	--	intronic_lncRNA	0	0	0	0	0		0	0	0	0	0
Novel_000720	XLOC_008387	--	Novel_mRNA	0	0	0.600925	0	0		0	0	0	0	0
XM_018046610.1	gene-P3H2	P3H2	protein_coding	11.4669	9.68521	7.41213	7.53662	9.71999		9.34602	9.2101	9.67136	8.80815	6.77578
XM_018046612.1	gene-P3H2	P3H2	protein_coding	0	0	6.04712	0.555425	0		0	2.85905	5.61003	0	5.81474
LNC_000695	XLOC_008388	--	antisense_lncRNA	0	0.068168	0.032347	0	0		0.260614	0.01346	0.211915	0	0.072336
XM_005675124.3	gene-P3H2	P3H2	protein_coding	0.033287	0.398829	0.047458	0.637191	0.044425		0.043824	0.020715	0.096985	0.69688	0.061729
LNC_000696	XLOC_008388	--	antisense_lncRNA	0	0	0.022639	0	0		0	0	0.012065	0.11244	0
XM_005675126.3	gene-TP63	TP63	protein_coding	0	0	0	0	0.006638		0	0	0	0	0
XM_018046627.1	gene-TP63	TP63	protein_coding	0	0	0	0	0		0	0	0	0	0
XM_005675125.2	gene-TP63	TP63	protein_coding	0.019597	0.04397	0.091874	0	0.138407		0.057436	0	0.140314	0.088502	0.02505
XM_018046624.1	gene-TP63	TP63	protein_coding	0	0.004696	0	0	0		0.006065	0	0	0	0
XM_018046656.1	gene-TP63	TP63	protein_coding	0	0	0	0	0		0	0	0	0	0
XM_018046650.1	gene-TP63	TP63	protein_coding	0	0	0	0	0		0	0	0	0	0
XM_005675130.3	gene-TP63	TP63	protein_coding	0	0	0	0	0		0	0	0	0	0
LNC_000194	XLOC_002149	--	intronic_lncRNA	0	0	0	0	0		0	0	0	0	0
XM_005675131.3	gene-TP63	TP63	protein_coding	0	0	0	0	0		0	0	0	0	0
XM_005675129.3	gene-TP63	TP63	protein_coding	0	0	0	0	0		0.021729	0	0	0	0
LNC_000697	XLOC_008399	--	lincRNA	0	0	0	0	0		0	0	0	0	0
LNC_000195	XLOC_002152	--	lincRNA	0	0	0	0	0		0.072338	0	0	0.295813	0
XM_005675132.3	gene-TPRG1	TPRG1	protein_coding	0	0	0	0	0		0	0	0	0	0
XM_018046685.1	gene-TPRG1	TPRG1	protein_coding	0.134189	0.076537	0.008678	0.07709	0.027119		0.164622	0.050495	0.081785	0.229549	0.015712
LNC_000698	XLOC_008408	--	lincRNA	0.075716	0.123623	0.05444	0.094419	0.020857		0.052032	0.067233	0.157949	0.399896	0.019949
LNC_000699	XLOC_008408	--	lincRNA	0.043974	0.059365	0.08044	0.144551	0.11899		0.352748	0.166926	0.131757	0	0.152888
LNC_000700	XLOC_008408	--	lincRNA	0.028031	0.15399	0.092047	0.12988	0.108145		0.140065	0.015269	0.120744	0.180715	0.034291
LNC_000701	XLOC_008408	--	lincRNA	0	0.269388	0.036996	0.065058	0.043604		0.234057	0.15099	0.155457	0.146757	0
LNC_000702	XLOC_008408	--	lincRNA	0	0	0	0.045785	0		0	0.502879	0.03728	0.131482	0
LNC_000703	XLOC_008408	--	lincRNA	0	0	0	0	0.035393		0	0	0	0	0
Novel_000216	XLOC_002159	--	Novel_mRNA	0.048545	0	0.227139	0.011325	0.01713		0.005605	0.302812	0.081214	0.024371	0.001261
Novel_000217	XLOC_002159	--	Novel_mRNA	0.091152	0	0	0.123308	0.098594		0	0	0	0.067942	0.020814
Novel_000218	XLOC_002159	--	Novel_mRNA	0.001024	0.001852	0.169885	0.145836	0.000841		0.032378	0.004064	0.018634	0.02123	0.010552
Novel_000219	XLOC_002159	--	Novel_mRNA	0.005117	0	0.368197	0	0.00538		0.000598	0.416246	0.142317	0	0.064573
Novel_000220	XLOC_002159	--	Novel_mRNA	0.039424	0.310797	0.187298	0.336043	0.243128		0.515272	0.077016	0.576495	0.419661	0.656254
Novel_000221	XLOC_002159	--	Novel_mRNA	0.686858	0.121082	0	0.0419	0.437929		0	0	0	0.013113	0.108339
XM_018046735.1	gene-LPP	LPP	protein_coding	3.06163	0.001374	0.433201	0.003177	0.002154		0.00171	0.489676	0.53052	0.002023	0.41661
XM_005675134.3	gene-LPP	LPP	protein_coding	16.5426	10.3155	15.7168	12.1577	13.0742		17.1032	21.7807	20.5286	11.1156	22.4065
XM_018046727.1	gene-LPP	LPP	protein_coding	3.88565	0.770772	0.692532	0.750104	0.817224		0.774299	0.522768	0.405383	1.17523	0.481077
XM_018046740.1	gene-LPP	LPP	protein_coding	0.164411	0.062103	0.106391	0.04515	0.054811		0.091422	0.035478	0.066505	0.042859	0.043062
XM_018046723.1	gene-LPP	LPP	protein_coding	0.00166	0	0.002322	0.005899	0.008075		0.003311	0.005708	0.005565	0.007241	0.008183
XM_018046713.1	gene-LPP	LPP	protein_coding	0.004938	1.17673	3.12723	1.55136	5.01405		1.37793	0.966486	1.45776	3.62071	0.684937
XM_018046708.1	gene-LPP	LPP	protein_coding	15.3774	12.2118	16.4887	13.6101	14.15		13.8835	19.4899	19.885	10.3265	19.5042
XR_001917931.1	gene-LOC108635822	LOC108635822	lncRNA	1.03031	1.60889	0.932808	1.04225	1.36854		0.745455	1.64335	1.2002	1.0474	1.57003
XR_001917930.1	gene-LOC108635822	LOC108635822	lncRNA	0	0.017113	0.221879	0	0		0.142504	0.218932	0	0	0.069588
XR_309729.3	gene-LOC102169221	LOC102169221	lncRNA	0	0	0.059541	0	0.021896		0	0.016449	0.020412	0	0
LNC_000704	XLOC_008506	--	lincRNA	0	0.271765	0	0.147827	0.08142		0	0	0	0	0
XR_001917932.1	gene-LOC106502102	LOC106502102	lncRNA	0.243709	0.173694	0.192105	0.5887	0.126436		0.091225	0.084821	0.112837	0.136863	0.18057
XM_005675136.3	gene-BCL6	BCL6	protein_coding	6.06739	4.26818	3.57349	6.52897	4.91462		4.01128	2.63642	8.88862	5.17165	3.23592
Novel_000721	XLOC_008515	--	Novel_mRNA	0.328462	0.137933	0.228695	0.321878	0.006929		0.150968	0.090399	0.5066	0.368647	0.139397
XM_018046765.1	gene-BCL6	BCL6	protein_coding	0.445595	0.438093	0.229071	1.14861	0.655819		0.56852	0.181026	1.25663	0.4244	0.367413
XM_005675137.3	gene-BCL6	BCL6	protein_coding	0.128975	0	0	0	0		0.392428	0	0.818134	0.093381	0
Novel_000722	XLOC_008515	--	Novel_mRNA	0	0	0	0	0.316342		0	0	0	0	0
XM_005675138.1	gene-RTP2	RTP2	protein_coding	0	0	0	0	0		0	0	0	0	0
LNC_000705	XLOC_008516	--	intronic_lncRNA	0	0	0	0	0		0	0	0	0	0
NM_001287555.1	gene-SST	SST	protein_coding	0	0	0	0	0		0	0	0	0	0
LNC_000706	XLOC_008518	--	lincRNA	0	0.03114	0.015967	0	0		0.058017	0	0.87083	0	0.063315
LNC_000196	XLOC_002191	--	lincRNA	0	0	0	0	0		0	0	0.281384	0	0
LNC_000707	XLOC_008518	--	lincRNA	0	0	0	0	0		0	0	0.002854	0	0
XM_005675140.3	gene-RTP4	RTP4	protein_coding	2.64481	2.2577	1.66551	2.99486	2.66067		2.27663	3.2761	8.17521	2.32538	3.33773
LNC_000197	XLOC_002192	--	intronic_lncRNA	0.354816	0.270003	0.029136	0.223217	0.295967		0.191563	0.141585	0.99306	0.099688	0.354161
XR_001917938.1	gene-LOC102171192	LOC102171192	lncRNA	0	0.145746	0	0.138539	0.218933		0.209166	0.076322	0.122522	0.121405	0.127899
XM_005675142.3	gene-MASP1	MASP1	protein_coding	0	0.020151	0.01088	0.049727	0		0.012549	0.01348	0.018101	0.004353	0.001541
XM_005675141.3	gene-MASP1	MASP1	protein_coding	1.91861	3.51723	2.91341	4.42551	4.61618		4.44697	2.19271	5.0501	4.70362	2.25915
XM_005675143.3	gene-MASP1	MASP1	protein_coding	0.219901	0.146785	0.018702	0.09305	0.10594		0.548551	0.073672	0.319058	0.032571	0.071452
XM_005675144.3	gene-RTP1	RTP1	protein_coding	0	0	0.01824	0	0.144097		0	0	0	0	0
XM_018053406.1	gene-ST6GAL1	ST6GAL1	protein_coding	0.457568	0.003096	0.340149	0.487398	0.005397		0.487355	0.003746	0.555924	0.002963	0.002037
XM_013962773.2	gene-ST6GAL1	ST6GAL1	protein_coding	0.452393	0.524167	0.384463	0.442614	0.02275		0.404519	0.571516	0.517946	0.455169	0.512551
XM_018052854.1	gene-ST6GAL1	ST6GAL1	protein_coding	1.01214	1.51137	1.0005	0.92768	1.64722		1.22313	1.13317	1.82632	0.844717	0.99803
XM_018051786.1	gene-ST6GAL1	ST6GAL1	protein_coding	2.89165	2.79192	4.28576	3.20423	3.79539		2.781	2.54068	4.76806	3.12015	2.66017
LNC_000198	XLOC_002198	--	intronic_lncRNA	0.137657	0.148038	0.184717	0.134418	0.093501		0.145105	0.113743	0.141508	0.126416	0.08163
NM_001285660.1	gene-ST6GAL1	ST6GAL1	protein_coding	0.261753	0.252015	0.220405	0.125209	0.313244		0.10666	0.138697	0.168078	0.201229	0.252533
LNC_000199	XLOC_002198	--	intronic_lncRNA	0	0	0	0	0.11527		0	0	0	0	0
LNC_000200	XLOC_002198	--	intronic_lncRNA	0	0	0	0.000933	0		0.00615	0	0	0	0
LNC_000201	XLOC_002198	--	antisense_lncRNA	0	0	0	0	0.009449		0	0.018726	0	0.001542	0.001387
LNC_000202	XLOC_002198	--	antisense_lncRNA	0	0.000672	0	0	0.061023		0.000876	9.3e-05	0	0.038711	0
LNC_000203	XLOC_002198	--	antisense_lncRNA	0	0	0	0	0		0	0.004366	0	0	0.043623
XM_018056531.1	gene-ADIPOQ	ADIPOQ	protein_coding	0	0	0.054975	0	0.012801		0.023316	0.070213	0.072443	0.048846	0.068698
XM_005675149.3	gene-ADIPOQ	ADIPOQ	protein_coding	0	0	0	0	0		0	0	0	0	0
NM_001287573.1	gene-ADIPOQ	ADIPOQ	protein_coding	0.016483	0.057358	0.155137	0	0.116327		0.105531	0.067379	0.084033	0	0
LNC_000708	XLOC_008566	--	intronic_lncRNA	0.208686	0.210659	0.166579	0.382319	0.25012		0.20564	0.215796	0.223255	0.212888	0.231626
XM_005675153.3	gene-RFC4	RFC4	protein_coding	7.81269	8.95109	9.65223	7.6358	9.50586		7.43916	7.73176	6.0943	10.092	8.76023
XM_005675152.3	gene-EIF4A2	EIF4A2	protein_coding	617.809	618.817	544.403	533.579	618.372		561.731	732.633	453.442	581.989	732.075
XM_018046834.1	gene-EIF4A2	EIF4A2	protein_coding	0.638651	0.549284	0.693628	0.736927	1.18965		0.624604	0.427891	0.632681	0.699937	0.809721
XR_001917939.1	gene-EIF4A2	EIF4A2	protein_coding	14.2362	19.9152	15.8816	12.5044	16.7678		17.2991	24.9923	10.7877	19.0287	20.945
XR_001917940.1	gene-EIF4A2	EIF4A2	protein_coding	11.6929	10.0027	13.6361	7.66167	8.28833		6.5457	14.2216	5.87801	8.49691	10.6487
XM_005675157.3	gene-KNG1	KNG1	protein_coding	0	0.046469	0.02307	0.061165	0		0.069754	0.06682	0	0.154461	0.045266
XM_005675156.3	gene-KNG1	KNG1	protein_coding	0.390444	0.247855	0.348426	0.181226	0.3547		0.243488	0.321028	0.436112	0.112534	0.1538
LNC_000204	XLOC_002216	--	intronic_lncRNA	0	0	0	0	0		0	0	0	0	0.163646
XM_005675159.3	gene-HRG	HRG	protein_coding	0	0	0	0	0		0	0	0	0	0
XM_005675160.3	gene-FETUB	FETUB	protein_coding	0	0	0	0	0		0	0	0	0	0
XM_005675161.3	gene-AHSG	AHSG	protein_coding	0.140587	0.076391	0.12532	0	0.020712		0.018415	0.395582	0.131433	0.019758	0.158569
XR_001917942.1	gene-LOC108635832	LOC108635832	lncRNA	0	0	0	0	0		0	0	0	0	0
XM_018046911.1	gene-DNAJB11	DNAJB11	protein_coding	24.446	0.097746	16.7103	10.2292	8.39597		6.42383	18.8714	21.4609	15.3905	19.8114
XM_005675162.2	gene-DNAJB11	DNAJB11	protein_coding	1.86493	15.7524	3.85163	1.87637	2.49453		10.9453	3.25881	3.35985	4.18294	6.95887
XM_013963912.2	gene-TBCCD1	TBCCD1	protein_coding	0.017776	0	1.27307	0.4086	0.019575		0.03164	0.56269	1.79304	0.959866	0.451505
XM_013963915.2	gene-TBCCD1	TBCCD1	protein_coding	0.706174	0.500594	0.019781	0.814063	0.777471		0.201491	0.045461	0.448147	0.587283	0.511801
XM_005675163.3	gene-TBCCD1	TBCCD1	protein_coding	4.77269	5.68487	2.37236	4.43229	3.58971		4.98815	4.49492	2.54084	4.28192	3.88646
LNC_000709	XLOC_008573	--	intronic_lncRNA	0.408115	0.247362	0.193376	0.354596	0.206497		0.43137	0.384358	0.287877	0.355717	0.375661
LNC_000710	XLOC_008574	--	antisense_lncRNA	0.122935	0.15633	0.215212	0.208256	0.23828		0.159502	0.12332	0.087727	0.156292	0.149945
Novel_000723	XLOC_008574	--	Novel_mRNA	0.382169	0.155336	0.258988	0.110277	0.141495		0.158272	0.684689	0.032726	0.160363	0.206619
XM_005675164.3	gene-CRYGS	CRYGS	protein_coding	16.9223	1.2241	6.35984	2.22929	1.64853		4.07619	46.4472	1.99353	3.63354	14.4997
XM_018046920.1	gene-CRYGS	CRYGS	protein_coding	0.321708	0.016151	0.079167	0.657863	0.171755		0.075645	0.358549	0.128941	0.172838	0.211193
Novel_000724	XLOC_008581	--	Novel_mRNA	0.082908	0.036124	0.129471	0.066502	0.121125		0.097736	0.072292	0.065945	0.092902	0.25168
XM_018050170.1	gene-DGKG	DGKG	protein_coding	0.610211	0.452204	1.29325	1.21734	1.21516		0.712851	1.61748	1.25317	0.775401	3.09406
Novel_000725	XLOC_008595	--	Novel_mRNA	0	0	0	0	0		0	0	0	0	0.259174
LNC_000711	XLOC_008595	--	intronic_lncRNA	0.013147	0	0.033493	0	0		0	0	0	0	0
Novel_000726	XLOC_008595	--	Novel_mRNA	0.067261	0.022523	0.099951	0.033858	0.074667		0.009546	0.105774	0.037919	0.040135	0.014554
LNC_000712	XLOC_008595	--	intronic_lncRNA	0	0	0	0	0		0	0	0	0	0.211859
LNC_000713	XLOC_008596	--	intronic_lncRNA	0.428572	0.147802	0.164842	0.354883	0.146959		0.033725	0	0.432539	0	0.028229
NM_001288818.1	gene-ETV5	ETV5	protein_coding	2.5568	1.66354	0.933556	4.01714	2.41182		1.74412	0.888705	2.76954	2.65183	0.876225
LNC_000714	XLOC_008597	--	intronic_lncRNA	0.105977	0	0.007883	0.155312	0.185935		0.019096	0.01923	0.056606	0.226843	0.023949
XM_013962876.2	gene-LOC102179418	LOC102179418	protein_coding	0	0	0.015562	0.015646	0.062763		0.057285	0	0.018984	0	0
LNC_000715	XLOC_008601	--	lincRNA	0.173849	0.246129	0.285532	0.45544	0.414499		0.494489	0.243286	0.376072	0.384958	0.229144
LNC_000716	XLOC_008601	--	antisense_lncRNA	0	0	0	0.235289	0		0	0	0.37281	0	0
Novel_000727	XLOC_008601	--	Novel_mRNA	0.145245	0	0.126607	0.176367	0.137169		0.133513	0	0.333765	0	0.105309
Novel_000728	XLOC_008601	--	Novel_mRNA	1.41511	1.45126	1.69929	0.675752	0.870728		0.777823	0.153372	0.507979	1.10417	0.952354
Novel_000729	XLOC_008601	--	Novel_mRNA	0.289417	0.235801	0.252606	0.157421	0.215102		0.248975	0.932484	0.204486	0.128937	0.251328
XR_001917951.1	gene-LOC108635834	LOC108635834	lncRNA	9.66274	13.498	7.67476	17.7489	12.587		11.2302	7.37021	12.9509	10.7646	9.27178
XM_018046938.1	gene-LOC102178398	LOC102178398	protein_coding	2.21729	3.51273	1.55395	4.03584	2.21616		2.89012	1.98071	2.51738	2.60925	1.88332
XM_005675253.3	gene-IGF2BP2	IGF2BP2	protein_coding	2.0491	1.13905	1.16499	2.85071	1.88705		1.2875	1.41474	2.38777	1.82346	1.40832
XM_018046972.1	gene-IGF2BP2	IGF2BP2	protein_coding	0.415605	0	0.391613	0	0.406484		0	0	0	0	0
XM_018046975.1	gene-IGF2BP2	IGF2BP2	protein_coding	0.357675	0.341906	0.277436	0	0		0	0	0.440727	0	0
LNC_000717	XLOC_008610	--	intronic_lncRNA	0.193036	0.075882	0.011907	0.392972	0.305845		0.069874	0.168386	0.25267	0.100324	0.032068
LNC_000718	XLOC_008610	--	intronic_lncRNA	0	0	0.187042	0	0		0.014174	0	0.021063	0	0
XR_001917954.1	gene-SENP2	SENP2	protein_coding	0	0.121683	0	0	0		0.106238	0	0.137947	0.14689	0.267951
XR_001917953.1	gene-SENP2	SENP2	protein_coding	0	0.385681	0	0.666531	0.655442		0.333315	0.429173	0.307541	0.337184	0.118277
LNC_000205	XLOC_002259	--	intronic_lncRNA	4e-06	0.224743	0	0.0001	0.00049		0.0024	0.000209	0.004267	0	0
LNC_000206	XLOC_002259	--	intronic_lncRNA	0.170879	0.046405	0.132094	0.544828	0.305202		0.074531	0.27984	0.265995	0.222078	0.169134
LNC_000207	XLOC_002259	--	intronic_lncRNA	0.144361	0	0.162568	0.053701	0		0.029118	0.056391	0.026343	0.006016	0
XM_018046952.1	gene-SENP2	SENP2	protein_coding	0.240593	0.005231	0.208192	0.004747	0.010244		0.004452	0.002326	0.003981	0.003997	0.002035
XM_018046946.1	gene-SENP2	SENP2	protein_coding	11.4909	14.0924	9.9726	15.0409	12.7273		11.2536	8.77143	13.2867	11.4434	9.97205
XM_018046979.1	gene-LIPH	LIPH	protein_coding	1.19169	0.542723	0.814927	1.04759	0.689349		0.149006	0.791343	1.4042	0.491711	0.542663
LNC_000719	XLOC_008613	--	intronic_lncRNA	0	0	0	0.076541	0.048328		0	0	0	0	0
XM_018046997.1	gene-TMEM41A	TMEM41A	protein_coding	0.250971	0.262106	0.296145	0.137427	0.14508		0.345143	0.393888	0.142418	0.354174	0.075162
XM_018046988.1	gene-TMEM41A	TMEM41A	protein_coding	0	0	0.379147	0.429282	0.001557		0.676755	0.066576	0	0	0.973696
XM_018046990.1	gene-TMEM41A	TMEM41A	protein_coding	3.73102	5.55275	3.89203	3.85218	4.84922		3.51095	3.58261	4.77123	4.89513	3.82747
LNC_000208	XLOC_002263	--	intronic_lncRNA	0.0485	0.10258	0.043771	0.13197	0.232227		0.104678	0.099875	0.152421	0.100528	0.152991
XM_005675173.3	gene-MAP3K13	MAP3K13	protein_coding	0.553625	0.45897	0.315936	0.784576	0.525987		0.030738	0.31809	0.955771	0.86737	0.586185
XM_005675172.3	gene-MAP3K13	MAP3K13	protein_coding	0.001449	0.187166	0.117623	0.003404	0.00256		0.003604	0.002469	0.004744	0.003303	0.448155
XM_013963962.2	gene-MAP3K13	MAP3K13	protein_coding	0.593579	1.21416	1.0703	0.894633	1.50376		1.3477	0.830464	0.780457	0.509847	0.152872
LNC_000209	XLOC_002263	--	intronic_lncRNA	0.008334	0.034602	0.024245	0.051562	0.115226		0.026403	0.01451	0.071583	0.103021	0.154352
LNC_000210	XLOC_002263	--	intronic_lncRNA	0.014969	0.084594	0.02541	0.053946	0.125311		0.012625	0.033003	0.054139	0.049741	0.081671
LNC_000211	XLOC_002264	--	intronic_lncRNA	0.065828	0	0	0.203405	0.305322		0.07113	0.047753	0.179757	0.267102	0.070552
Novel_000730	XLOC_008619	--	Novel_mRNA	0.050701	0.210603	0.134603	0.090115	0.239653		0.158539	0.164546	0.212965	0.130763	0.181938
XM_005675175.3	gene-EHHADH	EHHADH	protein_coding	3.89323	6.00493	4.57555	4.88798	6.93998		3.90123	5.42055	8.76121	3.9649	5.3814
LNC_000212	XLOC_002272	--	lincRNA	0	0	0	0	0		0	0	0	0	0
LNC_000720	XLOC_008622	--	intronic_lncRNA	0.15632	0.161843	0.05333	0.19427	0.268518		0.178396	0.163816	0.272246	0.172798	0.18927
XM_005675256.3	gene-C1H3orf70	C1H3orf70	protein_coding	2.9739	3.3523	4.54195	3.72412	4.51372		3.66654	3.31651	4.66863	3.85843	3.40659
XR_001917960.1	gene-C1H3orf70	C1H3orf70	protein_coding	0.622847	0	0	0	0		0	0	0	0	0.594547
LNC_000721	XLOC_008622	--	antisense_lncRNA	0	0	0.212514	0	0		0	0	0	0	0
Novel_000731	XLOC_008623	--	Novel_mRNA	0.049705	0.108941	0.133031	0.064729	0.123339		0.069426	0.017307	0.085051	0.029612	0.071773
XM_005675177.3	gene-VPS8	VPS8	protein_coding	0	0	0	0	0.000134		0	0	0	0	0
XM_018047043.1	gene-VPS8	VPS8	protein_coding	14.4997	16.706	17.244	18.7888	18.525		14.8652	11.5756	16.4022	16.0673	15.5104
XM_018047049.1	gene-VPS8	VPS8	protein_coding	0.070097	0.12323	0.16044	0.098747	0		0.081915	0.118816	0.065859	0.11997	0.120284
LNC_000213	XLOC_002276	--	antisense_lncRNA	0.164899	0.079256	0.159756	0.218522	0.223108		0.082176	0.136627	0.124803	0.052202	0.097133
LNC_000214	XLOC_002276	--	antisense_lncRNA	0	0.104922	0	0	0		0.058128	0	0.11193	0.07468	0
Novel_000222	XLOC_002277	--	Novel_mRNA	0.033358	0	0.095444	0.069322	0.136345		0.023064	0.017993	0.011936	0.011349	0.003037
Novel_000223	XLOC_002277	--	Novel_mRNA	0.49605	0.273191	0.238586	0.268099	0.333444		0.242508	0.199216	0.286207	0.205282	0.302729
LNC_000215	XLOC_002277	--	intronic_lncRNA	0.228431	0.010291	0.201617	0.22263	0.106812		0.065806	0	0.143961	0.012981	0.309192
LNC_000216	XLOC_002278	--	antisense_lncRNA	0.081054	0.160772	0.084363	0.112051	0.031843		0.072985	0.047039	0.072236	0.151881	0.059786
LNC_000217	XLOC_002282	--	lincRNA	0.075315	0.068798	0.141102	0	0		0.139378	0.100856	0.106259	0	0.667548
LNC_000722	XLOC_008635	--	lincRNA	0	0	0	0	0		0	0	0	0	0
XR_001295701.2	gene-LOC106502114	LOC106502114	lncRNA	0.162578	0.116316	0.06888	0.532778	0.515283		0.478174	0.335504	0.268522	0.248417	0.198418
XM_005675179.3	gene-MAGEF1	MAGEF1	protein_coding	12.7258	14.4285	12.1533	9.64208	12.5373		15.7241	16.4272	11.0573	12.8281	19.1802
LNC_000723	XLOC_008676	--	lincRNA	0.012214	0.015302	0.065534	0.010984	0.10067		0.026307	0.062978	0.039186	0.059322	0.097283
Novel_000224	XLOC_002304	--	Novel_mRNA	0	0	0	0	0		0	0.106553	0	0	0.118237
Novel_000225	XLOC_002306	--	Novel_mRNA	0.275935	0.299068	0.503274	0.289018	0.278281		0.348694	0.281739	0.404321	0.269055	0.41643
XM_018047087.1	gene-EPHB3	EPHB3	protein_coding	4.32318	5.74546	8.10519	4.47827	4.65007		6.091	5.33151	7.5453	5.50536	8.0899
XM_005675180.2	gene-LOC102181164	LOC102181164	protein_coding	0	0.065986	0.027285	0	0.036047		0.016524	0.013312	0.208897	0.068714	0.014983
XM_005675258.2	gene-LOC102181339	LOC102181339	protein_coding	0	0	0	0	0		0	0	0	0	0
XM_018050183.1	gene-LOC108636350	LOC108636350	protein_coding	0	0	0	0	0		0	0	0	0	0
XM_018047093.1	gene-CHRD	CHRD	protein_coding	0.477493	1.256	1.80334	1.40048	1.05218		0.806289	0.319906	1.73245	1.03977	1.26212
XM_018047097.1	gene-CHRD	CHRD	protein_coding	2.50745	1.67878	1.12995	1.37519	1.18793		1.33935	0.898315	1.69576	1.99527	1.15392
LNC_000218	XLOC_002335	--	intronic_lncRNA	0.395042	0.18766	0	0	0.340093		0	0	0	0	0
LNC_000219	XLOC_002335	--	intronic_lncRNA	0	0.159489	0.495444	0.318781	0		0.08827	0	0.194803	0.230179	0.210089
LNC_000220	XLOC_002335	--	intronic_lncRNA	0	0	0.063726	0.054331	0		0.180268	0.120935	0.232483	0.086214	0.107791
XM_005675181.3	gene-THPO	THPO	protein_coding	0	0.096119	0.165487	0.159854	0.103289		0.15442	0.162446	0.421368	0.109937	0.295621
XM_005675183.3	gene-THPO	THPO	protein_coding	0	0	0	0	0		0	0	0	0	0
XM_005675182.3	gene-THPO	THPO	protein_coding	0.104569	0	0	0.156347	0		0	0	0.003441	0	0
LNC_000724	XLOC_008712	--	antisense_lncRNA	0.104949	0.165693	0.094838	0.186713	0.172111		0.161389	0.093165	0.175742	0.114131	0.199598
XM_005675184.3	gene-POLR2H	POLR2H	protein_coding	27.0198	25.8781	21.8176	26.1065	28.3791		24.1201	27.7559	16.6739	28.0108	27.1337
Novel_000226	XLOC_002337	--	Novel_mRNA	1.28231	1.0173	0.927534	1.10928	1.09661		0.772241	0.845533	0.566398	0.737341	0.983233
XM_013964037.2	gene-CLCN2	CLCN2	protein_coding	0.007797	0.127031	0.003763	0.229423	0.014554		0.011212	0	0.007278	0.280006	0.004958
XR_001295711.2	gene-CLCN2	CLCN2	protein_coding	0	0.172901	0.195152	0.247516	0		0	0.001791	0	0.247538	0
XM_013964033.2	gene-CLCN2	CLCN2	protein_coding	0.202763	0.183015	0	0.407769	0.363074		0.731117	0.364078	0.502288	0.394841	0.49006
XM_013964040.2	gene-CLCN2	CLCN2	protein_coding	0.136203	0.151846	0.545348	0.030998	0.519784		0.008967	0.007177	0.127588	0.01149	0.019436
XR_001295714.2	gene-LOC106502122	LOC106502122	lncRNA	0.312113	1.03274	0.990258	1.09894	0.562006		0.615055	0.332734	1.44738	0.267428	0.639532
XM_018047187.1	gene-FAM131A	FAM131A	protein_coding	0.064169	0.039793	0.055431	0.130754	0.028468		0.077337	0.118323	0.037382	0.095126	0.053672
XM_018047193.1	gene-FAM131A	FAM131A	protein_coding	1.04535	1.36917	1.57595	2.47932	1.6029		2.30105	0.880898	1.64241	0.928352	1.72734
XM_018047196.1	gene-FAM131A	FAM131A	protein_coding	1.42333	1.69447	0.695865	0.983215	1.48478		1.44758	1.50187	1.56307	1.66124	1.16861
XM_018047202.1	gene-FAM131A	FAM131A	protein_coding	0.783054	0.617691	0.745538	0	0		0	0.379843	0	1.0268	0.537878
Novel_000227	XLOC_002338	--	Novel_mRNA	0.004497	0	0	0	0.011973		0	0	0	0.151843	0
LNC_000221	XLOC_002338	--	intronic_lncRNA	0.178084	0.206939	0.170338	0.283508	0.399933		0.110526	0.199132	0.197893	0.104928	0.238201
Novel_000228	XLOC_002338	--	Novel_mRNA	0	0	0	0	0		0	0	0	0	0.004176
Novel_000229	XLOC_002338	--	Novel_mRNA	0.175008	0.026353	0	0	0		0	0	0	0	0
Novel_000230	XLOC_002339	--	Novel_mRNA	0.787332	0.00138	0.994058	0.445992	0.000681		0.775764	1.00162	1.33735	0.902329	0.378141
Novel_000231	XLOC_002339	--	Novel_mRNA	0.186804	0	0	0	0		0	0	0	0	0
Novel_000232	XLOC_002339	--	Novel_mRNA	0.321697	0.291519	0.263268	0	0		0.163925	0	0	1.3e-05	0
Novel_000233	XLOC_002339	--	Novel_mRNA	0	0	0.253142	0	0		0	0	0.322365	0	0.428039
Novel_000234	XLOC_002339	--	Novel_mRNA	0	0	0.249485	0	0		0	0	0.239935	0	0.303264
Novel_000235	XLOC_002339	--	Novel_mRNA	0.282353	0.797705	0.711105	0.428501	0.651271		0.283133	0.415804	0.234389	0.545227	0.254071
Novel_000236	XLOC_002339	--	Novel_mRNA	0.590077	0.533541	0.529441	0.515046	0		0.767037	0.369307	0.339721	0.959069	0.413185
Novel_000237	XLOC_002339	--	Novel_mRNA	0.21868	0	0	0	0		0	0.326989	0	0.23936	0
Novel_000238	XLOC_002339	--	Novel_mRNA	0	0	0.248282	0	0		0	0	0.451194	0	0.493429
Novel_000239	XLOC_002339	--	Novel_mRNA	0.238874	0.198709	0.231653	0	0		0.160444	0	0	0	0
Novel_000240	XLOC_002339	--	Novel_mRNA	0	0	0.255254	0	0		0	0	0.230667	0	0.306694
Novel_000241	XLOC_002339	--	Novel_mRNA	0.250338	0.418479	0.380434	0.390738	0.867391		0.343244	0.335408	0.229974	0.474159	0.251734
XM_018047119.1	gene-EIF4G1	EIF4G1	protein_coding	0	0	0	0	0		0	0	0	0	0
XM_018047130.1	gene-EIF4G1	EIF4G1	protein_coding	10.7703	13.1677	23.951	14.9208	5.98214		16.4296	21.061	26.1614	29.4282	20.3877
XM_018047144.1	gene-EIF4G1	EIF4G1	protein_coding	2.04952	1.33173	14.4448	0	0		6.01272	0.896868	9.45086	0	3.7366
XM_018047153.1	gene-EIF4G1	EIF4G1	protein_coding	3.62283	6.90228	2.59862	3.357	3.49202		3.72142	2.03233	2.657	2.89062	4.609
XM_018047161.1	gene-EIF4G1	EIF4G1	protein_coding	3.90296	7.91127	4.13291	4.13188	3.86786		4.34957	3.17519	4.62887	4.68509	6.09701
XM_013964061.2	gene-EIF4G1	EIF4G1	protein_coding	0.002708	0.003346	0.002627	0.002297	0.001885		0.00145	0.001978	0.001211	0.002276	0.0017
XM_013964066.2	gene-EIF4G1	EIF4G1	protein_coding	11.3448	0.0697	0.086096	0.087819	4.90752		0.091241	0.083817	0.10411	0.147628	0.077759
LNC_000222	XLOC_002340	--	intronic_lncRNA	2.63488	1.2088	3.03724	2.07652	2.40072		0.448879	2.50849	1.84636	2.27365	2.6979
LNC_000223	XLOC_002340	--	intronic_lncRNA	0	0.881082	0	0.007142	0		0.007008	0	0	0	0
XM_018047229.1	gene-PSMD2	PSMD2	protein_coding	44.5214	40.9134	52.8008	35.3221	36.6012		41.9126	48.591	40.3861	47.3939	48.8203
LNC_000224	XLOC_002340	--	intronic_lncRNA	0	0	0	0	0		2.32617	0	0	0	0
XM_018047248.1	gene-ECE2	ECE2	protein_coding	0	0.008506	0.745871	0	0		0	0.520526	0.016702	0.00243	0
LNC_000225	XLOC_002341	--	intronic_lncRNA	0.107697	0.110109	0.061803	0.076926	0.131217		0.150335	0.1076	0.169664	0.148201	0.111865
Novel_000242	XLOC_002341	--	Novel_mRNA	0.031463	0.010282	0.200137	0.057958	0.020075		0.029986	0.073684	0.132636	0.019201	0.120629
XM_018047260.1	gene-ECE2	ECE2	protein_coding	0.001029	0.01141	0.016286	0.052214	0		0	0.026635	0.014348	0	0.017923
XM_018047241.1	gene-ECE2	ECE2	protein_coding	1.31571	1.86073	1.67627	0.958851	0.8726		1.47349	1.01243	1.4239	0.764959	1.30514
XM_018047235.1	gene-ECE2	ECE2	protein_coding	0.785681	0.218571	0.985294	0.287838	1.02638		0.452689	0.800991	1.58169	0.476485	1.09697
XM_018047266.1	gene-CAMK2N2	CAMK2N2	protein_coding	0.44709	0.33317	0.284759	0.162114	0.023112		0.639048	0.463975	0.340847	0.224201	0.343863
LNC_000725	XLOC_008717	--	antisense_lncRNA	0.080093	0.343978	0.210969	0.234232	0.119104		0.250471	0.201929	0.085656	0.332428	0.22859
XM_005675194.3	gene-ECE2	ECE2	protein_coding	4.13863	3.8536	2.53359	1.96395	1.29496		3.74832	3.35253	2.86742	3.36191	4.45512
LNC_000726	XLOC_008718	--	intronic_lncRNA	0	0	0	0	0		0	0	0	0	0
LNC_000727	XLOC_008718	--	intronic_lncRNA	0	0	0	0	0		0	0	0	0	0
Novel_000732	XLOC_008718	--	Novel_mRNA	0.75504	0.525958	0.09864	0.311615	0.19676		0.165463	0.207194	0.387425	0.640533	0.083134
Novel_000733	XLOC_008718	--	Novel_mRNA	0.789376	0.538877	0.110021	0.375522	0.347114		0.60006	0.691196	0.598679	1.04396	0.135178
LNC_000728	XLOC_008718	--	intronic_lncRNA	0	0	1.36826	0	0		0	0	0	0	0.871086
Novel_000734	XLOC_008718	--	Novel_mRNA	0	0	0.879514	0	0		0	0	0	0	0.361605
LNC_000729	XLOC_008718	--	intronic_lncRNA	0	0	0	0	0		0	0	0	0	0
Novel_000735	XLOC_008718	--	Novel_mRNA	0	0	0	0	0		0	0	0	0	0
XM_013964097.2	gene-ALG3	ALG3	protein_coding	4.34493	2.9666	3.91979	2.64362	2.26223		3.75535	3.21741	3.08843	3.86923	4.18269
LNC_000730	XLOC_008720	--	lincRNA	0	0	0	0	0		0	0	0	0	0
Novel_000736	XLOC_008721	--	Novel_mRNA	0	0	0.042132	0.046692	0		0.239079	0	0.036799	0	0.04555
LNC_000731	XLOC_008723	--	lincRNA	0	0.047824	0	0.035584	0		0.087666	0	0.086188	0	0.219645
XM_005675195.3	gene-ABCF3	ABCF3	protein_coding	11.5197	9.9949	11.7397	10.4273	9.3754		10.4094	8.61471	13.828	11.7185	10.5518
Novel_000243	XLOC_002348	--	Novel_mRNA	0	0	0	0.29356	0		0	0	0	0	0
Novel_000244	XLOC_002348	--	Novel_mRNA	1.73329	0.914825	1.76085	0.881479	1.04406		0.905935	1.37574	1.11393	1.05373	1.92272
Novel_000245	XLOC_002348	--	Novel_mRNA	0.404798	0.718409	0.529026	0.722605	0.593462		0.559141	0.471134	0.990965	0.550374	0.272482
Novel_000246	XLOC_002348	--	Novel_mRNA	0	0.000599	0.350269	0.002423	0.898815		0.269653	1.612	0.46395	1.62066	0
XM_005675196.3	gene-AP2M1	AP2M1	protein_coding	8.94329	12.1379	32.0271	23.2449	23.6661		34.6946	54.4852	35.8523	30.4391	19.3087
XM_005675197.3	gene-AP2M1	AP2M1	protein_coding	64.9667	59.9873	41.4488	30.7734	42.1674		38.3863	39.1583	42.1165	37.9522	70.7144
XM_013964104.2	gene-AP2M1	AP2M1	protein_coding	6.68266	4.46859	9.42696	7.81346	6.79174		7.90915	6.31414	10.1428	7.90391	7.77214
XM_018047286.1	gene-AP2M1	AP2M1	protein_coding	0.080216	0.026958	0.407357	0.361351	0.403595		0.40868	0.528143	0.430464	0.422641	0.446949
Novel_000247	XLOC_002349	--	Novel_mRNA	0.033682	0.520005	0.766219	0.115144	0.039383		0.051573	0.022378	0.040505	0.009705	0.149396
XM_018047311.1	gene-DVL3	DVL3	protein_coding	8.66605	8.57798	10.488	5.78803	6.61106		8.58025	4.61947	0.427586	0	8.65558
XM_018047320.1	gene-DVL3	DVL3	protein_coding	0.842501	0.561504	1.2204	2.87703	1.68438		1.09916	3.05482	10.5573	7.70524	1.2093
Novel_000248	XLOC_002349	--	Novel_mRNA	0.671334	0	0	0.406285	0.745296		0.378868	0.682746	1.03947	0.704761	0.53661
Novel_000249	XLOC_002349	--	Novel_mRNA	0	0	0	0	0		0	0	0	0	0
Novel_000250	XLOC_002349	--	Novel_mRNA	0.003322	0.027882	0.009649	0.013491	0.030294		0.429293	0.003599	0.020667	0.008291	0.008717
Novel_000251	XLOC_002349	--	Novel_mRNA	0	0	0.007416	0.437692	0		0	0	0	0	0.002114
Novel_000252	XLOC_002350	--	Novel_mRNA	0.916001	0.676433	0.819176	0.754096	0.843191		0.636192	0.706308	0.722656	0.624216	0.650498
Novel_000253	XLOC_002350	--	Novel_mRNA	0	0	0	0	0		0	0	0	0	0
XM_018047331.1	gene-EIF2B5	EIF2B5	protein_coding	0.403466	0.291719	0.148147	0.038419	0.043229		0.950587	0.144572	0.152714	0.279981	0.360271
XM_005675263.3	gene-EIF2B5	EIF2B5	protein_coding	20.8753	20.7943	19.4699	21.8836	21.259		16.6921	18.495	20.4459	18.2934	20.2423
Novel_000254	XLOC_002355	--	Novel_mRNA	0.113267	0.13051	0.041158	0.211559	0.10742		0.116059	0.064647	0.122646	0.15024	0.051042
XM_005675199.3	gene-LOC102185396	LOC102185396	protein_coding	0	0	0	0	0		0	0	0	0	0
XM_005675200.2	gene-LOC102185870	LOC102185870	protein_coding	0	0	0	0	0		0	0	0	0	0
LNC_000226	XLOC_002362	--	lincRNA	0	0.068269	0	0	0		0	0	0	0	0
XM_018050191.1	gene-LOC102183269	LOC102183269	protein_coding	0.053648	0	0	0	0		0	0.036523	0.013904	0	0
XM_018047362.1	gene-ABCC5	ABCC5	protein_coding	2.56318	0.083658	0.703308	2.50299	1.03317		1.01484	0.121787	1.54561	1.12576	2.37857
XM_005675201.3	gene-ABCC5	ABCC5	protein_coding	0.696031	2.56944	3.04077	0.917842	2.5157		1.64695	2.66057	0.494216	0.530237	0.774569
XM_005675202.2	gene-ABCC5	ABCC5	protein_coding	13.6865	5.50607	4.35265	10.6235	6.16282		6.94996	5.63057	9.01889	6.30878	6.74665
XM_018047353.1	gene-ABCC5	ABCC5	protein_coding	0.045988	0.001598	0.132127	0.03794	0		0.00219	0.205571	1.33317	0.000349	0.057937
XM_018047350.1	gene-ABCC5	ABCC5	protein_coding	1.35712	0	0.000103	0	0		0	0	1.43824	0.877675	0
XM_013964130.2	gene-ABCC5	ABCC5	protein_coding	2.17224	0.00031	0.260326	0.004	0		0.000664	0	0.035327	0.034261	0.006066
XM_018047358.1	gene-ABCC5	ABCC5	protein_coding	0.297437	0.009945	0.007811	0.402976	0.005757		0.03759	0.009617	0.238208	0.114317	0.012109
Novel_000737	XLOC_008733	--	Novel_mRNA	0.407447	0.107641	0.137863	0.282852	0.244105		0.187386	0.164275	0.298234	0.127355	0.241843
XM_005675204.3	gene-PARL	PARL	protein_coding	36.3973	47.201	34.8795	43.8226	44.0795		41.4104	40.9496	27.8244	42.3821	39.1841
LNC_000732	XLOC_008734	--	antisense_lncRNA	0	0.031815	0.067589	0.12211	0		0	0.077029	0	0.118367	0
LNC_000733	XLOC_008734	--	intronic_lncRNA	0.440572	0.348191	0.031155	3.21623	0.127921		0.25262	0.278299	0.045832	0	0.504561
Novel_000738	XLOC_008734	--	Novel_mRNA	0.483444	0.093216	0.765728	0.118141	0.679319		0.798355	0.855664	0.920176	1.27233	0.587886
Novel_000739	XLOC_008734	--	Novel_mRNA	0.53227	1.23284	0.451657	0.561221	0.76116		0.506059	0.221196	0.019526	0.126122	0.798148
XM_005675264.3	gene-MAP6D1	MAP6D1	protein_coding	1.09027	2.10549	1.15734	1.57602	1.06052		1.53177	1.33288	1.62134	1.30778	1.51039
LNC_000227	XLOC_002370	--	intronic_lncRNA	0.002995	0	0	0	0		0	0	0	0.005095	0
LNC_000228	XLOC_002370	--	intronic_lncRNA	0.412191	0.337264	0.457181	0.541263	0.342725		0.295699	0.340543	0.325089	0.247681	0.334105
LNC_000229	XLOC_002370	--	intronic_lncRNA	0.005981	0	0	0.017942	0		0	0	0	0	0.011646
XM_013964174.2	gene-YEATS2	YEATS2	protein_coding	0.098716	0.110929	0.090834	0.117397	0		0.10636	0.122186	0.092576	0.117693	0.087519
XM_018047375.1	gene-YEATS2	YEATS2	protein_coding	0.381308	0.351814	0.563953	0.304873	0.336726		0.328946	0.286066	0.393794	0.458005	0.254817
XM_018047382.1	gene-YEATS2	YEATS2	protein_coding	0	0.189356	0.191356	0.117063	0.232869		0	0.130337	0.171181	0	0
XM_018047388.1	gene-YEATS2	YEATS2	protein_coding	0.133838	0.19033	0.139785	0	0		0.161562	0	0	0.096454	0.094464
XM_018047371.1	gene-YEATS2	YEATS2	protein_coding	6.02573	6.15545	6.74148	6.21983	5.23055		6.4222	4.81451	6.2202	5.86162	6.01841
XR_001917993.1	gene-YEATS2	YEATS2	protein_coding	0	0.132276	0.296872	0.149363	0.419224		0.250462	0.427023	0.217233	0.360886	0.515137
Novel_000255	XLOC_002370	--	Novel_mRNA	0	0	0	0	0		0	0	0	0	0.349173
Novel_000256	XLOC_002371	--	Novel_mRNA	0.340542	0.22331	0.251804	0.3954	0.595228		0.537587	0.239818	0.235243	0.237373	0.27971
XM_018047428.1	gene-KLHL24	KLHL24	protein_coding	2.88605	6.4479	3.28522	14.2937	8.85712		6.55723	2.95755	4.81846	5.57215	3.40156
XM_018047438.1	gene-KLHL24	KLHL24	protein_coding	22.3967	31.913	24.4907	49.0331	45.7812		35.5408	25.6775	21.8747	28.3147	16.6807
XM_018047441.1	gene-KLHL24	KLHL24	protein_coding	0.410395	7.36744	2.78884	11.2986	6.06381		6.44332	2.0396	6.3649	6.55534	3.84229
Novel_000257	XLOC_002371	--	Novel_mRNA	0.28463	0	0.102592	0.480213	0		0	0.246527	0.258433	0	0.044551
Novel_000258	XLOC_002371	--	Novel_mRNA	0	0	0	0	0		0	0	0	0	0
Novel_000259	XLOC_002371	--	Novel_mRNA	0	0.143716	0	0	0.369682		0	0	0	0.686731	0.070333
XM_018047435.1	gene-KLHL24	KLHL24	protein_coding	0.792944	1.03793	0.662732	2.26736	1.377		0.943679	0.192443	0.865835	0.963966	0.192581
LNC_000230	XLOC_002371	--	intronic_lncRNA	0.072852	0.136024	0.202127	0.78132	0.223134		0.313782	0.410161	0.398686	0.13397	0.100278
XM_005675211.3	gene-KLHL6	KLHL6	protein_coding	2.34062	1.82905	1.39936	2.66729	1.68193		1.87362	1.69853	3.8875	2.4797	1.84302
Novel_000740	XLOC_008742	--	Novel_mRNA	0.249427	0.134358	0.097778	0.073636	0.09413		0.097049	0.130566	0.191818	0.03921	0.060327
XR_309737.3	gene-LOC102188899	LOC102188899	lncRNA	4.61653	7.4601	6.48293	11.1344	8.36228		9.82078	9.14467	7.69539	7.36269	7.60562
Novel_000260	XLOC_002378	--	Novel_mRNA	0.019871	0	0.420554	0.089604	0.097		0	0.456332	0.288777	0.130399	0.227228
Novel_000261	XLOC_002378	--	Novel_mRNA	0	0	0	0.280264	0		0	0	0	0	0
Novel_000262	XLOC_002378	--	Novel_mRNA	0	0.077251	0.024046	0.055019	0		0.261458	0.020888	0.035161	0.007576	0.032685
Novel_000263	XLOC_002378	--	Novel_mRNA	0.108836	0.21654	0	0	0		0	0	0	0.113669	0
Novel_000264	XLOC_002378	--	Novel_mRNA	0.109022	0	0	0	0.185643		0	0	0	0.074626	0
XM_018047459.1	gene-MCF2L2	MCF2L2	protein_coding	0.480944	0.517325	0.793704	0.860443	0.808399		0.475309	0.458598	0.584641	0.546908	0.370138
LNC_000734	XLOC_008751	--	intronic_lncRNA	0.112529	0.044177	0	0.103197	0		0.263377	0	0	0.12606	0
XR_309738.3	gene-LOC102189625	LOC102189625	lncRNA	0.182324	0.241475	0.316992	0.217672	0.208297		0.206373	0.293145	0.296241	0.152566	0.073375
LNC_000735	XLOC_008752	--	intronic_lncRNA	0.039731	0.070773	0.043837	0.122338	0.060623		0.043292	0.023557	0.046782	0.062387	0.060638
Novel_000741	XLOC_008752	--	Novel_mRNA	0.109603	0.112501	0.040311	0.17139	0.091551		0.040481	0	0.096075	0.068715	0.055622
XR_001918001.1	gene-LOC108635871	LOC108635871	lncRNA	0.124454	0.17555	0.296638	0.2436	0.214364		0.162691	0.22469	0.158099	0.240661	0.189251
LNC_000231	XLOC_002381	--	intronic_lncRNA	0	0.054027	0.037579	0.001475	0.041935		0	0.005414	0	0	0.001148
Novel_000265	XLOC_002381	--	Novel_mRNA	0.133309	0.161353	0.11669	0.275562	0.083236		0.174137	0.112277	0.160307	0.075404	0.110973
XM_005675213.3	gene-B3GNT5	B3GNT5	protein_coding	2.75936	3.06444	1.74939	3.02406	1.6449		2.62276	1.68954	3.19663	3.08641	2.15183
XM_018047460.1	gene-B3GNT5	B3GNT5	protein_coding	0.693334	1.86163	0.894403	0.401355	1.42206		0.835147	0.227239	0.466215	0.546032	0.707692
XM_018047469.1	gene-B3GNT5	B3GNT5	protein_coding	0.984671	1.04251	1.21757	0.925168	1.04455		1.06824	1.95878	1.2861	1.3717	0.605991
LNC_000736	XLOC_008753	--	intronic_lncRNA	0	0	0	0.014348	0		0	0	0.31587	0	0
XM_013963033.2	gene-LOC106501989	LOC106501989	protein_coding	0.139602	0.05052	0.150241	0.101502	0.095911		0.06007	0.14707	0.037262	0.101415	0.042017
XM_013964197.2	gene-LAMP3	LAMP3	protein_coding	0.249624	0.31148	0.057986	0.323281	0.145532		0.287144	0.133987	0.550049	0.144156	0.141808
XM_013964200.2	gene-LAMP3	LAMP3	protein_coding	0.087428	0.082375	0	0.028067	0.12531		1.5e-05	0.037037	0.036263	0.080827	0
XM_013964202.2	gene-LAMP3	LAMP3	protein_coding	0.893264	1.12808	0.80993	0.679411	0.637908		0.697717	0.001684	0.836442	0.784367	0.553176
LNC_000737	XLOC_008754	--	intronic_lncRNA	0	0	0	0.490435	0.067212		0.231625	0	0	0	0.12925
LNC_000738	XLOC_008755	--	intronic_lncRNA	0	0	0.306295	0.012378	0		0	0.044166	0.053444	0	0
LNC_000739	XLOC_008756	--	intronic_lncRNA	0	0	0	0.210587	0.308132		0.324906	0	0.16511	0	0.2156
Novel_000742	XLOC_008756	--	Novel_mRNA	0.471154	0	0	0	0.000882		0	0.344049	0.178131	0	0
Novel_000743	XLOC_008756	--	Novel_mRNA	0	0.312208	0.592347	0.448401	0.362626		0.203778	0	0	0.420952	0.292493
XM_018047485.1	gene-MCCC1	MCCC1	protein_coding	1.90729	4.77634	4.89823	6.74169	0.632172		6.54128	4.1409	4.27869	5.88605	1.66372
XM_018047484.1	gene-MCCC1	MCCC1	protein_coding	6.62688	5.03301	5.62516	4.26932	9.8616		3.77621	3.78939	5.45489	5.1284	7.14197
LNC_000740	XLOC_008756	--	intronic_lncRNA	0	0.322012	0	0.072983	0		0	0.000354	0.034789	0	0.048423
XM_018047486.1	gene-DCUN1D1	DCUN1D1	protein_coding	19.8412	20.9155	16.0223	19.0846	16.3591		18.0252	19.9233	18.4213	19.0845	15.9297
XM_005675218.3	gene-DCUN1D1	DCUN1D1	protein_coding	0.117801	1.11895	0.661504	0.108631	1.53917		1.78304	0.911661	0.237824	2.00443	1.03206
LNC_000232	XLOC_002394	--	antisense_lncRNA	0.021624	0	0.016507	0.039658	0		0.024952	0.026653	0.072823	0.128579	0.015618
Novel_000266	XLOC_002394	--	Novel_mRNA	0	0.002003	0	0	0		0	0	0	0	0
Novel_000267	XLOC_002394	--	Novel_mRNA	0.036547	0.005538	0.021581	0.011223	0		0.014668	0.022719	0.028971	0.003128	0.006053
Novel_000268	XLOC_002394	--	Novel_mRNA	0.539867	0.377998	0.596618	0.467209	0.469893		0.396737	0.376373	0.31507	0.475209	0.238164
XM_005675219.3	gene-ATP11B	ATP11B	protein_coding	0.522465	4.0318	0.009105	0.987446	2.58711		3.46905	0.380876	4.44506	2.58722	2.83897
XM_018047490.1	gene-ATP11B	ATP11B	protein_coding	16.8142	13.38	14.6183	16.9414	12.4539		11.9071	12.3178	16.4074	14.3678	10.4248
LNC_000233	XLOC_002394	--	intronic_lncRNA	0	0	0.417214	0.150157	0		0	0	0	0	0.173135
XM_018047495.1	gene-ATP11B	ATP11B	protein_coding	0.204956	0.422457	0.081418	0.539144	0.381679		0.458496	0.048226	0.165784	0.244558	0.106919
Novel_000269	XLOC_002394	--	Novel_mRNA	0.762715	0.855169	0	0.015903	0		0	0	0	0	0
XR_001295737.2	gene-LOC106502138	LOC106502138	lncRNA	0.032112	0.049897	0.044686	0.037998	0.051028		0.044633	0.013984	0.053976	0.00516	0.018286
NM_001285672.1	gene-SOX2	SOX2	protein_coding	0.029234	0	0.019561	0.054207	0		0	0	0	0	0
LNC_000741	XLOC_008774	--	lincRNA	0	0.079389	0	0	0		0	0	0	0	0
LNC_000742	XLOC_008774	--	lincRNA	0	0	0	0	0		0	0	0	0	0
LNC_000743	XLOC_008898	--	lincRNA	0.137666	0	0	0	0		0	0	0	0	0
LNC_000744	XLOC_009079	--	lincRNA	0	0.069063	0.082589	0.017636	0.190491		0.087423	0	0.182224	0.042773	0.012272
Novel_000744	XLOC_009124	--	Novel_mRNA	0.41888	0.733255	0.648318	0.768373	0.740693		0.631153	0.582177	0.651489	0.68299	0.554307
XM_005675221.3	gene-DNAJC19	DNAJC19	protein_coding	1.0212	1.72771	1.91951	0.972894	1.14714		1.20937	1.32547	1.03601	1.95448	1.16441
XM_005675220.3	gene-DNAJC19	DNAJC19	protein_coding	21.8669	27.7247	24.2893	18.5575	22.8368		24.0101	26.7652	16.763	28.8974	22.2207
Novel_000270	XLOC_002421	--	Novel_mRNA	0.41789	0.304774	0.386385	0.74031	0.529653		0.410969	0.370432	0.332368	0.336842	0.090006
Novel_000271	XLOC_002421	--	Novel_mRNA	0.254638	0.487518	0.309729	0.332121	0.516855		0.201222	0.318705	0.52349	0.356727	0.37888
XM_005675222.3	gene-FXR1	FXR1	protein_coding	0.028137	0.033085	0.069563	0.052617	0.069203		0.05182	0.902499	0.02146	0.033826	0.049389
XM_005675223.3	gene-FXR1	FXR1	protein_coding	5.25602	4.38147	2.68738	6.29775	6.24322		6.04319	2.06394	5.35456	5.41997	3.59282
XM_005675226.3	gene-FXR1	FXR1	protein_coding	0.123905	0.681352	0.505274	1.54107	0.175796		1.67263	0.364185	2.02404	1.66423	1.50563
XM_005675227.3	gene-FXR1	FXR1	protein_coding	1e-06	0.169323	0.408853	0	0		0	3.26595	0.366974	0	0
XM_013964234.2	gene-FXR1	FXR1	protein_coding	1.21852	1.62392	1.35012	0.084879	1.56019		0.106884	0.022255	0.074804	0.102267	0.118327
XM_005675225.3	gene-FXR1	FXR1	protein_coding	36.2351	33.6153	37.1717	38.6006	37.635		36.4111	37.2092	33.252	35.0054	34.5586
LNC_000234	XLOC_002421	--	intronic_lncRNA	0.57749	0.017831	0	0.027938	0		0	0	0.016623	0.067312	0.163221
LNC_000745	XLOC_009131	--	lincRNA	0	0	0	0	0		0	0	0	0	0
XM_018047520.1	gene-LOC102174738	LOC102174738	protein_coding	24.5292	41.0901	41.3595	38.5056	45.3337		28.6567	73.6952	28.8206	44.5329	26.2396
XM_005675228.3	gene-CCDC39	CCDC39	protein_coding	0.404548	1.05604	0.575899	0.982359	0.704037		0.867073	0.55422	0.761994	0.655998	0.578205
Novel_000272	XLOC_002432	--	Novel_mRNA	0.01164	0	0	0.004514	0		0.01057	0	0	0.005475	0.181623
[truncated: 91,225 more rows]

## Sheet: miRNA
	HF3	HF2	HF1	HF5	HF4		LF1	LF2	LF4	LF5	LF3
sRNA	ute_601078	ute_601094	ute_612078	ute_L6053754	ute_L6064020		ute_501176	ute_601128	ute_708032	ute_711032	ute_712004
chi-let-7a-3p	8.62643	8.39806	10.8509	8.10808	6.45816		8.47972	13.5831	8.85487	7.04602	8.79075
chi-let-7a-5p	6618.54	8103.56	8126.19	12653.1	6831.46		7473.28	6634.18	7421.81	7177.17	5814.45
chi-let-7b-3p	8.97956	9.68611	13.9511	12.8052	6.16984		13.0729	15.725	11.7148	8.88153	11.0679
chi-let-7b-5p	3084.83	3983.88	3913.4	5578.42	3335.18		3638.98	3023.33	3009.56	2875.96	2611.96
chi-let-7c-3p	0.958493	1.13348	1.82693	0.671014	0.749607		0.588869	0.783639	0.769989	0.414472	0.794345
chi-let-7c-5p	2108.13	1818.36	1839.06	2692.67	2069.84		1577.88	1507.41	1491.74	1756.41	1641.12
chi-let-7d-3p	11.2497	11.1802	12.401	18.2292	10.6675		11.0119	11.0232	12.9248	11.7828	11.8622
chi-let-7d-5p	95.3952	98.0461	104.191	176.812	96.6993		103.288	94.9248	107.523	104.447	95.1625
chi-let-7e-3p	4.79246	7.05849	7.08628	10.4566	5.88153		7.83196	6.16463	4.23494	5.26971	5.61337
chi-let-7e-5p	577.719	685.498	697.224	1099.23	655.503		867.051	627.538	724.23	740.897	727.885
chi-let-7f-3p	0.353129	0.206087	0.166085	0.391425	0.230648		0.117774	0.470183	0.219997	0.296051	0.264782
chi-let-7f-5p	11209.3	10207.8	12092.9	15721	9512.17		11755.3	10380	10293.5	8812.61	8515.32
chi-let-7g-3p	0.454023	0.618262	0.33217	0.782849	0.576621		0.529982	0.261213	0.274996	0.414472	0.688432
chi-let-7g-5p	6055.25	5614.28	6385.74	8767.58	4985.81		5663.16	5772.6	6266.45	5662.69	5484.58
chi-let-7i-3p	6.35632	6.44023	6.14514	6.76605	4.38232		7.53753	4.38838	4.56494	4.67761	8.57892
chi-let-7i-5p	8002.35	5401.86	7421.11	8290.82	5899.93		5656.27	6614.54	6556.73	5964.78	7035.67
chi-miR-1	2455.81	3402.14	2408.39	3205.1	2657.36		4673.38	2449.6	2109.39	3543.67	2783.76
chi-miR-100-3p	0.857599	0.82435	0.553616	0.559178	0.518959		1.53106	1.04485	1.09998	1.00657	0.900258
chi-miR-100-5p	7118.27	7320.74	5810.64	7339.71	6690.01		7749.05	6695.78	5042.22	5894.56	7966.75
chi-miR-101-3p	3641.21	3003.98	2497.42	2784.87	1897.2		3722.18	2878.93	2626.16	2521.76	4608.52
chi-miR-101-5p	1.76564	1.70022	1.05187	2.12488	1.03792		2.2377	0.679154	0.879988	1.06578	1.74756
chi-miR-103-3p	810.279	779.783	790.951	989.745	690.273		925.644	736.934	637.936	564.629	605.926
chi-miR-103-5p	0.050447	0.360653	0.0553616	0.111836	0		0.176661	0.156728	0.0549992	0.0592102	0.105913
chi-miR-105a	0.756705	0.618262	2.04838	1.23019	0.864931		0.529982	0.365698	4.06994	2.54604	4.34242
chi-miR-105b-3p	0.050447	0.0515218	0.33217	0	0.0576621		0.0588869	0.0522426	0.109998	0.355261	0.476607
chi-miR-105b-5p	0.100894	0	0	0.279589	0		0.0588869	0	0.0549992	0	0.158869
chi-miR-106a-3p	0	0	0.0553616	0	0.0576621		0	0	0.0549992	0	0
chi-miR-106a-5p	0.554917	0.618262	0.941147	0.50326	0.230648		1.23663	0.679154	0.989986	0.11842	0.635476
chi-miR-106b-3p	50.2956	87.6387	60.012	95.899	55.4709		72.6665	62.9001	63.5791	81.2956	94.633
chi-miR-106b-5p	53.9278	74.7067	60.012	74.7062	40.5941		86.976	59.661	40.3144	40.6182	60.3702
chi-miR-107-3p	49.438	58.0651	50.7112	59.7202	40.0175		64.1279	47.384	42.2944	37.4801	52.4797
chi-miR-10a-3p	16.8997	19.1661	29.5631	25.7781	14.7038		17.725	21.7852	21.6697	21.3749	20.4411
chi-miR-10a-5p	8392.31	7287.71	12074.1	9880.95	7074.74		8542.26	8644.06	9172.44	4996.1	6502.88
chi-miR-10b-3p	35.8678	32.9225	53.0364	41.7706	25.602		29.8557	44.354	40.4244	29.1906	44.3244
chi-miR-10b-5p	29391.8	17749.8	32688.7	33140.6	21369.5		25695.9	21331	26302.8	12815.7	15583.7
chi-miR-1185-3p	1.10983	0.206087	0.885785	0.279589	0.518959		0.647756	0.992609	0.384995	0.0592102	0.794345
chi-miR-1185-5p	0.151341	0.0515218	0.110723	0	0.0576621		0	0.104485	0.0549992	0.236841	0.105913
chi-miR-1197-3p	0.454023	0.463697	0.387531	0.111836	0.172986		0.588869	0	0.824988	0.177631	0.211825
chi-miR-122	0.554917	1.39109	1.27332	1.39795	0.518959		0.588869	18.8073	0.879988	0.236841	0.476607
chi-miR-1224	0.050447	0.309131	0.110723	0	0.0576621		0	0.0522426	0.329995	0.0592102	0.370694
chi-miR-1248-5p	0.605364	1.03044	1.21795	1.39795	0.864931		0.529982	1.20158	1.04499	0.592102	1.37686
chi-miR-124a	0.454023	0.309131	0.498254	0	0.576621		0.294435	0.417941	0	0.296051	0.0529563
chi-miR-125a-3p	2.97637	3.91566	4.42893	3.63466	2.19116		4.88762	4.23165	3.40995	3.43419	5.98406
chi-miR-125a-5p	655.559	825.535	587.11	1440.22	655.099		756.403	578.117	855.018	662.148	819.552
chi-miR-125b-3p	247.644	266.78	283.95	302.403	226.958		242.143	206.985	194.477	274.262	357.826
chi-miR-125b-5p	3387.57	3891.08	2834.46	4311.71	3313.61		2618.82	2767.45	2798.31	2873.89	3686.5
chi-miR-126-3p	4131.41	4366.22	5373.89	4633.24	3574.93		4989.31	4349.04	4305.94	3380.43	4357.14
chi-miR-126-5p	284.067	251.324	346.619	237.483	198.877		342.545	291.409	237.267	208.42	271.719
chi-miR-127-3p	923.382	916.728	1037.64	929.633	757.68		579.624	896.274	803.044	924.686	1311.41
chi-miR-127-5p	23.4074	17.4144	24.3037	14.1472	15.6841		19.6682	20.897	16.8848	17.6446	24.9424
chi-miR-1271-3p	0.302682	0.257609	0.221446	0.335507	0.115324		0.117774	0.0522426	0.274996	0.414472	0.317738
chi-miR-1271-5p	177.271	168.786	182.97	184.193	136.544		120.836	165.661	147.453	164.664	197.315
chi-miR-128-3p	102.508	108.763	144.715	112.003	83.2064		84.7972	165.4	124.298	98.2298	139.646
chi-miR-128-5p	0.201788	0.206087	0.33217	0.391425	0.28831		0.294435	0.20897	0.384995	0.355261	0.158869
chi-miR-129-3p	3.02682	2.8337	15.2798	10.233	4.67063		7.00754	4.70183	10.7798	3.13814	5.50746
chi-miR-129-5p	31.0249	21.9483	108.509	44.6783	27.1588		20.9049	31.868	65.5591	26.5262	35.9044
chi-miR-1296	3.63218	4.4824	5.25935	7.10156	6.22751		4.59318	4.96305	3.35495	6.33549	5.40155
chi-miR-1306-3p	0.252235	0.309131	0.0553616	0.0559178	0.691945		0.294435	0.156728	0.549992	0.592102	0.370694
chi-miR-1306-5p	1.21073	1.44261	1.71621	1.39795	1.03792		1.53106	2.0897	1.20998	0.769733	2.01234
chi-miR-1307-3p	35.0102	31.3768	42.407	29.0773	22.1999		25.498	44.1972	33.0545	35.2893	57.4047
chi-miR-1307-5p	11.0479	25.2457	17.2728	10.4007	10.6675		12.1307	14.1055	8.63488	24.1578	38.5522
chi-miR-130a-3p	38.1884	33.1285	43.1267	49.9905	29.8113		35.2144	26.8527	25.9046	30.6709	38.2874
chi-miR-130a-5p	1.96743	1.39109	1.49476	1.95712	0.749607		1.64883	1.14934	1.04499	0.769733	1.53573
chi-miR-130b-3p	0.908046	0.463697	0.996509	0.671014	1.03792		0.647756	1.25382	0.879988	0.592102	1.11208
chi-miR-130b-5p	3.12771	3.14283	3.10025	3.85833	2.53713		3.06212	4.96305	3.57495	3.67103	5.40155
chi-miR-133a-3p	114.565	182.748	89.5197	246.597	188.151		229.777	110.284	96.2486	176.92	136.045
chi-miR-133a-5p	2.37101	3.70957	3.10025	5.0326	3.05609		3.76876	3.29128	2.58496	4.44077	3.54807
chi-miR-133b	3.3295	6.90393	3.65386	9.05868	6.80413		7.59641	3.23904	3.62995	10.9539	8.42006
chi-miR-134	1.86654	1.90631	0.0553616	1.28611	1.15324		1.76661	1.98522	1.97997	1.53947	2.59486
chi-miR-1343	9.2318	16.487	9.63292	12.1342	7.20776		9.59857	11.3366	14.1898	12.4934	16.2046
chi-miR-135a	68.6583	51.5734	83.9282	84.1563	59.046		53.5282	38.8162	55.7142	28.5985	44.5892
chi-miR-135b-3p	0	0	0.0553616	0	0		0	0	0	0	0
chi-miR-135b-5p	0.706258	0.56674	1.27332	0.279589	0.461297		1.05996	1.30606	0.439994	0.236841	0.847301
chi-miR-136-3p	140.999	117.264	123.456	92.0966	97.0453		113.77	147.951	114.013	83.664	166.23
chi-miR-136-5p	3.88442	2.78218	1.66085	2.57222	1.84519		3.23878	4.33614	3.02496	2.13157	3.49512
chi-miR-137	0.756705	0.515218	0.608977	0.167753	0.345973		0.176661	0.261213	0.164998	0.11842	0.264782
chi-miR-1388-3p	7.92018	7.98589	14.2279	13.9235	8.8223		12.5429	6.68705	9.73486	9.11837	11.2267
chi-miR-1388-5p	35.1111	34.3651	71.804	40.8759	40.9401		45.814	25.8601	41.3044	26.9407	32.4093
chi-miR-140-3p	2893.59	3632.39	2967.21	4529.68	2505.99		4610.73	2675.24	1895.99	2953.94	3831.28
chi-miR-140-5p	247.19	221.389	245.695	298.154	183.365		319.815	252.854	164.888	134.822	189.425
chi-miR-141	73.7535	89.2358	104.91	63.5785	59.4496		74.7864	75.8562	39.6544	38.9603	64.6597
chi-miR-143-3p	566755	640420	576511	537154	676431		598791	601389	614088	705750	607668
chi-miR-143-5p	206.278	284.916	306.371	221.658	218.078		306.448	390.043	164.063	290.545	362.115
chi-miR-144-3p	0.151341	0.0515218	0.0553616	0	0.0576621		0.176661	0.261213	0.0549992	0.296051	0.264782
chi-miR-144-5p	1.51341	2.1124	0.33217	0.671014	0.576621		3.47433	0.940367	0.494993	0.236841	0.105913
chi-miR-145-3p	403.979	398.109	479.542	518.861	357.62		475.983	589.767	580.627	525.076	550.004
chi-miR-145-5p	5783.34	4744.54	4336.03	9319.82	5870.06		7955.33	5144.54	4381.46	4020.61	4995.9
chi-miR-1468-3p	0	0	0	0	0		0	0	0	0	0
chi-miR-1468-5p	98.2707	103.817	116.204	136.719	86.0895		96.5746	98.425	106.588	94.7956	107.025
chi-miR-146a	43.0817	41.0114	23.9162	45.6848	28.4274		61.1835	43.5181	56.5942	27.3551	31.4031
chi-miR-146b-3p	0.252235	0.206087	0	0.894685	0.230648		0.176661	0.261213	0.384995	0.177631	0.105913
chi-miR-146b-5p	47.9751	19.7844	21.3142	55.4145	22.3152		35.0966	34.1144	49.7743	23.8617	25.9486
chi-miR-147-3p	4.1871	4.79153	5.09327	4.58526	2.94077		4.18097	7.26172	7.69989	6.74997	12.3388
chi-miR-147-5p	0.655811	0.463697	0.553616	0.335507	0.172986		0.647756	0.888124	0.439994	0.177631	1.16504
chi-miR-148a-3p	43670.3	30903	36519.3	28009.8	27932		40488.8	34172.6	28478.3	25196.7	37131.1
chi-miR-148a-5p	105.636	92.1726	107.401	71.7985	66.9457		99.5778	89.6483	76.1189	72.6509	92.2499
chi-miR-148b-3p	310.955	294.808	345.733	369.281	266.918		325.88	297.156	285.776	288.827	319.697
chi-miR-148b-5p	24.0632	22.2574	25.411	24.492	18.2789		20.0216	21.6284	18.9197	19.421	21.3944
chi-miR-150	80.1603	129.32	36.594	157.129	51.1463		85.916	71.6768	77.0539	70.8746	67.3075
chi-miR-151-3p	1956.03	2025.27	2411.99	2414.2	1836.13		1868.07	1888.41	2211.02	2309.02	2948.77
chi-miR-151-5p	43.1322	45.906	44.5107	73.0286	39.4409		63.5979	36.7265	38.9394	40.4998	61.1646
chi-miR-153	0.302682	0.103044	0.33217	0.0559178	0.172986		0.588869	0.522426	0	0.177631	0.370694
chi-miR-154a-3p	2.16922	1.23652	2.98953	1.00652	0.576621		1.3544	1.98522	1.20998	1.06578	1.32391
chi-miR-154a-5p	0	0.0515218	0	0.0559178	0		0	0	0	0	0
chi-miR-154b-3p	0.151341	0.103044	0	0.223671	0.115324		0.176661	0.156728	0.164998	0.0592102	0.264782
chi-miR-154b-5p	14.9323	9.27393	12.401	9.50603	8.64931		6.35979	12.486	10.1199	6.74997	13.0273
chi-miR-155-5p	90.6028	63.2173	80.385	169.655	63.9473		71.1354	60.8626	76.3939	52.7563	58.7815
chi-miR-15a-3p	0	0.0515218	0	0	0		0.117774	0	0	0	0
chi-miR-15a-5p	6.91124	8.34654	6.08977	7.43707	5.59322		11.2474	6.21687	6.10491	5.15129	6.99024
chi-miR-15b-3p	1.05939	1.185	1.49476	1.11836	0.461297		1.41329	1.04485	0.989986	0.888153	1.00617
chi-miR-15b-5p	7.66794	13.035	7.58454	11.4072	7.95737		8.24417	7.15724	7.58989	6.27628	6.35476
chi-miR-16a-3p	0.807152	0.360653	0.221446	0.335507	0.28831		0.529982	0.417941	0.219997	0.177631	0.211825
chi-miR-16a-5p	451.299	550.975	437.024	870.137	404.615		594.051	417.627	401.219	369.472	426.193
chi-miR-16b-3p	0.151341	0.154566	0.33217	0.167753	0.115324		0.412209	0.261213	0.439994	0.11842	0.158869
chi-miR-16b-5p	116.381	137.924	129.712	193.028	117.285		158.347	97.7459	109.118	97.6969	108.455
chi-miR-17-3p	3.53129	2.78218	3.70923	3.57874	2.24882		3.12101	2.24643	1.92497	1.83552	2.80669
chi-miR-17-5p	62.3525	48.276	76.399	63.4108	39.3832		63.3623	58.8774	24.5297	33.6906	44.8011
chi-miR-1814	0.302682	0.618262	0.387531	0.391425	0.345973		0.471095	0.261213	0	0.473682	0.688432
chi-miR-181b-3p	0.302682	0.875871	0.996509	0.391425	0.691945		1.05996	0.417941	0.494993	0.769733	0.794345
chi-miR-181b-5p	58.2663	65.948	69.9217	82.6465	55.2403		57.8859	74.7069	72.984	52.0458	78.9049
chi-miR-181c-3p	9.38314	13.3957	16.5531	11.575	8.47633		10.3052	9.56039	6.59991	8.40785	13.6627
chi-miR-181c-5p	7.16347	9.84067	10.408	12.5815	9.34126		10.5408	8.41106	7.86489	6.15786	9.32031
chi-miR-181d	36.9776	39.3112	53.2025	55.5264	31.8295		49.5239	35.4205	24.8046	22.3223	30.6088
chi-miR-182	52.1117	62.393	139.013	75.5449	86.7238		76.553	66.4526	16.4998	40.3222	51.3147
chi-miR-183	29.8142	37.0442	75.2918	45.4053	42.3816		35.391	41.3239	13.3098	29.1314	38.6581
chi-miR-1839	0	0	0	0	0.0576621		0	0	0	0	0
chi-miR-184	0.100894	0.206087	0.166085	5.08852	0		0.412209	26.5392	78.8689	1.53947	10.6972
chi-miR-186-3p	0.050447	0.0515218	0.0553616	0.0559178	0.0576621		0	0.156728	0	0.0592102	0.211825
chi-miR-186-5p	519.755	495.949	523.278	835.3	436.906		577.269	487.371	456.274	361.774	443.668
chi-miR-187	2.32056	2.88522	3.98603	5.6477	2.01817		2.82657	2.61213	2.19997	2.19078	3.28329
chi-miR-188-3p	0.151341	0.154566	0.33217	0.167753	0.172986		0.176661	0.0522426	0.109998	0	0
chi-miR-188-5p	2.82503	2.42153	2.76808	1.50978	2.1335		2.35548	2.71661	2.69496	2.60525	5.08381
chi-miR-18a-3p	0.100894	0.360653	0.110723	0.167753	0.230648		0.235548	0.417941	0.0549992	0.355261	0.211825
chi-miR-18a-5p	2.87548	2.73066	2.71272	2.01304	1.32623		4.88762	2.76886	1.48498	1.36184	2.5419
chi-miR-18b-5p	0.050447	0.103044	0	0.0559178	0		0	0.0522426	0	0	0
chi-miR-190a-3p	0.050447	0.154566	0.0553616	0.0559178	0.0576621		0.353322	0.20897	0.0549992	0	0.105913
chi-miR-190a-5p	2.77458	1.185	3.10025	2.18079	2.24882		2.11993	2.40316	1.15498	0.592102	1.16504
chi-miR-190b	0.100894	0.103044	0.110723	0.223671	0.115324		0.235548	0.104485	0.0549992	0.0592102	0
chi-miR-191-3p	4.69157	6.38871	5.7576	5.20036	4.03635		5.29982	5.6422	5.16993	5.09208	6.93728
chi-miR-191-5p	1050.36	1296.24	1325.97	1417.91	915.213		1055.78	1062.88	1161.8	950.857	981.704
chi-miR-192-3p	0.50447	0.618262	0.996509	0.111836	0.749607		0.883304	0.313456	0.0549992	0.296051	0.688432
chi-miR-192-5p	464.062	465.603	512.759	496.438	393.717		509.372	485.699	411.339	415.597	572.987
chi-miR-193a	48.9336	63.3719	58.2957	104.399	64.8699		101.462	46.7049	100.044	51.6905	91.9851
chi-miR-193b-3p	49.0849	63.5264	58.3511	104.622	65.1582		101.992	46.7571	100.099	51.8682	92.144
chi-miR-193b-5p	1.31162	1.59718	1.38404	1.5657	1.55688		1.82549	1.61952	2.96996	1.1842	2.01234
chi-miR-194	62.8065	74.7582	75.5686	90.2513	60.3146		83.6194	61.2806	49.9943	54.2366	64.0242
chi-miR-195-3p	141.554	161.366	145.103	218.527	138.101		127.667	136.876	156.308	144.118	169.513
chi-miR-195-5p	15.4368	20.8148	14.7815	25.0512	14.5885		24.2025	12.3815	11.1648	16.342	18.5877
chi-miR-196a	4.03576	3.55501	19.2658	2.90773	2.82544		2.53214	2.97783	3.29995	2.66446	2.33008
chi-miR-196b	383.851	285.07	386.922	394.332	308.55		314.28	306.873	406.114	244.716	286.864
chi-miR-197-3p	26.9387	34.159	32.7187	59.7202	27.6778		38.9831	28.9424	40.3694	31.2038	49.4083
chi-miR-197-5p	0	0	0	0	0		0	0.0522426	0	0	0
chi-miR-199a-3p	4369.16	4938.32	4333.48	5337.24	3836.2		4316.77	4157	4119.66	3782.7	5189.14
chi-miR-199a-5p	4923.57	3725.6	3943.41	4857.36	3930.42		4389.67	3984.07	3553.06	2660.91	4046.08
chi-miR-199b-5p	2540.21	1454.05	2350.15	1733.73	1654.61		1790.57	2176.32	1702.56	1001.84	1738.29
chi-miR-19a	3.53129	1.28805	1.05187	2.5163	1.26857		2.82657	2.19419	1.64998	0.651312	1.48278
chi-miR-19b-3p	158.404	60.4351	75.9561	117.763	70.3478		135.381	99.2087	65.7791	38.7827	68.1018
chi-miR-19b-5p	0.201788	0.206087	0.0553616	0	0.115324		0.353322	0.0522426	0.219997	0.11842	0.264782
chi-miR-200a	6131.98	7423.01	11348.7	6530.86	5832.69		5025.18	6367.75	4382.78	4179.06	6399.72
chi-miR-200b	4295.96	4282.91	6752.45	3311.73	3325.89		3030.73	4841.11	4035.46	2566.53	3827.68
chi-miR-200c	387.332	371.318	481.48	346.858	343.32		281.362	329.076	326.585	209.841	242.805
chi-miR-202-3p	0	0	0	0	0		0	0	0	0	0
chi-miR-202-5p	0.554917	0.412175	0.221446	0.279589	0.345973		0.76553	0.104485	0.71499	0.0592102	1.16504
chi-miR-204-3p	0.403576	0.669784	0.996509	0.838767	0.345973		0.176661	0.731396	0.824988	0.414472	0.847301
chi-miR-204-5p	188.47	195.474	253.058	198.396	130.547		111.12	189.484	199.207	112.973	186.089
chi-miR-206	9.08046	15.8172	16.8299	19.6831	23.0648		11.1296	10.9187	9.45987	33.513	18.7465
chi-miR-208b	0	0	0	0	0		0	0	0	0	0.0529563
chi-miR-20a-3p	0.201788	0.412175	0.166085	0.391425	0.0576621		0.294435	0.20897	0.109998	0.0592102	0.105913
chi-miR-20a-5p	189.58	132.308	174.887	185.312	104.714		187.732	162.057	81.8388	78.3351	100.988
chi-miR-20b	0.554917	0.669784	0.830424	0.894685	0.403635		0.412209	0.156728	0.879988	0.532892	0.423651
chi-miR-21-3p	2.21967	2.16392	1.05187	1.17427	0.403635		1.53106	2.61213	2.41997	1.30262	3.07147
chi-miR-21-5p	125640	73887.5	111963	89528.7	68184.2		109977	137288	109804	45515.1	94945.6
chi-miR-211	2.72414	6.44023	3.87531	5.75953	2.53713		2.29659	2.97783	3.68495	3.73024	1.6946
chi-miR-214-3p	173.084	260.701	209.82	292.842	199.511		250.328	185.984	174.018	197.644	280.033
chi-miR-214-5p	49.9425	53.0675	46.1716	66.8218	49.5894		56.0604	47.3318	37.1795	30.8485	56.981
chi-miR-215-5p	1.05939	1.39109	1.66085	1.06244	0.634283		1.53106	0.888124	0.824988	0.947364	1.95938
chi-miR-216b	2.06833	7.16154	3.81995	5.08852	2.71012		16.0761	26.0691	15.4548	2.36841	7.36093
chi-miR-217-3p	0	0.257609	0.0553616	0.223671	0.115324		1.05996	0.679154	0.274996	0	0.211825
chi-miR-217-5p	4.89336	17.1053	9.24538	15.9925	7.03478		46.4029	49.526	36.9595	4.14472	14.2453
chi-miR-218	1114.53	1003.8	1020.31	953.846	907.371		1406.81	1268.4	735.505	928.179	1245.16
chi-miR-219	0.050447	0	0	0.0559178	0.115324		0	0.0522426	0	0.0592102	0.0529563
chi-miR-22-3p	1084.71	1295.57	1633.89	1043.59	836.1		1419.47	1772.38	1900.5	1122.39	2210.08
chi-miR-22-5p	16.3448	23.4424	24.2484	24.8834	18.6249		22.0237	25.7556	37.5645	24.0393	39.4525
chi-miR-221-3p	127.126	138.13	142.113	197.166	96.5264		120.306	99.4177	108.898	107.644	122.7
chi-miR-221-5p	40.2062	33.1801	27.5701	49.7109	24.0451		44.5774	32.7561	32.6145	20.3091	36.0633
chi-miR-222-3p	76.7299	69.8636	64.8838	148.07	54.26		65.8945	58.355	76.1189	62.7628	83.671
chi-miR-223-3p	3.83397	0.978915	1.71621	21.5284	1.03792		1.70772	10.344	1.42998	0.769733	1.85347
chi-miR-223-5p	1.76564	0.206087	1.10723	1.73345	0.634283		1.00108	1.09709	2.14497	0.414472	0.635476
chi-miR-224-3p	0.302682	0.206087	0.498254	0.447342	0.0576621		0.412209	0.20897	0.0549992	0.11842	0.688432
chi-miR-224-5p	233.519	205.418	262.968	356.756	193.11		166.238	162.422	245.682	232.755	254.614
chi-miR-2284b	0	0	0	0	0		0	0	0	0	0
chi-miR-2284d	0	0	0	0	0		0	0	0	0	0.0529563
chi-miR-2284e	0	0	0	0.111836	0		0.117774	0.0522426	0	0.0592102	0
chi-miR-2318	0.655811	0.309131	0.664339	0.167753	0.28831		0.471095	1.67176	0.0549992	0.355261	0.58252
chi-miR-2331	0.252235	0.360653	0.166085	0.391425	0.403635		0.176661	0.470183	0.109998	0.236841	0.317738
chi-miR-2332	0.807152	0.669784	0.719701	1.45386	0.345973		0.706643	0.783639	0.989986	1.24341	1.05913
chi-miR-2335	0	0.0515218	0.0553616	0.0559178	0.115324		0.0588869	0.156728	0.0549992	0	0.105913
chi-miR-23a	781.575	1013.59	908.262	1311.94	776.535		1101.07	693.625	899.842	878.62	886.224
chi-miR-23b-3p	1068.47	1650.5	1431.87	2148.42	1283.5		1649.48	981.691	1432.4	1846.35	1420.24
chi-miR-23b-5p	0.252235	0.309131	0.221446	0.279589	0.576621		0.294435	0.417941	0.219997	0.177631	0.264782
chi-miR-24-3p	1780.83	2130.74	2134.36	2240.91	1604.22		2200.19	1749.92	2022.16	2100.78	2439.65
chi-miR-24-5p	11.7541	13.4987	13.5082	15.2656	9.91788		13.6029	12.1203	15.7298	17.2302	19.0643
chi-miR-2404	0.100894	0.257609	0.110723	0	0.115324		0.176661	0.20897	0.109998	0.355261	0.158869
chi-miR-2411-3p	0.201788	0.360653	0.664339	0.50326	0.345973		0.471095	0.156728	0.494993	0.473682	0.423651
chi-miR-2411-5p	3.17816	2.21544	1.88229	3.52282	2.47947		3.06212	3.03007	3.13496	1.7171	3.01851
chi-miR-2432	0.151341	0.0515218	0.110723	0	0		0.117774	0.104485	0.164998	0.177631	0.105913
chi-miR-2483-3p	1.00894	1.185	1.60549	1.45386	0.576621		0.883304	0.679154	1.15498	0.828943	1.11208
chi-miR-2483-5p	3.22861	4.12175	6.25586	4.58526	3.3444		3.65099	3.34353	4.83993	4.08551	5.13676
chi-miR-25-3p	613.133	903.178	665.834	1188.59	649.794		802.982	585.274	598.612	758.483	767.602
chi-miR-25-5p	0.403576	0.515218	0.387531	1.00652	0.403635		0.647756	0.679154	0.659991	0.651312	0.476607
chi-miR-26a-3p	1.36207	1.44261	2.32519	1.90121	1.09558		0.76553	0.835881	2.36497	0.828943	0.847301
chi-miR-26a-5p	39645.1	42425.5	35814.2	70548.1	34399.3		38068.9	29451.1	47167.1	42323.1	41642.4
chi-miR-26b-3p	1.05939	0.978915	1.4394	0.726931	0.403635		0.883304	1.09709	0.659991	0.532892	0.741389
chi-miR-26b-5p	1579.85	1727.58	1761	2900.62	1445.24		1952.51	1416.98	1751.45	1697.14	1819.47
chi-miR-27a-3p	500.636	711.671	578.307	594.518	397.292		478.339	543.741	704.155	714.312	924.194
chi-miR-27a-5p	11.855	11.3863	10.8509	7.5489	3.69037		7.36087	5.06753	4.94993	7.04602	7.04319
chi-miR-27b-3p	9630.88	12823.1	11489.5	14163.8	9458.14		10820.4	9578.52	12357.5	15709.4	15560.4
chi-miR-27b-5p	12.8135	12.3652	14.6708	14.0354	8.87996		9.83412	10.0306	8.57988	9.53285	10.2206
chi-miR-28-3p	296.073	375.594	339.311	592.673	343.205		379.408	258.862	466.778	484.576	406.228
chi-miR-28-5p	134.088	170.331	204.118	200.633	139.658		160.172	152.914	208.282	206.584	194.35
chi-miR-296-3p	6.659	6.1311	10.408	3.85833	4.03635		5.71203	11.0754	8.13988	5.44734	17.8463
chi-miR-29a-3p	953.297	1101.49	927.085	1659.47	816.207		990.537	790.326	1059.94	808.456	942.411
chi-miR-29a-5p	4.23755	4.58544	4.92718	6.43055	4.09401		5.94758	3.97044	3.73995	3.73024	3.81286
chi-miR-29b-3p	69.5159	72.4397	53.4793	125.424	49.9354		100.756	45.6078	75.1289	50.0326	58.8874
chi-miR-29b-5p	1.6143	1.6487	2.10374	3.35507	1.38389		2.76769	2.19419	1.75998	1.59868	1.64165
chi-miR-29c-3p	0	0	0	0	0		0	0	0	0	0.105913
chi-miR-29c-5p	27.7458	30.707	30.2828	50.6615	24.1604		35.5088	18.4416	35.5845	19.421	29.6555
chi-miR-301a-3p	0.554917	0.206087	0.276808	0.167753	0.172986		0.117774	0.156728	0	0.0592102	0.105913
chi-miR-301a-5p	2.32056	1.95783	1.82693	2.40447	0.691945		1.47217	1.98522	1.15498	1.42105	1.53573
chi-miR-301b	0	0	0	0	0		0.0588869	0.0522426	0.0549992	0	0
chi-miR-30a-3p	66.9936	68.2149	81.1047	88.5179	54.8943		58.7103	52.3471	54.2292	52.8747	72.2854
chi-miR-30a-5p	6633.63	4379	6770.22	5746.45	4166.72		5961.89	4643.27	3901.2	2768.37	4108.88
chi-miR-30b-3p	1.10983	1.28805	1.32868	1.90121	0.864931		0.471095	1.46279	1.53998	0.888153	1.00617
chi-miR-30b-5p	142.765	144.004	206.222	201.024	115.958		192.619	115.979	131.448	109.776	154.315
chi-miR-30c-3p	2.4719	3.03979	3.87531	3.41099	2.94077		3.06212	2.50764	2.85996	2.84209	3.91877
chi-miR-30c-5p	596.99	497.907	527.374	689.914	457.779		535.341	537.002	492.408	364.853	483.809
chi-miR-30d-3p	10.493	8.86176	12.401	10.4007	8.87996		8.5386	8.56779	8.85487	7.93417	9.79692
chi-miR-30e-3p	94.9412	108.196	102.419	106.244	83.3794		109.176	82.2298	74.4689	81.2956	104.059
chi-miR-30e-5p	1577.53	962.222	1111.27	1456.99	934.818		1494.73	1220.33	922.172	644.089	889.56
chi-miR-30f-3p	3.83397	3.55501	4.42893	4.86485	3.11375		4.41652	3.76147	4.83993	3.73024	6.83137
chi-miR-30f-5p	64.3703	48.4305	57.7975	66.2067	41.2284		48.4639	60.079	54.8342	33.3946	46.2309
chi-miR-320-3p	222.068	235.455	202.347	476.923	249.043		276.945	194.29	255.911	224.584	321.869
chi-miR-323a-3p	0.958493	1.23652	1.99302	1.34203	1.96051		0.647756	1.98522	2.30997	1.42105	1.64165
chi-miR-323b	0.353129	0.875871	0.885785	0.391425	0.634283		0.412209	0.940367	0.439994	0.710523	0.423651
chi-miR-324-3p	0.706258	0.463697	0.387531	0.447342	0.230648		0.471095	0.20897	0.384995	1.42105	0.58252
chi-miR-324-5p	6.60855	4.79153	6.08977	8.10808	4.38232		6.65422	5.06753	4.83993	4.44077	5.66633
chi-miR-326-3p	0.706258	0.82435	0.276808	0.615096	0.749607		0.883304	1.14934	0.879988	0.947364	1.05913
chi-miR-326-5p	0	0.0515218	0	0.0559178	0		0	0.0522426	0.0549992	0.355261	0.158869
chi-miR-328-3p	25.1226	36.7866	38.6977	43.1126	26.8129		34.0366	27.1661	30.4696	34.4011	37.7579
chi-miR-329a-3p	0.100894	0.0515218	0.221446	0.0559178	0.403635		0.117774	0	0.164998	0.0592102	0.211825
chi-miR-329a-5p	0	0	0	0	0		0.0588869	0.0522426	0	0	0
chi-miR-329b-3p	3.58174	3.34892	3.87531	3.80241	3.74804		1.82549	2.97783	4.72993	3.43419	6.3018
chi-miR-330-3p	4.9438	1.90631	5.70224	6.15096	4.78595		5.00539	5.69444	4.28994	4.32235	5.08381
chi-miR-330-5p	3.73308	4.17327	4.81646	5.6477	3.86336		4.41652	3.70922	3.02496	4.32235	5.18972
chi-miR-331-3p	8.07152	9.84067	6.25586	8.89093	7.32309		11.1296	6.11238	6.15991	6.33549	11.7033
chi-miR-331-5p	12.0064	13.3957	9.30075	18.341	12.6857		12.484	11.0232	12.3198	11.3092	12.127
chi-miR-335-3p	15.7899	12.8289	21.2588	7.10156	10.3215		17.195	28.42	26.0146	7.46049	26.2663
chi-miR-335-5p	4.99425	7.98589	6.36658	7.04564	6.57348		13.0729	4.75408	3.68495	3.61182	4.55424
chi-miR-338-3p	3.78352	1.75174	2.60199	1.90121	2.1335		2.7088	1.98522	1.97997	1.48026	2.11825
chi-miR-338-5p	2.4719	1.03044	1.38404	0.838767	1.03792		1.00108	1.14934	0.879988	0.710523	1.37686
chi-miR-33a-3p	1.41252	1.95783	2.49127	2.23671	1.96051		2.64991	0.940367	0.824988	1.48026	1.27095
chi-miR-33a-5p	0.302682	0.309131	0.166085	0.167753	0.172986		0.176661	0.20897	0.219997	0.414472	0.529563
chi-miR-33b-3p	0.050447	0.0515218	0.33217	0	0.0576621		0.0588869	0.0522426	0.0549992	0.177631	0.105913
chi-miR-33b-5p	0	0.0515218	0	0.0559178	0.0576621		0.0588869	0	0	0	0
chi-miR-340-3p	10.2407	11.7985	10.9062	11.4631	9.39892		11.2474	13.8965	12.6498	9.88811	10.0617
chi-miR-340-5p	163.347	165.385	179.205	98.8627	103.619		200.51	246.115	107.688	104.447	153.626
chi-miR-342-3p	181.912	133.802	128.882	267.958	151.536		199.862	117.598	120.503	83.7233	110.679
chi-miR-342-5p	0.958493	0.56674	1.05187	1.11836	0.980256		1.11885	0.783639	0.604991	0.828943	0.794345
chi-miR-3431-3p	29.7133	30.3979	32.2204	43.504	27.4472		24.1436	23.8226	30.1946	27.888	30.4499
chi-miR-3431-5p	313.478	291.665	410.34	453.941	268.417		277.829	250.503	276.481	263.782	370.906
chi-miR-3432-3p	0.50447	0.978915	1.05187	0.782849	0.634283		0.294435	1.25382	0.549992	0.532892	0.741389
chi-miR-3432-5p	88.938	93.2545	92.8414	140.745	85.7435		82.5006	100.985	122.483	95.4469	134.615
chi-miR-345-3p	1.96743	1.90631	2.38055	3.01956	2.01817		3.17989	2.24643	1.53998	1.77631	1.42982
chi-miR-345-5p	0.807152	1.185	0.608977	0.782849	0.518959		1.53106	0.626911	0.549992	0.710523	1.16504
chi-miR-346-5p	0	0.0515218	0	0.0559178	0		0	0.104485	0	0.11842	0
chi-miR-34a	42.779	29.9857	32.2758	38.4714	32.0025		44.6952	33.1218	17.9847	13.0262	42.418
chi-miR-34b-3p	12.5109	18.1872	19.4319	30.4752	14.8192		47.5218	28.8379	18.8647	7.5197	26.69
chi-miR-34b-5p	0.756705	0.360653	0.442893	1.00652	0.807269		1.58995	1.67176	1.09998	0.11842	1.53573
chi-miR-34c-3p	2.97637	3.65805	5.0379	6.03912	2.76778		11.0707	7.67966	4.94993	1.48026	9.00258
chi-miR-34c-5p	247.342	238.546	360.293	406.355	254.175		926.233	613.328	311.076	109.42	580.772
chi-miR-361-3p	93.226	95.2124	105.63	129.617	89.0879		107.351	101.351	149.048	102.078	164.694
chi-miR-361-5p	78.7982	86.7628	90.1287	123.299	81.4189		111.414	62.5344	72.984	76.5588	80.4936
chi-miR-362-3p	1.36207	1.185	0.775062	0.279589	0.749607		1.41329	0.888124	0.769989	0.236841	0.635476
chi-miR-362-5p	47.6724	23.494	26.186	42.6653	29.869		29.9146	26.7482	32.0095	16.8157	32.2504
chi-miR-363-3p	2.21967	1.90631	2.8788	3.52282	1.96051		2.2377	1.20158	4.01494	2.13157	2.27712
chi-miR-363-5p	0.050447	0	0	0	0		0	0.104485	0	0	0.0529563
chi-miR-365-3p	26.4847	17.8266	25.6324	39.1425	26.8705		32.3878	25.0764	42.6794	15.3947	22.9301
chi-miR-369-3p	28.6539	23.7516	30.8918	17.1108	17.9329		24.4381	25.1287	26.5646	15.1578	23.6185
chi-miR-369-5p	14.3774	15.5081	15.9995	13.6439	11.3594		9.59857	15.0981	17.7097	11.1315	16.8401
chi-miR-374a-3p	63.6136	48.9458	49.6593	51.6121	33.271		73.2553	59.3998	38.8844	30.0196	48.9316
chi-miR-374a-5p	137.518	96.5004	120.799	104.175	94.2199		134.498	96.2309	58.8492	59.8615	54.9157
chi-miR-374b-3p	10.9974	8.81024	9.02394	7.77257	6.05452		13.1907	12.2248	7.58989	6.27628	8.10232
chi-miR-374b-5p	359.586	304.288	407.129	319.85	272.05		355.913	400.335	310.636	229.084	266.053
chi-miR-376a	0.302682	0.206087	0.608977	0.559178	0.518959		0.176661	1.20158	0.659991	0.414472	0.794345
chi-miR-376b-3p	0.252235	0.515218	0.442893	0.279589	0.576621		0.647756	0.679154	0.879988	0.473682	1.05913
chi-miR-376b-5p	2.06833	1.08196	1.82693	2.06896	1.15324		1.94327	1.46279	1.42998	0.769733	1.218
chi-miR-376c-3p	6.659	5.46132	7.58454	7.2134	4.49764		5.94758	4.80632	5.49992	3.13814	5.87815
chi-miR-376d	0.201788	0	0.276808	0.279589	0.0576621		0.176661	0.20897	0.219997	0.236841	0.211825
chi-miR-376e-3p	2.4719	1.44261	2.54663	2.46038	1.72986		2.59102	1.82849	1.70498	1.48026	2.11825
chi-miR-377	0.201788	0.0515218	0.387531	0	0.0576621		0.353322	0.313456	0.0549992	0.0592102	0.105913
chi-miR-378-3p	540.893	581.939	507.943	735.263	484.592		499.656	606.484	620.611	710.937	1067.92
chi-miR-378-5p	5.39783	6.1311	4.81646	9.28235	3.74804		6.18313	5.6422	5.22493	6.3947	9.2144
chi-miR-379-3p	13.4693	8.70719	13.6743	9.05868	10.0332		9.95189	10.6575	7.47989	6.33549	10.909
chi-miR-379-5p	1285.09	1034.25	1706.74	814.219	970.626		908.743	1357.89	1011	850.2	1325.92
chi-miR-380-3p	15.9412	16.3839	15.9995	14.7064	14.9345		13.7207	14.6279	22.0547	11.1315	21.7651
chi-miR-380-5p	0.807152	0.772828	0.885785	0.671014	0.634283		0.471095	0.626911	0.659991	0.414472	0.58252
chi-miR-381	14.9323	9.37698	18.38	15.8807	13.3199		13.4851	17.3968	16.1148	10.0065	19.3291
chi-miR-382-3p	31.6303	24.9366	27.0165	24.3802	22.9495		22.7304	24.9197	30.3596	16.9341	34.2098
chi-miR-382-5p	36.1705	32.6649	40.414	33.1593	31.5412		22.6126	42.2643	40.3694	26.0525	47.1841
chi-miR-383	2.06833	3.2974	0.33217	1.90121	0.28831		2.06104	0.417941	0.879988	1.36184	0.58252
chi-miR-3955-3p	0.201788	0.154566	0.110723	0	0.115324		0.117774	0.156728	0.109998	0	0
chi-miR-3955-5p	6.45721	8.2435	4.70573	6.48646	5.18959		4.29875	9.40367	11.3298	6.57233	11.1208
chi-miR-3958-3p	96.1519	99.9524	124.287	73.5319	88.6843		71.371	145.914	172.698	73.7167	140.175
chi-miR-3958-5p	0	0	0	0	0		0	0	0.0549992	0	0.105913
chi-miR-3959-3p	3.07727	1.54566	2.1591	1.39795	1.38389		2.88546	2.24643	1.26498	0.592102	1.80052
chi-miR-3959-5p	56.3997	46.5242	54.0329	45.1816	41.9203		37.1577	56.1085	45.0994	27.6512	50.2556
chi-miR-409-3p	78.6468	49.1518	85.9212	47.3065	56.5089		43.2819	99.9923	62.2041	40.4998	90.6612
chi-miR-409-5p	16.0926	14.5807	20.0963	11.2954	12.1667		11.483	20.5313	18.8097	9.8289	18.3758
chi-miR-410-3p	4.64112	4.4824	5.53616	2.79589	3.28674		3.94542	5.53771	4.61993	2.72367	4.28946
chi-miR-410-5p	0	0	0	0	0		0	0.0522426	0	0	0
chi-miR-411a-3p	42.6277	32.2012	51.7631	26.1136	30.8492		24.1436	43.6748	35.0345	22.0854	40.1409
chi-miR-411a-5p	1649.72	1410.98	1715.05	1199.6	1277.27		1226.97	1637.65	1422.17	1025.94	1670.67
chi-miR-411b-3p	0.151341	0	0.110723	0.0559178	0		0	0.156728	0.0549992	0.177631	0.0529563
chi-miR-411b-5p	9.88761	6.90393	5.92369	4.36159	4.95894		4.82873	9.29918	10.2299	2.78288	7.94345
chi-miR-412-3p	0.050447	0.206087	0	0	0		0	0.104485	0	0.11842	0.158869
chi-miR-412-5p	4.33844	7.7798	6.25586	4.64118	6.34283		5.12316	7.94087	7.2599	4.97366	7.41389
chi-miR-421-3p	4.03576	4.68849	4.87182	3.63466	3.57505		3.5921	3.60474	5.33492	4.0263	2.70077
chi-miR-423-3p	170.914	198.514	176.327	291.947	159.378		161.939	192.044	276.096	187.992	294.596
chi-miR-423-5p	130.254	127.414	121.353	208.573	105.349		156.639	136.04	157.628	104.684	191.331
chi-miR-424-3p	16.3953	19.4753	26.4628	18.9561	16.203		13.4262	24.5018	10.6148	18.6512	27.7491
chi-miR-424-5p	119.458	104.023	142.778	103.616	97.8526		124.134	117.076	68.529	89.289	122.064
chi-miR-425-3p	2.5728	3.40044	3.15561	2.34855	1.38389		2.35548	1.88073	2.03497	2.54604	3.28329
chi-miR-425-5p	15.0332	15.7142	17.7711	16.0484	9.86022		19.7271	16.0907	15.5648	11.3092	14.2982
chi-miR-429	122.637	123.755	239.771	81.9196	111.115		101.933	129.405	63.5791	76.6772	106.336
chi-miR-432-3p	0.100894	0.103044	0.110723	0.0559178	0		0	0	0	0.0592102	0.0529563
chi-miR-432-5p	12.5613	10.7165	14.9476	10.6803	11.2441		8.1264	12.6427	9.18487	10.6578	13.5039
chi-miR-433	0.908046	1.185	1.88229	1.84529	1.32623		1.53106	2.14195	1.86997	2.19078	3.12442
chi-miR-449a-3p	0	0.257609	0.387531	0	0.0576621		0	0	0.109998	0.236841	0.0529563
chi-miR-449a-5p	1.66475	7.7798	14.5601	4.24975	2.71012		4.71095	3.13456	1.92497	12.4934	0.847301
chi-miR-449b-3p	0	0	0.110723	0	0		0	0	0	0	0
chi-miR-449b-5p	0	0	0.0553616	0	0		0.0588869	0	0	0.0592102	0.0529563
chi-miR-449c	0	0.0515218	0.110723	0.0559178	0.0576621		0.117774	0.0522426	0	0	0
chi-miR-450-3p	0.50447	0.618262	0.664339	0.50326	0.864931		1.11885	1.41055	0.659991	0.414472	0.635476
chi-miR-450-5p	208.8	213.146	337.872	217.352	167.162		197.566	298.41	180.617	180.117	255.885
chi-miR-451-3p	0	0	0	0	0.0576621		0	0	0	0	0
chi-miR-451-5p	283.361	523.153	163.76	183.075	217.963		924.348	239.532	150.643	185.802	268.118
chi-miR-454-3p	6.00319	3.19435	5.81297	3.80241	4.03635		5.65315	5.48547	3.57495	2.01315	2.75373
chi-miR-454-5p	0.050447	0.103044	0.166085	0	0.115324		0.0588869	0	0.164998	0.355261	0
chi-miR-455-3p	46.9661	47.4516	57.0224	49.2636	42.67		50.4661	57.9893	51.4793	39.5524	84.6242
chi-miR-455-5p	365.135	229.169	337.207	260.074	228.169		325.35	363.086	232.262	149.21	291.895
chi-miR-483	0.100894	0.103044	0.110723	0.279589	0.0576621		0	0.261213	0	0.0592102	0.317738
chi-miR-485-3p	0.807152	0.721306	0.498254	0.615096	0.634283		0.353322	1.04485	0.439994	0.236841	1.218
chi-miR-485-5p	12.5613	8.55263	9.63292	10.7362	9.86022		5.94758	9.82161	12.6498	6.63154	12.8154
chi-miR-487a-3p	1.56386	0.721306	1.66085	0.615096	0.691945		0.706643	1.77625	0.384995	0.947364	1.42982
chi-miR-487a-5p	0.050447	0	0.0553616	0	0		0	0.0522426	0	0	0
chi-miR-487b-3p	11.5524	13.4987	15.7227	13.8676	13.5506		8.89193	14.0533	14.0248	9.94732	15.6751
chi-miR-487b-5p	0	0	0	0	0		0	0	0.219997	0.0592102	0
chi-miR-490	93.8818	122.158	35.7636	119.161	101.197		36.2743	73.8188	53.0742	138.315	87.5898
chi-miR-491-3p	0.50447	0.309131	0.276808	0.279589	0.115324		0.824417	0.156728	0.164998	0.473682	0.794345
chi-miR-491-5p	1.51341	2.06087	1.10723	1.45386	1.09558		1.3544	0.835881	1.09998	0.769733	1.90643
chi-miR-493-3p	69.0115	26.6368	58.2404	28.574	28.6581		29.5024	59.9745	44.1094	22.7959	78.2695
chi-miR-493-5p	9.58493	5.51284	8.08279	7.43707	7.6114		6.772	7.62742	9.73486	5.98023	9.42623
chi-miR-494	41.9719	22.515	47.8878	25.9459	26.6399		25.9691	35.5772	32.8895	13.3815	24.6776
chi-miR-495-3p	65.2279	37.0442	53.7561	50.6056	40.9401		33.9778	68.0721	48.0143	28.3617	64.1831
chi-miR-496-3p	0	0.0515218	0.0553616	0.111836	0		0	0.0522426	0.219997	0.11842	0.158869
chi-miR-496-5p	0	0	0	0	0		0.0588869	0	0.0549992	0.0592102	0
chi-miR-497-5p	184.333	217.319	190.665	234.407	177.426		230.425	173.863	111.593	140.21	159.716
chi-miR-499-3p	0.050447	0.0515218	0	0	0.0576621		0	0	0.0549992	0	0
chi-miR-499-5p	19.7752	15.5081	17.7711	17.2786	11.7054		14.3684	19.9567	10.0099	12.967	19.1172
chi-miR-500-3p	46.5121	37.8686	32.0544	38.0241	27.9085		31.2101	39.9133	55.8792	29.7235	69.5317
chi-miR-500-5p	22.0958	11.4894	11.2938	19.2357	11.9937		14.4862	12.486	13.4198	6.98681	17.2638
chi-miR-502a	0.302682	0.206087	0.221446	0.335507	0.28831		0	0.261213	0.329995	0	0.264782
chi-miR-502b-3p	0.756705	0.978915	0.442893	0.50326	0.403635		0.412209	0.783639	0.384995	0.296051	1.218
chi-miR-502b-5p	2.67369	2.26696	1.05187	1.73345	3.17142		3.41544	2.0897	2.47496	1.00657	2.5419
chi-miR-504	37.129	31.1192	37.2583	41.7706	22.3729		28.2657	34.8458	27.0046	22.7367	35.9044
chi-miR-505-3p	7.06258	7.26458	6.75411	10.0093	5.30491		7.41975	6.06014	6.26991	7.40128	7.25502
chi-miR-532-3p	10.3416	11.1802	8.52568	11.7987	7.09244		8.1264	8.04536	8.90987	7.63812	15.0926
chi-miR-532-5p	2490.21	1692.9	1718.81	1987.21	1430.02		1511.57	1741.14	2144.03	1472.74	2876.69
chi-miR-542-3p	231.602	227.16	263.632	128.667	133.603		253.273	304.888	159.443	159.512	266.264
chi-miR-542-5p	4.59068	4.07023	5.37007	3.69057	3.92102		5.59426	4.38838	3.07996	3.61182	5.13676
chi-miR-543-3p	20.0779	13.1381	21.8125	16.4958	10.0332		8.71527	21.7329	15.5648	11.6644	22.3476
chi-miR-543-5p	0.353129	0	0.276808	0	0		0	0.20897	0.219997	0	0.317738
chi-miR-544-5p	0.605364	0.412175	0.719701	0.391425	0.518959		0.353322	0.888124	0.329995	0.236841	0.529563
chi-miR-545-3p	0.050447	0.103044	0	0	0		0.0588869	0.0522426	0	0.0592102	0
chi-miR-545-5p	0	0	0	0	0		0	0.0522426	0	0	0
chi-miR-582-5p	3.07727	4.07023	2.21446	4.97668	3.11375		4.18097	2.4554	2.85996	1.89473	2.48895
chi-miR-592	14.9828	9.11937	13.5636	6.48646	6.45816		8.71527	21.9419	14.2998	4.08551	13.9275
chi-miR-628-5p	1.00894	1.75174	1.88229	1.73345	1.09558		1.53106	1.56728	1.04499	1.36184	0.370694
chi-miR-655	7.06258	6.02806	8.47032	7.99625	7.09244		5.53537	6.3736	8.79988	4.85524	6.83137
chi-miR-656	0.554917	0.463697	0.664339	0.111836	0.115324		0.353322	0.522426	0.164998	0.473682	0.370694
chi-miR-660	209.708	134.317	135.581	153.215	130.028		126.607	145.339	196.457	113.98	178.728
chi-miR-665	0.252235	0.56674	0.498254	0.335507	0.115324		0.647756	0.522426	0.164998	0.532892	1.74756
chi-miR-671-3p	1.10983	1.59718	1.93766	1.90121	1.38389		1.53106	1.46279	3.02496	1.48026	2.96555
chi-miR-671-5p	1.81609	1.23652	1.10723	1.5657	1.03792		1.76661	1.56728	1.64998	0.473682	1.16504
chi-miR-7-3p	10.1398	9.78915	8.91322	12.3019	7.1501		8.77415	6.16463	5.38992	6.03944	5.66633
chi-miR-7-5p	947.293	500.586	802.632	736.997	573.507		409.853	882.116	517.488	231.63	421.797
chi-miR-708-3p	251.831	169.61	230.747	184.473	148.884		167.298	228.352	186.777	140.683	312.813
chi-miR-708-5p	64.9253	44.6179	72.8005	41.3792	39.0372		36.0388	51.8769	37.6745	27.592	47.1311
chi-miR-758	6.40677	2.37001	5.70224	2.29263	2.94077		2.59102	8.20209	3.40995	2.3092	6.6725
chi-miR-767	0.50447	0.56674	1.55012	1.00652	0.807269		0.412209	0.365698	2.52996	1.83552	3.65399
chi-miR-873-3p	0	0	0.0553616	0	0		0.176661	0	0.0549992	0	0.105913
chi-miR-873-5p	0.554917	0.56674	0.775062	0.167753	0.345973		1.00108	0.261213	0.164998	0.532892	0.58252
chi-miR-874-3p	8.87867	6.69784	9.41147	12.4697	7.49607		10.7763	6.63481	8.57988	5.38813	10.3265
chi-miR-874-5p	0.403576	0.360653	0.276808	0.726931	0.28831		0.117774	0.365698	0.384995	0.236841	0.794345
chi-miR-876-3p	0	0.0515218	0.110723	0.111836	0		0	0	0	0.0592102	0.105913
chi-miR-876-5p	0	0	0.110723	0	0		0.235548	0	0	0	0
chi-miR-877-3p	0	0	0.0553616	0	0		0	0.104485	0	0	0.0529563
chi-miR-877-5p	2.77458	2.47305	3.81995	1.06244	1.2109		3.00323	4.38838	1.09998	2.72367	3.54807
chi-miR-9-3p	21.6418	22.515	32.0544	23.15	21.7386		14.3095	13.0606	8.30488	11.6052	9.74396
chi-miR-9-5p	2511.7	2358.82	2979.73	2682.15	2427.11		1447.74	1357.21	1031.68	1573.27	1251.78
chi-miR-92a-3p	268.428	341.229	243.757	528.703	225.17		328	248.466	254.426	293.031	390.712
chi-miR-92a-5p	0.50447	0.206087	1.21795	0.782849	0.634283		0.471095	0.313456	0.439994	0.236841	0.105913
chi-miR-93-3p	0.807152	0.927393	0.885785	0.447342	0.461297		1.29551	0.470183	0.549992	0.828943	1.27095
chi-miR-93-5p	330.529	382.292	341.692	483.689	337.9		434.35	280.908	188.867	231.749	228.295
chi-miR-96	7.71839	6.38871	11.6259	10.233	10.0332		12.6607	8.56779	1.04499	3.19735	5.93111
chi-miR-98-3p	0	0	0	0.223671	0		0	0.156728	0	0.11842	0.0529563
chi-miR-98-5p	172.024	152.093	204.893	183.41	145.481		175.424	182.013	136.343	118.835	128.79
chi-miR-99a-3p	33.749	25.3488	22.9197	42.3857	31.4258		32.1523	18.7028	17.2148	15.3354	17.7933
chi-miR-99a-5p	35201.6	36151.6	31332.1	43557.8	34228.9		23219.1	26653.4	28674	33642.2	41025.6
chi-miR-99b-3p	24.4668	29.9857	38.4763	31.8172	24.91		28.148	30.9276	29.6996	37.5393	45.9131
chi-miR-99b-5p	975.947	1331.02	1349.99	1603.16	1069.52		1396.03	1183.24	1534.81	1298.18	1580.11
novel_10	51.1532	35.0349	37.3137	49.8787	37.8263		36.1566	41.4806	35.3645	24.3354	39.7702
novel_100	26.182	14.5807	27.0718	19.1239	14.9921		19.1971	26.8004	16.1698	8.46706	13.398
novel_103	9.38314	14.7868	13.9511	17.8937	9.11061		10.8352	9.40367	10.4499	13.2039	14.2453
novel_105	8.62643	5.71893	16.6638	1.90121	3.45973		4.47541	12.9562	4.23494	3.84866	8.84371
novel_108	16.7988	13.7563	16.996	26.2254	14.1272		15.4873	10.1873	13.4748	4.38156	7.99641
novel_112	5.14559	7.26458	5.81297	5.47994	5.0166		5.24094	5.01529	11.0548	7.81575	8.47301
novel_117	29.9655	6.69784	9.30075	17.0549	3.22908		7.59641	7.36621	2.58496	3.37498	3.97172
novel_119	5.85185	7.93436	8.19351	7.77257	6.51582		8.1264	10.7097	8.57988	8.17101	13.292
novel_124	6.659	5.77045	6.47731	5.53586	4.90128		7.77307	6.42584	6.54491	5.8026	4.55424
novel_126	9.53448	7.52219	8.3596	8.49951	8.07269		6.53645	8.98573	6.8199	7.22365	8.20823
novel_133	4.03576	3.40044	10.1312	3.24323	2.36415		3.65099	8.62003	20.6797	3.07893	6.77841
novel_134	6.20498	6.07958	6.31122	8.83501	5.82387		7.89085	5.48547	3.68495	4.0263	3.60103
novel_135	5.0447	7.21306	5.81297	9.1146	4.90128		6.65422	6.32135	6.7099	7.28286	7.73162
novel_136	5.8014	5.6674	4.70573	3.35507	4.38232		7.47864	6.32135	5.44492	3.07893	7.41389
novel_139	5.95274	3.14283	6.80947	2.57222	4.49764		6.3009	4.28389	1.97997	2.9013	3.7599
novel_158	2.37101	4.68849	4.20748	3.24323	1.90285		6.53645	5.17202	4.94993	3.96708	4.6072
novel_159	3.68263	2.16392	4.3182	2.73997	2.99843		1.29551	3.65698	1.04499	1.89473	3.91877
novel_16	787.124	902.405	674.415	993.268	681.797		769.888	767.391	922.227	519.274	827.443
novel_160	2.16922	2.93675	1.21795	2.01304	2.36415		1.47217	1.56728	2.03497	1.59868	3.3892
novel_161	1.86654	2.62761	1.71621	2.06896	2.19116		1.88438	1.04485	1.92497	2.24999	3.33625
novel_163	1.16028	0.875871	2.26982	1.17427	0.634283		1.00108	0.835881	1.15498	1.30262	0.953214
novel_169	0.353129	1.08196	2.38055	0.950603	0.807269		0.176661	0.783639	0.384995	0.11842	1.27095
novel_176	0	0	0.0553616	0.0559178	0.0576621		0	0.0522426	0	0	0.105913
novel_179	0.302682	0.360653	0.33217	0.838767	0.0576621		1.88438	2.97783	1.31998	0.11842	1.00617
novel_181	0	0	0	0.0559178	0		0	0	0	0.0592102	0
novel_183	1.66475	0.978915	2.21446	2.18079	1.49921		2.35548	1.67176	1.31998	1.24341	1.48278
novel_184	1.05939	0.978915	1.93766	0.894685	0.518959		1.53106	1.88073	0.824988	0.414472	1.00617
novel_185	0.353129	0.515218	0.553616	0.279589	0.230648		0.353322	0.20897	0.329995	0.888153	0.847301
novel_186	1.56386	1.08196	1.49476	1.00652	0.691945		1.11885	2.03746	1.20998	0.473682	2.43599
novel_187	0.655811	0.360653	0.775062	0.950603	0.172986		0.412209	0.20897	0.934987	0.296051	0.476607
novel_189	0.908046	0.721306	4.59501	1.28611	0.576621		1.29551	4.49286	2.25497	1.36184	4.39538
novel_190	0.50447	0.721306	0.608977	0.671014	0.461297		0.824417	0.417941	0.384995	0.532892	0.317738
novel_191	0.454023	0.206087	0.498254	0.279589	0.634283		0.294435	0.835881	0.274996	0.296051	0.158869
novel_192	0.403576	0.360653	1.99302	1.50978	0.634283		0.529982	0.417941	0.824988	0.947364	0.58252
novel_193	1.7152	0.721306	1.88229	0.726931	1.44155		0.588869	1.56728	1.31998	1.12499	0.794345
novel_194	0.403576	0.360653	0.775062	0.335507	0.172986		1.47217	2.61213	0.109998	0.296051	0
novel_196	0.151341	0.463697	0.553616	0.279589	0.28831		0.294435	0.417941	0.329995	0.355261	0.317738
novel_197	1.36207	1.03044	0.608977	1.06244	0.634283		1.05996	1.61952	1.09998	0.592102	1.42982
novel_200	0.353129	0.412175	0.885785	0.279589	0.461297		0.412209	1.14934	0.604991	0.592102	1.16504
novel_202	0.100894	0.309131	1.27332	0.167753	0.230648		0.235548	0.313456	0	0.236841	0.741389
novel_204	0.050447	0.0515218	0.110723	0.111836	0.0576621		0.117774	0.156728	0.219997	0.0592102	0.0529563
novel_205	0.201788	0.103044	0.553616	0.559178	0.634283		0.706643	0.261213	0.219997	0.236841	0.741389
novel_206	0.050447	0.412175	0.166085	0.335507	0.172986		0.647756	0.156728	0.0549992	0.236841	0.317738
novel_207	0.706258	1.33957	1.27332	1.06244	0.807269		0.76553	1.25382	0.934987	0.355261	1.00617
novel_212	0.706258	0.82435	0.664339	1.17427	0.749607		1.3544	0.679154	0.109998	0.177631	0.370694
novel_213	1.21073	0.463697	1.32868	0.559178	0.518959		0.76553	1.20158	0.989986	0.710523	1.00617
novel_214	1.31162	0.772828	0.885785	0.894685	0.980256		0.294435	0.731396	0.384995	0.473682	0.688432
novel_218	0.655811	0.360653	0.33217	0.279589	0.172986		0.235548	0.261213	0.109998	0.236841	0.211825
novel_219	1.00894	0.82435	1.21795	0.894685	0.807269		0.883304	0.835881	0.549992	0.947364	0.688432
novel_223	0.050447	0.0515218	0.0553616	0	0		0.117774	0.0522426	0	0	0
novel_225	1.00894	1.33957	0.664339	1.11836	1.49921		0.706643	1.14934	0.934987	0.414472	0.688432
novel_226	0.201788	0.206087	0.110723	0.279589	0.115324		0.235548	0.417941	0.439994	0.177631	0.529563
novel_229	0.454023	0.515218	0.719701	0.782849	0.749607		0.353322	1.14934	0.439994	0.769733	0.476607
novel_230	0.50447	0.412175	0.387531	0.559178	0.115324		0.471095	0.261213	0.219997	0.414472	0.264782
novel_232	0.50447	0.56674	0.664339	0.894685	1.15324		1.00108	0.522426	1.15498	0.296051	0.476607
novel_233	0.151341	0.463697	0.221446	0.223671	0.345973		0.235548	0.20897	0.494993	0.651312	0.688432
novel_234	0.50447	0.412175	0.276808	1.00652	0.461297		0.353322	0.156728	0.439994	0.414472	0
novel_235	0.151341	0.257609	0.276808	0.447342	0.28831		0.176661	0.104485	0.384995	0.236841	0.317738
novel_236	0.050447	0	0	0	0.0576621		0	0	0.109998	0	0
novel_237	0.605364	0.463697	0.608977	1.00652	0.691945		0.706643	0.470183	0.824988	0.473682	0.794345
novel_238	0	0	0	0	0		0	0	0.109998	0	0
novel_241	0.403576	0.257609	0.442893	0.726931	0.28831		0.235548	0.731396	0.494993	0.177631	0.370694
novel_242	0.554917	0.360653	0.33217	0.782849	0.28831		0.471095	0.20897	0.109998	0.177631	0.317738
novel_243	0	0	0	0	0		0	0	0	0.0592102	0
novel_244	0.151341	0.257609	0.0553616	0.0559178	0		0.588869	0.417941	0	0.355261	0.423651
novel_245	0.252235	0.360653	0.387531	0.0559178	0.403635		0.176661	0.20897	0.0549992	0.0592102	0.158869
novel_246	0.857599	0.257609	0.276808	0.223671	0.345973		0.529982	0.417941	0.439994	0.177631	0.317738
novel_247	0.252235	0.721306	0.33217	0.726931	0.807269		0.647756	0.679154	0.274996	0.236841	0.529563
novel_249	0.100894	0.412175	0.387531	1.00652	0.172986		0.471095	0.20897	0.274996	0.473682	0.635476
novel_251	0.252235	0.875871	0.664339	0.950603	0.749607		0.706643	0.731396	0.439994	0.592102	0.529563
novel_253	0.100894	0.0515218	0	0	0		0	0	0	0	0
novel_256	0	0	0.0553616	0	0		0	0	0	0	0
novel_258	0	0	0	0	0		0	0.0522426	0.109998	1.95394	0.158869
novel_261	0	0.154566	0	0	0		0.0588869	0.104485	0.109998	0	0
novel_264	0.151341	0.360653	0.276808	0.167753	0.172986		0.353322	0.156728	0.109998	0.177631	0.211825
novel_265	0.151341	0.0515218	0.553616	0	0.345973		0	0.0522426	0.109998	0	0.158869
novel_271	0.353129	0.154566	0.276808	0.167753	0		0.117774	0.20897	0.164998	0.11842	0.158869
novel_272	0.100894	0.103044	0.221446	0.0559178	0		0.235548	0.104485	0.384995	0.0592102	0.105913
novel_273	0	0.0515218	0.110723	0.167753	0.0576621		0.0588869	0	0.0549992	0.0592102	0.105913
novel_275	0.252235	0.257609	0.0553616	0	0.115324		0.412209	0.261213	0.109998	0.11842	0.529563
novel_276	0.201788	0.0515218	0.33217	0.391425	0.172986		0.235548	0.104485	0.0549992	0.296051	0.105913
novel_277	0.050447	0.103044	0.110723	0.167753	0.28831		0.176661	0.20897	0	0.177631	0.105913
novel_278	0.252235	0.103044	0.276808	0.223671	0.115324		0.235548	0.104485	0.274996	0.177631	0.0529563
novel_281	0	0	0	0	0		0	0	0.0549992	0	0
novel_283	0.100894	0.103044	0.110723	0.0559178	0.230648		0.471095	0.104485	0.109998	0.11842	0.211825
novel_285	0.201788	0	0.33217	0.0559178	0.230648		0.412209	0.470183	0.109998	0	0.317738
novel_286	0.100894	0.103044	0	0.223671	0.230648		0	0.104485	0.164998	0.177631	0.264782
novel_287	0.050447	0	0	0.0559178	0		0	0	0	0	0
novel_290	0.201788	0.0515218	0.110723	0.111836	0.0576621		0.176661	0.365698	0.164998	0.11842	0.423651
novel_292	0.100894	0.309131	0.33217	0.167753	0.115324		0.117774	0.313456	0.219997	0.11842	0.529563
novel_293	0.050447	0	0.0553616	0.167753	0.0576621		0	0.0522426	0.109998	0	0.0529563
novel_295	0.151341	0.103044	0.0553616	0	0.115324		0.117774	0	0.164998	0.11842	0
novel_296	0.050447	0.0515218	0.0553616	0	0.0576621		0.117774	0	0	0.0592102	0.0529563
novel_298	0.100894	0.206087	0.387531	0.0559178	0		0.294435	0	0.274996	0.0592102	0.0529563
novel_299	0.151341	0.0515218	0	0.0559178	0.115324		0.117774	0.0522426	0.219997	0	0.0529563
novel_301	0.100894	0.206087	0.166085	0.0559178	0.0576621		0	0.20897	0.219997	0.11842	0.211825
novel_303	0.100894	0.154566	0.0553616	0.0559178	0		0.117774	0.0522426	0.0549992	0	0
novel_304	0.100894	0	0.166085	0.223671	0.0576621		0	0.0522426	0.109998	0	0.105913
novel_306	0	0.0515218	0.0553616	0.0559178	0		0	0.261213	0.384995	0.177631	0.264782
novel_307	0.252235	0	0.0553616	0	0.0576621		0	0.20897	0	0	0.0529563
novel_308	0	0	0	0	0		0.0588869	0	0	0	0
novel_309	0	0.103044	0.110723	0.111836	0		1.29551	0.0522426	0	0.0592102	0
novel_312	0.100894	0.154566	0	0.0559178	0		0.0588869	0.156728	0.0549992	0	0
novel_313	0.100894	0.56674	0.0553616	0	0.172986		0	0.417941	0.0549992	0.11842	0.264782
novel_315	0	0.103044	0.166085	0.167753	0		0.0588869	0.104485	0.274996	0	0.264782
novel_316	0	0.103044	0	0.0559178	0		0	0	0	0.236841	0.105913
novel_317	0.100894	0.103044	0.0553616	0.0559178	0.0576621		0.0588869	0	0.0549992	0.0592102	0.0529563
novel_320	0	0	0	0.0559178	0		0	0	0	0	0
novel_321	0.050447	0.103044	0.0553616	0.279589	0		0	0.20897	0.109998	0	0.105913
novel_322	0	0.0515218	0.276808	0.223671	0.172986		0.117774	0.104485	0	0.177631	0.211825
novel_323	0.201788	0.154566	0.276808	0.167753	0.115324		0.117774	0.104485	0.0549992	0.0592102	0.211825
novel_325	0.100894	0.0515218	0	0.0559178	0.0576621		0.0588869	0.20897	0.109998	0.0592102	0.211825
novel_326	0	0.0515218	0.110723	0.0559178	0		0.0588869	0.104485	0.0549992	0.236841	0.105913
novel_327	0	0.0515218	0	0	0		0	0	0	0	0
novel_328	0.050447	0.103044	0.110723	0.167753	0.115324		0.0588869	0	0	0.177631	0.264782
novel_329	0	0	0	0	0		0.0588869	0.104485	0	0.0592102	0
novel_331	0.151341	0.0515218	0	0.167753	0		0.235548	0.0522426	0	0.0592102	0.264782
novel_333	0.050447	0.206087	0.0553616	0.111836	0		0.0588869	0	0.164998	0.0592102	0.0529563
novel_336	0	0	0	0.0559178	0.115324		0.412209	0.20897	0.0549992	0.177631	0.105913
novel_337	0.100894	0.0515218	0.0553616	0.111836	0.0576621		0	0.0522426	0.164998	0	0
novel_338	0.100894	0.0515218	0	0	0		0	0	0	0.0592102	0
novel_34	5.0447	2.37001	5.0379	5.36811	3.57505		4.00431	5.32874	3.35495	3.37498	2.9126
novel_340	0.100894	0.0515218	0	0.0559178	0.115324		0.0588869	0.0522426	0	0	0.0529563
novel_341	0	0.154566	0	0	0.0576621		0	0	0.0549992	0	0.0529563
novel_342	0.050447	0.103044	0.110723	0.0559178	0		0.0588869	0	0.0549992	0.11842	0.0529563
novel_343	0	0	0.166085	0	0		0.0588869	0.20897	0	0	0
novel_344	0.050447	0	0.0553616	0	0.115324		0	0.0522426	0.109998	0	0.158869
novel_345	0.050447	0.0515218	0.0553616	0.0559178	0		0.0588869	0.104485	0.0549992	0	0.0529563
novel_346	0	0	0.0553616	0.111836	0		0	0	0	0	0
novel_348	0	0	0	0	0		0	0	0	0	0.211825
novel_349	0	0.103044	0	0	0		0	0	0	0	0
novel_350	0.100894	0.0515218	0.0553616	0	0		0	0.0522426	0	0	0
novel_351	0.050447	0	0.221446	0.0559178	0.0576621		0	0.104485	0.274996	0.0592102	0
novel_352	0	0.0515218	0.0553616	0	0.0576621		0.176661	0.104485	0.0549992	0	0.105913
novel_353	0.050447	0.103044	0	0.0559178	0		0.0588869	0	0.109998	0.11842	0
novel_354	0.050447	0	0	0.0559178	0		0	0	0	0	0.264782
novel_356	0.100894	0	0	0	0.172986		0.0588869	0	0	0.11842	0
novel_357	0	0.0515218	0.0553616	0.223671	0		0.0588869	0.104485	0	0	0
novel_358	0.252235	0.0515218	0	0	0		0	0	0	0	0.0529563
novel_359	0	0	0	0	0		0	0	0	0	0
novel_360	0	0	0	0	0		0	0.0522426	0	0.0592102	0
novel_361	0.050447	0.103044	0	0.0559178	0.0576621		0	0.0522426	0.0549992	0.0592102	0.0529563
novel_362	0	0	0	0	0.0576621		0.0588869	0.0522426	0	0	0.0529563
novel_364	0	0	0.276808	0	0		0	0	0	0.0592102	0
novel_365	0	0	0	0	0		0	0	0	0.0592102	0
novel_366	0	0	0	0	0		0.176661	0	0	0.11842	0
novel_369	0	0	0	0	0		0	0.0522426	0	0.0592102	0.0529563
novel_371	0.050447	0.103044	0	0.0559178	0.0576621		0.0588869	0	0.0549992	0	0
novel_373	0	0.0515218	0	0	0		0	0	0.0549992	0	0.0529563
novel_374	0	0	0	0	0		0	0	0	0.177631	0
novel_375	0.050447	0.154566	0	0	0		0	0.156728	0	0	0.158869
novel_376	0	0	0	0	0		0	0	0.164998	0	0
novel_377	0	0	0	0	0		0	0.0522426	0	0	0
novel_378	0	0	0	0.0559178	0		0	0	0	0	0
novel_380	0	0	0	0	0		0	0	0	0	0
novel_381	0	0	0	0	0		0	0.0522426	0.0549992	0	0
novel_382	0	0	0	0.0559178	0		0.0588869	0	0.109998	0	0.0529563
novel_383	0.050447	0	0.0553616	0	0		0	0	0	0.0592102	0
novel_384	0	0.0515218	0	0.0559178	0		0.117774	0	0	0	0
novel_385	0	0	0	0	0		0	0	0	0	0
novel_387	0	0.0515218	0	0.279589	0		0	0	0	0	0.211825
novel_388	0.050447	0	0	0	0		0	0	0	0	0.105913
novel_39	232.107	261.37	256.103	333.773	214.33		248.267	202.91	225.662	204.749	343.316
novel_390	0.050447	0	0	0	0		0.117774	0	0	0.0592102	0.0529563
novel_391	0	0	0	0	0		0	0	0	0	0
novel_392	0	0	0	0	0		0	0	0	0	0
novel_393	0	0	0	0	0.0576621		0	0	0	0	0
novel_395	0	0	0	0	0		0	0.104485	0	0	0
novel_396	0	0.103044	0.166085	0	0.172986		0	0	0	0	0
novel_397	0	0	0	0	0		0	0	0	0	0
novel_398	0	0	0	0	0		0.117774	0	0	0.0592102	0
novel_399	0	0	0	0	0.0576621		0	0	0	0	0
novel_4	0.201788	0.0515218	0.166085	0.391425	0.230648		0.176661	0.0522426	0.219997	0	0.0529563
novel_401	0	0	0	0	0		0	0	0	0	0
novel_402	0	0	0	0	0		0	0	0	0	0.0529563
novel_403	0.050447	0	0	0	0		0	0	0.0549992	0	0.317738
novel_404	0.302682	0	0	0	0		0	0	0	0	0
novel_406	0	0	0	0	0		0.235548	0.0522426	0	0	0
novel_407	0	0	0.0553616	0	0		0	0	0	0	0
novel_409	0	0	0.166085	0	0		0	0	0	0	0
novel_41	110.983	146.631	124.176	206.84	129.451		196.859	145.809	183.257	150.098	183.917
novel_410	0	0	0	0	0		0	0	0	0	0
novel_411	0	0	0	0	0		0	0	0	0	0
novel_413	0	0	0	0	0		0	0	0	0	0
novel_414	0.050447	0.206087	0.0553616	0.447342	0.0576621		0.176661	0	0.0549992	0	0
novel_415	0.201788	0.0515218	0.0553616	0	0		0.235548	0.156728	0	0.0592102	0
novel_416	0	0	0	0	0		0	0	0	0	0
novel_417	0.100894	0	0.0553616	0	0		0.235548	0	0	0.11842	0
novel_418	0.050447	0	0	0.0559178	0		0	0.0522426	0.164998	0.11842	0.0529563
novel_42	240.531	244.162	296.351	370.344	228.111		291.549	243.346	238.972	214.637	259.857
novel_420	3.58174	4.37936	4.26284	5.20036	3.86336		3.82765	2.87334	2.96996	3.67103	7.25502
novel_421	0	0	0.166085	0	0.0576621		0	0	0	0.0592102	0.211825
novel_422	0	0	0.110723	0	0		0.0588869	0	0.0549992	0.11842	0.0529563
novel_424	0.050447	0	0	0	0		0	0.261213	0	0	0.105913
novel_425	0.050447	0.103044	0.110723	0.167753	0.115324		0	0	0.109998	0.177631	0.105913
novel_427	0	0	0.0553616	0.0559178	0		0	0	0	0	0
novel_428	0	0.103044	0.0553616	0.0559178	0		0	0	0	0	0.105913
novel_430	0.050447	0	0.110723	0	0.115324		0	0.0522426	0	0.0592102	0
novel_431	0.050447	0.0515218	0.0553616	0.0559178	0		0	0	0.109998	0.0592102	0
novel_432	0.100894	0.257609	0.276808	0.111836	0		0.294435	0.0522426	0.164998	0.11842	0.105913
novel_433	0	0	0	0	0		0	0	0	0	0
novel_434	85.1041	87.3295	98.6543	119.273	82.6875		94.6902	87.5063	83.7638	79.2825	100.458
novel_435	0	0	0.0553616	0.111836	0.0576621		0.176661	0.0522426	0.109998	0	0.105913
novel_436	0	0.103044	0.166085	0	0.172986		0.0588869	0	0	0.11842	0.105913
novel_437	0.554917	0.360653	3.21097	1.06244	0.345973		0.529982	1.20158	1.31998	1.42105	3.12442
novel_438	0.151341	0.154566	0	0.111836	0		0.176661	0.20897	0.0549992	0.177631	0.105913
novel_439	0.353129	0.875871	0.608977	0.894685	0.634283		0.294435	0.365698	0.659991	1.30262	1.64165
novel_440	0	0	0.110723	0.0559178	0.230648		0.117774	0.0522426	0.219997	0.11842	0.0529563
novel_441	0.252235	0	0.0553616	0.167753	0.0576621		0.117774	0.0522426	0.219997	0	0.105913
novel_442	0	0.0515218	0	0	0.115324		0	0.0522426	0.0549992	0	0.0529563
novel_443	2.4719	0.82435	1.16259	1.17427	1.09558		0.883304	1.35831	0.71499	1.1842	1.05913
novel_444	0.100894	0.206087	0.276808	0.0559178	0.115324		0.235548	0.20897	0.109998	0.0592102	0.158869
novel_445	0.050447	0	0.0553616	0.111836	0.0576621		0.117774	0.0522426	0.109998	0	0.158869
novel_448	0	0	0	0	0.0576621		0	0.0522426	0	0	0
novel_449	0.252235	0.463697	0.221446	0.894685	0.403635		0.647756	0.261213	0.549992	0.236841	0.688432
novel_450	0	0.103044	0.0553616	0	0.0576621		0	0.156728	0	0	0
novel_451	0	0.0515218	0	0	0		0	0	0	0	0.0529563
novel_452	0	0	0	0	0		0	0.0522426	0.164998	0	0
novel_453	0.151341	0.103044	0.110723	0.167753	0.230648		0.117774	0.20897	0.109998	0.296051	0.105913
novel_454	0.201788	0.103044	0	0.335507	0.345973		0.412209	0	0.219997	0.236841	0.105913
novel_455	0.050447	0.103044	0	0	0		0	0	0	0	0.0529563
novel_457	1.6143	1.90631	1.10723	1.39795	0.518959		1.3544	1.41055	0.879988	1.30262	1.32391
novel_46	188.571	98.4583	146.93	62.5161	76.4023		124.723	150.772	41.1394	63.651	112.638
novel_460	0	0.0515218	0	0.0559178	0		0.0588869	0	0	0.0592102	0.0529563
novel_461	0.151341	0.154566	0.166085	0.167753	0.115324		0	0.0522426	0.109998	0.0592102	0.423651
novel_462	0.050447	0.103044	0	0.0559178	0		0	0.104485	0.0549992	0.0592102	0.264782
novel_463	0.151341	0.618262	0.553616	0.782849	0.115324		0.471095	0.104485	0.824988	0.236841	0.317738
novel_464	0.050447	0	0	0.0559178	0		0.0588869	0.104485	0.0549992	0	0
novel_465	0.050447	0.0515218	0.0553616	0	0.0576621		0	0	0	0.11842	0
novel_472	0.252235	0.257609	0.110723	0.50326	0.115324		0.235548	0.104485	0.109998	0.236841	0.0529563
novel_473	0	0	0.221446	0	0		0	0	0.109998	0	0
novel_474	0.050447	0	0.0553616	0	0		0	0	0	0	0.211825
novel_475	0.908046	0.772828	0.553616	1.00652	0.749607		0.647756	0.835881	0.769989	0.296051	0.847301
novel_477	0	0.0515218	0	0.0559178	0.0576621		0	0.0522426	0	0	0.105913
novel_478	0	0	0.0553616	0	0.0576621		0	0.0522426	0	0	0
novel_479	0	0.0515218	0	0.111836	0.0576621		0.235548	0.261213	0.0549992	0	0.158869
novel_481	0.252235	0.309131	0	0.167753	0.0576621		0.0588869	0.104485	0.274996	0.355261	0.158869
novel_483	0.050447	0.0515218	0.276808	0.279589	0.172986		0.0588869	0.104485	0.164998	0.296051	0.105913
novel_484	0.201788	0.206087	0.33217	0.279589	0.230648		0.117774	0.365698	0.329995	0.532892	0.0529563
novel_486	0.100894	0	0	0	0		0	0	0.0549992	0	0
novel_487	1.10983	0.154566	0.387531	0.279589	0.172986		0.529982	0.20897	0.274996	0.11842	0.423651
novel_488	0	0	0	0	0		0	0	0	0.11842	0
novel_489	0	0	0	0	0		0	0	0	0	0
novel_491	0	0.103044	0	0	0		0.412209	0.0522426	0	0	0
novel_494	0.100894	0.0515218	0	0	0		0	0	0.109998	0.0592102	0.0529563
novel_495	0.050447	0	0	0	0		0	0	0	0	0
novel_496	0.050447	0.154566	0.110723	0.111836	0.115324		0	0	0	0	0.158869
novel_498	0	0	0.830424	0	0.0576621		0.0588869	0	0	0	0
novel_499	0	0.0515218	0.0553616	0	0.0576621		0	0.261213	0.0549992	0	0.105913
novel_502	0.100894	0	0.0553616	0	0		0.0588869	0	0.109998	0	0.105913
novel_503	0.50447	0.721306	0.830424	0.447342	0.345973		0.824417	0.731396	0.769989	0.473682	0.794345
novel_505	0	0	0.0553616	0	0		0.0588869	0	0	0	0.105913
novel_509	2.42146	3.03979	3.54314	2.34855	2.07584		2.29659	4.07492	3.02496	2.19078	3.65399
novel_510	0.151341	0	0	0.0559178	0.230648		0.176661	0.104485	0	0	0.105913
novel_513	0.100894	0.0515218	0.166085	0	0		0	0	0.0549992	0	0.158869
novel_514	0	0	0	0	0		0	0	0	0	0
novel_515	0	0	0.110723	0	0.115324		0.117774	0.104485	0.109998	0	0.0529563
novel_517	0.151341	0	0.110723	0	0		0.117774	0.20897	0	0.473682	0
novel_518	0	0.154566	0.0553616	0.223671	0		0.0588869	0.0522426	0.109998	0	0.105913
novel_519	0.050447	0.0515218	0	0	0		0	0.20897	0	0	0.0529563
novel_520	0	0	0.0553616	0	0		0	0	0	0	0.264782
novel_522	0.151341	0.0515218	0	0.167753	0.345973		0.176661	0.20897	0.384995	0.177631	0
novel_523	0	0	0	0.391425	0		0.0588869	0.0522426	0	0	0.0529563
novel_524	0	0.0515218	0.33217	0.0559178	0.0576621		0	0	0	0.11842	0
novel_526	0	0	0	0	0		0	0.0522426	0	0	0
novel_528	1.10983	0.875871	1.32868	1.00652	0.518959		1.05996	1.25382	0.71499	0.355261	1.05913
novel_530	0.353129	0.103044	0.387531	0.0559178	0.0576621		0.0588869	0.365698	0.329995	0.0592102	0.158869
novel_533	0.353129	0	0.166085	0.167753	0.0576621		0.176661	0.0522426	0	0.0592102	0.0529563
novel_534	0	0	0	0	0		0	0	0	0	0
novel_535	0.100894	0.0515218	0.0553616	0	0.0576621		0.294435	0	0.0549992	0	0.264782
novel_536	0	0.103044	0	0.0559178	0		0.176661	0.104485	0.0549992	0.0592102	0.105913
novel_539	0.100894	0.103044	0	0.111836	0		0.0588869	0.104485	0	0	0.105913
novel_541	0	0.0515218	0	0	0		0	0	0.109998	0	0.0529563
novel_542	0	0	0	0	0		0	0	0	0	0.0529563
novel_543	0.100894	0	0	0.167753	0		0.0588869	0	0.164998	0	0.0529563
novel_544	0	0.257609	0.33217	0.279589	0.0576621		0.235548	0.261213	0.384995	0.177631	0.476607
novel_545	1.81609	1.6487	2.10374	1.78937	1.15324		1.05996	2.0897	1.92497	1.1842	1.90643
novel_546	0	0.154566	0.110723	0	0.115324		0	0	0	0	0
novel_547	1.81609	1.23652	1.93766	0.726931	1.03792		0.824417	1.25382	1.37498	1.00657	0.953214
novel_548	0.100894	0	0.166085	0	0		0.0588869	0	0.0549992	0	0
novel_549	0.908046	0.927393	1.32868	1.62162	1.32623		1.3544	1.25382	0.71499	1.42105	1.37686
novel_552	0	0	0	0	0		0	0	0	0	0
novel_553	0	0.0515218	0.221446	0.223671	0.230648		0	0.20897	0.109998	0.0592102	0.105913
novel_554	0.050447	0.257609	0.276808	0.335507	0.0576621		0.0588869	0.104485	0	0.177631	0.0529563
novel_557	0	0	0.0553616	0	0		0	0.104485	0	0	0.158869
novel_559	0	0	0	0	0		0.353322	0.0522426	0	0	0
novel_562	0	0.206087	0.0553616	0.167753	0		0.117774	0	0	0.11842	0
novel_564	0.100894	0.257609	0	0.111836	0		0.0588869	0	0.0549992	0	0
novel_565	0	0	0.166085	0.0559178	0		0	0	0	0	0.0529563
novel_568	0	0	0	0	0.0576621		0.117774	0	0	0.0592102	0
novel_570	0	0	0	0	0		0	0	0	0	0
novel_571	0	0	0.110723	0	0		0	0	0.109998	0	0.0529563
novel_574	0.151341	0.206087	0.110723	0.279589	0.230648		0.176661	0.104485	0.274996	0.296051	0.370694
novel_575	0	0	0.110723	0	0		0	0	0	0	0.0529563
novel_576	0	0	0	0.0559178	0		0.176661	0.0522426	0.109998	0	0.158869
novel_577	0	0	0	0	0.0576621		0	0	0.0549992	0.177631	0.105913
novel_578	0	0.0515218	0.0553616	0	0.115324		0	0	0	0	0.0529563
novel_579	0.050447	0	0	0	0		0	0	0.0549992	0	0
novel_581	0	0	0.166085	0.111836	0		0.117774	0.104485	0.219997	0	0.0529563
novel_589	0.050447	0.0515218	0.0553616	0.0559178	0		0.176661	0.0522426	0.0549992	0	0.0529563
novel_590	0.050447	0	0	0	0		0	0	0.0549992	0	0
novel_592	121.981	94.9032	146.708	111.221	95.7767		112.18	90.2752	82.8838	65.2497	102.682
novel_593	0	0	0	0	0		0	0	0	0	0
novel_595	0.050447	0.0515218	0.166085	0.0559178	0.0576621		0	0.156728	0.109998	0.0592102	0.0529563
novel_597	0	0	0.110723	0.0559178	0		0	0.0522426	0.0549992	0	0
novel_600	0	0	0.0553616	0	0		0	0	0	0	0
novel_603	0	0.0515218	0.0553616	0	0.0576621		0	0.104485	0	0	0
novel_605	0	0.103044	0	0.0559178	0		0	0.0522426	0	0	0
novel_606	0.050447	0.154566	0	0.0559178	0		0	0	0	0.0592102	0
novel_608	0	0.103044	0.110723	0.111836	0		0.235548	0	0	0.0592102	0
novel_609	0.050447	0.0515218	0	0.111836	0		0	0.104485	0.0549992	0	0
novel_610	0.050447	0	0	0	0.0576621		0	0.0522426	0.109998	0	0.211825
novel_611	0	0	0.166085	0	0		0	0	0	0.0592102	0
novel_612	0	0	0.0553616	0.111836	0		0.0588869	0	0.109998	0.0592102	0.158869
novel_615	0	0	0	0	0		0	0	0	0.0592102	0
novel_616	0.151341	0.206087	0.166085	0.223671	0.345973		0.353322	0.417941	0.219997	0.236841	0.105913
novel_619	0.706258	0.360653	1.05187	0.559178	0.230648		0.176661	0.626911	0.824988	0.532892	0.688432
novel_620	0.050447	0	0	0.0559178	0		0	0	0.0549992	0	0.0529563
novel_621	0.50447	0.257609	0.498254	0.559178	0.172986		0.294435	0.470183	0.659991	0.355261	0.741389
novel_622	0.050447	0	0.0553616	0	0.0576621		0.0588869	0.104485	0	0	0
novel_624	0	0	0.0553616	0	0		0	0	0	0	0
novel_625	0.050447	0.463697	0.387531	0.167753	0.115324		0	0.156728	0.109998	0	0.158869
novel_626	0	0.206087	0	0.111836	0		0	0.0522426	0.109998	0.0592102	0.0529563
novel_627	0	0.206087	0.221446	0.223671	0		1.88438	0.156728	0	0.0592102	0
novel_628	0.050447	0.103044	0	0.391425	0.0576621		0.176661	0.104485	0.109998	0.0592102	0.158869
novel_629	0.252235	0.103044	0	0.335507	0.172986		0.294435	0.313456	0.0549992	0.414472	0.688432
novel_630	0.100894	0	0	0	0		0	0.104485	0.219997	0	0.211825
novel_631	0	0.0515218	0	0	0		0.0588869	0.0522426	0	0	0
novel_632	0	0.0515218	0	0	0		0.0588869	0	0	0	0
novel_633	0.151341	0.103044	0.166085	0.111836	0.0576621		0.0588869	0.156728	0.164998	0.11842	0.211825
novel_634	0	0	0	0	0		0	0	0	0	0.0529563
novel_638	0	0	0	0	0		0.0588869	0.0522426	0	0	0
novel_639	0.050447	0.0515218	0.33217	0.167753	0		0.117774	0	0.0549992	0	0
novel_64	74.1571	71.9245	64.3855	101.267	56.7395		55.0004	53.4442	97.0736	80.9404	72.9738
novel_640	0	0	0	0	0		0	0.20897	0.0549992	0	0.0529563
novel_641	0.201788	0.103044	0.0553616	0	0		0	0	0.0549992	0	0
novel_642	0	0.0515218	0.0553616	0	0		0	0	0	0.0592102	0.105913
novel_649	0	0.0515218	0	0	0		0	0	0	0	0
novel_650	0	0	0	0.0559178	0		0.0588869	0	0.0549992	0.0592102	0.0529563
novel_651	0.100894	0.257609	0	0.111836	0		0.235548	0	0.164998	0.0592102	0
novel_655	0.151341	0.309131	0.33217	0.111836	0.28831		0.176661	0.261213	0	0.296051	0.423651
novel_656	0	0.0515218	0	0.0559178	0		0	0	0	0	0.158869
novel_657	0	0.0515218	0.0553616	0	0		0.117774	0	0	0	0.0529563
novel_66	53.0198	34.9318	54.4758	24.1565	31.6565		25.7925	49.7872	47.4093	30.2564	78.4813
novel_661	0.050447	0.103044	0	0.111836	0.0576621		0.0588869	0	0.329995	0	0.105913
novel_664	0.151341	0	0.0553616	0.167753	0.0576621		0.117774	0.104485	0.0549992	0.177631	0.158869
novel_665	0.302682	0.309131	0.166085	0.335507	0.230648		0.529982	0.20897	0.274996	0.296051	0.264782
novel_668	0.050447	0	0.110723	0	0		0	0.0522426	0	0.11842	0
novel_669	0	0	0	0.0559178	0		0	0	0.0549992	0.11842	0.0529563
novel_670	0	0.0515218	0	0	0		0	0.0522426	0.0549992	0	0
novel_671	0	0.0515218	0.110723	0.0559178	0		0.117774	0.156728	0.164998	0.11842	0.317738
novel_672	0.050447	0	0.110723	0.0559178	0		0	0	0	0.0592102	0.264782
novel_673	0	0.103044	0	0	0.0576621		0.117774	0.0522426	0.109998	0	0.0529563
novel_676	0.252235	0.515218	0.498254	0.223671	0.28831		0.176661	0.20897	0.164998	0.236841	0.158869
novel_677	0	0	0	0	0		0	0	0.0549992	0.0592102	0
novel_679	0	0.154566	0	0.0559178	0.115324		0	0	0	0	0
novel_680	0	0	0.110723	0	0		0	0	0	0	0
novel_683	0.050447	0.154566	0.0553616	0.0559178	0		0.176661	0.0522426	0	0	0.158869
novel_688	3.12771	0.772828	0.941147	3.35507	1.90285		1.17774	1.25382	1.97997	0.355261	1.05913
novel_689	0	0.0515218	0	0	0.0576621		0.0588869	0.104485	0	0.11842	0
novel_69	16.3448	16.0748	25.411	25.0512	14.4155		16.3706	23.5614	14.1898	16.046	19.7527
novel_691	0	0	0	0	0		0	0	0	0	0
novel_693	0.151341	0.0515218	0.110723	0.0559178	0		0	0.0522426	0.164998	0	0.105913
novel_694	0	0.206087	0	0	0.0576621		0.0588869	0	0	0	0.0529563
novel_697	0	0.0515218	0.110723	0.0559178	0.0576621		0.117774	0.0522426	0	0.0592102	0
novel_699	0	0	0	0	0		0	0	0	0.177631	0
novel_7	609.652	606	702.539	675.878	401.79		633.623	527.546	410.569	481.024	575.794
novel_700	0	0	0	0	0		0	0	0	0	0
novel_703	0	0.103044	0.276808	0	0.172986		0	0.20897	0	0	0.158869
novel_705	23.9119	27.4096	24.802	39.2543	21.1043		29.9146	17.6058	28.0496	19.6578	23.4067
novel_706	0.050447	0.154566	0.110723	0.223671	0.172986		0.117774	0.156728	0	0.414472	0.476607
novel_707	0.050447	0.0515218	0	0	0		0	0.0522426	0	0	0
novel_71	14.5792	28.4401	14.7815	16.999	13.0893		95.5146	16.7699	16.3348	19.0657	19.6468
novel_713	0.151341	0	0	0	0		0.0588869	0	0	0	0
novel_714	0	0	0.0553616	0.0559178	0		0.176661	0	0	0	0
novel_715	0	0	0	0	0		0	0	0	0.0592102	0
novel_716	0	0	0.0553616	0	0.0576621		0	0.104485	0	0	0.158869
novel_717	0.100894	0.412175	0	0.279589	0		0.0588869	0.20897	0.494993	0	0.0529563
novel_718	0	0	0	0.0559178	0		0	0.0522426	0.0549992	0	0
novel_720	0.100894	0.257609	0.33217	0.111836	0.403635		0.117774	0.20897	0.164998	0.355261	0.211825
novel_721	0	0	0	0	0		0	0	0	0	0
novel_722	0	0	0	0	0		0	0	0	0	0.0529563
novel_723	0	0	0	0.111836	0		0.235548	0.0522426	0	0.11842	0.0529563
novel_724	0.050447	0.515218	0.608977	0.0559178	0.172986		0.117774	0.20897	0.439994	0.532892	0.953214
novel_726	0	0	0	0	0.0576621		0.0588869	0	0	0	0
novel_727	0	0.0515218	0.0553616	0.0559178	0.115324		0	0	0.219997	0	0.105913
novel_728	0	0.0515218	0	0.0559178	0		0	0	0	0	0.0529563
novel_731	0.857599	0.360653	0.553616	0.111836	0.115324		0.529982	0.731396	0.219997	0.11842	0.370694
novel_732	0	0	0	0	0		0.0588869	0	0	0.11842	0
novel_733	0	0.103044	0	0.111836	0		0	0	0	0	0
novel_736	0	0	0	0	0		0	0	0	0	0.105913
novel_737	0	0	0	0	0		0	0	0	0.177631	0
novel_738	0.151341	0.257609	0.110723	0.223671	0.0576621		0.294435	0.156728	0.219997	0	0.264782
novel_741	0	0.0515218	0.166085	0	0		0	0	0	0	0
novel_742	0.050447	0	0.166085	0.0559178	0		0	0.0522426	0.0549992	0.0592102	0.0529563
novel_743	0.050447	0	0	0.335507	0		0.117774	0	0.164998	0	0
novel_745	0.100894	0.103044	0	0	0.0576621		0	0.0522426	0.0549992	0.0592102	0.105913
novel_746	0	0	0.0553616	0.0559178	0		0	0.20897	0	0.0592102	0.0529563
novel_747	2.97637	1.28805	2.8788	0.838767	1.15324		1.88438	4.96305	0.604991	0.769733	1.6946
novel_748	0.100894	0.0515218	0.110723	0.0559178	0		0	0.0522426	0	0	0.105913
novel_750	0	0.154566	0	0	0		0	0	0.0549992	0	0
novel_751	0	0	0	0	0		0	0	0	0	0.0529563
novel_752	0.050447	0.103044	0	0.111836	0		0	0	0	0.0592102	0.105913
novel_754	0	0	0	0	0		0	0.104485	0	0	0
novel_757	0.100894	0.0515218	0.166085	0.111836	0.0576621		0.0588869	0.0522426	0	0.0592102	0.105913
novel_758	0.706258	0.669784	0.498254	1.00652	0.345973		0.942191	0.261213	0.329995	0.236841	0.370694
novel_760	0	0.103044	0	0	0		0	0.104485	0	0	0
novel_762	0.050447	0.0515218	0.0553616	0	0.115324		0	0	0.109998	0.0592102	0.0529563
novel_764	0	0	0	0	0.0576621		0	0	0.109998	0	0
novel_766	0.151341	0.154566	0.276808	0	0		0.294435	0.20897	0.0549992	0.0592102	0.264782
novel_767	0.252235	0.0515218	0.387531	0.335507	0.0576621		0.235548	0	0.384995	0.0592102	0.317738
novel_768	0	0	0	0	0		0	0.0522426	0.0549992	0	0
novel_77	29.4106	22.4635	25.7985	31.9291	21.0467		21.1993	26.9049	28.5996	18.8881	39.0818
novel_771	0	0	0	0.0559178	0		0	0.156728	0	0	0
novel_774	0	0	0.166085	0	0		0	0	0	0	0
novel_775	0	0	0	0	0.0576621		0.0588869	0.0522426	0	0	0
novel_776	0	0	0	0	0		0.117774	0	0	0	0
novel_777	0	0	0.110723	0.0559178	0		0	0	0	0.0592102	0
novel_778	0	0	0.110723	0	0		0	0	0	0	0
novel_78	24.8199	21.6907	29.5077	32.0409	20.7584		28.9135	26.2258	24.6946	26.5854	39.3995
novel_780	0.050447	0	0	0.167753	0		0	0	0	0	0
novel_781	0.100894	0	0.276808	0.0559178	0.115324		0.0588869	0.20897	0.164998	0	0.158869
novel_782	0.050447	0	0.0553616	0	0		0	0	0.0549992	0	0
novel_783	0	0	0.0553616	0	0.115324		0	0	0	0	0
novel_784	0.100894	0	0	0	0		0	0	0	0.177631	0
novel_785	0	0	0	0	0		0	0.104485	0	0	0
novel_786	0.454023	0.772828	0.221446	0.782849	0.864931		0	0.417941	0.439994	0.414472	0.847301
novel_787	0	0	0.0553616	0	0.115324		0.0588869	0.104485	0	0	0
novel_789	0	0	0	0	0		0	0	0.109998	0.177631	0
novel_790	0	0	0	0.279589	0		0	0.0522426	0	0	0.0529563
novel_791	0.050447	0	0.110723	0	0.0576621		0.0588869	0.104485	0	0	0.211825
novel_792	0	0.103044	0	0	0		0	0	0	0	0
novel_794	0	0	0	0	0		0	0	0	0	0
novel_795	0.050447	0	0	0	0		0	0	0.0549992	0	0
novel_796	0	0	0	0	0.0576621		0.0588869	0.0522426	0	0	0
novel_797	0.302682	0	0.0553616	0.223671	0		0.0588869	0	0	0	0.0529563
novel_798	0.100894	0	0.0553616	0	0.115324		0.0588869	0.0522426	0	0	0
novel_799	0	0	0	0	0		0	0	0	0	0
novel_80	24.6181	28.7492	35.0992	27.5675	21.9116		22.0826	17.9192	27.3896	16.7565	26.8489
novel_800	0	0	0	0	0.0576621		0.117774	0	0	0	0
novel_801	0	0	0	0	0		0	0	0	0	0.370694
novel_803	0.050447	0	0.0553616	0	0		0	0	0	0.0592102	0.0529563
novel_804	0	0	0	0.0559178	0		0	0	0	0	0
novel_806	0.151341	0.206087	0.166085	0.223671	0		0.176661	0.104485	0.0549992	0.11842	0.105913
novel_808	0.050447	0	0	0.0559178	0.0576621		0	0.0522426	0	0	0
novel_809	0	0	0	0.111836	0		0	0	0.0549992	0	0
novel_810	0.201788	0.0515218	0.166085	0	0.172986		0.117774	0.20897	0	0	0.158869
novel_811	0	0	0	0.0559178	0.115324		0.117774	0	0	0	0.158869
novel_812	0.403576	0.669784	0.664339	0.447342	0.230648		0.471095	0.313456	0.549992	0.236841	0.635476
novel_816	0	0	0	0	0		0	0	0	0	0
novel_818	0	0	0.0553616	0	0		0	0	0	0	0
novel_820	0	0	0	0.223671	0.0576621		0	0	0	0	0
novel_821	0.050447	0	0	0	0		0	0	0.0549992	0	0
novel_822	0.151341	0	0	0.0559178	0		0	0	0	0	0
novel_826	0	0	0	0	0		0	0	0	0	0
novel_828	0	0	0	0	0.115324		0	0	0	0	0.105913
novel_830	0	0	0	0	0		0	0	0	0	0
novel_831	0.100894	0	0.110723	0.0559178	0		0.117774	0.0522426	0	0	0
novel_833	0.201788	0	0	0.0559178	0		0.176661	0	0.0549992	0	0.105913
novel_88	10.493	18.1872	10.7955	27.7911	9.68723		15.9584	13.2174	12.7048	14.2105	20.8648
novel_99	9.63537	7.16154	13.8404	14.2031	7.55374		14.6628	10.1873	7.1499	6.21707	10.2735
