# Supplementary material for: Uterus proliferative period ceRNA network of Yunshang black goat reveals candidate genes on different kidding number trait
Source: Front Endocrinol (Lausanne). 2023 May 12;14:1165409. doi: 10.3389/fendo.2023.1165409 (PMC10213787; doi:10.3389/fendo.2023.1165409)
Supplement: Supplementary file 5 [file Table_5.xlsx]

## Sheet: DEmRNA
transcript_id	gene_id	gene_name	feature_id	FP_LY_ute_FPKM	FP_HY_ute_FPKM	log2(foldchange)	pvalue	qvalue	ute_612078	ute_601094	ute_601078	ute_L6064020	ute_L6053754		ute_501176	ute_711032	ute_601128	ute_708032	ute_712004
XM_018049590.1	gene-USO1	USO1	transcript	24.3968	0	-29.7484	8.33689e-23	3.54968e-18	0	0	0	0	0		0	0	41.3403	40.715	39.9285
XM_018053196.1	gene-LAMA2	LAMA2	transcript	9.89961	0	-29.5632	1.52841e-22	4.33844e-18	0	0	0	0	0		17.545	0	0	31.9531	0
Novel_007521	XLOC_075807	.	transcript	29.2782	0	-28.0813	1.7057e-20	2.90502e-16	0	0	0	0	0		146.391	0	0	0	0
Novel_003579	XLOC_037677	.	transcript	3.65317	0	-27.5979	7.54282e-20	1.07053e-15	0	0	0	0	0		18.2658	0	0	0	0
XM_005679400.3	gene-CADPS2	CADPS2	transcript	3.47754	0	-27.3119	1.79661e-19	1.9124e-15	0	0	0	0	0		0	7.8789	6.52603	2.98278	0
Novel_010447	XLOC_106868	.	transcript	9.91042	0	-27.0509	3.93702e-19	3.72512e-15	0	0	0	0	0		30.3013	7.12527	0	12.1255	0
XM_018042216.1	gene-ZMIZ1	ZMIZ1	transcript	1.8468	0	-26.9044	6.09399e-19	5.1894e-15	0	0	0	0	0		2.84528	0	0	4.36444	2.02429
XM_018038576.1	gene-RGL2	RGL2	transcript	3.51738	0	-26.5875	1.55656e-18	1.01962e-14	0	0	0	0	0		7.16021	0	0	10.4267	0
Novel_020353	XLOC_196986	.	transcript	0.601412	0	-26.5379	1.80051e-18	1.09517e-14	0	0	0	0	0		1.03931	0	0.50024	1.46751	0
XM_018067137.1	gene-CLASP2	CLASP2	transcript	1.5254	0	-26.4874	2.08792e-18	1.13168e-14	0	0	0	0	0		0	7.62698	0	0	0
XM_013968948.2	gene-UBR3	UBR3	transcript	1.20576	0	-26.4647	2.23177e-18	1.13168e-14	0	0	0	0	0		0	3.60055	0	2.42827	0
XM_013974409.2	gene-ABI3BP	ABI3BP	transcript	1.6976	0	-26.441	2.3921e-18	1.13168e-14	0	0	0	0	0		0	0	0	8.48798	0
XM_018038847.1	gene-PPP1R10	PPP1R10	transcript	1.56412	0	-26.0518	7.41137e-18	2.74401e-14	0	0	0	0	0		0	7.82061	0	0	0
Novel_014798	XLOC_150772	.	transcript	3.25834	0	-25.9597	9.66156e-18	2.86616e-14	0	0	0	0	0		0	0	0	16.2917	0
Novel_023315	XLOC_228996	.	transcript	4.1371	0	-25.9561	9.76076e-18	2.86616e-14	0	0	0	0	0		0	0	0	20.6855	0
Novel_020005	XLOC_194892	.	transcript	0.382626	0	-25.8182	1.44931e-17	4.11391e-14	0	0	0	0	0		0	1.91313	0	0	0
Novel_012360	XLOC_126974	.	transcript	0.449914	0	-25.7937	1.55487e-17	4.27117e-14	0	0	0	0	0		2.24957	0	0	0	0
Novel_023520	XLOC_231296	.	transcript	1.01692	0	-25.7391	1.81554e-17	4.83139e-14	0	0	0	0	0		0	0	0	2.11342	2.97119
Novel_019376	XLOC_189138	.	transcript	1.2008	0	-25.4002	4.74582e-17	1.06351e-13	0	0	0	0	0		0	0	0	0	6.00402
XM_018044583.1	gene-CASK	CASK	transcript	0.487677	0	-25.3819	4.99549e-17	1.09076e-13	0	0	0	0	0		0	0	2.43838	0	0
XM_018041623.1	gene-GFRA1	GFRA1	transcript	0.427806	0	-25.3154	6.024e-17	1.28245e-13	0	0	0	0	0		0	0	0	0	2.13903
XM_018057741.1	gene-TP53INP2	TP53INP2	transcript	0.879397	0	-25.2827	6.60237e-17	1.3713e-13	0	0	0	0	0		1.34669	0	3.0503	0	0
Novel_017162	XLOC_167291	.	transcript	0.228134	0	-25.2522	7.19073e-17	1.45794e-13	0	0	0	0	0		0	1.14067	0	0	0
XM_013968950.2	gene-UBR3	UBR3	transcript	0.485383	0	-25.2151	7.9772e-17	1.57978e-13	0	0	0	0	0		0	1.2819	0	1.14501	0
Novel_017672	XLOC_173744	.	transcript	10.6243	0	-25.1688	9.05973e-17	1.67715e-13	0	0	0	0	0		0	53.1217	0	0	0
XM_013974149.2	gene-PHACTR1	PHACTR1	transcript	0.728879	0	-25.1346	9.98906e-17	1.77497e-13	0	0	0	0	0		1.92026	1.72414	0	0	0
Novel_022875	XLOC_225893	.	transcript	2.33013	0	-25.0388	1.30385e-16	2.16594e-13	0	0	0	0	0		6.64075	5.00989	0	0	0
Novel_013053	XLOC_134194	.	transcript	0.0928466	0	-25.0337	1.32262e-16	2.16594e-13	0	0	0	0	0		0	0.464233	0	0	0
XM_018054100.1	gene-EXOC5	EXOC5	transcript	0.769101	0	-24.9802	1.53388e-16	2.41888e-13	0	0	0	0	0		1.85484	0	0	0	1.99066
XM_018042973.1	gene-PTPRF	PTPRF	transcript	0.414166	0	-24.9648	1.60081e-16	2.47852e-13	0	0	0	0	0		0	0	2.07083	0	0
XM_013973217.2	gene-SP140	SP140	transcript	1.04083	0	-24.9395	1.7174e-16	2.61156e-13	0	0	0	0	0		0	5.20415	0	0	0
Novel_022814	XLOC_225481	.	transcript	0.878643	0	-24.9274	1.77555e-16	2.65261e-13	0	0	0	0	0		0	4.39321	0	0	0
Novel_000079	XLOC_001483	.	transcript	0.634047	0	-24.8553	2.16716e-16	3.12791e-13	0	0	0	0	0		0	0	3.16777	0.002465	0
Novel_009949	XLOC_101931	.	transcript	2.83949	0	-24.8492	2.20395e-16	3.12799e-13	0	0	0	0	0		0	14.0657	0.131777	0	0
Novel_020348	XLOC_196979	.	transcript	1.67406	0	-24.8347	2.29374e-16	3.20207e-13	0	0	0	0	0		0	0	0	8.37031	0
XM_018040188.1	gene-ATXN2L	ATXN2L	transcript	0.726536	0	-24.7457	2.92976e-16	3.86388e-13	0	0	0	0	0		0	0	0	3.63268	0
XM_018051383.1	gene-SLC27A1	SLC27A1	transcript	0.535798	0	-24.7433	2.94932e-16	3.86388e-13	0	0	0	0	0		0	0	2.67899	0	0
Novel_015659	XLOC_157379	.	transcript	3.02529	0	-24.6844	3.46633e-16	4.39978e-13	0	0	0	0	0		3.85619	0	0	0	11.2702
XM_018049813.1	gene-WHSC1	WHSC1	transcript	0.330516	0	-24.6795	3.51338e-16	4.39978e-13	0	0	0	0	0		0	0	0	0	1.65258
XM_018049986.1	gene-FER	FER	transcript	0.400822	0	-24.6735	3.57145e-16	4.40769e-13	0	0	0	0	0		0.990316	0	0	0	1.01379
Novel_006513	XLOC_065329	.	transcript	0.232247	0	-24.628	4.04542e-16	4.85199e-13	0	0	0	0	0		0	0	1.16123	0	0
Novel_018091	XLOC_177761	.	transcript	0.157338	0	-24.6156	4.18417e-16	4.94871e-13	0	0	0	0	0		0	0	0.66051	0	0.126182
Novel_001999	XLOC_022635	.	transcript	0.497046	0	-24.5958	4.4168e-16	5.15121e-13	0	0	0	0	0		2.48523	0	0	0	0
Novel_012718	XLOC_130741	.	transcript	0.134634	0	-24.5434	5.09611e-16	5.62003e-13	0	0	0	0	0		0	0.524458	0.148712	0	0
Novel_018105	XLOC_177761	.	transcript	0.162755	0	-24.5299	5.28651e-16	5.69846e-13	0	0	0	0	0		0	0	0	0.060463	0.75331
Novel_012289	XLOC_126074	.	transcript	0.109283	0	-24.5209	5.41866e-16	5.76789e-13	0	0	0	0	0		0	0	0.546417	0	0
XM_018052688.1	gene-TRIM32	TRIM32	transcript	0.719316	0	-24.4941	8.51049e-17	1.64709e-13	0	0	0	0	0		0	0.010263	0.003051	3.58326	0
Novel_004964	XLOC_049912	.	transcript	0.129799	0	-24.4723	6.18459e-16	6.50191e-13	0	0	0	0	0		0	0	0	0.648997	0
XM_018043084.1	gene-SPTBN2	SPTBN2	transcript	0.282984	0	-24.4641	6.69245e-18	2.59047e-14	0	0	0	0	0		0	0.01177	0.003791	1.39936	0
XM_018056651.1	gene-NBEA	NBEA	transcript	0.208455	0	-24.4641	6.32495e-16	6.56839e-13	0	0	0	0	0		0	1.04227	0	0	0
Novel_013041	XLOC_134194	.	transcript	0.0517108	0	-24.4197	7.1347e-16	7.14779e-13	0	0	0	0	0		0	0	0	0	0.258554
Novel_011626	XLOC_118647	.	transcript	0.0532972	0	-24.3998	7.52884e-16	7.30327e-13	0	0	0	0	0		0.266486	0	0	0	0
XM_018061433.1	gene-ULK1	ULK1	transcript	0.413113	0	-24.3915	7.70168e-16	7.36652e-13	0	0	0	0	0		0	0	0	0.734025	1.33154
Novel_013270	XLOC_135875	.	transcript	0.550308	0	-24.3875	7.78555e-16	7.36652e-13	0	0	0	0	0		0	2.75154	0	0	0
Novel_021951	XLOC_214196	.	transcript	2.9037	0	-24.3822	7.89839e-16	7.39116e-13	0	0	0	0	0		0	0	0	0	14.5185
NM_001286976.1	gene-SOLD1	SOLD1	transcript	1.84239	0	-24.3404	8.84354e-16	8.01149e-13	0	0	0	0	0		0	0	0.475111	8.73683	0
Novel_022817	XLOC_225481	.	transcript	0.616678	0	-24.3041	9.75709e-16	8.60532e-13	0	0	0	0	0		0	0	0	0	3.08339
Novel_001736	XLOC_019239	.	transcript	0.108573	0	-24.2913	1.00987e-15	8.77517e-13	0	0	0	0	0		0	0	0	0	0.542866
Novel_019075	XLOC_186504	.	transcript	0.0237834	0	-24.2725	1.06249e-15	9.04773e-13	0	0	0	0	0		0	0.111765	0	0.007152	0
XM_018064688.1	gene-LOC102186431	LOC102186431	transcript	0.407019	0	-24.2537	1.11435e-15	9.39147e-13	0	0	0	0	0		0	0	0	0	2.0351
XM_018047939.1	gene-KIF21A	KIF21A	transcript	0.529416	0	-24.2484	1.12835e-15	9.39147e-13	0	0	0	0	0		2.64708	0	0	0	0
XM_018052473.1	gene-PTCH1	PTCH1	transcript	0.268463	0	-24.22	1.22329e-15	9.92099e-13	0	0	0	0	0		1.34231	0	0	0	0
XM_018044348.1	gene-LRP8	LRP8	transcript	0.249921	0	-24.213	1.24718e-15	9.92565e-13	0	0	0	0	0		0	0.363781	0	0	0.885823
XM_018047212.1	gene-NRCAM	NRCAM	transcript	0.182964	0	-24.2012	1.28741e-15	1.00109e-12	0	0	0	0	0		0	0.914821	0	0	0
Novel_013354	XLOC_136563	.	transcript	0.367913	0	-24.1943	1.3114e-15	1.00109e-12	0	0	0	0	0		0	0	0	1.83956	0
Novel_017900	XLOC_176440	.	transcript	0.10893	0	-24.1929	1.31666e-15	1.00109e-12	0	0	0	0	0		0	0	0	0	0.544648
Novel_002148	XLOC_023645	.	transcript	0.723676	0	-24.1856	1.34262e-15	1.01179e-12	0	0	0	0	0		0	0	0	3.61838	0
XM_018058962.1	gene-SPEG	SPEG	transcript	0.154109	0	-24.1818	1.35559e-15	1.01261e-12	0	0	0	0	0		0	0	0.770546	0	0
XM_018056787.1	gene-AKAP11	AKAP11	transcript	0.270683	0	-24.1623	1.4241e-15	1.05453e-12	0	0	0	0	0		0	0	0	1.35342	0
Novel_019078	XLOC_186504	.	transcript	0.0851536	0	-24.1485	1.48312e-15	1.08876e-12	0	0	0	0	0		0	0.425768	0	0	0
XM_018047928.1	gene-KIF21A	KIF21A	transcript	0.279609	0	-24.1386	1.52333e-15	1.09933e-12	0	0	0	0	0		0	1.39804	0	0	0
Novel_018076	XLOC_177761	.	transcript	0.0756102	0	-24.1304	1.55744e-15	1.11245e-12	0	0	0	0	0		0	0	0	0	0.378051
Novel_021464	XLOC_210675	.	transcript	0.120531	0	-24.1279	1.56764e-15	1.11245e-12	0	0	0	0	0		0	0	0.13528	0.467376	0
XM_018050281.1	gene-APBB3	APBB3	transcript	0.678695	0	-24.1005	1.68707e-15	1.17758e-12	0	0	0	0	0		0	0	3.39348	0	0
Novel_014461	XLOC_147679	.	transcript	0.0935452	0	-24.0658	1.8515e-15	1.25443e-12	0	0	0	0	0		0	0	0.467726	0	0
Novel_016118	XLOC_159761	.	transcript	0.368981	0	-24.0649	1.8561e-15	1.25443e-12	0	0	0	0	0		0	0.804976	0	1.03993	0
XM_018041779.1	gene-FGFR1	FGFR1	transcript	0.448527	0	-24.0576	1.89267e-15	1.26907e-12	0	0	0	0	0		0	0	0	2.24263	0
XM_018042860.1	gene-EHBP1L1	EHBP1L1	transcript	0.459041	0	-24.0042	2.18341e-15	1.40857e-12	0	0	0	0	0		0	0	2.29521	0	0
XM_018053649.1	gene-IGDCC4	IGDCC4	transcript	0.217644	0	-24.0042	2.18341e-15	1.40857e-12	0	0	0	0	0		0	0	1.08822	0	0
Novel_005645	XLOC_056790	.	transcript	0.10837	0	-23.9845	2.30102e-15	1.47327e-12	0	0	0	0	0		0	0	0	0	0.541849
XM_018048718.1	gene-MICAL3	MICAL3	transcript	0.185152	0	-23.9673	2.40861e-15	1.50815e-12	0	0	0	0	0		0	0	0	0.925759	0
Novel_001400	XLOC_015980	.	transcript	0.0588068	0	-23.9089	2.81429e-15	1.71181e-12	0	0	0	0	0		0	0.294034	0	0	0
XM_018063453.1	gene-BAZ2B	BAZ2B	transcript	0.115209	0	-23.8876	2.97844e-15	1.74919e-12	0	0	0	0	0		0.576044	0	0	0	0
Novel_018593	XLOC_182649	.	transcript	0.208554	0	-23.8725	3.10044e-15	1.78393e-12	0	0	0	0	0		0.003019	0	0	0	1.03975
XM_005675055.2	gene-RUBCN	RUBCN	transcript	0.241288	0	-23.8602	3.20279e-15	1.83045e-12	0	0	0	0	0		1.20536	0	0.001081	0	0
Novel_018848	XLOC_184532	.	transcript	0.8767	0	-23.8559	3.24014e-15	1.83945e-12	0	0	0	0	0		0	0	0	4.3835	0
XM_005686353.3	gene-ACTG2	ACTG2	transcript	0.883017	0	-23.8138	3.62369e-15	1.99368e-12	0	0	0	0	0		0	0	3.48218	0	0.932902
Novel_003347	XLOC_034324	.	transcript	0.50206	0	-23.8132	3.62887e-15	1.99368e-12	0	0	0	0	0		0	2.5103	0	0	0
XM_005676342.3	gene-LOC102188176	LOC102188176	transcript	0.212491	0	-23.7786	3.97642e-15	2.156e-12	0	0	0	0	0		0	0	0.370457	0	0.691999
Novel_016703	XLOC_163242	.	transcript	0.248326	0	-23.7764	4.00029e-15	2.156e-12	0	0	0	0	0		0	0	0.517314	0.724318	0
XM_013965698.2	gene-MBNL1	MBNL1	transcript	0.224033	0	-23.7738	4.02805e-15	2.15731e-12	0	0	0	0	0		0	0.564937	0.555229	0	0
XM_018063500.1	gene-BAZ2B	BAZ2B	transcript	0.103711	0	-23.7353	4.46023e-15	2.3591e-12	0	0	0	0	0		0.518553	0	0	0	0
XM_013965690.2	gene-MBNL1	MBNL1	transcript	0.216971	0	-23.7306	4.51561e-15	2.36823e-12	0	0	0	0	0		0	0.585275	0.499581	0	0
XM_013974785.2	gene-ABI3BP	ABI3BP	transcript	0.403557	0	-23.7277	4.53312e-15	2.36823e-12	0	0	0	0	0		0	0	0	2.01779	0
XM_018053680.1	gene-LHFPL2	LHFPL2	transcript	0.232201	0	-23.7255	4.57712e-15	2.37664e-12	0	0	0	0	0		0	0.673058	0.487946	0	0
Novel_008603	XLOC_089071	.	transcript	0.220252	0	-23.7206	4.63682e-15	2.39305e-12	0	0	0	0	0		0.453621	0	0	0	0.647637
Novel_006643	XLOC_065957	.	transcript	0.189728	0	-23.7118	4.74622e-15	2.40802e-12	0	0	0	0	0		0	0	0	0	0.948641
XR_001919990.1	gene-LOC102177570	LOC102177570	transcript	0.22801	0	-23.7105	4.76187e-15	2.40802e-12	0	0	0	0	0		0	0	0	0.65997	0.480078
Novel_018930	XLOC_185279	.	transcript	0.257009	0	-23.7092	4.77894e-15	2.40802e-12	0	0	0	0	0		0	0	0	0	1.28505
Novel_008700	XLOC_089916	.	transcript	0.108741	0	-23.7015	4.86956e-15	2.43925e-12	0	0	0	0	0		0.543705	0	0	0	0
Novel_010446	XLOC_106868	.	transcript	0.812733	0	-23.6936	4.97844e-15	2.45055e-12	0	0	0	0	0		0.452809	0	3.61085	0	0
Novel_005347	XLOC_053231	.	transcript	0.137971	0	-23.6676	5.32974e-15	2.56418e-12	0	0	0	0	0		0	0	0.138901	0	0.550956
Novel_017397	XLOC_171346	.	transcript	0.200234	0	-23.6524	5.52242e-15	2.61259e-12	0	0	0	0	0		0	0	0.031273	0.969895	0
Novel_021579	XLOC_212023	.	transcript	0.0485488	0	-23.6482	5.61233e-15	2.62595e-12	0	0	0	0	0		0.242744	0	0	0	0
Novel_022188	XLOC_215990	.	transcript	0.0838864	0	-23.6402	5.73208e-15	2.65283e-12	0	0	0	0	0		0	0	0	0.001293	0.418139
Novel_000570	XLOC_005687	.	transcript	0.0939564	0	-23.6354	5.80496e-15	2.65767e-12	0	0	0	0	0		0	0.469782	0	0	0
Novel_006738	XLOC_066964	.	transcript	0.106216	0	-23.635	5.7965e-15	2.65767e-12	0	0	0	0	0		0.53108	0	0	0	0
XM_018057228.1	gene-RRBP1	RRBP1	transcript	0.24633	0	-23.6155	6.10906e-15	2.76902e-12	0	0	0	0	0		0.610081	0	0	0	0.621571
XM_018058773.1	gene-AGFG1	AGFG1	transcript	0.262731	0	-23.6098	6.20913e-15	2.78913e-12	0	0	0	0	0		0.39197	0	0.921686	0	0
XM_018051165.1	gene-CAMSAP3	CAMSAP3	transcript	0.300605	0	-23.609	6.22311e-15	2.78913e-12	0	0	0	0	0		0	0.009292	0	1.49373	0
Novel_015474	XLOC_156554	.	transcript	0.128408	0	-23.5939	6.47432e-15	2.8715e-12	0	0	0	0	0		0	0.109685	0	0	0.532354
Novel_003867	XLOC_039676	.	transcript	0.094612	0	-23.5595	2.38157e-17	6.1456e-14	0	0	0	0	0		0.432789	0.039787	0	0.000484	0
XM_005685450.3	gene-SLC12A6	SLC12A6	transcript	0.162413	0	-23.5554	7.15521e-15	3.09294e-12	0	0	0	0	0		0	0	0	0.812065	0
XM_018058387.1	gene-ZFHX4	ZFHX4	transcript	0.0767304	0	-23.5484	7.29641e-15	3.12451e-12	0	0	0	0	0		0.276039	0	0.107613	0	0
Novel_018112	XLOC_177761	.	transcript	0.070649	0	-23.5481	7.30163e-15	3.12451e-12	0	0	0	0	0		0	0	0	0.353245	0
Novel_019814	XLOC_193770	.	transcript	0.192936	0	-23.5392	7.47552e-15	3.18293e-12	0	0	0	0	0		0	0	0	0.964678	0
Novel_013193	XLOC_134940	.	transcript	0.0783208	0	-23.5286	7.68456e-15	3.25565e-12	0	0	0	0	0		0	0	0	0.391604	0
XM_018040328.1	gene-TMEM8A	TMEM8A	transcript	0.411977	0	-23.5191	7.8792e-15	3.29046e-12	0	0	0	0	0		0	0.593987	1.4659	0	0
Novel_010076	XLOC_103836	.	transcript	0.125374	0	-23.5191	7.87925e-15	3.29046e-12	0	0	0	0	0		0	0.626868	0	0	0
Novel_010433	XLOC_106868	.	transcript	1.27743	0	-23.5171	7.88263e-15	3.29046e-12	0	0	0	0	0		6.38717	0	0	0	0
Novel_008343	XLOC_085706	.	transcript	0.0658512	0	-23.4897	8.51011e-15	3.43745e-12	0	0	0	0	0		0	0	0	0	0.329256
Novel_021624	XLOC_212390	.	transcript	0.0472018	0	-23.4882	8.54359e-15	3.43745e-12	0	0	0	0	0		0	0	0	0.214858	0.021151
XM_018042333.1	gene-SIPA1L2	SIPA1L2	transcript	0.393383	0	-23.4811	8.60654e-15	3.43745e-12	0	0	0	0	0		0	1.96691	0	0	0
Novel_014032	XLOC_143499	.	transcript	0.204407	0	-23.4457	9.54833e-15	3.78185e-12	0	0	0	0	0		0	0.806796	0	0.21524	0
Novel_011952	XLOC_122259	.	transcript	1.68755	0	-23.4285	9.93917e-15	3.90037e-12	0	0	0	0	0		0	0	8.43776	0	0
Novel_004966	XLOC_049912	.	transcript	0.188047	0	-23.4259	9.93656e-15	3.90037e-12	0	0	0	0	0		0	0	0	0.940236	0
XM_018045917.1	gene-KCND3	KCND3	transcript	0.13178	0	-23.4184	1.02548e-14	3.98748e-12	0	0	0	0	0		0	0	0	0	0.658899
Novel_006113	XLOC_061875	.	transcript	0.108206	0	-23.3911	1.10119e-14	4.16418e-12	0	0	0	0	0		0	0.541029	0	0	0
Novel_012363	XLOC_126974	.	transcript	0.272607	0	-23.3899	1.09119e-14	4.16418e-12	0	0	0	0	0		0	0	0	0	1.36303
XR_001919295.1	gene-PER3	PER3	transcript	0.171388	0	-23.3805	1.13207e-14	4.22818e-12	0	0	0	0	0		0.521794	0	0.335144	0	0
Novel_021466	XLOC_210675	.	transcript	0.070049	0	-23.378	1.1395e-14	4.23733e-12	0	0	0	0	0		0.350245	0	0	0	0
Novel_011319	XLOC_116435	.	transcript	0.106409	0	-23.3608	1.19193e-14	4.35621e-12	0	0	0	0	0		0	0	0.498494	0.033549	0
Novel_015345	XLOC_155422	.	transcript	0.232736	0	-23.3577	1.20157e-14	4.3727e-12	0	0	0	0	0		0	0	0	0	1.16368
Novel_010239	XLOC_104578	.	transcript	0.185538	0	-23.3375	1.26633e-14	4.56929e-12	0	0	0	0	0		0.927689	0	0	0	0
Novel_021221	XLOC_207720	.	transcript	0.181591	0	-23.3313	1.28675e-14	4.62339e-12	0	0	0	0	0		0.907956	0	0	0	0
XM_018053296.1	gene-PLAGL1	PLAGL1	transcript	0.331872	0	-23.322	1.31834e-14	4.69726e-12	0	0	0	0	0		0	0.89586	0	0.763501	0
Novel_009683	XLOC_099662	.	transcript	0.0548922	0	-23.3198	1.32596e-14	4.70474e-12	0	0	0	0	0		0	0	0.039821	0	0.23464
Novel_011412	XLOC_117244	.	transcript	0.288798	0	-23.3182	1.33155e-14	4.70497e-12	0	0	0	0	0		0	0	1.44399	0	0
Novel_018505	XLOC_182121	.	transcript	0.267798	0	-23.315	1.34252e-14	4.72413e-12	0	0	0	0	0		0	1.33899	0	0	0
Novel_014449	XLOC_147675	.	transcript	0.0525408	0	-23.2961	1.41016e-14	4.92145e-12	0	0	0	0	0		0	0.262704	0	0	0
Novel_020457	XLOC_197940	.	transcript	0.035683	0	-23.277	1.48189e-14	5.12974e-12	0	0	0	0	0		0.012777	0	0	0	0.165638
Novel_021534	XLOC_211450	.	transcript	0.247139	0	-23.2652	1.52869e-14	5.20707e-12	0	0	0	0	0		0	0	0.512543	0.723153	0
Novel_002471	XLOC_027260	.	transcript	0.26436	0	-23.2585	1.55446e-14	5.25284e-12	0	0	0	0	0		0	1.3218	0	0	0
Novel_022566	XLOC_222437	.	transcript	0.194772	0	-23.2543	1.57135e-14	5.28892e-12	0	0	0	0	0		0.395008	0	0	0.578854	0
XM_018057018.1	gene-LOC102175492	LOC102175492	transcript	0.167145	0	-23.2478	1.59881e-14	5.36018e-12	0	0	0	0	0		0	0	0	0.835724	0
XM_018048159.1	gene-ANO4	ANO4	transcript	0.2119	0	-23.2261	1.6913e-14	5.62595e-12	0	0	0	0	0		0.165271	0.894227	0	0	0
XM_018059697.1	gene-BCL9L	BCL9L	transcript	0.114992	0	-23.2119	1.75497e-14	5.71796e-12	0	0	0	0	0		0	0.216593	0	0	0.358366
XM_018039004.1	gene-GLTSCR1L	GLTSCR1L	transcript	0.125535	0	-23.2109	1.75925e-14	5.71796e-12	0	0	0	0	0		0.627673	0	0	0	0
XM_013965808.2	gene-PPIP5K2	PPIP5K2	transcript	0.146913	0	-23.1931	1.84249e-14	5.94314e-12	0	0	0	0	0		0	0.734566	0	0	0
Novel_004085	XLOC_042450	.	transcript	0.0928336	0	-23.177	1.92084e-14	6.1493e-12	0	0	0	0	0		0	0.305909	0	0.158259	0
Novel_002002	XLOC_022639	.	transcript	0.0509022	0	-23.1704	1.95048e-14	6.18718e-12	0	0	0	0	0		0	0	0.254511	0	0
Novel_013791	XLOC_141067	.	transcript	0.230506	0	-23.1644	1.9845e-14	6.21294e-12	0	0	0	0	0		0	0	0	1.15253	0
Novel_002107	XLOC_023418	.	transcript	0.265289	0	-23.1511	2.0537e-14	6.40604e-12	0	0	0	0	0		0	0	1.32645	0	0
XM_018049410.1	gene-ATP8A1	ATP8A1	transcript	0.100981	0	-23.1391	2.11855e-14	6.53651e-12	0	0	0	0	0		0	0	0	0.504904	0
Novel_003264	XLOC_033655	.	transcript	0.167575	0	-23.1321	2.15725e-14	6.60802e-12	0	0	0	0	0		0	0	0.837877	0	0
Novel_011414	XLOC_117244	.	transcript	0.369375	0	-23.1141	2.25964e-14	6.89684e-12	0	0	0	0	0		1.36118	0	0	0	0.485691
XM_018054294.1	gene-TLN2	TLN2	transcript	0.082807	0	-23.1085	2.29252e-14	6.96105e-12	0	0	0	0	0		0.414035	0	0	0	0
Novel_004403	XLOC_045689	.	transcript	0.231088	0	-23.1011	2.33704e-14	7.03628e-12	0	0	0	0	0		0	0	1.15544	0	0
Novel_005122	XLOC_051743	.	transcript	0.038644	0	-23.0995	2.34664e-14	7.03628e-12	0	0	0	0	0		0	0.19322	0	0	0
XM_018039092.1	gene-TRERF1	TRERF1	transcript	0.179965	0	-23.084	2.44149e-14	7.219e-12	0	0	0	0	0		0	0	0	0.738466	0.161361
Novel_001502	XLOC_017429	.	transcript	0.186595	0	-23.0794	2.47111e-14	7.2562e-12	0	0	0	0	0		0.722854	0	0.21012	0	0
XM_018063798.1	gene-ITGB4	ITGB4	transcript	0.122607	0	-23.0744	2.5036e-14	7.27348e-12	0	0	0	0	0		0	0	0.363479	0.249555	0
Novel_013279	XLOC_135892	.	transcript	0.165013	0	-23.0743	2.5043e-14	7.27348e-12	0	0	0	0	0		0	0.825065	0	0	0
Novel_023036	XLOC_226986	.	transcript	0.112144	0	-23.0651	2.54206e-14	7.33802e-12	0	0	0	0	0		0	0.468071	0	0.092649	0
Novel_020834	XLOC_202242	.	transcript	0.152172	0	-23.0628	2.5793e-14	7.39537e-12	0	0	0	0	0		0	0.405943	0	0	0.354918
XM_018055795.1	gene-RALGPS1	RALGPS1	transcript	0.127803	0	-23.0606	2.59027e-14	7.40193e-12	0	0	0	0	0		0	0.639013	0	0	0
XM_018039093.1	gene-TRERF1	TRERF1	transcript	0.17686	0	-23.0399	2.73572e-14	7.78156e-12	0	0	0	0	0		0	0	0	0.884299	0
Novel_015533	XLOC_156887	.	transcript	0.0355524	0	-23.0222	2.86323e-14	8.04691e-12	0	0	0	0	0		0	0	0	0.177762	0
XM_018062522.1	gene-GTDC1	GTDC1	transcript	0.190724	0	-23.0201	2.87966e-14	8.06645e-12	0	0	0	0	0		0	0	0.614328	0.339292	0
Novel_005927	XLOC_059150	.	transcript	0.167049	0	-23.0177	2.89689e-14	8.07031e-12	0	0	0	0	0		0	0	0	0	0.835246
Novel_015100	XLOC_153435	.	transcript	0.0687372	0	-23.0106	2.95086e-14	8.10592e-12	0	0	0	0	0		0	0	0	0	0.343686
Novel_013044	XLOC_134194	.	transcript	0.029885	0	-23.0068	2.97961e-14	8.15857e-12	0	0	0	0	0		0	0.149425	0	0	0
Novel_018001	XLOC_177169	.	transcript	0.0556726	0	-23.0038	2.9988e-14	8.18481e-12	0	0	0	0	0		0	0	0.278363	0	0
Novel_006147	XLOC_062446	.	transcript	0.171305	0	-22.9914	3.09967e-14	8.41946e-12	0	0	0	0	0		0	0.856524	0	0	0
Novel_002395	XLOC_026554	.	transcript	0.17445	0	-22.9883	3.12432e-14	8.41946e-12	0	0	0	0	0		0.872252	0	0	0	0
Novel_011260	XLOC_115767	.	transcript	0.0638718	0	-22.9702	3.27339e-14	8.67984e-12	0	0	0	0	0		0	0.319359	0	0	0
XM_005686081.3	gene-AREL1	AREL1	transcript	0.131718	0	-22.9691	3.2821e-14	8.67984e-12	0	0	0	0	0		0.658591	0	0	0	0
Novel_005631	XLOC_056643	.	transcript	0.071195	0	-22.9591	3.35438e-14	8.7891e-12	0	0	0	0	0		0.355975	0	0	0	0
XM_018050877.1	gene-PLIN4	PLIN4	transcript	0.115056	0	-22.9591	3.35438e-14	8.7891e-12	0	0	0	0	0		0.575281	0	0	0	0
Novel_007445	XLOC_074999	.	transcript	0.0773946	0	-22.9546	3.40705e-14	8.89973e-12	0	0	0	0	0		0	0	0	0.003766	0.383207
XM_018049740.1	gene-CPEB2	CPEB2	transcript	0.105842	0	-22.9482	3.46338e-14	8.93802e-12	0	0	0	0	0		0.324654	0	0	0.204558	0
Novel_013808	XLOC_141099	.	transcript	0.12781	0	-22.9479	3.46504e-14	8.93802e-12	0	0	0	0	0		0	0.639051	0	0	0
Novel_017224	XLOC_168316	.	transcript	0.108251	0	-22.9476	3.46831e-14	8.93802e-12	0	0	0	0	0		0.116612	0	0	0.424642	0
XM_005678630.3	gene-NFYC	NFYC	transcript	0.345226	0	-22.9474	3.4701e-14	8.93802e-12	0	0	0	0	0		0.940647	0	0	0	0.785481
Novel_018170	XLOC_179521	.	transcript	0.14177	0	-22.947	3.47419e-14	8.93802e-12	0	0	0	0	0		0	0	0	0.708848	0
Novel_009687	XLOC_099662	.	transcript	0.061376	0	-22.9435	3.50541e-14	8.98509e-12	0	0	0	0	0		0	0	0.30688	0	0
XM_018059052.1	gene-CLP1	CLP1	transcript	0.405603	0	-22.9426	3.51359e-14	8.98509e-12	0	0	0	0	0		0	1.1842	0	0	0.84382
XM_018042438.1	gene-TARBP1	TARBP1	transcript	0.1525	0	-22.9288	3.63968e-14	9.16984e-12	0	0	0	0	0		0	0	0	0.762501	0
XM_018048699.1	gene-CACNA1C	CACNA1C	transcript	0.0794548	0	-22.9015	3.90433e-14	9.6931e-12	0	0	0	0	0		0	0	0	0	0.397274
XM_018050217.1	gene-PCDH1	PCDH1	transcript	0.0940744	0	-22.9003	3.91567e-14	9.6931e-12	0	0	0	0	0		0	0.470372	0	0	0
XM_005699176.3	gene-DNAJB12	DNAJB12	transcript	0.208003	0	-22.897	3.94858e-14	9.71867e-12	0	0	0	0	0		0	0	0.665671	0.374345	0
Novel_010434	XLOC_106868	.	transcript	0.817592	0	-22.897	3.94882e-14	9.71867e-12	0	0	0	0	0		4.08796	0	0	0	0
XM_018054388.1	gene-STARD9	STARD9	transcript	0.0449182	0	-22.8944	3.97493e-14	9.74878e-12	0	0	0	0	0		0	0	0	0	0.224591
Novel_019964	XLOC_194675	.	transcript	0.12783	0	-22.8936	3.98395e-14	9.74878e-12	0	0	0	0	0		0	0.639151	0	0	0
Novel_021402	XLOC_210124	.	transcript	0.075948	0	-22.8899	4.02132e-14	9.81201e-12	0	0	0	0	0		0	0	0	0.37974	0
Novel_003444	XLOC_035906	.	transcript	0.0730584	0	-22.887	4.05175e-14	9.82993e-12	0	0	0	0	0		0	0	0	0.095995	0.269297
Novel_010809	XLOC_110090	.	transcript	0.123231	0	-22.8834	4.08856e-14	9.88764e-12	0	0	0	0	0		0	0	0.616157	0	0
XM_018058490.1	gene-SP140	SP140	transcript	0.547075	0	-22.8809	4.05012e-14	9.82993e-12	0	0	0	0	0		0	2.73538	0	0	0
Novel_017004	XLOC_164927	.	transcript	0.0519228	0	-22.879	4.13443e-14	9.94395e-12	0	0	0	0	0		0	0	0	0.259614	0
XR_309793.3	gene-NABP1	NABP1	transcript	0.194664	0	-22.878	4.14545e-14	9.94395e-12	0	0	0	0	0		0	0	0	0.753603	0.219717
Novel_000202	XLOC_001960	.	transcript	0.23688	0	-22.8729	4.19986e-14	9.97161e-12	0	0	0	0	0		0	0	0	1.1844	0
Novel_009950	XLOC_101931	.	transcript	0.658177	0	-22.8726	4.20383e-14	9.97161e-12	0	0	0	0	0		0	0	3.29089	0	0
Novel_013191	XLOC_134940	.	transcript	0.0568268	0	-22.8718	4.19545e-14	9.97161e-12	0	0	0	0	0		0	0	0	0.284134	0
Novel_009461	XLOC_097518	.	transcript	0.0553882	0	-22.8666	4.26885e-14	1.00698e-11	0	0	0	0	0		0	0	0.276941	0	0
Novel_003507	XLOC_036739	.	transcript	1.72946	0	-22.8374	4.5992e-14	1.07008e-11	0	0	0	0	0		0	8.64728	0	0	0
Novel_001990	XLOC_022532	.	transcript	0.0510712	0	-22.8286	4.70424e-14	1.08562e-11	0	0	0	0	0		0	0.255356	0	0	0
XM_018057508.1	gene-RTEL1	RTEL1	transcript	0.150235	0	-22.8226	4.77632e-14	1.09555e-11	0	0	0	0	0		0	0.751176	0	0	0
Novel_013198	XLOC_134940	.	transcript	0.07536	0	-22.8221	4.78198e-14	1.09555e-11	0	0	0	0	0		0	0	0	0.3768	0
XM_018053656.1	gene-CILP	CILP	transcript	0.286561	0	-22.8084	4.87764e-14	1.11357e-11	0	0	0	0	0		0	0	1.4328	0	0
Novel_016361	XLOC_161139	.	transcript	0.161274	0	-22.8024	5.02912e-14	1.13467e-11	0	0	0	0	0		0	0	0	0.806368	0
Novel_015575	XLOC_157047	.	transcript	0.0381726	0	-22.8018	5.03672e-14	1.13467e-11	0	0	0	0	0		0	0.190863	0	0	0
Novel_015197	XLOC_153907	.	transcript	0.0560356	0	-22.7832	5.28043e-14	1.18332e-11	0	0	0	0	0		0	0.280178	0	0	0
Novel_013276	XLOC_135875	.	transcript	0.172796	0	-22.7801	5.32244e-14	1.1896e-11	0	0	0	0	0		0	0	0	0.863981	0
XM_018057654.1	gene-TXLNA	TXLNA	transcript	0.12419	0	-22.7713	5.44405e-14	1.20414e-11	0	0	0	0	0		0	0	0	0	0.620948
Novel_022699	XLOC_224315	.	transcript	0.0536464	0	-22.771	5.35283e-14	1.19015e-11	0	0	0	0	0		0	0	0	0.268232	0
Novel_008008	XLOC_081560	.	transcript	0.18104	0	-22.7684	5.4847e-14	1.20686e-11	0	0	0	0	0		0	0	0	0.905202	0
Novel_018599	XLOC_182655	.	transcript	0.105548	0	-22.7684	5.4847e-14	1.20686e-11	0	0	0	0	0		0	0	0	0.527738	0
Novel_010802	XLOC_110019	.	transcript	0.0655526	0	-22.7647	5.53669e-14	1.21204e-11	0	0	0	0	0		0	0	0.327763	0	0
Novel_010871	XLOC_111019	.	transcript	0.271071	0	-22.7548	5.67834e-14	1.23517e-11	0	0	0	0	0		0	0	0	0	1.35536
XM_018065282.1	gene-MAPT	MAPT	transcript	0.10601	0	-22.7447	5.8261e-14	1.25921e-11	0	0	0	0	0		0.530052	0	0	0	0
Novel_015490	XLOC_156574	.	transcript	0.0418364	0	-22.7393	5.9071e-14	1.26707e-11	0	0	0	0	0		0	0	0	0.209182	0
Novel_020006	XLOC_194892	.	transcript	0.104769	0	-22.7302	5.95032e-14	1.26994e-11	0	0	0	0	0		0.523846	0	0	0	0
Novel_004753	XLOC_047570	.	transcript	0.0605166	0	-22.7244	6.13419e-14	1.30591e-11	0	0	0	0	0		0	0	0.302583	0	0
Novel_019707	XLOC_192821	.	transcript	0.0796138	0	-22.7128	6.31709e-14	1.33816e-11	0	0	0	0	0		0	0	0	0.398069	0
Novel_020493	XLOC_198345	.	transcript	0.0547322	0	-22.7018	6.49746e-14	1.37295e-11	0	0	0	0	0		0.27347	0	0	0	0.000191
Novel_004720	XLOC_047395	.	transcript	0.190332	0	-22.6784	6.89204e-14	1.44502e-11	0	0	0	0	0		0	0	0	0.951662	0
Novel_008702	XLOC_089916	.	transcript	0.0419074	0	-22.6627	7.17685e-14	1.49426e-11	0	0	0	0	0		0	0	0.209537	0	0
Novel_012523	XLOC_128731	.	transcript	0.0576504	0	-22.639	7.621e-14	1.57518e-11	0	0	0	0	0		0	0	0.288252	0	0
Novel_017327	XLOC_170392	.	transcript	0.039227	0	-22.639	7.621e-14	1.57518e-11	0	0	0	0	0		0	0	0.196135	0	0
Novel_003566	XLOC_037519	.	transcript	0.0466496	0	-22.6312	7.77352e-14	1.58609e-11	0	0	0	0	0		0	0	0	0.233248	0
Novel_010455	XLOC_106868	.	transcript	0.384199	0	-22.6306	7.78553e-14	1.58609e-11	0	0	0	0	0		0	0	1.921	0	0
Novel_015757	XLOC_157733	.	transcript	0.0185778	0	-22.6288	7.81261e-14	1.58711e-11	0	0	0	0	0		0	0	0.092889	0	0
Novel_005796	XLOC_057976	.	transcript	0.0748262	0	-22.6102	8.19549e-14	1.64452e-11	0	0	0	0	0		0	0	0	0.374131	0
XM_018053860.1	gene-EML5	EML5	transcript	0.0527128	0	-22.6075	8.25523e-14	1.65019e-11	0	0	0	0	0		0	0	0.224033	0.039531	0
Novel_016263	XLOC_160703	.	transcript	0.115124	0	-22.5782	8.89066e-14	1.76068e-11	0	0	0	0	0		0	0	0	0.575621	0
XM_005688979.3	gene-TMEM68	TMEM68	transcript	0.199145	0	-22.5615	9.27389e-14	1.82387e-11	0	0	0	0	0		0.995726	0	0	0	0
Novel_022171	XLOC_215853	.	transcript	0.0235402	0	-22.546	9.64544e-14	1.87099e-11	0	0	0	0	0		0.117701	0	0	0	0
Novel_015113	XLOC_153487	.	transcript	0.16145	0	-22.5372	9.86029e-14	1.904e-11	0	0	0	0	0		0	0	0	0	0.807252
XM_018054889.1	gene-INPP4A	INPP4A	transcript	0.119438	0	-22.526	1.01451e-13	1.94575e-11	0	0	0	0	0		0	0	0.570679	0.026512	0
Novel_010435	XLOC_106868	.	transcript	0.410645	0	-22.5247	1.01692e-13	1.94599e-11	0	0	0	0	0		2.05323	0	0	0	0
XM_018059589.1	gene-SOX6	SOX6	transcript	0.059515	0	-22.521	1.02727e-13	1.96139e-11	0	0	0	0	0		0	0	0	0.297575	0
Novel_006284	XLOC_063396	.	transcript	0.153329	0	-22.51	1.05638e-13	2.00797e-11	0	0	0	0	0		0	0.766644	0	0	0
XM_018047706.1	gene-TNS2	TNS2	transcript	0.111238	0	-22.5008	1.08104e-13	2.05026e-11	0	0	0	0	0		0	0	0	0.556192	0
Novel_022187	XLOC_215990	.	transcript	0.0613818	0	-22.4829	1.11456e-13	2.10446e-11	0	0	0	0	0		0	0	0	0	0.306909
XM_018042960.1	gene-PTPRF	PTPRF	transcript	0.109014	0	-22.4767	1.13126e-13	2.13127e-11	0	0	0	0	0		0	0	0.545068	0	0
Novel_003243	XLOC_033555	.	transcript	0.0980254	0	-22.475	1.15393e-13	2.16013e-11	0	0	0	0	0		0	0	0.490127	0	0
Novel_010437	XLOC_106868	.	transcript	0.660445	0	-22.4749	1.15419e-13	2.16013e-11	0	0	0	0	0		0	0	0	0	3.30223
XM_018061022.1	gene-AP1B1	AP1B1	transcript	0.125437	0	-22.4694	1.17015e-13	2.18521e-11	0	0	0	0	0		0.627183	0	0	0	0
Novel_006079	XLOC_061192	.	transcript	0.0546686	0	-22.4677	1.17533e-13	2.19008e-11	0	0	0	0	0		0	0	0	0	0.273343
Novel_001720	XLOC_019124	.	transcript	0.0399532	0	-22.4624	1.19043e-13	2.20456e-11	0	0	0	0	0		0	0	0	0	0.199766
Novel_005123	XLOC_051743	.	transcript	0.0239098	0	-22.4624	1.19043e-13	2.20456e-11	0	0	0	0	0		0	0	0	0	0.119549
Novel_009664	XLOC_099417	.	transcript	0.0560832	0	-22.4535	1.21803e-13	2.24508e-11	0	0	0	0	0		0	0	0	0.280416	0
Novel_016949	XLOC_164613	.	transcript	0.024316	0	-22.4438	1.22476e-13	2.25108e-11	0	0	0	0	0		0	0	0	0	0.12158
Novel_000569	XLOC_005687	.	transcript	0.0382944	0	-22.4416	1.25517e-13	2.28386e-11	0	0	0	0	0		0	0.191472	0	0	0
XM_018054934.1	gene-MAP4K4	MAP4K4	transcript	0.0644576	0	-22.4406	1.25835e-13	2.28478e-11	0	0	0	0	0		0.322288	0	0	0	0
XM_018054542.1	gene-ZNF219	ZNF219	transcript	0.150878	0	-22.4332	1.28149e-13	2.32098e-11	0	0	0	0	0		0	0	0.754388	0	0
Novel_001528	XLOC_017574	.	transcript	0.043672	0	-22.4296	1.28647e-13	2.32098e-11	0	0	0	0	0		0	0.21836	0	0	0
XM_018055792.1	gene-RALGPS1	RALGPS1	transcript	0.0870852	0	-22.4296	1.28647e-13	2.32098e-11	0	0	0	0	0		0	0.435426	0	0	0
Novel_023358	XLOC_229333	.	transcript	0.221313	0	-22.4284	1.29754e-13	2.33291e-11	0	0	0	0	0		0	0	1.10657	0	0
Novel_010601	XLOC_108779	.	transcript	0.115646	0	-22.428	1.29855e-13	2.33291e-11	0	0	0	0	0		0	0	0	0	0.578228
XM_018057528.1	gene-GMEB2	GMEB2	transcript	0.135062	0	-22.4267	1.30296e-13	2.33507e-11	0	0	0	0	0		0.658455	0	0.016857	0	0
Novel_004780	XLOC_047693	.	transcript	0.204541	0	-22.424	1.31185e-13	2.33784e-11	0	0	0	0	0		0	0.0753	0.947405	0	0
Novel_002390	XLOC_026546	.	transcript	0.046429	0	-22.4214	1.32052e-13	2.33784e-11	0	0	0	0	0		0	0.232145	0	0	0
Novel_005556	XLOC_055965	.	transcript	0.095185	0	-22.4214	1.32052e-13	2.33784e-11	0	0	0	0	0		0	0.475925	0	0	0
Novel_016532	XLOC_162316	.	transcript	0.0468016	0	-22.4214	1.32052e-13	2.33784e-11	0	0	0	0	0		0	0.234008	0	0	0
Novel_020820	XLOC_202230	.	transcript	0.137797	0	-22.4214	1.32052e-13	2.33784e-11	0	0	0	0	0		0	0.688987	0	0	0
Novel_002829	XLOC_030473	.	transcript	0.0297716	0	-22.4037	1.37925e-13	2.42668e-11	0	0	0	0	0		0	0	0	0.148858	0
Novel_023169	XLOC_227749	.	transcript	0.118988	0	-22.3976	1.40217e-13	2.45686e-11	0	0	0	0	0		0.594942	0	0	0	0
XM_018042423.1	gene-KCNMA1	KCNMA1	transcript	0.117078	0	-22.3883	1.43531e-13	2.50461e-11	0	0	0	0	0		0	0.585392	0	0	0
Novel_006712	XLOC_066527	.	transcript	0.069394	0	-22.3818	1.45837e-13	2.52569e-11	0	0	0	0	0		0	0	0	0.34697	0
Novel_012423	XLOC_127258	.	transcript	0.156497	0	-22.3629	1.5296e-13	2.61492e-11	0	0	0	0	0		0	0	0	0.782486	0
XM_018051161.1	gene-CAMSAP3	CAMSAP3	transcript	0.114793	0	-22.3584	1.54709e-13	2.63488e-11	0	0	0	0	0		0	0.573964	0	0	0
Novel_011804	XLOC_120998	.	transcript	0.186406	0	-22.3562	1.55552e-13	2.64395e-11	0	0	0	0	0		0	0	0.932031	0	0
XM_018048396.1	gene-SOX5	SOX5	transcript	0.0651362	0	-22.349	1.5837e-13	2.68102e-11	0	0	0	0	0		0	0.325681	0	0	0
XM_018051077.1	gene-DNM2	DNM2	transcript	0.131752	0	-22.335	1.64051e-13	2.74998e-11	0	0	0	0	0		0	0	0	0.65876	0
Novel_010317	XLOC_105171	.	transcript	0.0553442	0	-22.3311	1.65667e-13	2.76428e-11	0	0	0	0	0		0	0.276721	0	0	0
XM_018056058.1	gene-GBGT1	GBGT1	transcript	0.244468	0	-22.3306	1.65863e-13	2.76428e-11	0	0	0	0	0		1.22234	0	0	0	0
Novel_005562	XLOC_055973	.	transcript	0.0780924	0	-22.3216	1.69646e-13	2.78943e-11	0	0	0	0	0		0	0	0	0	0.390462
Novel_020037	XLOC_195059	.	transcript	0.0813768	0	-22.3206	1.70086e-13	2.78943e-11	0	0	0	0	0		0	0	0.406884	0	0
Novel_022506	XLOC_221655	.	transcript	0.0266572	0	-22.314	1.72242e-13	2.81525e-11	0	0	0	0	0		0	0	0	0	0.133286
XM_018058279.1	gene-NIPAL2	NIPAL2	transcript	0.248955	0	-22.3134	1.73177e-13	2.82511e-11	0	0	0	0	0		0	0	0	0	1.24477
Novel_003396	XLOC_034986	.	transcript	0.0814868	0	-22.3012	1.78369e-13	2.90425e-11	0	0	0	0	0		0	0	0	0	0.407434
Novel_009686	XLOC_099662	.	transcript	0.044955	0	-22.2975	1.80236e-13	2.92904e-11	0	0	0	0	0		0	0	0	0	0.224775
Novel_012837	XLOC_131851	.	transcript	0.138414	0	-22.2963	1.80775e-13	2.92938e-11	0	0	0	0	0		0	0	0.692069	0	0
Novel_016149	XLOC_160126	.	transcript	0.0594388	0	-22.295	1.81289e-13	2.92938e-11	0	0	0	0	0		0	0	0.280927	0.016267	0
Novel_001526	XLOC_017574	.	transcript	0.0319994	0	-22.2811	1.87789e-13	2.98904e-11	0	0	0	0	0		0	0	0.159997	0	0
Novel_018517	XLOC_182132	.	transcript	0.0980368	0	-22.2764	1.90006e-13	3.01869e-11	0	0	0	0	0		0	0	0	0.490184	0
Novel_022914	XLOC_225948	.	transcript	0.0902374	0	-22.2719	1.92154e-13	3.04096e-11	0	0	0	0	0		0	0	0.451187	0	0
Novel_000568	XLOC_005687	.	transcript	0.0334796	0	-22.2606	1.97647e-13	3.10063e-11	0	0	0	0	0		0	0.167398	0	0	0
XM_013971347.2	gene-POU2F2	POU2F2	transcript	0.082799	0	-22.2594	1.98266e-13	3.10063e-11	0	0	0	0	0		0	0	0	0.413995	0
XM_018061658.1	gene-GPLD1	GPLD1	transcript	0.123863	0	-22.2594	1.98266e-13	3.10063e-11	0	0	0	0	0		0	0	0	0.619315	0
Novel_003781	XLOC_038927	.	transcript	0.0226232	0	-22.259	1.98441e-13	3.10063e-11	0	0	0	0	0		0	0	0	0	0.113116
Novel_007437	XLOC_074816	.	transcript	0.020103	0	-22.2548	2.00543e-13	3.12774e-11	0	0	0	0	0		0	0	0.100515	0	0
Novel_012839	XLOC_131851	.	transcript	0.133119	0	-22.2427	2.06739e-13	3.19291e-11	0	0	0	0	0		0	0	0	0	0.665597
Novel_022774	XLOC_225137	.	transcript	0.096004	0	-22.2427	2.06739e-13	3.19291e-11	0	0	0	0	0		0	0	0	0	0.48002
Novel_023076	XLOC_227220	.	transcript	0.104784	0	-22.2368	2.09793e-13	3.20948e-11	0	0	0	0	0		0.014739	0.509181	0	0	0
Novel_006502	XLOC_065293	.	transcript	0.0830284	0	-22.2332	2.11609e-13	3.20948e-11	0	0	0	0	0		0.415142	0	0	0	0
Novel_016216	XLOC_160403	.	transcript	0.0343522	0	-22.2325	2.1202e-13	3.20948e-11	0	0	0	0	0		0	0	0.171761	0	0
XM_018061612.1	gene-TRIM2	TRIM2	transcript	0.0542252	0	-22.2325	2.1202e-13	3.20948e-11	0	0	0	0	0		0	0	0.271126	0	0
Novel_013415	XLOC_137210	.	transcript	0.300696	0	-22.2263	2.15313e-13	3.23944e-11	0	0	0	0	0		0	0	0	1.50348	0
Novel_004236	XLOC_044136	.	transcript	0.111969	0	-22.2206	2.13622e-13	3.22539e-11	0	0	0	0	0		0	0.559845	0	0	0
XM_018046822.1	gene-EZH2	EZH2	transcript	0.209207	0	-22.2156	2.19403e-13	3.29389e-11	0	0	0	0	0		0	1.04604	0	0	0
Novel_019565	XLOC_191192	.	transcript	0.0255322	0	-22.2027	2.2846e-13	3.40713e-11	0	0	0	0	0		0	0	0.127661	0	0
Novel_006235	XLOC_063063	.	transcript	0.0792972	0	-22.1769	2.43652e-13	3.56503e-11	0	0	0	0	0		0	0	0	0.396486	0
Novel_011566	XLOC_118260	.	transcript	0.053556	0	-22.1673	2.49552e-13	3.62642e-11	0	0	0	0	0		0	0	0	0	0.26778
Novel_018972	XLOC_185479	.	transcript	0.0313142	0	-22.1673	2.49552e-13	3.62642e-11	0	0	0	0	0		0	0	0	0	0.156571
Novel_005420	XLOC_054264	.	transcript	0.0786364	0	-22.1579	2.55458e-13	3.69891e-11	0	0	0	0	0		0.393182	0	0	0	0
XM_018038857.1	gene-MDC1	MDC1	transcript	0.059806	0	-22.1489	2.61241e-13	3.75781e-11	0	0	0	0	0		0	0	0	0	0.29903
Novel_009433	XLOC_097287	.	transcript	0.0483786	0	-22.1279	2.75281e-13	3.92004e-11	0	0	0	0	0		0	0	0	0.241893	0
Novel_013311	XLOC_136215	.	transcript	0.120867	0	-22.1279	2.75281e-13	3.92004e-11	0	0	0	0	0		0	0	0	0.604335	0
Novel_003288	XLOC_033882	.	transcript	0.0636284	0	-22.1231	2.77614e-13	3.94665e-11	0	0	0	0	0		0	0	0	0	0.318142
XM_013966404.2	gene-FAM184A	FAM184A	transcript	0.0918474	0	-22.1189	2.81494e-13	3.98187e-11	0	0	0	0	0		0.004528	0	0.454709	0	0
Novel_002665	XLOC_028689	.	transcript	0.209242	0	-22.0835	3.07432e-13	4.30586e-11	0	0	0	0	0		0	0	0	1.04621	0
Novel_014919	XLOC_151631	.	transcript	0.212981	0	-22.0766	3.12599e-13	4.35241e-11	0	0	0	0	0		0	0	0	0	1.0649
Novel_010420	XLOC_106391	.	transcript	0.488854	0	-22.0759	3.13311e-13	4.35241e-11	0	0	0	0	0		0	0	0	2.44427	0
Novel_002728	XLOC_029168	.	transcript	0.0932168	0	-22.0743	3.14554e-13	4.36237e-11	0	0	0	0	0		0	0	0	0	0.466084
Novel_013525	XLOC_138564	.	transcript	0.179659	0	-22.0562	3.29044e-13	4.51936e-11	0	0	0	0	0		0	0.898296	0	0	0
XM_018050755.1	gene-DOT1L	DOT1L	transcript	0.040306	0	-22.0532	3.31301e-13	4.54304e-11	0	0	0	0	0		0	0	0	0	0.20153
Novel_023071	XLOC_227196	.	transcript	0.0998174	0	-22.04	3.42302e-13	4.66385e-11	0	0	0	0	0		0	0	0	0	0.499087
Novel_011580	XLOC_118352	.	transcript	0.106945	0	-22.0357	3.459e-13	4.70535e-11	0	0	0	0	0		0	0	0	0.534727	0
Novel_001166	XLOC_013076	.	transcript	0.195496	0	-22.0344	3.47257e-13	4.70692e-11	0	0	0	0	0		0	0	0	0	0.977481
XM_018056377.1	gene-BIVM	BIVM	transcript	0.127755	0	-22.0344	3.47257e-13	4.70692e-11	0	0	0	0	0		0	0	0	0	0.638776
XM_018048978.1	gene-DENND6B	DENND6B	transcript	0.090113	0	-22.0339	3.47674e-13	4.70692e-11	0	0	0	0	0		0.450565	0	0	0	0
XM_018041775.1	gene-FGFR1	FGFR1	transcript	0.102651	0	-22.0227	3.57494e-13	4.83218e-11	0	0	0	0	0		0	0	0	0.513253	0
Novel_016323	XLOC_160944	.	transcript	0.062762	0	-22.0213	3.58754e-13	4.84153e-11	0	0	0	0	0		0.31381	0	0	0	0
Novel_001347	XLOC_015584	.	transcript	0.0487846	0	-22.0173	3.62332e-13	4.87437e-11	0	0	0	0	0		0	0	0	0	0.243923
Novel_000108	XLOC_001538	.	transcript	0.113241	0	-22.0164	3.63207e-13	4.87501e-11	0	0	0	0	0		0	0	0.566205	0	0
XM_018058498.1	gene-PLAG1	PLAG1	transcript	0.0393442	0	-22.0152	3.64097e-13	4.87501e-11	0	0	0	0	0		0	0	0.196721	0	0
Novel_021334	XLOC_209185	.	transcript	0.0809622	0	-21.9933	3.84489e-13	5.11587e-11	0	0	0	0	0		0	0.404811	0	0	0
Novel_017752	XLOC_174722	.	transcript	0.0488736	0	-21.9854	3.92154e-13	5.19351e-11	0	0	0	0	0		0	0.244368	0	0	0
Novel_011877	XLOC_121716	.	transcript	0.041089	0	-21.9795	3.9774e-13	5.23492e-11	0	0	0	0	0		0	0	0.205445	0	0
XM_018041771.1	gene-FGFR1	FGFR1	transcript	0.105016	0	-21.9669	4.10221e-13	5.38256e-11	0	0	0	0	0		0	0	0	0.525081	0
XM_018063316.1	gene-LRFN3	LRFN3	transcript	0.118424	0	-21.9669	4.10221e-13	5.38256e-11	0	0	0	0	0		0	0	0	0.592121	0
Novel_002627	XLOC_028523	.	transcript	0.132701	0	-21.9644	4.12835e-13	5.39929e-11	0	0	0	0	0		0	0	0	0.663505	0
XM_018051076.1	gene-DNM2	DNM2	transcript	0.100701	0	-21.9644	4.12835e-13	5.39929e-11	0	0	0	0	0		0	0	0	0.503503	0
Novel_007231	XLOC_071938	.	transcript	0.161441	0	-21.9635	4.14033e-13	5.39929e-11	0	0	0	0	0		0	0	0.807205	0	0
Novel_017149	XLOC_166945	.	transcript	0.0708524	0	-21.9528	4.25083e-13	5.52647e-11	0	0	0	0	0		0	0	0	0.354262	0
Novel_016319	XLOC_160904	.	transcript	0.06761	0	-21.9462	4.32136e-13	5.60107e-11	0	0	0	0	0		0	0	0	0	0.33805
Novel_008061	XLOC_082200	.	transcript	0.151669	0	-21.9204	4.60526e-13	5.88911e-11	0	0	0	0	0		0	0	0	0.758343	0
Novel_000298	XLOC_002774	.	transcript	0.0208516	0	-21.9179	4.63402e-13	5.88911e-11	0	0	0	0	0		0	0.104258	0	0	0
Novel_011436	XLOC_117383	.	transcript	0.0510304	0	-21.9179	4.63402e-13	5.88911e-11	0	0	0	0	0		0	0.255152	0	0	0
Novel_012499	XLOC_128032	.	transcript	0.0455908	0	-21.9179	4.63402e-13	5.88911e-11	0	0	0	0	0		0	0.227954	0	0	0
Novel_002727	XLOC_029168	.	transcript	0.0816098	0	-21.9168	4.64733e-13	5.88911e-11	0	0	0	0	0		0.408049	0	0	0	0
Novel_017169	XLOC_167405	.	transcript	0.181711	0	-21.9149	4.66809e-13	5.90662e-11	0	0	0	0	0		0	0	0.908555	0	0
Novel_010780	XLOC_109688	.	transcript	0.0876724	0	-21.9081	4.74803e-13	5.98998e-11	0	0	0	0	0		0	0.438362	0	0	0
Novel_011945	XLOC_122252	.	transcript	0.122852	0	-21.8973	4.87655e-13	6.12883e-11	0	0	0	0	0		0	0	0	0.614205	5.7e-05
Novel_015202	XLOC_153907	.	transcript	0.188156	0	-21.8967	4.87969e-13	6.12883e-11	0	0	0	0	0		0	0.935579	0	0	0.0052
Novel_008449	XLOC_086999	.	transcript	0.0463174	0	-21.8926	4.93328e-13	6.18701e-11	0	0	0	0	0		0	0	0	0	0.231587
Novel_011350	XLOC_116811	.	transcript	0.103775	0	-21.8822	5.06142e-13	6.30132e-11	0	0	0	0	0		0	0	0.518875	0	0
Novel_005698	XLOC_057123	.	transcript	0.0341332	0	-21.8726	5.1832e-13	6.44352e-11	0	0	0	0	0		0	0	0.170666	0	0
XM_005680350.3	gene-PAN2	PAN2	transcript	0.0676374	0	-21.8715	5.19791e-13	6.45238e-11	0	0	0	0	0		0	0	0	0	0.338187
Novel_017377	XLOC_171137	.	transcript	0.0424248	0	-21.866	5.26164e-13	6.52198e-11	0	0	0	0	0		0	0	0.212124	0	0
Novel_008714	XLOC_089947	.	transcript	0.0558158	0	-21.8632	5.30242e-13	6.56298e-11	0	0	0	0	0		0	0	0	0.279079	0
XM_018054539.1	gene-ZNF219	ZNF219	transcript	0.0510784	0	-21.862	5.3152e-13	6.56924e-11	0	0	0	0	0		0	0.255392	0	0	0
XM_018066244.1	gene-PPIP5K1	PPIP5K1	transcript	0.0550892	0	-21.8554	5.40339e-13	6.64132e-11	0	0	0	0	0		0.275446	0	0	0	0
Novel_018518	XLOC_182133	.	transcript	0.553081	0	-21.8448	5.54535e-13	6.75599e-11	0	0	0	0	0		0	2.76541	0	0	0
Novel_011751	XLOC_119982	.	transcript	0.0378098	0	-21.8402	5.55618e-13	6.75845e-11	0	0	0	0	0		0	0.189049	0	0	0
Novel_021619	XLOC_212390	.	transcript	0.0442434	0	-21.8383	5.63433e-13	6.8153e-11	0	0	0	0	0		0	0	0	0.221217	0
XM_013963622.2	gene-DLG1	DLG1	transcript	0.0621826	0	-21.8362	5.66451e-13	6.82273e-11	0	0	0	0	0		0	0	0	0	0.310913
XM_018041368.1	gene-IKZF5	IKZF5	transcript	0.0704928	0	-21.8362	5.66451e-13	6.82273e-11	0	0	0	0	0		0	0	0	0	0.352464
Novel_021333	XLOC_209185	.	transcript	0.0786008	0	-21.8249	5.82546e-13	6.9631e-11	0	0	0	0	0		0	0.393004	0	0	0
XM_018053961.1	gene-MLH3	MLH3	transcript	0.151711	0	-21.8244	5.83012e-13	6.9631e-11	0	0	0	0	0		0.758555	0	0	0	0
Novel_021054	XLOC_205026	.	transcript	0.560435	0	-21.8241	5.84046e-13	6.96569e-11	0	0	0	0	0		2.80218	0	0	0	0
XM_018059187.1	gene-PHF21A	PHF21A	transcript	0.083897	0	-21.8155	5.96721e-13	7.07048e-11	0	0	0	0	0		0	0	0	0.419485	0
Novel_012877	XLOC_132313	.	transcript	0.0804264	0	-21.8138	5.9855e-13	7.07048e-11	0	0	0	0	0		0	0	0	0.402132	0
XM_018046945.1	gene-IRF5	IRF5	transcript	0.117731	0	-21.8138	5.9855e-13	7.07048e-11	0	0	0	0	0		0	0	0	0.588656	0
Novel_017119	XLOC_166329	.	transcript	0.021312	0	-21.8137	5.98645e-13	7.07048e-11	0	0	0	0	0		0	0	0	0	0.10656
Novel_008503	XLOC_087738	.	transcript	0.0699208	0	-21.8107	6.03779e-13	7.09608e-11	0	0	0	0	0		0.349604	0	0	0	0
Novel_013231	XLOC_135612	.	transcript	0.0568394	0	-21.8107	6.03779e-13	7.09608e-11	0	0	0	0	0		0.284197	0	0	0	0
Novel_004739	XLOC_047423	.	transcript	0.134813	0	-21.8059	6.04145e-13	7.09608e-11	0	0	0	0	0		0	0	0.674065	0	0
Novel_019625	XLOC_191929	.	transcript	0.116951	0	-21.8006	6.1889e-13	7.21947e-11	0	0	0	0	0		0	0	0.584756	0	0
XM_018057698.1	gene-ASXL1	ASXL1	transcript	0.0410534	0	-21.7891	6.36129e-13	7.36008e-11	0	0	0	0	0		0	0	0.205267	0	0
Novel_007713	XLOC_077684	.	transcript	0.0671514	0	-21.7883	6.37338e-13	7.36406e-11	0	0	0	0	0		0	0	0	0	0.335757
Novel_001972	XLOC_022399	.	transcript	0.052148	0	-21.7823	6.4735e-13	7.46961e-11	0	0	0	0	0		0.26074	0	0	0	0
Novel_018180	XLOC_179555	.	transcript	0.192443	0	-21.7783	6.53827e-13	7.51381e-11	0	0	0	0	0		0	0	0	0	0.962217
XM_013966703.2	gene-POLK	POLK	transcript	0.132439	0	-21.7753	6.58632e-13	7.55882e-11	0	0	0	0	0		0	0	0	0.662194	0
XM_018042964.1	gene-PTPRF	PTPRF	transcript	0.0765436	0	-21.7698	6.48983e-13	7.47832e-11	0	0	0	0	0		0	0	0.382718	0	0
Novel_020598	XLOC_199162	.	transcript	0.0252192	0	-21.7684	6.69878e-13	7.65693e-11	0	0	0	0	0		0.126096	0	0	0	0
XM_013969421.2	gene-CCDC82	CCDC82	transcript	0.089654	0	-21.7684	6.69878e-13	7.65693e-11	0	0	0	0	0		0.44827	0	0	0	0
Novel_012248	XLOC_125593	.	transcript	0.14283	0	-21.7614	6.81579e-13	7.73214e-11	0	0	0	0	0		0	0	0	0.714151	0
XM_018041772.1	gene-FGFR1	FGFR1	transcript	0.0892916	0	-21.7614	6.81579e-13	7.73214e-11	0	0	0	0	0		0	0	0	0.446458	0
XM_013972661.2	gene-LOC102173969	LOC102173969	transcript	0.129015	0	-21.7551	6.92182e-13	7.83301e-11	0	0	0	0	0		0	0	0	0	0.645077
Novel_011138	XLOC_114130	.	transcript	0.126738	0	-21.7404	7.17713e-13	8.09504e-11	0	0	0	0	0		0.633688	0	0	0	0
Novel_017994	XLOC_177136	.	transcript	0.028482	0	-21.7352	7.26769e-13	8.18378e-11	0	0	0	0	0		0	0	0	0.14241	0
Novel_003380	XLOC_034728	.	transcript	0.0717024	0	-21.7297	7.36702e-13	8.26543e-11	0	0	0	0	0		0	0	0	0	0.358512
Novel_007230	XLOC_071938	.	transcript	0.111872	0	-21.722	7.50782e-13	8.39024e-11	0	0	0	0	0		0	0	0.559361	0	0
Novel_014307	XLOC_145419	.	transcript	0.0723532	0	-21.722	7.50782e-13	8.39024e-11	0	0	0	0	0		0	0	0.361766	0	0
Novel_005692	XLOC_057003	.	transcript	0.0514096	0	-21.7175	7.59127e-13	8.46128e-11	0	0	0	0	0		0	0	0	0	0.257048
XM_013972126.2	gene-CSF3	CSF3	transcript	0.17396	0	-21.7084	7.76283e-13	8.62992e-11	0	0	0	0	0		0	0	0	0.869802	0
XM_013975233.2	gene-TACC2	TACC2	transcript	0.0311096	0	-21.7042	7.84441e-13	8.68659e-11	0	0	0	0	0		0	0.155548	0	0	0
Novel_019554	XLOC_191118	.	transcript	0.104715	0	-21.6853	8.21566e-13	8.9579e-11	0	0	0	0	0		0.523574	0	0	0	0
XM_018039438.1	gene-MBP	MBP	transcript	0.106427	0	-21.6823	8.27558e-13	9.0002e-11	0	0	0	0	0		0	0	0.532137	0	0
XM_018052985.1	gene-TRDN	TRDN	transcript	0.0482754	0	-21.6823	8.27558e-13	9.0002e-11	0	0	0	0	0		0	0	0.241377	0	0
Novel_016730	XLOC_163384	.	transcript	0.0334314	0	-21.6801	8.32098e-13	9.0163e-11	0	0	0	0	0		0	0	0	0	0.167157
Novel_017946	XLOC_176535	.	transcript	0.048034	0	-21.6677	8.57845e-13	9.28217e-11	0	0	0	0	0		0	0	0	0	0.24017
XM_018064258.1	gene-ADAP2	ADAP2	transcript	0.143877	0	-21.6667	8.59748e-13	9.29095e-11	0	0	0	0	0		0	0	0	0.719385	0
Novel_013236	XLOC_135791	.	transcript	0.0350694	0	-21.6654	8.62379e-13	9.30757e-11	0	0	0	0	0		0	0	0.175347	0	0
Novel_000010	XLOC_000018	.	transcript	0.103777	0	-21.6586	8.77238e-13	9.444e-11	0	0	0	0	0		0	0.518887	0	0	0
XM_018051376.1	gene-ANO8	ANO8	transcript	0.0669656	0	-21.6586	8.77238e-13	9.444e-11	0	0	0	0	0		0	0.334828	0	0	0
Novel_008463	XLOC_087251	.	transcript	0.0621128	0	-21.6448	9.07438e-13	9.68282e-11	0	0	0	0	0		0	0	0.310564	0	0
Novel_018956	XLOC_185396	.	transcript	0.0603272	0	-21.6443	9.08517e-13	9.68282e-11	0	0	0	0	0		0	0	0	0	0.301636
Novel_019617	XLOC_191909	.	transcript	0.0431016	0	-21.6443	9.08517e-13	9.68282e-11	0	0	0	0	0		0	0	0	0	0.215508
Novel_002167	XLOC_023738	.	transcript	0.12646	0	-21.6389	9.20486e-13	9.78589e-11	0	0	0	0	0		0.632302	0	0	0	0
Novel_017142	XLOC_166887	.	transcript	0.0708152	0	-21.6389	9.20486e-13	9.78589e-11	0	0	0	0	0		0.354076	0	0	0	0
Novel_003231	XLOC_033519	.	transcript	0.0399436	0	-21.6246	9.53077e-13	1.0057e-10	0	0	0	0	0		0	0	0.199718	0	0
Novel_004672	XLOC_047213	.	transcript	0.0516464	0	-21.6193	9.6536e-13	1.0174e-10	0	0	0	0	0		0	0.258232	0	0	0
XM_018042439.1	gene-TARBP1	TARBP1	transcript	0.0620944	0	-21.6168	9.71435e-13	1.02128e-10	0	0	0	0	0		0.310472	0	0	0	0
Novel_003099	XLOC_032618	.	transcript	0.0397168	0	-21.6133	9.79917e-13	1.02766e-10	0	0	0	0	0		0	0	0	0	0.198584
Novel_012977	XLOC_133458	.	transcript	0.0430364	0	-21.6133	9.79917e-13	1.02766e-10	0	0	0	0	0		0	0	0	0	0.215182
Novel_006206	XLOC_062892	.	transcript	0.174696	0	-21.6089	9.90626e-13	1.03634e-10	0	0	0	0	0		0	0.87348	0	0	0
Novel_015761	XLOC_157735	.	transcript	0.140198	0	-21.5949	1.02521e-12	1.06728e-10	0	0	0	0	0		0	0.700988	0	0	0
XM_018050570.1	gene-COL23A1	COL23A1	transcript	0.0878964	0	-21.5949	1.02521e-12	1.06728e-10	0	0	0	0	0		0	0.439482	0	0	0
Novel_019230	XLOC_187725	.	transcript	0.0479016	0	-21.5948	1.0081e-12	1.05203e-10	0	0	0	0	0		0	0	0	0	0.239508
Novel_007644	XLOC_077240	.	transcript	0.0364022	0	-21.5908	1.03505e-12	1.07227e-10	0	0	0	0	0		0	0	0	0.182011	0
XM_018065808.1	gene-PROC	PROC	transcript	0.172453	0	-21.5908	1.03505e-12	1.07227e-10	0	0	0	0	0		0	0	0	0.862267	0
Novel_014929	XLOC_151700	.	transcript	0.039434	0	-21.5825	1.04214e-12	1.07831e-10	0	0	0	0	0		0	0	0	0	0.19717
Novel_019233	XLOC_187725	.	transcript	0.0427296	0	-21.5778	1.06883e-12	1.1019e-10	0	0	0	0	0		0	0.213648	0	0	0
Novel_004140	XLOC_043532	.	transcript	0.0288642	0	-21.5735	1.07987e-12	1.1106e-10	0	0	0	0	0		0	0	0	0	0.144321
Novel_011581	XLOC_118352	.	transcript	0.0754976	0	-21.5682	1.09427e-12	1.12405e-10	0	0	0	0	0		0	0	0	0.377488	0
Novel_007064	XLOC_071317	.	transcript	0.043927	0	-21.5584	1.1209e-12	1.14176e-10	0	0	0	0	0		0	0	0.219635	0	0
Novel_008569	XLOC_088488	.	transcript	0.0316698	0	-21.5584	1.1209e-12	1.14176e-10	0	0	0	0	0		0	0	0.158349	0	0
Novel_011236	XLOC_115534	.	transcript	0.0690944	0	-21.5584	1.1209e-12	1.14176e-10	0	0	0	0	0		0	0	0.345472	0	0
XM_005681558.3	gene-LIMCH1	LIMCH1	transcript	0.0379654	0	-21.5584	1.1209e-12	1.14176e-10	0	0	0	0	0		0	0	0.189827	0	0
XM_018046320.1	gene-ARHGEF11	ARHGEF11	transcript	0.0409388	0	-21.5525	1.13655e-12	1.15494e-10	0	0	0	0	0		0	0	0	0	0.204694
Novel_003020	XLOC_031995	.	transcript	0.0473688	0	-21.5505	1.14262e-12	1.15697e-10	0	0	0	0	0		0	0	0	0	0.236844
XM_013963613.2	gene-DLG1	DLG1	transcript	0.0487276	0	-21.5505	1.14262e-12	1.15697e-10	0	0	0	0	0		0	0	0	0	0.243638
XM_013972331.2	gene-CD300LG	CD300LG	transcript	0.0982292	0	-21.5505	1.14262e-12	1.15697e-10	0	0	0	0	0		0	0	0	0	0.491146
XM_018047024.1	gene-CAMK2B	CAMK2B	transcript	0.07133	0	-21.5442	1.16017e-12	1.17056e-10	0	0	0	0	0		0	0.35665	0	0	0
Novel_013568	XLOC_139191	.	transcript	0.0455728	0	-21.5428	1.16421e-12	1.17186e-10	0	0	0	0	0		0	0	0.227864	0	0
Novel_013240	XLOC_135810	.	transcript	0.0189198	0	-21.5381	1.17761e-12	1.17838e-10	0	0	0	0	0		0	0	0	0.094599	0
XM_013972588.2	gene-TTLL6	TTLL6	transcript	0.0677806	0	-21.5381	1.17761e-12	1.17838e-10	0	0	0	0	0		0	0	0	0.338903	0
XM_018055837.1	gene-ST6GALNAC4	ST6GALNAC4	transcript	0.169014	0	-21.5381	1.17761e-12	1.17838e-10	0	0	0	0	0		0	0	0	0.845071	0
XM_018056059.1	gene-GBGT1	GBGT1	transcript	0.110239	0	-21.5269	1.2102e-12	1.20392e-10	0	0	0	0	0		0.551195	0	0	0	0
XM_018056116.1	gene-SDCCAG3	SDCCAG3	transcript	0.222505	0	-21.5115	1.20875e-12	1.20388e-10	0	0	0	0	0		0	0	1.11252	0	0
Novel_017787	XLOC_175052	.	transcript	0.0584478	0	-21.5111	1.25795e-12	1.24705e-10	0	0	0	0	0		0	0.292239	0	0	0
Novel_014611	XLOC_148789	.	transcript	0.102984	0	-21.5076	1.26872e-12	1.25481e-10	0	0	0	0	0		0	0	0	0	0.51492
Novel_002508	XLOC_027309	.	transcript	0.062699	0	-21.5046	1.27796e-12	1.25811e-10	0	0	0	0	0		0	0	0	0.313495	0
Novel_006133	XLOC_062102	.	transcript	0.0373006	0	-21.5046	1.27796e-12	1.25811e-10	0	0	0	0	0		0	0	0	0.186503	0
XM_018053249.1	gene-MAP7	MAP7	transcript	0.0681542	0	-21.5046	1.27796e-12	1.25811e-10	0	0	0	0	0		0	0	0	0.340771	0
XM_018047532.1	gene-PEX5L	PEX5L	transcript	0.0645102	0	-21.4934	1.31235e-12	1.28687e-10	0	0	0	0	0		0.322551	0	0	0	0
XM_018057237.1	gene-DZANK1	DZANK1	transcript	0.0744886	0	-21.4916	1.31906e-12	1.28962e-10	0	0	0	0	0		0.372443	0	0	0	0
Novel_006388	XLOC_064928	.	transcript	0.0545808	0	-21.491	1.32094e-12	1.28997e-10	0	0	0	0	0		0	0	0	0	0.272904
Novel_020983	XLOC_203954	.	transcript	0.0443668	0	-21.4758	1.36974e-12	1.33001e-10	0	0	0	0	0		0	0	0	0.221834	0
XM_018057785.1	gene-SPAG4	SPAG4	transcript	0.0913036	0	-21.4758	1.36974e-12	1.33001e-10	0	0	0	0	0		0	0	0	0.456518	0
XM_005688172.2	gene-C13H20orf196	C13H20orf196	transcript	0.184527	0	-21.4661	1.40359e-12	1.35669e-10	0	0	0	0	0		0	0	0.922634	0	0
Novel_005333	XLOC_053184	.	transcript	0.112092	0	-21.4597	1.42405e-12	1.37179e-10	0	0	0	0	0		0	0	0.560462	0	0
Novel_017136	XLOC_166833	.	transcript	0.0842228	0	-21.457	1.42319e-12	1.37179e-10	0	0	0	0	0		0	0	0	0.421114	0
XM_013962777.2	gene-DNAJC6	DNAJC6	transcript	0.0543446	0	-21.457	1.42319e-12	1.37179e-10	0	0	0	0	0		0	0	0	0.271723	0
Novel_005810	XLOC_058474	.	transcript	0.0313166	0	-21.4566	1.43498e-12	1.38076e-10	0	0	0	0	0		0	0.156583	0	0	0
Novel_013007	XLOC_133940	.	transcript	0.2334	0	-21.4466	1.47162e-12	1.40806e-10	0	0	0	0	0		0	0	0	0	1.167
Novel_014363	XLOC_145914	.	transcript	0.0186548	0	-21.4416	1.48863e-12	1.41797e-10	0	0	0	0	0		0	0	0	0.093274	0
Novel_015528	XLOC_156887	.	transcript	0.0069702	0	-21.4416	1.48863e-12	1.41797e-10	0	0	0	0	0		0	0	0	0.034851	0
Novel_016258	XLOC_160703	.	transcript	0.0485698	0	-21.4385	1.5007e-12	1.42627e-10	0	0	0	0	0		0	0	0	0.242849	0
Novel_004288	XLOC_044547	.	transcript	0.103575	0	-21.4344	1.51633e-12	1.43951e-10	0	0	0	0	0		0	0	0	0	0.517874
Novel_006074	XLOC_061093	.	transcript	0.0700244	0	-21.4313	1.52731e-12	1.44511e-10	0	0	0	0	0		0	0	0.350122	0	0
XM_018053906.1	gene-NRXN3	NRXN3	transcript	0.0405964	0	-21.4313	1.52731e-12	1.44511e-10	0	0	0	0	0		0	0	0.202982	0	0
XM_013975666.1	gene-NUDT13	NUDT13	transcript	0.113752	0	-21.4295	1.53256e-12	1.44847e-10	0	0	0	0	0		0	0	0.56876	0	0
XM_018048495.1	gene-LOC108636060	LOC108636060	transcript	0.18364	0	-21.4161	1.58505e-12	1.48652e-10	0	0	0	0	0		0	0	0.918198	0	0
XM_018051220.1	gene-CACNA1A	CACNA1A	transcript	0.025286	0	-21.3883	1.69611e-12	1.58024e-10	0	0	0	0	0		0	0	0	0	0.12643
Novel_019085	XLOC_186574	.	transcript	0.0135178	0	-21.3749	1.74934e-12	1.62249e-10	0	0	0	0	0		0	0	0	0	0.067589
Novel_006080	XLOC_061309	.	transcript	0.045786	0	-21.3706	1.7703e-12	1.63861e-10	0	0	0	0	0		0	0	0	0	0.22893
Novel_009473	XLOC_097633	.	transcript	0.0769158	0	-21.3427	1.89098e-12	1.72407e-10	0	0	0	0	0		0	0	0	0.384579	0
XM_018059202.1	gene-LOC102190340	LOC102190340	transcript	0.0464192	0	-21.3427	1.89098e-12	1.72407e-10	0	0	0	0	0		0	0	0	0.232096	0
Novel_002631	XLOC_028528	.	transcript	0.0439308	0	-21.3378	1.8902e-12	1.72407e-10	0	0	0	0	0		0	0	0	0.219654	0
Novel_005873	XLOC_059014	.	transcript	0.120883	0	-21.3217	1.98922e-12	1.79253e-10	0	0	0	0	0		0	0	0	0.604413	0
Novel_018116	XLOC_178045	.	transcript	0.0906808	0	-21.3217	1.98922e-12	1.79253e-10	0	0	0	0	0		0	0	0	0.453404	0
Novel_013383	XLOC_136712	.	transcript	0.140398	0	-21.3167	2.01709e-12	1.80808e-10	0	0	0	0	0		0	0	0	0.701991	0
Novel_022528	XLOC_221933	.	transcript	0.063613	0	-21.3083	2.05602e-12	1.83357e-10	0	0	0	0	0		0	0	0.318065	0	0
XM_018044500.1	gene-CUNH9orf172	CUNH9orf172	transcript	0.0400362	0	-21.3068	2.06279e-12	1.8336e-10	0	0	0	0	0		0	0	0	0	0.200181
Novel_009842	XLOC_100681	.	transcript	0.03245	0	-21.2828	2.18955e-12	1.93216e-10	0	0	0	0	0		0	0	0	0	0.16225
Novel_017572	XLOC_172939	.	transcript	0.0306118	0	-21.2768	2.22164e-12	1.94836e-10	0	0	0	0	0		0	0	0.153059	0	0
XM_005681560.3	gene-LIMCH1	LIMCH1	transcript	0.0310662	0	-21.2768	2.22164e-12	1.94836e-10	0	0	0	0	0		0	0	0.155331	0	0
XM_018055306.1	gene-RAP1GAP	RAP1GAP	transcript	0.061278	0	-21.2737	2.23928e-12	1.95778e-10	0	0	0	0	0		0	0	0	0	0.30639
Novel_009732	XLOC_100049	.	transcript	0.0354974	0	-21.2485	2.37887e-12	2.05869e-10	0	0	0	0	0		0	0	0	0	0.177487
Novel_009730	XLOC_100049	.	transcript	0.0475904	0	-21.2372	2.44571e-12	2.1037e-10	0	0	0	0	0		0	0	0	0	0.237952
XM_013963625.2	gene-DLG1	DLG1	transcript	0.0512454	0	-21.2239	2.47669e-12	2.12614e-10	0	0	0	0	0		0	0	0	0	0.256227
Novel_013796	XLOC_141067	.	transcript	0.0477376	0	-21.2135	2.58875e-12	2.20447e-10	0	0	0	0	0		0	0	0	0	0.238688
Novel_016775	XLOC_163701	.	transcript	0.036346	0	-21.2101	2.55728e-12	2.18204e-10	0	0	0	0	0		0	0	0.18173	0	0
XM_018053943.1	gene-TTLL5	TTLL5	transcript	0.0389084	0	-21.2022	2.6613e-12	2.26173e-10	0	0	0	0	0		0	0	0	0	0.194542
Novel_001730	XLOC_019185	.	transcript	0.0229622	0	-20.8961	5.38338e-12	4.19421e-10	0	0	0	0	0		0	0	0	0.114811	0
XM_018051737.1	gene-WDR4	WDR4	transcript	0.0640914	0	-20.8961	5.38338e-12	4.19421e-10	0	0	0	0	0		0	0	0	0.320457	0
XM_018062178.1	gene-DPEP2	DPEP2	transcript	0.136377	0	-20.8961	5.38338e-12	4.19421e-10	0	0	0	0	0		0	0	0	0.681887	0
Novel_004149	XLOC_043693	.	transcript	0.138044	0	-20.8853	5.26576e-12	4.12183e-10	0	0	0	0	0		0	0.461155	0	0.229063	0
Novel_022183	XLOC_215990	.	transcript	0.0266046	0	-20.5476	1.18887e-11	8.45778e-10	0	0	0	0	0		0	0	0.133023	0	0
Novel_007494	XLOC_075475	.	transcript	0.0221376	0	-19.6553	8.76268e-11	5.78895e-09	0	0	0	0	0		0	0	0.110688	0	0
Novel_009944	XLOC_101931	.	transcript	95.9213	0.0001186	-15.0075	7.0785e-07	4.40949e-05	0	0	0.000593	0	0		0	0	0	475.305	4.30152
XM_018040526.1	gene-ARHGAP17	ARHGAP17	transcript	3.01679	0	-11.842	5.19372e-05	0.00291739	0	0	0	0	0		0	2.26813	0	11.0741	1.74172
XM_013972218.2	gene-DHRS7B	DHRS7B	transcript	6.03427	0	-11.7694	6.49069e-12	4.90871e-10	0	0	0	0	0		0	8.39013	7.55935	7.27543	6.94643
Novel_003291	XLOC_033913	.	transcript	0.512724	0	-11.751	0.000103196	0.00561518	0	0	0	0	0		0.432557	0	1.04239	0	1.08868
Novel_018078	XLOC_177761	.	transcript	0.425171	7.36e-05	-11.6144	1.11463e-07	7.09888e-06	0	0.000368	0	0	0		0.418091	0.014162	1.17983	0	0.513771
Novel_021526	XLOC_211405	.	transcript	0.104992	4e-06	-11.495	0.00014567	0.00770955	0	0	2e-05	0	0		0	0	0	0.524959	0
XM_018042329.1	gene-ERCC6	ERCC6	transcript	0.896366	0	-11.3769	1.90301e-10	1.24848e-08	0	0	0	0	0		0.801703	0	1.28225	2.11202	0.28586
Novel_020448	XLOC_197940	.	transcript	0.597931	0	-11.1805	7.74321e-09	5.01049e-07	0	0	0	0	0		0.134641	0	0.133554	2.4069	0.314557
XR_001919874.1	gene-ULK3	ULK3	transcript	2.24108	0	-11.1655	4.07429e-10	2.66885e-08	0	0	0	0	0		1.87525	5.03012	0	3.45993	0.84011
XM_018061360.1	gene-KMT5A	KMT5A	transcript	1.82571	0	-11.0686	1.5455e-08	9.97794e-07	0	0	0	0	0		0.051849	0	1.72764	2.66234	4.68673
Novel_017173	XLOC_167550	.	transcript	0.183407	0	-10.9524	0.000295805	0.0147394	0	0	0	0	0		0.434101	0	0.03433	0	0.448606
Novel_000123	XLOC_001665	.	transcript	0.0757952	0	-10.6965	0.000408775	0.019567	0	0	0	0	0		0	0.082268	0.073944	0.222764	0
Novel_003477	XLOC_036512	.	transcript	0.58097	0	-10.5924	8.5717e-10	5.59763e-08	0	0	0	0	0		0.519059	0	0.949112	0.517514	0.919163
XM_018063553.1	gene-LOC102168948	LOC102168948	transcript	0.426527	0	-10.5178	0.000510329	0.0238715	0	0	0	0	0		0	0.51523	0.847984	0.76942	0
XM_013968944.2	gene-UBR3	UBR3	transcript	6.64063	0.0036968	-10.4035	3.75742e-09	2.44436e-07	0.003227	0.001676	0.002778	0.00675	0.004053		0.002722	14.7024	0.002018	18.491	0.004943
XM_005686992.3	gene-LPIN1	LPIN1	transcript	0.539018	0	-10.2384	2.60414e-05	0.00150039	0	0	0	0	0		0.52333	0	0.799429	1.37233	0
XM_005688138.1	gene-LOC102188418	LOC102188418	transcript	5.77913	0.002739	-10.2355	0.000719256	0.0322024	0	0	0	0	0.013695		0	0	0.156381	22.845	5.89433
Novel_004086	XLOC_042450	.	transcript	0.268662	0	-10.0364	3.31484e-06	0.00020206	0	0	0	0	0		0.652929	0.080778	0.6092	0.000404	0
Novel_018520	XLOC_182133	.	transcript	0.832505	0	-9.80866	4.85548e-05	0.00274337	0	0	0	0	0		1.34792	0	0	1.47674	1.33786
Novel_018866	XLOC_184585	.	transcript	0.251229	1.2e-05	-9.80502	2.74042e-07	1.72606e-05	0	6e-05	0	0	0		0	0.56352	0.198883	0.491901	0.001842
XM_018061618.1	gene-TRIM2	TRIM2	transcript	0.311292	0	-9.79965	1.88699e-08	1.2155e-06	0	0	0	0	0		0.334807	0.256365	0.628974	0.336316	0
XM_018060361.1	gene-KIF1B	KIF1B	transcript	1.10031	0.0001762	-9.79896	4.56371e-09	2.96662e-07	7e-06	0.000252	0.000102	1e-05	0.00051		0.00016	0.000104	2.54815	0.000905	2.95222
Novel_004614	XLOC_046858	.	transcript	0.643302	0	-9.78963	5.05586e-08	3.22742e-06	0	0	0	0	0		0.387203	1.47533	0	0.264692	1.08929
Novel_009941	XLOC_101931	.	transcript	3.38919	0	-9.68149	3.04723e-07	1.91647e-05	0	0	0	0	0		0.445099	4.93262	1.73948	9.82876	0
Novel_007681	XLOC_077510	.	transcript	0.26169	0.000142	-9.65223	0.000330792	0.0162544	0.00071	0	0	0	0		0.00162	0	0.000568	0	1.30626
Novel_009943	XLOC_101931	.	transcript	3.29217	0	-9.64041	3.0406e-07	1.91371e-05	0	0	0	0	0		0.443093	5.52187	1.74028	8.75558	0
Novel_000388	XLOC_003790	.	transcript	1.19497	0	-9.63141	3.35385e-08	2.15061e-06	0	0	0	0	0		1.15213	2.32721	0	0.688553	1.80694
Novel_013357	XLOC_136569	.	transcript	0.490901	0	-9.62526	0.0002066	0.0106239	0	0	0	0	0		0	0	0.175414	2.2145	0.064584
XM_018039218.1	gene-SIRT5	SIRT5	transcript	1.30753	0	-9.62292	8.84086e-05	0.00485085	0	0	0	0	0		2.77725	3.03692	0	0	0.723478
XM_018058222.1	gene-PDP1	PDP1	transcript	0.388231	0	-9.55738	3.5682e-08	2.28634e-06	0	0	0	0	0		0.314211	0	0.810145	0.540877	0.275921
XM_005681407.3	gene-UNC5C	UNC5C	transcript	0.371277	0	-9.51446	2.81727e-08	1.81062e-06	0	0	0	0	0		0.345976	0.638362	0	0.357477	0.51457
Novel_001711	XLOC_019110	.	transcript	2.96889	0.0040596	-9.50159	0.000775134	0.0343609	0	0	0	0.020298	0		10.0596	4.78489	0	0	0
XM_018062028.1	gene-NLRC5	NLRC5	transcript	0.258991	0	-9.50029	9.43607e-05	0.00516081	0	0	0	0	0		0.37417	0.602017	0	0.318767	0
XM_018047312.1	gene-TRA2A	TRA2A	transcript	0.792679	0	-9.42775	0.000139566	0.00741879	0	0	0	0	0		0.321352	1.6924	0	1.94965	0
Novel_018551	XLOC_182212	.	transcript	0.5967	0.0002488	-9.37867	3.52231e-06	0.000213941	0	0	0	0.000696	0.000548		1.06232	1.07666	0.84452	0	0
XM_018050860.1	gene-SIRT6	SIRT6	transcript	1.13883	0	-9.36997	0.000142651	0.0075592	0	0	0	0	0		2.71069	0	0	0.508445	2.475
Novel_005628	XLOC_056643	.	transcript	0.105438	0	-9.36516	0.000196119	0.0101278	0	0	0	0	0		0	0	0.255996	0.254768	0.016425
XM_018059600.1	gene-PLEKHA7	PLEKHA7	transcript	0.295418	0	-9.33164	5.17958e-07	3.23604e-05	0	0	0	0	0		0	0.142132	0.056779	0.424115	0.854062
Novel_012358	XLOC_126974	.	transcript	0.122532	0	-9.30186	0.000123117	0.00661045	0	0	0	0	0		0	0.246048	0	0.12606	0.240553
XM_018050582.1	gene-N4BP3	N4BP3	transcript	0.389966	7.7e-05	-9.28481	3.02374e-05	0.00173161	0	0	0	0	0.000385		0.267194	1.68118	0.000611	0.00085	0
XM_013963656.2	gene-NAV3	NAV3	transcript	0.171174	0	-9.2	0.00033555	0.0164692	0	0	0	0	0		0.015806	0	0.516887	0.323179	0
XM_018043180.1	gene-MARK2	MARK2	transcript	0.290388	0	-9.17359	0.000133743	0.00712259	0	0	0	0	0		0	0	0.436379	0.566014	0.449547
XM_005681438.3	gene-FAM13A	FAM13A	transcript	2.25871	0.0031804	-9.08385	7.87696e-06	0.000469727	0.003269	0.006736	0.002223	0.003674	0		0.002294	0.001392	0.00234	11.2818	0.005709
Novel_016995	XLOC_164839	.	transcript	0.443209	0	-9.07388	2.40275e-06	0.0001472	0	0	0	0	0		0.561362	0	0.019789	1.14473	0.490164
Novel_022395	XLOC_218626	.	transcript	0.153199	0	-9.07171	0.000175685	0.00915021	0	0	0	0	0		0.308157	0	0.261595	0.196242	0
Novel_002966	XLOC_031632	.	transcript	0.14966	0	-9.00184	9.43031e-07	5.84035e-05	0	0	0	0	0		0.43577	0.037047	0	0.123236	0.152248
Novel_006019	XLOC_060584	.	transcript	0.288423	0	-8.94346	0.000232277	0.0118295	0	0	0	0	0		0	0.27558	0.363554	0	0.802983
Novel_000871	XLOC_011046	.	transcript	0.228959	0	-8.91068	0.00022548	0.0115114	0	0	0	0	0		0	0	0.342602	0.229086	0.573108
Novel_007721	XLOC_077714	.	transcript	0.398358	0	-8.87855	0.000232405	0.0118295	0	0	0	0	0		0.458742	0	0.638742	0	0.894304
Novel_014485	XLOC_147900	.	transcript	0.158522	0	-8.84894	0.000269024	0.0135156	0	0	0	0	0		0.218218	0	0.136411	0.437983	0
XM_018060922.1	gene-DEPDC5	DEPDC5	transcript	0.56624	0.000601	-8.79542	3.73456e-07	2.33666e-05	0	0.002596	0	0	0.000409		0.005716	0.017928	1.32151	0.002917	1.48313
XM_018043454.1	gene-PPP2R5B	PPP2R5B	transcript	0.396301	0	-8.78716	1.6326e-07	1.03519e-05	0	0	0	0	0		0	0.401704	0.459265	0.541017	0.579517
XM_018055596.1	gene-PUM2	PUM2	transcript	9.86475	0.024023	-8.71855	1.99746e-07	1.26465e-05	0.00764	0.01079	0.075094	0.019303	0.007288		0.031563	0.028626	22.648	0.005436	26.6101
Novel_020456	XLOC_197940	.	transcript	0.061621	0	-8.69619	3.97865e-06	0.000240629	0	0	0	0	0		0	0.015878	0.024329	0.225972	0.041926
Novel_015068	XLOC_153345	.	transcript	0.116541	0	-8.68353	0.000867682	0.03788	0	0	0	0	0		0.049391	0	0.014408	0	0.518904
XM_018050131.1	gene-FAT2	FAT2	transcript	0.0973318	0.0001668	-8.67851	1.23572e-05	0.000728753	0	0.000834	0	0	0		0.003573	0	0.263221	0.217123	0.002742
XM_018061032.1	gene-EMID1	EMID1	transcript	0.435409	0	-8.66666	1.52412e-12	1.44511e-10	0	0	0	0	0		0.225316	0.120683	1.03194	0.427339	0.371771
XM_013963652.2	gene-NAV3	NAV3	transcript	0.095592	0	-8.66551	0.000129542	0.00691615	0	0	0	0	0		0.253437	0	0.222301	0.000683	0.001539
Novel_018101	XLOC_177761	.	transcript	0.161741	2.08e-05	-8.65431	0.000122411	0.00657669	0	0	9e-05	0	1.4e-05		0.004582	0.777199	0.026926	0	0
Novel_019667	XLOC_192280	.	transcript	0.222689	0	-8.64796	0.000518886	0.0241984	0	0	0	0	0		0.462294	0	0	0.059863	0.591288
Novel_010767	XLOC_109612	.	transcript	0.160504	0	-8.59657	0.000554602	0.0255423	0	0	0	0	0		0	0.068297	0.144365	0	0.589856
Novel_000838	XLOC_010829	.	transcript	0.113617	0	-8.55892	0.000456952	0.0215939	0	0	0	0	0		0.071951	0.268227	0	0	0.227906
XM_013972172.2	gene-DUS1L	DUS1L	transcript	0.422314	0	-8.53916	0.000449427	0.0212619	0	0	0	0	0		0	0	0.213071	0.934439	0.964061
Novel_002990	XLOC_031791	.	transcript	0.426204	0	-8.52119	0.00040848	0.0195638	0	0	0	0	0		0.827521	0.625658	0	0	0.677842
Novel_021472	XLOC_210690	.	transcript	0.121993	0	-8.48508	0.000410748	0.0196393	0	0	0	0	0		0	0.225945	0.162199	0	0.22182
XM_018061076.1	gene-WSCD2	WSCD2	transcript	0.181612	0	-8.39269	0.000541094	0.025083	0	0	0	0	0		0.450658	0	0.288203	0.169201	0
Novel_009850	XLOC_100890	.	transcript	0.0555146	0	-8.33019	0.000828893	0.0364593	0	0	0	0	0		0.203639	0	0.0222	0.051734	0
XM_013974512.2	gene-CCDC78	CCDC78	transcript	0.324287	0	-8.2996	0.000598047	0.0273843	0	0	0	0	0		0	0.368453	0.819962	0	0.433018
Novel_007296	XLOC_072379	.	transcript	0.0897574	0.0001508	-8.2412	0.000612144	0.0279655	0	0.000754	0	0	0		0.157167	0.290228	0.001392	0	0
XM_018054278.1	gene-RNF111	RNF111	transcript	1.07129	0.002748	-8.21311	3.54523e-06	0.000215027	0.006881	0.00239	0.0022	0.000365	0.001904		5.35169	0.000788	0.000238	0.000247	0.003469
XM_018038865.1	gene-DDR1	DDR1	transcript	0.176747	0	-8.19118	3.43516e-06	0.000208946	0	0	0	0	0		0.44413	0	0.202743	0.178375	0.058488
Novel_013749	XLOC_140758	.	transcript	0.073956	0	-8.16971	0.000693746	0.0312409	0	0	0	0	0		0.126471	0	0.147288	0.096021	0
Novel_010014	XLOC_102773	.	transcript	0.1769	0	-8.14686	0.000945412	0.0406398	0	0	0	0	0		0	0	0.171896	0.092549	0.620055
XM_005695721.3	gene-CHL1	CHL1	transcript	0.192052	0.0005336	-8.02873	0.000112836	0.00610851	0	0	0.00159	0	0.001078		0.022794	0.499425	0	0	0.438041
Novel_015468	XLOC_156521	.	transcript	0.155481	0	-8.00815	0.000876795	0.0381525	0	0	0	0	0		0.34591	0	0.169417	0.262076	0
XM_018050780.1	gene-GNG7	GNG7	transcript	0.178546	0	-8.00533	0.000879125	0.0382254	0	0	0	0	0		0.223852	0.378509	0	0	0.29037
Novel_018839	XLOC_184520	.	transcript	0.412849	0	-7.99916	4.96523e-05	0.00280198	0	0	0	0	0		0.351136	0.014043	0.418665	0	1.2804
Novel_013692	XLOC_140390	.	transcript	0.123653	0	-7.99369	2.12839e-05	0.00123717	0	0	0	0	0		0.014903	0.196361	0.086205	0.320796	0
XM_018060781.1	gene-G0S2	G0S2	transcript	0.747753	0	-7.98848	0.000897807	0.0389275	0	0	0	0	0		1.45963	0.961334	0	0	1.31781
Novel_019911	XLOC_194320	.	transcript	0.0507112	0	-7.95585	0.00116144	0.0483872	0	0	0	0	0		0	0.035041	0	0.056492	0.162023
Novel_021407	XLOC_210176	.	transcript	0.150626	0	-7.941	3.68287e-05	0.002102	0	0	0	0	0		0	0.226706	0.006742	0.412439	0.107243
Novel_019379	XLOC_189145	.	transcript	0.0979322	0	-7.93402	0.00104624	0.0443473	0	0	0	0	0		0	0.161185	0.230234	0.098242	0
Novel_018971	XLOC_185479	.	transcript	0.169716	0.0004868	-7.91756	3.68095e-07	2.30481e-05	0	0.000914	0.00152	0	0		0.379937	0	0.024449	0.271922	0.172271
XM_018047207.1	gene-NRCAM	NRCAM	transcript	0.13029	8.2e-05	-7.9144	0.000113714	0.00614367	0	0.000166	0.000244	0	0		0.000232	0.651118	0	7e-06	9.4e-05
Novel_007124	XLOC_071525	.	transcript	0.504036	4.42e-05	-7.91118	0.000223887	0.0114369	0	0	0	0	0.000221		0	0.427708	0.827374	0	1.2651
XM_018055899.1	gene-SPTAN1	SPTAN1	transcript	9.86261	0.042781	-7.89571	0.000837258	0.0367135	0.031122	0	0	0	0.182783		5.94212	0	5.86404	25.4406	12.0663
XM_018055901.1	gene-SPTAN1	SPTAN1	transcript	10.2434	0.0439178	-7.89541	2.55455e-05	0.00147282	0.03824	0	0	0	0.181349		7.13095	5e-06	6.35085	26.5064	11.229
Novel_018810	XLOC_184470	.	transcript	0.0881616	0	-7.88726	6.92641e-13	7.83301e-11	0	0	0	0	0		0.159384	0.039133	0.048792	0.09372	0.099779
Novel_018420	XLOC_181169	.	transcript	0.101669	0	-7.87403	2.47754e-06	0.000151564	0	0	0	0	0		0.108915	0.163185	0	0.136584	0.099661
XM_018067142.1	gene-CLASP2	CLASP2	transcript	0.0859854	0	-7.77275	0.000333747	0.0163902	0	0	0	0	0		0	0.002318	0.004816	0.260954	0.161839
XM_005683788.3	gene-PCSK5	PCSK5	transcript	0.0592022	0	-7.75846	0.00112611	0.0472158	0	0	0	0	0		0	0	0.090773	0.122121	0.083117
Novel_003265	XLOC_033655	.	transcript	0.933237	0.0044312	-7.74243	3.34692e-06	0.00020387	0.003034	0	0	0.019122	0		0	1.51103	1.44334	0.136	1.57582
Novel_021742	XLOC_212641	.	transcript	0.156072	0	-7.73131	5.86288e-05	0.00327598	0	0	0	0	0		0.057227	0.000677	0.024944	0.696611	0.0009
XM_018051455.1	gene-CRTC1	CRTC1	transcript	0.0688088	0	-7.7305	9.71476e-06	0.000575693	0	0	0	0	0		0.055038	0.031933	0.143774	0	0.113299
Novel_008479	XLOC_087516	.	transcript	0.0657758	0	-7.68085	3.57898e-06	0.000216919	0	0	0	0	0		0	0.081547	0.096825	0.062881	0.087626
Novel_013769	XLOC_140933	.	transcript	0.193349	0	-7.64912	0.000108201	0.00586877	0	0	0	0	0		0.67311	0.01253	0	0.205755	0.075348
XM_018048416.1	gene-PLEKHA5	PLEKHA5	transcript	0.0920568	0	-7.55753	7.36094e-06	0.000440498	0	0	0	0	0		0.171397	0.137959	0.089513	0	0.061415
Novel_013374	XLOC_136682	.	transcript	0.0880902	0	-7.53316	3.34809e-09	2.17974e-07	0	0	0	0	0		0.044371	0.087128	0.009582	0.172202	0.127168
Novel_010523	XLOC_107866	.	transcript	0.212888	0	-7.48712	1.40002e-09	9.12867e-08	0	0	0	0	0		0.290347	0.027199	0.340385	0.221159	0.185348
Novel_017138	XLOC_166859	.	transcript	0.683979	0.00338	-7.17335	2.35169e-11	1.58204e-09	0.002727	0.014173	0	0	0		0.604999	0.853294	1.14418	0.081326	0.736097
Novel_003694	XLOC_038515	.	transcript	0.28271	0	-7.13952	3.8195e-05	0.00217706	0	0	0	0	0		0.632659	0.31833	0	0.35048	0.112081
XM_018052346.1	gene-PPP2R2A	PPP2R2A	transcript	0.73136	0.0039464	-7.07487	0.00102802	0.0437493	0	0	0	0.009596	0.010136		0.016141	0.006266	0	3.63126	0.003134
Novel_012691	XLOC_130598	.	transcript	0.04688	0	-6.99084	0.000425645	0.0202267	0	0	0	0	0		0.041066	0	0.001287	0.146949	0.045098
Novel_007290	XLOC_072160	.	transcript	0.039937	0	-6.98923	0.000288662	0.0144087	0	0	0	0	0		0.053615	0.002694	0	0.024271	0.119105
XM_018043242.1	gene-MUC5AC	MUC5AC	transcript	3.73261	0.0290876	-6.96435	1.1154e-07	7.09888e-06	0.021	0.00505	0.03925	0.020881	0.059257		0.032524	0.030551	1.12751	15.3393	2.13316
XM_018043322.1	gene-FLI1	FLI1	transcript	0.15542	0.0009246	-6.96172	0.0003263	0.0160708	0	0	0.004623	0	0		0.608327	0	0.007429	0.012912	0.148431
Novel_004565	XLOC_046786	.	transcript	0.338543	0.0020282	-6.95333	0.0005441	0.0251601	0.0089	0	0	0	0.001241		0.002976	0.019355	1.63405	0	0.03633
Novel_004312	XLOC_044806	.	transcript	1.02296	0.0072416	-6.88162	2.94949e-05	0.00169136	0.014809	0.021399	0	0	0		0	1.74778	0.03246	1.67796	1.65662
XM_018063442.1	gene-BAZ2B	BAZ2B	transcript	0.0876614	0.000381	-6.72374	0.000405007	0.0194194	0.000397	0.000319	0.000777	0	0.000412		0.436222	0.001266	0	0.000542	0.000277
XM_018040791.1	gene-LOC108633902	LOC108633902	transcript	0.190119	2.82e-05	-6.71566	0.00023716	0.0120355	0.000141	0	0	0	0		0.006478	0.59081	0	0.196184	0.157121
XM_018038252.1	gene-FAM107A	FAM107A	transcript	0.132879	0.0006138	-6.69198	2.32388e-05	0.00134621	0	0	0	0	0.003069		0.109215	0.334542	0	0.142046	0.07859
XM_018063668.1	gene-CANT1	CANT1	transcript	1.4931	0.0129	-6.6696	5.65286e-05	0.00316278	0.011534	0.0214	0.003406	0.015452	0.012708		7.33408	0.109577	0	0.004106	0.017743
Novel_000891	XLOC_011184	.	transcript	0.0908064	0	-6.66903	4.23902e-05	0.00240492	0	0	0	0	0		0	0.157079	0.092765	0.130279	0.073909
XM_018055052.1	gene-DYSF	DYSF	transcript	0.184857	0.0008644	-6.66046	0.000110113	0.00596487	0	1.6e-05	0.001109	0.000534	0.002663		0.917701	0.000613	0.002203	0.000776	0.002993
XM_018061280.1	gene-KDM2B	KDM2B	transcript	0.100501	0.0001166	-6.64958	0.000550989	0.0254171	0	0	0	0.000366	0.000217		0.29492	8.5e-05	0	0.207419	8.1e-05
XM_018048682.1	gene-ERC1	ERC1	transcript	1.58626	0.014627	-6.58607	0.000131167	0.00699413	0.003597	0.013314	0	0.051784	0.00444		0.055214	0.00121	0	7.25317	0.62172
XM_018047368.1	gene-ICA1	ICA1	transcript	0.70426	0.0055918	-6.57688	5.41686e-05	0.00303672	0.002853	0.004478	0.003039	0.006715	0.010874		3.49263	0.004205	0.00368	0.013537	0.007252
XM_018056714.1	gene-LOC108637304	LOC108637304	transcript	0.029983	0	-6.5634	0.000297377	0.0147917	0	0	0	0	0		0.029612	0	0.021129	0.007226	0.091948
Novel_022890	XLOC_225903	.	transcript	0.145922	0	-6.47968	0.000790148	0.0349718	0	0	0	0	0		0.513623	0.136377	0	0.056148	0.023464
XM_018039256.1	gene-LOC108633536	LOC108633536	transcript	0.512376	0.0026276	-6.42098	1.45606e-05	0.00085453	0.001685	0.005474	0.005979	0	0		1.23461	0.498269	0.006694	0.007528	0.814777
XM_018055044.1	gene-RAB11FIP5	RAB11FIP5	transcript	0.541519	0.0050124	-6.41791	2.47659e-05	0.00142981	0.011287	0.006552	0.000976	0.005492	0.000755		2.6719	0.005679	0.004598	0.003086	0.022333
XM_013965948.2	gene-PLS1	PLS1	transcript	0.379825	0.0013748	-6.39688	0.000672791	0.0304422	0.001484	0	0.000799	0.002505	0.002086		0.001515	0.001341	0	1.89572	0.000552
XM_018063405.1	gene-PEG3	PEG3	transcript	0.0898116	3.44e-05	-6.38366	5.02212e-06	0.000302663	1e-06	2e-06	1e-05	4e-05	0.000119		0.214573	0.224477	0.009938	6.6e-05	4e-06
XM_018040732.1	gene-ABCC1	ABCC1	transcript	0.191219	0.001496	-6.37969	1.23576e-05	0.000728753	0.000368	0	0	0.005777	0.001335		0.271567	0.00036	0.000478	0.304762	0.378927
XM_018066533.1	gene-LOC108638532	LOC108638532	transcript	0.063842	0	-6.36539	3.06674e-06	0.000187474	0	0	0	0	0		0.068184	0.115054	0.005961	0.02345	0.106561
XM_018046275.1	gene-ARHGEF2	ARHGEF2	transcript	0.928697	0.0104844	-6.34303	2.9592e-27	2.51994e-22	0.004817	0.006506	0.007992	0.021551	0.011556		0.287366	0.71168	1.45903	1.55688	0.628529
Novel_023046	XLOC_227059	.	transcript	0.572795	0.0063858	-6.3425	7.32892e-05	0.00407111	0.00927	0.002204	0	0	0.020455		1.99551	0.012816	0.847827	0.005964	0.001855
XM_018052347.1	gene-PPP2R2A	PPP2R2A	transcript	1.04938	0.0110682	-6.31315	0.0010805	0.0455954	0.011299	0	0.044042	0	0		3.09831	0	0.017291	0.01471	2.11659
XM_018045155.1	gene-TMEM184A	TMEM184A	transcript	0.345661	0.0038854	-6.20113	0.000126344	0.00676664	0	0.001844	0.001348	0	0.016235		0.006045	0.755319	0.004376	0.960514	0.002049
Novel_022883	XLOC_225893	.	transcript	0.653106	0.00875	-6.16789	0.000488562	0.0229476	0.024297	0	0	0	0.019453		0	1.02139	2.13347	0.098596	0.012075
Novel_007767	XLOC_078120	.	transcript	0.946618	0.0123504	-6.09614	8.90916e-05	0.00488518	0.019465	0.004143	0.004568	0.024053	0.009523		4.68148	0.008881	0.014214	0.023064	0.00545
XM_013969294.2	gene-ESRP1	ESRP1	transcript	2.5637	0.0412362	-5.97614	2.3981e-05	0.00138637	0.189603	0	0.016578	0	0		1.96357	2.04163	2.69497	5.87915	0.239185
XM_018056834.1	gene-CREM	CREM	transcript	0.120611	0	-5.95925	0.000210396	0.0108126	0	0	0	0	0		0.111925	0.149729	0	0.179784	0.161615
XM_018041823.1	gene-HOOK3	HOOK3	transcript	2.14675	0.0375934	-5.89324	4.92806e-08	3.14819e-06	0.009448	0.023485	0.023482	0.034664	0.096888		4.55523	0.027632	2.39662	0.04116	3.7131
XM_005698816.3	gene-FUT10	FUT10	transcript	0.18053	0.0011914	-5.87262	3.2912e-05	0.00188224	0.000668	0.003305	0.001192	0	0.000792		0.668676	0.000228	0.193163	0.001453	0.03913
XM_018041294.1	gene-MYOF	MYOF	transcript	7.19945	0.128662	-5.84122	5.46859e-06	0.000329105	0.082074	0.112051	0.170106	0.142445	0.136635		16.051	0.111944	0.110261	0.156156	19.5679
Novel_006559	XLOC_065453	.	transcript	0.158941	0.0020458	-5.83973	0.000165674	0.00867658	0	0	0	0.010229	0		0	0.283849	0.194707	0.192986	0.123163
XM_018048267.1	gene-LOC102171143	LOC102171143	transcript	0.378064	0.0056186	-5.83306	0.0011274	0.0472464	0	0.008188	0.019905	0	0		1.8393	0.006666	0.01051	0.027988	0.005856
Novel_017248	XLOC_168930	.	transcript	0.291855	0	-5.78505	1.82574e-05	0.00106781	0	0	0	0	0		0.397591	0.561276	0.00521	0.216849	0.278347
Novel_019374	XLOC_189096	.	transcript	0.0334488	0.0004328	-5.74641	0.000382619	0.0185127	0.002164	0	0	0	0		0.042387	0	0.015604	0.023913	0.08534
XM_005697560.3	gene-ERV3-1	ERV3-1	transcript	4.55957	0.0807626	-5.7442	0.000738902	0.0330126	0.147149	0	0.054676	0.001007	0.200981		0.170832	0.432931	0.015689	21.8387	0.339664
XM_005695346.3	gene-LOC102170640	LOC102170640	transcript	2.73716	0.053923	-5.73742	5.24403e-09	3.40366e-07	0.055495	0	0	0.21412	0		3.37981	2.48047	3.15308	2.36787	2.30456
XM_018059452.1	gene-FAM160A2	FAM160A2	transcript	0.48314	0.0074214	-5.72676	0.000191041	0.00988352	0.005885	0.011823	0.00353	0.005067	0.010802		2.38984	0.006013	0.005101	0.011656	0.003091
XM_018056836.1	gene-CREM	CREM	transcript	0.301969	0.0054588	-5.68304	0.000424665	0.0201914	0	0	0.027294	0	0		0.238426	0.395898	0	0.482959	0.39256
XM_018040186.1	gene-TRAF3IP1	TRAF3IP1	transcript	0.899489	0.0161948	-5.65984	5.03529e-05	0.00283401	0.027089	0.016639	0.005823	0.016649	0.014774		0.019413	4.40346	0.007716	0.031203	0.035656
Novel_014805	XLOC_150791	.	transcript	0.0526004	0	-5.65869	0.000990412	0.0423179	0	0	0	0	0		0.09146	0	0.019242	0.123075	0.029225
NM_001285667.1	gene-SPP1	SPP1	transcript	152.669	2.92986	-5.65685	0.000202511	0.0104326	2.93505	1.81903	3.23648	2.48008	4.17863		0.615049	1.49143	10.6618	749.32	1.25778
Novel_022304	XLOC_218091	.	transcript	0.723057	0.0118114	-5.63047	0.000867864	0.03788	0.057319	0	0	0.001738	0		0.281549	0	0.333398	0.088741	2.9116
XM_018056835.1	gene-CREM	CREM	transcript	0.0966156	0	-5.62685	0.000413305	0.0197173	0	0	0	0	0		0.104037	0.132597	0	0.1171	0.129344
XM_018053997.1	gene-PAPLN	PAPLN	transcript	0.269165	0.0045864	-5.61291	0.000346063	0.0169267	0.000755	0.004918	0.007869	0.007364	0.002026		0.001696	0.015099	0.000401	1.32766	0.000967
Novel_017156	XLOC_167184	.	transcript	0.140316	0.0018888	-5.58786	4.80769e-07	3.0059e-05	0.005297	0.004147	0	0	0		0.073851	0.240121	0.023923	0.295806	0.06788
Novel_020275	XLOC_196441	.	transcript	0.500228	0.0108704	-5.51515	0.000312185	0.0154651	0	0	0.015109	0.008919	0.030324		0.021078	2.223	0.006865	0.23147	0.018731
XM_018066281.1	gene-CTAGE5	CTAGE5	transcript	0.283172	0.0046952	-5.46866	0.000363889	0.0177071	0.000822	0.000391	0.000535	0.000404	0.021324		1.37817	0.010406	0.026341	0.00058	0.000361
XM_018044590.1	gene-MTMR1	MTMR1	transcript	0.113537	0.0015982	-5.4634	0.00112149	0.0470914	0	0.001603	0.001915	0.002237	0.002236		0.003399	0.002563	0.558517	0.002482	0.000725
XM_013968550.2	gene-CUL2	CUL2	transcript	0.811234	0.0163838	-5.41503	0.000534625	0.0248507	0.00205	0.011029	0.012316	0.023637	0.032887		4.02257	0.015552	0.003878	0.00952	0.004647
XM_018056756.1	gene-LRCH1	LRCH1	transcript	1.09338	0.0255352	-5.40281	0.000124299	0.00666127	0.00094	0.011949	0.00468	0.003518	0.106589		3.72502	0.751301	0.001925	0.008441	0.98021
XM_018059356.1	gene-P4HA3	P4HA3	transcript	0.721542	0.013691	-5.3856	0.000577913	0.0265727	0.010488	0.01595	0.012549	0.008348	0.02112		0.00723	3.58175	0.011316	0.004863	0.002552
XM_005676282.3	gene-NABP1	NABP1	transcript	0.621832	0.0123214	-5.36254	0.000114616	0.00617739	0.014509	0.01415	0.006891	0.022635	0.003422		3.0166	0.01112	0.026985	0.021444	0.03301
Novel_019024	XLOC_186014	.	transcript	0.0897622	0.0012424	-5.35279	0.00101713	0.043329	0.004289	0	0.001923	0	0		0	0.014111	0.030926	0.34517	0.058604
Novel_002892	XLOC_030985	.	transcript	0.0457788	0.000528	-5.33206	0.00024734	0.0125058	0.00264	0	0	0	0		0	0.074643	0.051742	0.037876	0.064633
Novel_023355	XLOC_229333	.	transcript	0.5423	0.0130008	-5.32065	0.000212957	0.010931	0.00364	0.025862	0.025019	0	0.010483		0	0.119737	1.74563	0.025511	0.820626
XM_013964504.2	gene-SPP1	SPP1	transcript	143.809	3.62415	-5.26628	0.000386517	0.01868	2.89263	2.74763	3.78154	3.38951	5.30944		0.82492	2.03812	14.5126	700.681	0.987331
XM_005695352.3	gene-SERPINA11	SERPINA11	transcript	0.669799	0.0138008	-5.26383	1.2633e-05	0.000744479	0.009334	0.025786	0.008326	0	0.025558		0.372673	0.354763	0.017534	2.56215	0.041877
XM_018044630.1	gene-USP24	USP24	transcript	0.352709	0.0093802	-5.21147	0.000417288	0.0198962	0.008498	0.020939	0	0.011936	0.005528		0.006935	1.01578	0.001152	0.002962	0.736715
XM_018048244.1	gene-RBFOX2	RBFOX2	transcript	0.128725	0.003694	-5.1031	0.000217782	0.0111518	0	0	0.006319	0.008761	0.00339		0.006983	0.007978	0.156606	0.010564	0.461494
XM_018064409.1	gene-SGSM2	SGSM2	transcript	0.850105	0.027582	-5.06959	0.000279536	0.0139942	0.00494	0.008614	0.002301	0	0.122055		0.050505	0.058863	2.18008	0.068062	1.89301
XM_018057901.1	gene-TTPAL	TTPAL	transcript	0.0615666	0.0007368	-5.04562	0.00109175	0.0460014	0	0.002158	0.000471	0.001055	0		0.001208	0.002821	0.136428	0.000882	0.166494
XM_018052030.1	gene-VLDLR	VLDLR	transcript	1.06859	0.0324202	-5.02165	0.00105255	0.0445702	0.012074	0.010013	0.001651	0.009825	0.128538		0.006753	0.005315	0.000369	3.37901	1.95152
XM_013966062.2	gene-INVS	INVS	transcript	1.94525	0.0550514	-5.02144	0.000395897	0.0190362	0.023957	0.036021	0.179498	0.010738	0.025043		0.105774	0.389572	0.007649	9.21747	0.005805
XM_018056191.1	gene-PPP1R26	PPP1R26	transcript	0.268145	0.0076936	-5.0074	2.29094e-11	1.54586e-09	0.006322	0.006806	0.011215	0.011747	0.002378		0.137134	0.303192	0.026359	0.617528	0.256513
Novel_016876	XLOC_164300	.	transcript	0.0525548	0.0013218	-4.9885	0.00111538	0.0468583	0	0	0	0.004857	0.001752		0.025002	0.142419	0.025569	0.069784	0
Novel_016078	XLOC_159478	.	transcript	0.105512	0.0033852	-4.96351	0.000511607	0.0239113	0	0	0	0.016926	0		0.046414	0.192149	0.033789	0.135259	0.119949
Novel_020052	XLOC_195166	.	transcript	0.644923	0.022183	-4.85287	7.58424e-05	0.00420713	0.044427	0.002942	0.001434	0	0.062112		1.38626	0.482881	0.088262	0.007906	1.25931
XM_005679323.3	gene-OGDH	OGDH	transcript	0.312898	0.0097778	-4.82465	0.000390256	0.0188074	0.031165	0.002569	0.005935	0.004901	0.004319		0	0.287408	0.000866	0.415025	0.861191
XM_018045696.1	gene-SH3GLB1	SH3GLB1	transcript	2.45016	0.0929256	-4.74806	1.20904e-05	0.000713987	0.117412	0.308707	0.017863	0.011573	0.009073		0.012308	3.0745	2.39143	4.7615	2.01107
Novel_016959	XLOC_164674	.	transcript	0.167112	0.0013978	-4.71089	3.28632e-05	0.00188071	0	0.006989	0	0	0		0.088774	0.129823	0.205504	0.131625	0.279836
Novel_017093	XLOC_165980	.	transcript	0.26067	0.0107942	-4.66914	0.000299381	0.014874	0.02779	0	0	0	0.026181		0.405618	0.366678	0.366515	0.119956	0.044585
XM_005680191.3	gene-LOC102171764	LOC102171764	transcript	156.817	6.19943	-4.63839	8.41106e-05	0.00462695	5.41038	4.30528	3.81896	5.99319	11.4693		3.00004	8.8799	36.5075	709.952	25.7449
XM_013962425.2	gene-SEMA6C	SEMA6C	transcript	0.1055	0.0042744	-4.62414	0.00119186	0.0495576	0	0	0	0	0.021372		0.262124	0.017369	0.117343	0.016807	0.113856
Novel_014888	XLOC_151195	.	transcript	0.070597	0.002349	-4.61903	0.00053806	0.0249709	0.002735	0	0	0	0.00901		0.003901	0.237642	0.057651	0.012806	0.040985
XM_005684878.3	gene-SF3B5	SF3B5	transcript	6.43119	0.275968	-4.56466	0.000294997	0.0147077	0.334645	0.297708	0.344653	0.261877	0.140956		0.299274	0.282158	0.360689	0.189916	31.0239
XM_018061671.1	gene-IL34	IL34	transcript	0.107198	0.003479	-4.56215	0.000708804	0.0318349	0.003241	0	0	0.007827	0.006327		0.003925	0.104755	0.149775	0.272256	0.005277
XM_005688590.3	gene-LOC102174044	LOC102174044	transcript	42.8711	1.82515	-4.51378	0.00113287	0.0474522	1.79225	1.22632	0.809084	3.16331	2.1348		0.983877	2.29134	2.64844	207.998	0.433601
XM_018055881.1	gene-ODF2	ODF2	transcript	0.737649	0.0312332	-4.50534	0.000721289	0.0322765	0.030494	0.025367	0.040666	0.023689	0.03595		0.015826	3.56615	0.003359	0.028764	0.07414
XM_013964217.2	gene-M6PR	M6PR	transcript	7.32146	0.369783	-4.50077	0.000277181	0.0138927	0.32843	0.256792	0.268104	0.387657	0.607932		0.297303	0.324861	35.4626	0.293409	0.22914
XM_013963595.2	gene-TMEM176B	TMEM176B	transcript	1.16023	0.0497992	-4.43036	0.000538307	0.0249709	0.03067	0.031488	0.01391	0.164661	0.008267		3.3794	2.2416	0.015349	0.016866	0.147941
NM_001285548.1	gene-LTF	LTF	transcript	18.168	0.832892	-4.41215	0.000255287	0.0128634	0.957297	0.917901	0.419769	0.975051	0.894441		0.456427	1.03886	2.04212	84.9707	2.33184
XR_001918368.1	gene-DNAJC13	DNAJC13	transcript	0.0848164	0.0032012	-4.39922	0.000831088	0.0365304	0.000384	0.005629	0.002614	0.004872	0.002507		0.359762	0.007688	0.039937	0.016695	0
XM_018065660.1	gene-LPCAT1	LPCAT1	transcript	0.547985	0.026144	-4.31163	0.00114867	0.0480052	0.024336	0.022922	0.00746	0.03359	0.042412		0.025332	2.65903	0.012754	0.02416	0.018643
XM_018057721.1	gene-BPIFB1	BPIFB1	transcript	1.66579	0.083291	-4.30854	8.46299e-05	0.00464951	0.016202	0.116701	0.149742	0.049879	0.083931		0.129856	0.0273	2.15305	5.66958	0.349175
Novel_001058	XLOC_012334	.	transcript	0.193511	0.0095298	-4.3073	0.000875174	0.0381014	0.007877	0.008981	0.00439	0.008691	0.01771		0.006374	0.004974	0.007703	0.939169	0.009337
XM_018056518.1	gene-ATP12A	ATP12A	transcript	0.699263	0.0334368	-4.30032	0.000284725	0.0142372	0.034916	0.016411	0.019438	0.042557	0.053862		0.007048	0.029335	0.080798	3.16349	0.215646
XM_018040459.1	gene-TNRC6A	TNRC6A	transcript	0.303089	0.0152062	-4.29582	0.000144576	0.00765641	0.005738	0.013182	0.013169	0.010799	0.033143		0.015938	0.962586	0.012994	0.013462	0.510464
XM_018041872.1	gene-SLC20A2	SLC20A2	transcript	0.070154	0.0006952	-4.25852	0.000296551	0.0147657	0.001147	0.000461	0.000529	0.000624	0.000715		0.152005	0.000595	0.000323	0.146084	0.051763
XM_005689046.3	gene-NCOA2	NCOA2	transcript	0.124204	0.0062568	-4.1889	0.000848945	0.0371494	0.006675	0.006974	0.00222	0.007767	0.007648		0.006207	0.013159	0.004471	0.592254	0.004927
XM_013965331.2	gene-LOC102189116	LOC102189116	transcript	2.23364	0.128139	-4.15459	0.000403324	0.0193495	0.10649	0.123463	0.138924	0.168416	0.1034		0.141484	0.153901	0.120874	0.155163	10.5968
Novel_023272	XLOC_228574	.	transcript	0.193242	0.0111742	-4.14722	0.000158197	0.00832107	0.012987	0.016677	0.022958	0.003249	0		0.362125	0.011961	0.229635	0.016369	0.346119
XM_005687405.3	gene-OLFM4	OLFM4	transcript	19.5445	1.17621	-4.09082	0.000165336	0.00866424	3.95234	0.686429	0.159526	0.56062	0.522161		0.139171	2.81385	6.16928	44.5037	44.0963
Novel_011218	XLOC_115055	.	transcript	0.520937	0.0299938	-4.01242	0.000197236	0.0101793	0.081625	0.008396	0.019302	0.02275	0.017896		0.010428	0.05968	0.125994	1.13224	1.27634
XM_005679395.3	gene-PTPRZ1	PTPRZ1	transcript	0.571298	0.0349378	-4.01078	3.04889e-08	1.95653e-06	0.036429	0.019924	0.027697	0.03154	0.059099		0.327377	0.672242	0.262665	1.55146	0.042749
NM_001285643.1	gene-SDF4	SDF4	transcript	13.6101	0.815946	-4.00936	0.000468627	0.022098	0.907583	0.917287	0.60106	1.01081	0.642995		0.819704	0.711102	0.517527	65.0257	0.97644
Novel_008895	XLOC_091462	.	transcript	0.111591	0.0070262	-3.93435	0.000440778	0.0208875	0.013284	0	0.005626	0.003023	0.013198		0.010016	0.406849	0.099239	0.022558	0.019291
XM_018064339.1	gene-MYO18A	MYO18A	transcript	0.888947	0.0589706	-3.90702	0.000594118	0.0272737	0.145473	0.036358	0.025768	0.04297	0.044284		0.0292	0.019086	0.041923	2.60859	1.74594
XM_018050726.1	gene-LOC102189116	LOC102189116	transcript	2.46578	0.170278	-3.895	0.000459508	0.0217026	0.174024	0.165418	0.192454	0.220588	0.098904		0.214587	0.211801	0.200365	0.200727	11.5014
Novel_023376	XLOC_229648	.	transcript	0.124701	0.006275	-3.87644	0.000845662	0.0370248	0.022455	0.000272	0	0.008314	0.000334		0.016609	0.186927	0.000374	0.217347	0.20225
XM_005683208.3	gene-FAM114A2	FAM114A2	transcript	3.6602	0.263971	-3.86679	0.000234739	0.011934	0.002839	0.368873	0.006407	0.063705	0.878029		1.17453	7.52914	4.08404	1.94103	3.57227
Novel_017881	XLOC_176270	.	transcript	0.341028	0.0245004	-3.8097	0.000899383	0.038976	0	0.014707	0	0.088678	0.019117		0.03913	0.888442	0.209955	0.350924	0.21669
XM_005690335.3	gene-TCN1	TCN1	transcript	97.7064	6.84702	-3.7934	0.000851447	0.0372398	6.56898	2.0132	17.8301	3.08113	4.74174		2.52737	5.85009	34.8934	385.08	60.1811
XM_018045730.1	gene-LRRC8D	LRRC8D	transcript	0.59128	0.040947	-3.75798	0.000520135	0.0242434	0.01659	0.071187	0.038077	0.038305	0.040576		0.083746	1.26527	0.012608	1.57207	0.022708
XM_018049179.1	gene-SYNPO2	SYNPO2	transcript	1.11491	0.0870228	-3.75581	5.49731e-05	0.0030798	0.077609	0.08888	0.056743	0.09612	0.115762		0.107074	0.093365	2.689	2.59073	0.094376
XM_018065886.1	gene-COCH	COCH	transcript	0.169099	0.010791	-3.734	0.00101303	0.0431761	0	0.016868	0.033281	0.003806	0		0.110189	0.346086	0.097116	0.282597	0.009506
XM_018049737.1	gene-CPEB2	CPEB2	transcript	0.0695596	0.0048578	-3.62325	0.000389978	0.0188046	0.002078	0.008565	0.003394	0.004351	0.005901		0.189151	0.003742	0.00307	0.101471	0.050364
XM_013969498.2	gene-CADM1	CADM1	transcript	0.3124	0.025251	-3.58771	0.00109634	0.0461721	0.004803	0.013898	0.005834	0.092198	0.009522		0.009606	0.558586	0.020288	0.484086	0.489433
Novel_019339	XLOC_188704	.	transcript	0.327786	0.0293814	-3.50349	0.000101972	0.0055557	0.067302	0	0.056526	0.020237	0.002842		0.202188	0.194425	0.541082	0.24146	0.459777
XM_005689577.3	gene-KCNC1	KCNC1	transcript	0.0705936	0.0063832	-3.47825	0.000908283	0.0393217	0.011513	0	0.012798	0.007605	0		0.013235	0.043528	0.033702	0.220328	0.042175
XM_018064134.1	gene-YPEL2	YPEL2	transcript	1.13903	0.107207	-3.47489	2.94011e-08	1.88815e-06	0.043626	0.155776	0.02932	0.264337	0.042974		1.44153	0.863463	1.01023	0.550701	1.8292
Novel_015394	XLOC_155953	.	transcript	0.106893	0.0100954	-3.47072	0.000989833	0.0423144	0.018733	0.008378	0.007968	0.015398	0		0.34174	0.041108	0.116031	0.025042	0.010545
XM_018048034.1	gene-R3HDM2	R3HDM2	transcript	0.319928	0.0296714	-3.45035	0.000677491	0.0305736	0.065039	0	0.043636	0.034803	0.004879		1.03872	0.079286	0.154043	0.10591	0.221675
XM_005686551.3	gene-SLC3A1	SLC3A1	transcript	3.54417	0.320552	-3.42072	0.000594846	0.0272777	0.310015	0.277572	0.532437	0.265681	0.217054		0.187602	0.151406	0.765913	14.6243	1.99159
XM_005681454.3	gene-IBSP	IBSP	transcript	3.01451	0.294377	-3.3739	1.10229e-05	0.000651398	0.634854	0.299291	0.464521	0.021225	0.051993		6.8209	2.4249	1.59912	1.9308	2.29684
XM_018065395.1	gene-WDR45B	WDR45B	transcript	2.68402	0.303172	-3.25453	0.00012211	0.00656465	0.032395	0.279488	0.044772	0.420869	0.738338		0.589389	0.817335	5.90871	3.9405	2.16418
XM_005685702.3	gene-GCNT3	GCNT3	transcript	3.24651	0.407663	-2.97894	0.000218701	0.0111886	0.501925	0.248579	0.633848	0.110708	0.543254		0.807235	0.467661	1.77225	11.4403	1.74516
XM_013966645.2	gene-PDE10A	PDE10A	transcript	0.456549	0.0598742	-2.91607	0.000826325	0.0363651	0.050504	0.061411	0.165012	0.017036	0.005408		0.316085	0.057995	0.392452	1.21119	0.305027
XM_018066262.1	gene-WDR20	WDR20	transcript	0.373243	0.0550382	-2.73797	0.000382001	0.0184933	0.018591	0.075106	0.040836	0.082593	0.058065		0.283852	0.060513	0.784983	0.485028	0.251838
Novel_020023	XLOC_194935	.	transcript	0.340807	0.0573694	-2.61895	7.7523e-06	0.000463266	0.116127	0.045694	0.033826	0.045294	0.045906		0.407125	0.045216	0.300069	0.608238	0.343386
XM_013965419.2	gene-CLK4	CLK4	transcript	1.18188	0.20122	-2.61092	1.26607e-05	0.000745601	0.154383	0.301276	0.149359	0.162842	0.238239		0.325097	0.27636	1.5137	2.12544	1.66879
XM_005689815.3	gene-LOC102175876	LOC102175876	transcript	2.2103	0.376818	-2.5989	0.000304182	0.0151037	0.245801	0.279371	0.231138	0.81363	0.31415		6.10748	1.03878	1.20523	2.32196	0.378038
Novel_023577	XLOC_232078	.	transcript	0.868327	0.146529	-2.59857	4.43068e-08	2.83257e-06	0.052979	0.109707	0.070679	0.134291	0.364987		0.856694	0.929776	0.710688	1.00304	0.841437
XM_018051131.1	gene-ELOF1	ELOF1	transcript	0.657138	0.107777	-2.56931	9.3213e-06	0.000553146	0.178183	0.238142	0.023291	0.018062	0.081209		0.892686	0.424488	0.755035	0.719471	0.49401
XM_018060398.1	gene-RERE	RERE	transcript	0.418214	0.0743408	-2.51018	0.000869869	0.0379286	0.054603	0.085002	0.056825	0.061702	0.113572		0.084389	1.03001	0.028508	0.356119	0.592039
XM_018039440.1	gene-NEDD4L	NEDD4L	transcript	0.0665072	0.0119498	-2.49905	0.000745686	0.0332807	0.00579	0.010065	0.00436	0.028741	0.010793		0.072596	0.153973	0.068737	0.022176	0.015054
XM_005689231.3	gene-ESRP1	ESRP1	transcript	1.4154	0.267499	-2.42191	2.3897e-05	0.00138339	0.558812	0.389347	0.1201	0.114455	0.154781		1.20673	1.77746	0.741229	2.81277	0.538792
XM_018046135.1	gene-TFRC	TFRC	transcript	6.85213	1.39914	-2.34161	9.10306e-06	0.000541327	2.35863	1.61633	1.64837	0.418796	0.95357		6.23915	6.07449	3.00295	3.43831	15.5058
XM_018043619.1	gene-AKR1A1	AKR1A1	transcript	5.09165	1.06623	-2.29581	0.000272863	0.0136924	0.228969	0.751871	1.57609	1.52147	1.25274		8.41194	6.57831	2.32088	1.05051	7.09659
XM_018044560.1	gene-PARS2	PARS2	transcript	0.568942	0.118525	-2.28804	0.000464602	0.0219311	0.36449	0.076822	0.030755	0.053197	0.067361		0.576865	0.937796	0.221549	0.486258	0.622242
XM_005678267.3	gene-CTH	CTH	transcript	5.9577	1.21328	-2.28139	0.000570986	0.0262684	1.55317	0.581696	2.45024	0.867999	0.613287		1.68605	2.99284	3.14707	18.3818	3.58077
XM_018060712.1	gene-EDEM3	EDEM3	transcript	0.706805	0.148855	-2.25437	6.83618e-06	0.000409959	0.106619	0.062728	0.267746	0.160923	0.14626		0.934714	0.331504	0.357579	1.37055	0.539678
XM_005685231.3	gene-DCAF11	DCAF11	transcript	2.47914	0.536944	-2.25088	1.19484e-07	7.5988e-06	1.24535	0.312861	0.431175	0.372183	0.32315		2.90492	2.874	1.56557	2.04566	3.00555
XM_018049236.1	gene-PAPSS1	PAPSS1	transcript	1.88109	0.426134	-2.17694	8.34554e-08	5.3194e-06	0.645538	0.298635	0.493097	0.320129	0.37327		1.43453	1.93629	0.743931	1.74432	3.54638
XM_005675022.3	gene-CSTA	CSTA	transcript	2.89738	0.640684	-2.17675	0.000494876	0.0232058	0.913095	0.736115	1.04651	0.344915	0.16279		1.20162	1.696	2.03368	7.38983	2.16579
Novel_023092	XLOC_227255	.	transcript	3.66549	0.843111	-2.16633	0.000968495	0.0415482	0.928795	1.13434	1.03966	0.550586	0.562173		1.70177	11.2107	3.54092	0.965941	0.908088
XM_018038823.1	gene-LOC102172138	LOC102172138	transcript	1.54019	0.384098	-2.0376	0.0002296	0.0117147	0.233458	0.283681	0.404488	0.579412	0.419453		0.793155	4.00368	1.17415	1.19404	0.535913
XM_018048206.1	gene-APPL2	APPL2	transcript	9.36294	2.35742	-2.01106	0.00113444	0.0474949	2.3427	1.7003	2.04519	2.35226	3.34667		13.5026	12.3598	0.371663	11.4945	9.0861
XM_013975832.2	gene-ST3GAL4	ST3GAL4	transcript	1.28893	0.344512	-1.97186	0.000470615	0.022178	0.191411	0.215754	0.506054	0.55752	0.251819		1.86465	0.754133	2.34425	1.08519	0.396439
XM_005682579.3	gene-TBXA2R	TBXA2R	transcript	0.380483	0.103817	-1.90121	0.00115508	0.0481695	0.14008	0.146783	0.034172	0.063108	0.13494		0.160246	0.169499	0.231199	0.686518	0.654953
XM_005696751.3	gene-LOC102184572	LOC102184572	transcript	4.17911	1.20192	-1.85063	0.00115803	0.048269	0.966924	0.401652	1.75025	1.16135	1.72941		5.3849	0.744663	3.91984	4.75289	6.09329
XM_005696590.3	gene-GPANK1	GPANK1	transcript	4.0241	1.20082	-1.83853	0.00052503	0.0244448	0.917644	1.08488	1.05618	2.13479	0.810628		2.73438	3.94654	6.50771	0.872115	6.05975
XM_005696999.2	gene-DTNA	DTNA	transcript	3.31642	0.985103	-1.83467	5.99496e-06	0.000360273	0.956077	1.1912	0.755232	1.34616	0.676855		3.98312	2.11654	5.00234	1.40681	4.07326
XM_005693143.3	gene-BCAS3	BCAS3	transcript	1.01375	0.309989	-1.75758	2.3642e-07	1.49351e-05	0.465549	0.154378	0.250809	0.237105	0.442104		0.830172	1.2351	0.966643	1.3473	0.689537
XM_013969293.2	gene-ESRP1	ESRP1	transcript	1.97785	0.605312	-1.7392	0.000364562	0.0177196	0.560847	0.569697	0.435802	1.10154	0.358679		1.23896	2.35764	1.69339	4.01595	0.583309
XM_018041548.1	gene-OAT	OAT	transcript	12.2072	3.91732	-1.7311	5.16944e-05	0.00290759	5.90404	6.19134	1.695	3.35511	2.44109		9.8629	14.698	20.5022	7.77329	8.19967
XM_018051102.1	gene-KANK2	KANK2	transcript	3.11992	0.966886	-1.72739	0.000357587	0.0174146	1.01903	1.72269	0.549754	0.81157	0.731389		1.84052	3.40655	0.804444	3.45208	6.09602
XM_018049949.1	gene-NME9	NME9	transcript	3.44963	1.14117	-1.64044	2.27762e-05	0.00132031	1.54385	1.52287	1.13108	1.05822	0.449849		3.85875	2.10667	3.63402	5.28888	2.35981
XM_018041314.1	gene-AVPI1	AVPI1	transcript	6.00073	1.98147	-1.61377	0.000640051	0.0290859	1.72414	1.05922	4.37628	1.0951	1.65259		3.2353	5.68226	3.84097	9.59172	7.65342
XM_005688306.3	gene-STX16	STX16	transcript	1.4162	0.473826	-1.61149	0.000553795	0.0255189	0.165311	0.455861	0.680555	0.71301	0.354392		1.5318	2.20199	1.16541	1.66888	0.512909
Novel_008394	XLOC_086033	.	transcript	0.312345	0.111086	-1.57562	0.000440433	0.0208828	0.089325	0.096475	0.04038	0.152397	0.176852		0.311653	0.218852	0.507683	0.204137	0.3194
Novel_018805	XLOC_184446	.	transcript	0.102932	0.0358948	-1.53228	9.55014e-05	0.00521985	0.035481	0.033234	0.022839	0.040467	0.047453		0.133688	0.129518	0.041583	0.086032	0.123837
XM_018059500.1	gene-LMO1	LMO1	transcript	3.58066	1.26292	-1.53075	0.000648757	0.0294172	1.19453	1.66925	0.953743	1.69669	0.800372		1.92327	2.00316	2.8747	8.25906	2.8431
XM_018059566.1	gene-PARVA	PARVA	transcript	3.87783	1.49031	-1.42132	0.000803294	0.0354633	1.34528	1.78104	0.841371	1.85421	1.62966		1.7793	7.61156	1.70025	3.15285	5.14516
Novel_004238	XLOC_044146	.	transcript	0.684617	0.263833	-1.39604	0.000598136	0.0273843	0.28305	0.386328	0.347956	0.198151	0.103681		0.484259	0.940289	0.585364	0.952444	0.460727
XM_013969205.1	gene-COPS5	COPS5	transcript	23.1411	9.67927	-1.34757	0.000250981	0.012669	7.33528	11.3374	10.0234	9.2852	10.4151		25.8618	12.11	37.3672	11.2763	29.0899
XM_005699185.3	gene-P4HA1	P4HA1	transcript	11.6756	4.79077	-1.33798	0.000336753	0.0165188	3.61923	3.50693	4.81785	3.48108	8.52875		15.2029	16.5567	10.9128	11.2663	4.4392
XM_018066393.1	gene-ATXN3	ATXN3	transcript	11.6211	4.83712	-1.29808	3.30714e-05	0.00189009	2.65766	4.90033	8.94062	3.55857	4.12839		12.817	12.8337	9.988	13.0508	9.41617
XM_005696701.3	gene-ZSCAN31	ZSCAN31	transcript	0.734848	0.323712	-1.22638	0.00034359	0.016825	0.255204	0.547654	0.201562	0.35884	0.255301		0.504822	0.791941	0.751139	1.09779	0.52855
XM_013973085.2	gene-STARD5	STARD5	transcript	1.55842	0.715525	-1.19916	0.000368751	0.0179027	0.717696	0.782793	0.820065	0.575065	0.682004		0.936657	1.15759	2.53286	1.4756	1.68938
Novel_023255	XLOC_228507	.	transcript	13.186	6.10115	-1.18644	1.50044e-05	0.000879966	8.09282	5.00788	5.44886	6.61357	5.34264		8.83015	8.84744	17.0836	12.2221	18.9464
XM_018059628.1	gene-GRAMD1B	GRAMD1B	transcript	1.75044	0.804344	-1.17066	0.000753002	0.0335369	1.34251	0.403148	1.03632	0.784505	0.45523		2.11387	1.46533	1.41574	1.63234	2.12492
XM_018047992.1	gene-XPOT	XPOT	transcript	3.2419	1.5029	-1.16322	0.000904028	0.0391574	0.9882	2.67296	1.83251	0.854312	1.16652		3.23589	2.08321	3.51843	3.57966	3.79231
XM_005677889.3	gene-FAM212B	FAM212B	transcript	1.5401	0.722053	-1.14709	0.000768638	0.0341441	0.730536	0.526928	0.867345	0.662407	0.823048		1.59186	0.946301	1.34705	1.11359	2.70171
XM_005682073.3	gene-MRPL55	MRPL55	transcript	1.76555	0.829406	-1.14341	0.000271266	0.0136202	1.02498	1.16991	0.740045	0.651475	0.560626		1.1838	2.39295	2.12477	1.72918	1.39705
XM_018044226.1	gene-RAP2C	RAP2C	transcript	1.21246	0.571696	-1.13018	0.0002176	0.0111492	0.680739	0.272319	0.662299	0.536448	0.706676		1.56929	1.05296	0.851593	1.08744	1.50102
XM_018053156.1	gene-CNR1	CNR1	transcript	6.18262	3.00811	-1.10842	0.000412653	0.0197083	1.87207	3.863	1.70989	4.60458	2.99103		8.15068	4.25007	7.11326	6.53698	4.8621
XM_018060085.1	gene-IKBKE	IKBKE	transcript	0.404659	0.201727	-1.05696	9.17992e-06	0.000545517	0.252424	0.168391	0.211324	0.205624	0.17087		0.536484	0.369338	0.323107	0.328315	0.466049
XM_013963501.2	gene-TM4SF19	TM4SF19	transcript	0.287789	0.144775	-1.02858	0.000395356	0.0190316	0.150829	0.150751	0.124188	0.119484	0.178623		0.357444	0.272552	0.273885	0.295752	0.239314
XM_005676683.2	gene-AK2	AK2	transcript	6.83976	3.55344	-1.00064	0.00043135	0.0204749	6.08876	2.15284	2.90816	2.60652	4.0109		6.21874	6.82578	6.15123	6.88579	8.11728
XM_005691143.3	gene-MSMO1	MSMO1	transcript	12.9137	6.88121	-0.974253	0.000119725	0.00644862	5.44848	10.153	7.85308	5.85623	5.0952		11.4537	10.5942	16.989	12.4436	13.0881
XM_005685276.3	gene-SLC7A7	SLC7A7	transcript	2.87439	1.51841	-0.961402	4.05683e-06	0.000245183	1.02416	1.97587	1.44281	1.48541	1.6638		2.66318	2.74577	2.1401	4.00288	2.82002
XM_018067060.1	gene-NR2C2	NR2C2	transcript	0.512977	0.274939	-0.945281	0.00029668	0.0147657	0.249984	0.208268	0.223477	0.434671	0.258295		0.40766	0.465561	0.428513	0.767535	0.495617
XM_018054861.1	gene-LMAN2L	LMAN2L	transcript	2.26426	1.2267	-0.944846	0.000218764	0.0111886	1.16696	1.81358	1.02684	0.929666	1.19647		2.98608	1.94843	1.99345	1.66446	2.72888
XM_018065655.1	gene-PDCD6	PDCD6	transcript	6.34528	3.43298	-0.934992	0.000277967	0.0139238	3.67158	4.22089	4.60195	2.17594	2.49455		6.62051	4.72133	6.22549	7.11141	7.04767
XM_018057392.1	gene-MAVS	MAVS	transcript	1.84966	1.00332	-0.927729	0.000547521	0.0252708	0.936401	1.21782	0.664207	0.652577	1.54559		1.9416	1.83342	1.40665	2.47248	1.59416
XM_013966710.2	gene-POC5	POC5	transcript	1.55138	0.889851	-0.860705	1.59262e-08	1.02666e-06	0.84703	0.770699	1.04797	0.834194	0.949359		1.65499	1.46534	1.65019	1.38529	1.60108
NM_001286088.1	gene-INSIG1	INSIG1	transcript	10.3033	5.97196	-0.843458	0.000599517	0.0274328	5.63384	8.20985	4.70611	4.30905	7.00094		7.16312	8.58943	9.68249	12.4063	13.6753
XM_018051101.1	gene-RAB6B	RAB6B	transcript	2.00944	1.19607	-0.82174	0.00110649	0.0465766	1.19478	1.38259	1.20255	0.956568	1.24386		1.83738	1.51141	2.50407	1.41216	2.78219
XM_018063871.1	gene-LOC102188629	LOC102188629	transcript	0.626859	0.364376	-0.814902	0.000928832	0.0400484	0.345241	0.351845	0.38842	0.272191	0.464184		0.551356	0.786709	0.46951	0.595225	0.731495
XM_018047602.1	gene-LIN7A	LIN7A	transcript	1.32276	0.794903	-0.796112	1.10062e-10	7.2374e-09	0.842573	0.802326	0.701067	0.922039	0.70651		1.36982	1.43619	1.36954	1.20501	1.23324
XM_013972159.2	gene-ATP6V0A1	ATP6V0A1	transcript	0.463245	0.278462	-0.793281	0.000339751	0.0166466	0.36196	0.189331	0.274339	0.27682	0.28986		0.445629	0.350261	0.44908	0.553739	0.517517
XM_018052207.1	gene-COL18A1	COL18A1	transcript	6.1376	3.7053	-0.792068	4.39265e-05	0.00248876	3.96758	3.99348	2.32083	3.67309	4.57154		7.76905	5.20953	5.41945	5.42363	6.86632
XM_018056265.1	gene-LOC102182048	LOC102182048	transcript	2.04111	1.22276	-0.788385	7.24176e-07	4.50789e-05	1.16036	1.19448	1.13786	1.1412	1.4799		1.58618	2.47046	1.83469	2.54095	1.77327
XM_013965446.2	gene-GDF9	GDF9	transcript	0.493848	0.296291	-0.787015	0.000934394	0.0402271	0.331448	0.373924	0.292584	0.263137	0.220363		0.486018	0.500192	0.59588	0.507206	0.379942
XM_005686914.3	gene-TCF23	TCF23	transcript	29.958	18.2085	-0.772109	5.87239e-06	0.000353156	20.3298	18.5705	14.1183	21.003	17.021		24.4976	24.5489	25.3297	37.4298	37.984
XM_005678573.3	gene-ELOVL1	ELOVL1	transcript	6.02601	3.7141	-0.760787	0.000345604	0.016914	5.04114	3.4022	4.02269	2.8203	3.28416		5.18528	6.05085	6.75771	5.01046	7.12576
XM_005678441.3	gene-CDKN2C	CDKN2C	transcript	6.25491	3.88688	-0.751574	0.000148908	0.00787114	4.21163	3.90286	3.24585	4.66254	3.41154		5.11741	4.52194	6.97427	6.85944	7.80148
XM_018039136.1	gene-TJAP1	TJAP1	transcript	2.04236	1.26786	-0.741851	0.000956525	0.0410968	0.936913	0.990759	1.54811	1.53057	1.33296		2.60812	1.79753	2.05238	2.16485	1.58894
XM_018043681.1	gene-LOC102180115	LOC102180115	transcript	13.5823	8.74227	-0.702005	0.00115376	0.0481575	11.6134	9.85529	7.54626	8.23823	6.45818		10.3211	12.5455	16.4151	13.8753	14.7543
XM_018058472.1	gene-ASPH	ASPH	transcript	33.1071	21.0698	-0.699028	0.000690942	0.0311312	14.2139	21.5597	20.6321	27.3071	21.6362		23.7664	34.5647	25.8675	39.5814	41.7554
XM_013966473.2	gene-FAXC	FAXC	transcript	4.95559	3.17026	-0.691194	0.000364099	0.0177071	2.98948	3.84271	3.02129	2.53331	3.46453		6.09606	3.46465	3.97404	6.20057	5.04266
XM_005699173.3	gene-DDIT4	DDIT4	transcript	23.7706	15.6774	-0.664652	0.000418899	0.0199618	21.2349	16.7026	14.3407	12.5969	13.5117		22.341	18.2237	27.2926	25.8171	25.1788
XM_005692364.3	gene-ZNF527	ZNF527	transcript	3.63381	2.40276	-0.643373	1.46722e-07	9.31015e-06	2.01731	2.55332	2.42566	2.23984	2.77767		3.71242	4.35621	2.85384	3.86989	3.3767
XM_018053856.1	gene-FOXN3	FOXN3	transcript	14.78	9.77259	-0.642935	8.2376e-05	0.00454033	7.76063	10.437	9.03576	11.8958	9.73369		17.6886	13.1918	9.9651	16.7274	16.3271
XM_018051005.1	gene-FBXL12	FBXL12	transcript	0.842553	0.569915	-0.615575	0.00115423	0.0481575	0.628578	0.637141	0.597514	0.451904	0.534437		0.816547	0.654744	0.882963	1.01312	0.845386
XM_005692174.2	gene-PLA2G15	PLA2G15	transcript	2.39079	1.63842	-0.601836	1.65466e-06	0.000101809	1.74919	1.35981	1.85514	1.70369	1.52426		2.4404	2.24045	2.35195	2.45299	2.46813
XM_018050307.1	gene-PROB1	PROB1	transcript	1.52668	1.05686	-0.592523	0.000232669	0.0118358	1.38253	0.982358	0.828448	1.13052	0.960417		1.45544	1.36578	1.49932	1.52312	1.78973
XM_005698208.3	gene-PPP1R3C	PPP1R3C	transcript	19.0062	13.3525	-0.567231	0.000699475	0.0314823	14.8036	12.6391	11.8549	15.3362	12.1286		17.8998	13.0775	18.7846	23.0079	22.2611
NM_001285589.1	gene-EIF4EBP1	EIF4EBP1	transcript	9.25732	6.61989	-0.527406	0.00105254	0.0445702	7.69386	5.80191	6.55213	5.76993	7.2816		9.60204	10.2327	8.61432	10.9592	6.87835
XM_018060882.1	gene-PHLDA3	PHLDA3	transcript	18.9858	13.7644	-0.523142	8.32126e-05	0.00458347	16.1114	14.2311	12.1648	12.9974	13.317		17.6607	16.37	17.5264	18.9653	24.4064
XM_018038945.1	gene-TUBB2A	TUBB2A	transcript	18.7774	13.7171	-0.510482	0.000765611	0.0340273	13.0767	13.3243	16.6993	11.0807	14.4046		15.9842	19.5644	20.2223	17.9667	20.1496
XM_018055992.1	gene-AIF1L	AIF1L	transcript	5.69909	4.19605	-0.493945	0.000375547	0.0182015	4.77716	4.4966	3.56011	4.35578	3.79059		4.89362	5.15571	5.44599	7.70351	5.29664
XM_018043798.1	gene-RGAG4	RGAG4	transcript	4.24426	3.16204	-0.480239	9.38077e-05	0.00513386	3.42016	3.35381	2.84013	2.53865	3.65745		3.98239	3.88629	4.19917	5.08975	4.06372
XM_018067025.1	gene-TREX1	TREX1	transcript	2.53697	1.91688	-0.467672	0.000699887	0.0314842	1.92241	2.21159	1.50791	1.88875	2.05371		2.38358	2.46707	2.5907	2.40807	2.83542
XM_018043462.1	gene-RPS6KA4	RPS6KA4	transcript	4.17915	3.14355	-0.465872	0.000132402	0.00705556	3.54802	2.93866	3.42632	2.63817	3.1666		3.55688	4.34438	4.16759	4.41322	4.41369
XM_005697399.3	gene-MSRB1	MSRB1	transcript	22.3921	17.1533	-0.440436	6.68184e-05	0.00371895	18.1867	19.6575	16.8476	16.7262	14.3483		20.3927	21.14	22.6533	25.1134	22.6613
NM_001285628.1	gene-ELOVL5	ELOVL5	transcript	19.1572	14.7955	-0.431221	0.000173809	0.00906363	14.8471	15.1089	16.5761	12.4339	15.0118		19.1992	19.2695	20.464	18.1577	18.6954
XM_005685177.3	gene-PKM	PKM	transcript	22.3521	17.5512	-0.408135	0.000347137	0.0169695	20.1587	18.0894	16.5966	15.3475	17.5637		25.204	18.8385	22.6685	23.3006	21.7486
XM_018054870.1	gene-ANKRD39	ANKRD39	transcript	4.78718	3.75419	-0.405063	0.000239673	0.0121558	4.26442	4.18573	3.58679	3.63825	3.09578		4.69751	4.72269	4.4517	4.99087	5.0731
XM_005678363.3	gene-TTC4	TTC4	transcript	13.1993	10.4155	-0.402931	0.000395676	0.0190362	9.8976	12.1808	10.4623	9.49139	10.0453		12.5959	12.92	14.4225	12.6154	13.4429
XM_005699656.3	gene-TMEM109	TMEM109	transcript	18.4875	14.7174	-0.384043	0.000793417	0.0350801	13.8923	16.1813	14.6717	12.7528	16.0891		15.9202	18.3807	16.9706	19.1191	22.047
XM_018038585.1	gene-RXRB	RXRB	transcript	5.6222	4.51674	-0.373295	0.000609031	0.0278382	3.93028	4.61041	4.34694	4.985	4.71109		6.41009	4.94723	5.50997	6.03581	5.20789
XM_018040571.1	gene-GNA12	GNA12	transcript	17.3478	14.028	-0.35987	0.000852986	0.0372879	13.1008	15.785	13.6162	12.8331	14.805		15.649	15.4179	16.8415	21.614	17.2168
XM_005691356.3	gene-EIF2B1	EIF2B1	transcript	7.58741	6.13496	-0.358977	0.00016902	0.00883013	6.13201	7.01295	6.42922	5.80159	5.29901		7.4481	7.85148	6.93709	7.8603	7.84006
XM_018043921.1	gene-TMEM47	TMEM47	transcript	48.7862	40.6155	-0.326731	0.000837219	0.0367135	39.9578	43.6664	39.8983	39.7512	39.8038		49.2813	45.9263	54.185	47.3145	47.2242
XM_018049483.1	gene-C1H3orf58	C1H3orf58	transcript	8.49253	7.08985	-0.313927	0.000805211	0.0355093	6.30895	7.69983	7.50566	7.2623	6.67253		7.92858	8.17095	7.87004	9.04792	9.44518
XM_018062244.1	gene-C18H19orf12	C18H19orf12	transcript	6.49876	5.56175	-0.279295	0.000190503	0.00986169	6.18753	5.10039	5.24234	5.83118	5.44729		6.84603	6.67675	5.66631	6.47796	6.82677
XM_018066939.1	gene-WDR82	WDR82	transcript	35.6552	31.4358	-0.231619	3.00169e-05	0.00172013	31.2922	32.5818	31.8835	30.3582	31.0635		34.5417	35.3128	30.7089	41.2109	36.5015
Novel_020677	XLOC_199989	.	transcript	0.453889	0.595918	0.343006	0.000529019	0.0246036	0.563315	0.669127	0.559365	0.568689	0.619096		0.491735	0.431732	0.383862	0.513927	0.448189
XM_018056795.1	gene-VWA8	VWA8	transcript	6.68264	8.84223	0.353618	1.63154e-05	0.000956199	9.54704	8.09352	8.04437	8.59583	9.9304		6.80627	7.22683	5.23578	7.20823	6.9361
Novel_018760	XLOC_184321	.	transcript	0.641714	0.888762	0.411149	2.16513e-05	0.00125681	0.863953	0.834622	0.790331	0.915186	1.03972		0.659275	0.704417	0.608561	0.617246	0.619069
XM_005685729.3	gene-TEX9	TEX9	transcript	14.4089	20.0443	0.422982	2.39776e-05	0.00138637	17.5421	20.8116	17.903	24.1194	19.8456		13.6092	15.9034	12.4276	15.4323	14.6718
XM_013973701.2	gene-PUM1	PUM1	transcript	2.41391	3.53247	0.505251	0.000157208	0.00827906	3.35254	3.01337	4.20584	3.15609	3.93453		2.46503	2.42023	1.8952	2.91401	2.37505
XM_018042447.1	gene-WAPL	WAPL	transcript	0.437877	0.643663	0.508289	0.000201487	0.0103861	0.670513	0.738585	0.609141	0.536977	0.663101		0.394945	0.434103	0.367816	0.567077	0.425443
Novel_007408	XLOC_074210	.	transcript	0.154629	0.235479	0.554408	0.000863311	0.0377199	0.290617	0.254982	0.234972	0.177474	0.219348		0.137576	0.164376	0.132678	0.163592	0.174922
XM_005680737.3	gene-ITPR2	ITPR2	transcript	6.83308	10.5479	0.583022	0.000128929	0.0068921	12.3472	10.3736	8.36758	11.4986	10.1525		7.24661	7.28084	4.699	9.11397	5.82498
Novel_000315	XLOC_003121	.	transcript	0.612327	0.956543	0.594052	0.000299075	0.0148675	1.05571	0.760318	0.910057	1.21478	0.841851		0.598889	0.759999	0.514736	0.662312	0.525697
XM_018050415.1	gene-TCF3	TCF3	transcript	1.37645	2.16142	0.605384	0.000231684	0.0118139	2.40405	2.30738	2.11099	2.41569	1.56899		1.38621	1.37964	1.10975	1.81699	1.18968
XM_005684210.3	gene-ADAM28	ADAM28	transcript	46.4604	74.0228	0.618222	0.000381987	0.0184933	66.831	70.0631	57.6994	105.331	70.1889		38.9254	59.4891	40.0113	47.0708	46.8052
XM_018053267.1	gene-REPS1	REPS1	transcript	3.33349	5.36164	0.626149	2.32513e-09	1.51491e-07	5.84404	6.18653	4.73534	4.82817	5.21413		3.64529	3.23593	3.26575	3.22643	3.29402
Novel_000994	XLOC_011703	.	transcript	0.633355	1.01877	0.628124	0.000107709	0.00584583	0.85445	0.802382	1.14466	1.18591	1.10647		0.625796	0.590059	0.616173	0.713202	0.621546
XM_013962779.2	gene-RAVER2	RAVER2	transcript	0.867709	1.40123	0.640029	0.00103464	0.0439871	1.69561	1.80781	1.38451	1.00232	1.11592		0.802907	0.968726	0.796275	0.980951	0.789687
Novel_021395	XLOC_209804	.	transcript	0.47377	0.770976	0.650076	0.000969868	0.0415693	0.540727	0.673376	0.898402	0.782453	0.95992		0.509706	0.44886	0.407326	0.513507	0.489453
Novel_002578	XLOC_028100	.	transcript	0.271915	0.447903	0.663394	7.87387e-06	0.000469727	0.423996	0.45103	0.381911	0.445391	0.537186		0.342413	0.256527	0.227217	0.255565	0.277855
Novel_010418	XLOC_106385	.	transcript	0.639907	1.09398	0.711822	7.34837e-07	4.56757e-05	0.891028	1.09486	1.1458	1.28524	1.05296		0.626564	0.647344	0.604538	0.589879	0.73121
Novel_011082	XLOC_113366	.	transcript	0.169776	0.289621	0.724971	0.00030661	0.0152065	0.268909	0.280559	0.324741	0.248521	0.325375		0.12747	0.176924	0.136805	0.227043	0.180639
XM_018066117.1	gene-TJP1	TJP1	transcript	1.07697	1.84984	0.72674	0.000879369	0.0382254	2.04167	2.44131	1.81762	1.04038	1.90824		1.23148	0.960895	0.997465	1.22105	0.973949
XM_018042034.1	gene-GPM6A	GPM6A	transcript	4.09116	7.07575	0.733227	0.000551535	0.0254285	7.04671	4.87174	7.717	6.49417	9.24916		5.09976	3.46145	4.28117	4.57384	3.03958
XM_018057358.1	gene-ZMYND11	ZMYND11	transcript	4.4716	7.85092	0.77236	0.000762674	0.0339322	5.8008	11.2057	7.08309	7.6758	7.48922		5.00071	5.42608	3.11346	5.79484	3.02292
XM_018058758.1	gene-ARHGAP39	ARHGAP39	transcript	0.504837	0.894643	0.773422	0.00038771	0.0187058	0.831649	1.13561	0.564988	0.943435	0.997533		0.618127	0.518574	0.329771	0.545375	0.51234
XM_018039793.1	gene-CDH7	CDH7	transcript	0.240123	0.432019	0.794894	0.000928362	0.0400484	0.325382	0.60059	0.384542	0.494599	0.35498		0.224039	0.194408	0.200296	0.311949	0.269925
XR_001918206.1	gene-PAQR3	PAQR3	transcript	0.268629	0.491834	0.810998	0.000556858	0.0256323	0.416335	0.456515	0.586085	0.550824	0.449411		0.279694	0.316027	0.322947	0.232663	0.191815
Novel_016158	XLOC_160138	.	transcript	0.357753	0.657014	0.81943	9.60229e-05	0.00524498	0.678883	0.583451	0.545887	0.895281	0.581567		0.345413	0.426539	0.293011	0.366166	0.357636
XM_005679197.2	gene-BMPER	BMPER	transcript	1.09245	2.01862	0.826141	0.000750813	0.0334745	1.57297	2.02595	1.22505	2.24068	3.02842		0.96461	1.41165	0.897484	1.11663	1.07187
Novel_017238	XLOC_168654	.	transcript	0.0829188	0.153597	0.831429	0.00111211	0.0467668	0.142474	0.171072	0.106013	0.131629	0.216799		0.083446	0.103469	0.081272	0.085801	0.060606
Novel_014102	XLOC_144080	.	transcript	0.518556	0.964199	0.831816	0.000399051	0.019177	1.25371	0.793766	0.793858	0.967504	1.01215		0.745405	0.569523	0.497718	0.390896	0.38924
XM_018066118.1	gene-TJP1	TJP1	transcript	0.976467	1.80355	0.834422	0.00107074	0.0452731	2.48551	2.15012	1.83785	0.939611	1.60467		1.22733	0.884412	0.794845	1.07319	0.90256
Novel_016217	XLOC_160420	.	transcript	0.171128	0.323423	0.859497	0.000922062	0.039817	0.410779	0.256065	0.264313	0.336078	0.349882		0.220636	0.141616	0.110233	0.218011	0.165145
XM_013970002.2	gene-ZC3H11A	ZC3H11A	transcript	6.35615	12.2531	0.911625	1.52122e-06	9.37345e-05	13.3665	10.1824	14.7956	11.8519	11.0692		5.71727	5.80992	4.43198	9.59253	6.22906
Novel_013722	XLOC_140558	.	transcript	0.0925666	0.184872	0.925471	0.000211005	0.0108374	0.24097	0.172565	0.145379	0.208157	0.157289		0.100899	0.115562	0.087813	0.062376	0.096183
Novel_022700	XLOC_224315	.	transcript	0.198919	0.403465	0.949589	0.000114199	0.00615877	0.302327	0.511649	0.302685	0.344375	0.55629		0.212958	0.237793	0.228759	0.145473	0.169611
Novel_020231	XLOC_196342	.	transcript	0.374567	0.766038	0.987697	0.000734447	0.0328307	0.935397	0.804744	0.742053	0.422085	0.92591		0.552262	0.320468	0.249399	0.457576	0.29313
Novel_023256	XLOC_228507	.	transcript	1.55138	3.18268	0.997281	5.18798e-05	0.00291609	3.46852	3.01982	3.40964	3.1884	2.82702		2.28347	2.02393	0.947788	1.53899	0.962711
Novel_021401	XLOC_210124	.	transcript	0.46027	1.01916	1.08004	3.38814e-07	2.1246e-05	1.0507	0.891958	0.929936	1.0448	1.1784		0.63868	0.296177	0.486124	0.429018	0.451351
Novel_004996	XLOC_050528	.	transcript	0.6203	1.38474	1.09691	0.00116606	0.0485558	1.88738	0.877923	1.35766	1.06025	1.74046		0.378765	0.581946	0.806739	0.937543	0.396509
XM_013970381.2	gene-RPS6KC1	RPS6KC1	transcript	2.03127	4.7304	1.15081	0.000161331	0.00847603	2.92013	5.50786	6.03555	2.71696	6.47147		1.84884	1.93368	2.6613	1.64949	2.06306
Novel_016663	XLOC_162994	.	transcript	0.159464	0.38035	1.18508	0.000411467	0.0196627	0.473186	0.402342	0.296037	0.353784	0.376401		0.066868	0.180328	0.175197	0.253765	0.121161
XM_005693947.3	gene-ACBD4	ACBD4	transcript	0.0915488	0.222497	1.19022	0.000509011	0.0238292	0.119689	0.254679	0.254178	0.200898	0.283043		0.064222	0.102768	0.091732	0.085639	0.113383
XM_018054610.1	gene-AP1G2	AP1G2	transcript	0.123145	0.311369	1.26261	0.000120879	0.00650258	0.201461	0.406212	0.268066	0.353777	0.327327		0.212528	0.095329	0.102416	0.109501	0.095953
XM_018053752.1	gene-DCP2	DCP2	transcript	0.749358	1.97948	1.342	0.000354468	0.017298	2.2697	2.84325	1.12427	1.12388	2.53628		0.528071	1.26756	0.746842	0.770768	0.433551
XM_005692365.3	gene-ZNF527	ZNF527	transcript	0.651223	1.71257	1.35002	2.23129e-08	1.43619e-06	1.12451	1.70622	1.86295	1.82546	2.04369		0.758476	0.927545	0.447421	0.581795	0.540879
Novel_016535	XLOC_162320	.	transcript	0.0945832	0.251403	1.35071	0.000425893	0.0202272	0.379805	0.372301	0.134105	0.125677	0.245128		0.087909	0.078923	0.084117	0.130201	0.091766
XM_005690741.3	gene-PER3	PER3	transcript	1.0162	2.79098	1.41252	0.000338583	0.0165989	3.5939	2.67669	1.4403	4.73672	1.50729		0.559694	1.5335	0.702815	1.34678	0.938229
Novel_007768	XLOC_078120	.	transcript	7.07877	20.5669	1.46556	0.0011235	0.0471296	34.2231	15.6209	7.008	22.8711	23.1114		14.033	5.59541	5.26935	3.42405	7.07203
XM_018048205.1	gene-APPL2	APPL2	transcript	5.71775	16.9591	1.47938	9.63555e-06	0.000571396	11.986	14.1109	16.8148	19.0273	22.8563		4.59697	3.99896	10.5408	5.35531	4.09672
XM_005678556.3	gene-ERI3	ERI3	transcript	2.11876	6.31313	1.52744	0.00104542	0.0443345	2.54208	12.6676	5.68131	7.50559	3.16907		2.98658	3.09733	1.35553	1.30785	1.84649
XM_018063721.1	gene-MGAT5B	MGAT5B	transcript	0.0606496	0.183788	1.54256	1.93551e-07	1.22634e-05	0.195455	0.194691	0.126476	0.218663	0.183655		0.062469	0.096022	0.039539	0.055451	0.049767
XM_013972153.2	gene-EZH1	EZH1	transcript	1.7045	5.34135	1.59526	0.000635842	0.028955	8.06036	10.4062	2.45548	2.01039	3.77438		1.24259	2.02968	0.954037	1.73551	2.56067
XM_005686658.3	gene-UXS1	UXS1	transcript	0.0916114	0.300152	1.62252	0.00112316	0.0471296	0.451663	0.44616	0.274528	0.174303	0.154104		0.105726	0.033988	0.073641	0.158831	0.085871
Novel_022239	XLOC_216879	.	transcript	0.0543956	0.182734	1.65748	0.00117737	0.0489792	0.077553	0.191296	0.077936	0.169519	0.397366		0.041741	0.038555	0.053284	0.040087	0.098311
XM_018062599.1	gene-ERCC1	ERCC1	transcript	0.786128	2.57105	1.66211	0.00031393	0.0155425	3.086	3.58311	0.763073	2.13253	3.29054		0.367225	1.15093	0.555671	1.20788	0.648937
XM_005684140.3	gene-FANCC	FANCC	transcript	0.634291	2.14836	1.67734	0.000439679	0.0208586	4.51301	0.949256	0.649959	2.01872	2.61086		0.519466	0.520972	0.731547	0.722955	0.676517
XM_018064916.1	gene-ZNF652	ZNF652	transcript	0.274263	0.935801	1.69729	0.000184225	0.00955996	0.356974	1.34091	0.396192	1.37355	1.21138		0.184035	0.36637	0.348963	0.310978	0.160971
Novel_013179	XLOC_134890	.	transcript	0.0248382	0.0923552	1.71263	0.000649232	0.0294231	0.038475	0.117168	0.06932	0.114595	0.122218		0.018277	0.010842	0.036061	0.01594	0.043071
XM_013969111.2	gene-PHF3	PHF3	transcript	0.673689	2.33067	1.72571	0.000402136	0.0193034	3.64936	2.60243	0.953399	2.84469	1.60347		0.513925	0.208463	0.862814	1.29611	0.48713
Novel_003961	XLOC_040905	.	transcript	0.0668526	0.244271	1.8213	0.00076376	0.0339628	0.149935	0.276906	0.486684	0.219926	0.087904		0.062147	0.125491	0.06834	0.047988	0.030297
XM_005689707.3	gene-ZNF143	ZNF143	transcript	0.400742	1.49369	1.83991	1.27106e-05	0.000747504	0.588764	0.931598	1.73236	2.02847	2.18725		0.675416	0.383534	0.33459	0.319923	0.290249
XM_018053013.1	gene-MCM9	MCM9	transcript	0.669086	2.46795	1.85107	0.000158202	0.00832107	3.15528	1.06455	2.77576	1.6697	3.67444		1.01657	0.678851	0.129073	0.70776	0.813178
XM_018050258.1	gene-LOC102181119	LOC102181119	transcript	0.147326	0.569168	1.88246	0.000491122	0.0230424	0.6895	0.172112	0.436239	1.18466	0.363325		0.095811	0.089613	0.109074	0.168594	0.273536
XM_018049218.1	gene-ALPK1	ALPK1	transcript	0.290446	1.19165	1.92755	0.000491116	0.0230424	0.560395	1.63146	0.419494	2.25995	1.08693		0.202249	0.121279	0.540348	0.272697	0.315658
XM_018064229.1	gene-RAD51D	RAD51D	transcript	0.323177	1.30398	1.93911	0.000512445	0.0239373	0.386802	1.51708	0.362305	2.65817	1.59554		0.315176	0.465395	0.296354	0.318152	0.220808
XM_018042000.1	gene-INTS10	INTS10	transcript	2.22881	8.93558	1.95294	0.000351308	0.0171537	1.51912	2.99208	12.8638	16.5792	10.7238		2.19284	2.61554	2.25825	2.14581	1.93161
Novel_014533	XLOC_148187	.	transcript	0.0423076	0.185572	2.02309	0.000244787	0.0123857	0.112038	0.373534	0.068415	0.255941	0.117933		0.019389	0.053346	0.029861	0.051962	0.05698
XM_018041316.1	gene-AVPI1	AVPI1	transcript	0.0470852	0.207189	2.03601	0.000869816	0.0379286	0.312027	0.079156	0.096748	0.305578	0.242436		0.034095	0.078289	0.01699	0.069028	0.037024
XM_018056842.1	gene-CREM	CREM	transcript	0.381145	1.71502	2.06229	0.000327749	0.0161142	2.18111	3.07181	0.430323	0.612673	2.27919		0.413062	0.240901	0.608993	0.415997	0.226773
XM_005690986.2	gene-C16H1orf27	C16H1orf27	transcript	0.235838	1.03042	2.065	0.000804144	0.0354807	0.591261	1.41336	1.12081	1.31764	0.70906		0.48364	0.111931	0.267766	0.288207	0.027648
NM_001285584.1	gene-OVN	OVN	transcript	0.54937	2.45693	2.10311	1.9975e-06	0.00012255	2.3849	1.04133	4.13838	2.05083	2.66923		0.886575	0.651419	0.500318	0.241043	0.467495
XM_018064697.1	gene-RAPGEF4	RAPGEF4	transcript	0.107067	0.489653	2.10977	0.00111013	0.0467068	0.601182	0.381989	0.43587	0.594333	0.434893		0.1868	0.061914	0.03025	0.01398	0.242389
XM_018065717.1	gene-NDUFS6	NDUFS6	transcript	2.10441	9.65137	2.16297	0.000622088	0.0283741	2.66975	4.36434	20.1809	17.4188	3.62308		1.82159	4.11634	1.64731	0.92748	2.00932
XM_005690667.3	gene-MFN2	MFN2	transcript	0.877648	4.36075	2.25831	0.000387621	0.0187058	8.03971	6.11913	0.514557	6.08605	1.04429		1.01609	0.627173	0.460147	1.11632	1.16852
XM_005697805.3	gene-ORAI2	ORAI2	transcript	0.119793	0.59895	2.27359	0.000485853	0.022833	0.367122	1.52358	0.324205	0.454101	0.325743		0.045776	0.064091	0.118748	0.309782	0.060568
Novel_006853	XLOC_069265	.	transcript	0.0364908	0.224376	2.5379	0.000369782	0.0179426	0.283135	0.177726	0.25704	0.246846	0.157135		0.115698	0.008585	0.01331	0.008149	0.036712
XM_018066186.1	gene-PDE8A	PDE8A	transcript	0.0076382	0.0628228	2.64222	0.000883726	0.0383952	0.06505	0.087033	0.007263	0.036617	0.118151		0.017667	0.004024	0.003978	0.008126	0.004396
XM_018057806.1	gene-AAR2	AAR2	transcript	0.209844	1.46063	2.7342	0.000802311	0.0354549	0.260327	0.774309	2.85308	0.277374	3.13806		0.444307	0.106624	0.19163	0.047892	0.258767
XM_018040105.1	gene-NTHL1	NTHL1	transcript	0.0738046	0.551894	2.74745	0.00064824	0.0294095	0.645005	1.17576	0.363596	0.232352	0.342761		0	0.129348	0.151369	0.02579	0.062516
XM_018062062.1	gene-USB1	USB1	transcript	0.0260552	0.196088	2.77631	0.000129266	0.00690575	0.099683	0.173863	0.368527	0.317409	0.020958		0.023011	0.017479	0.019379	0.054557	0.01585
Novel_013855	XLOC_141712	.	transcript	0.0193542	0.145036	2.82704	0.000484271	0.0227712	0.104449	0.120033	0.027302	0.431126	0.042272		0.023938	0.034498	0.002314	0.023164	0.012857
XM_013965882.2	gene-LOC102175526	LOC102175526	transcript	0.340988	2.68367	2.92874	8.7547e-07	5.43378e-05	4.10935	4.26948	0.62886	3.72994	0.680716		0.241472	0.524685	0.185249	0.472262	0.281271
XR_001918129.1	gene-PMM1	PMM1	transcript	0.0193324	0.204458	3.02376	0.000400602	0.0192406	0.312804	0.122626	0.028225	0.504697	0.053937		0.039562	0.009927	0.011046	0.017812	0.018315
Novel_001464	XLOC_016695	.	transcript	0.0032258	0.0269018	3.0316	0.000957881	0.0411343	0.012088	0.013856	0.012651	0.04324	0.052674		0.004298	0	0	0.006824	0.005007
Novel_002321	XLOC_025723	.	transcript	0.127934	1.08746	3.05207	5.46668e-09	3.54548e-07	1.63801	1.36565	0.476576	1.46942	0.487623		0.049526	0.176825	0.053412	0.240253	0.119652
NM_001287231.1	gene-DDIT3	DDIT3	transcript	0.0290408	0.3646	3.06533	2.4458e-05	0.00141299	0.227317	0.623933	0.243148	0.180928	0.547673		0.098051	0.031341	0.014484	0.000605	0.000723
XM_018066949.1	gene-ALDH1L1	ALDH1L1	transcript	0.0638518	0.564511	3.06749	0.00104373	0.0442849	0.039306	0.730876	0.98248	0.189584	0.88031		0	0.076201	0.048896	0.110374	0.083788
Novel_006460	XLOC_065173	.	transcript	0.031454	0.29403	3.06771	0.00104344	0.0442849	0.594311	0.010834	0.248492	0.536562	0.079949		0.025745	0.091044	0.014615	0.006863	0.019003
XM_018038762.1	gene-BAG6	BAG6	transcript	0.694337	6.33525	3.10945	0.000413121	0.0197173	0.465432	0.672369	0.755148	15.932	13.8513		0.594252	0.711789	0.553083	0.530448	1.08211
XM_018038540.1	gene-LOC108633266	LOC108633266	transcript	0.105987	1.03405	3.15256	2.86984e-13	4.03941e-11	1.17717	0.594356	1.66652	0.999347	0.732842		0.093193	0.109981	0.104746	0.102061	0.119955
XM_018043418.1	gene-SYT7	SYT7	transcript	0.0171236	0.162677	3.16758	3.69469e-05	0.00210733	0.224578	0.055063	0.22549	0.284943	0.023313		0.028627	0.006317	0.005072	0.016467	0.029135
XM_018054673.1	gene-NEO1	NEO1	transcript	0.090939	0.85039	3.1868	0.00019446	0.0100482	1.98188	0.071733	1.88824	0.144909	0.165179		0.0527	0.108576	0.090107	0.133768	0.069544
XM_013971160.2	gene-ZNF527	ZNF527	transcript	0.046818	0.483186	3.20289	1.85559e-06	0.000113926	0.467397	0.488262	0.029075	0.851393	0.579804		0.042738	0.05309	0.058925	0.02774	0.051597
Novel_008511	XLOC_087839	.	transcript	0.0042068	0.0556786	3.20504	0.000652226	0.0295273	0.037888	0.113126	0.065049	0.049115	0.013215		0	0.008537	0.012489	8e-06	0
XM_018050422.1	gene-ADAMTSL5	ADAMTSL5	transcript	0.0053842	0.080974	3.21986	0.000934309	0.0402271	0.115073	0.014815	0.092514	0.165259	0.017209		0.021003	0.000626	0.004996	0.000296	0
Novel_017639	XLOC_173589	.	transcript	0.0357748	0.369458	3.22427	2.16008e-11	1.46569e-09	0.285383	0.26373	0.257007	0.466456	0.574715		0.026154	0.059434	0.049586	0.03613	0.00757
XM_018059801.1	gene-FN1	FN1	transcript	1.98821	19.6351	3.23597	0.000113566	0.00614019	65.612	1.88261	2.37763	25.9681	2.33521		1.63755	2.27086	1.90448	2.32694	1.8012
XM_005677471.3	gene-SLC39A1	SLC39A1	transcript	1.19339	12.1836	3.26058	0.000703297	0.0316106	1.12141	38.7217	0.951584	19.5703	0.553054		1.1488	1.30169	1.6062	0.554229	1.35601
XM_018059817.1	gene-FN1	FN1	transcript	2.00127	21.2893	3.34349	0.000644344	0.0292483	81.8384	1.8908	2.38527	17.9709	2.36117		1.63748	2.29146	1.88569	2.43835	1.75336
Novel_013507	XLOC_138347	.	transcript	0.0559914	0.61421	3.42899	0.000170601	0.00890723	0.691593	0.083172	1.05988	0.291161	0.945241		0	0.07562	0.021581	0.117206	0.06555
XM_018064135.1	gene-YPEL2	YPEL2	transcript	0.0887716	1.03438	3.43453	4.18776e-06	0.000252917	0.989071	0.727898	0.770454	1.41029	1.27419		0.138174	0.172883	0.120814	0.006286	0.005701
Novel_021336	XLOC_209185	.	transcript	0.0229252	0.286691	3.49755	0.000317086	0.0156805	0.03984	0.71505	0.00596	0.0923	0.580305		0.02922	0.03081	0.022584	0.023792	0.00822
XM_013962755.2	gene-MIER1	MIER1	transcript	0.159531	1.93402	3.53016	0.0011936	0.0496057	0.213352	0.156726	0.148823	9.01058	0.140614		0.172415	0.226219	0.116756	0.145151	0.137114
XM_005689966.3	gene-C2CD3	C2CD3	transcript	0.0636724	0.771278	3.5509	0.0010059	0.0428935	0.274032	3.36919	0.119851	0.057858	0.035457		0.064116	0.107481	0.019743	0.100781	0.026241
XM_018060953.1	gene-LOC108637844	LOC108637844	transcript	0.0235666	0.337292	3.55664	2.71818e-05	0.00156293	0.376424	0.194842	0.15501	0.213345	0.74684		0.034869	0	0.056185	0.026779	0
XM_013967872.2	gene-MRRF	MRRF	transcript	0.0115596	0.17467	3.56262	4.75678e-06	0.000286876	0.014752	0.285234	0.155885	0.249197	0.16828		0.000431	0.005605	0.020527	0.017612	0.013623
XM_018059788.1	gene-DIXDC1	DIXDC1	transcript	0.0158746	0.216557	3.58034	2.72918e-08	1.75533e-06	0.252728	0.154261	0.31125	0.319695	0.044849		0.006266	0.005319	0.020994	0.018513	0.028281
XM_018041687.1	gene-CCNJ	CCNJ	transcript	0.0162562	0.244558	3.6112	1.06738e-05	0.000631205	0.123274	0.095264	0.186597	0.590293	0.227361		0.028751	0.000773	0.046403	0.004949	0.000405
XM_018059832.1	gene-FN1	FN1	transcript	1.67691	22.6215	3.68755	0.000260814	0.0131342	80.6207	1.62275	2.05106	26.8586	1.95426		1.36385	1.94416	1.50127	1.98941	1.58585
XM_013964234.2	gene-FXR1	FXR1	transcript	0.0849074	1.16753	3.73984	1.57608e-08	1.01677e-06	1.35012	1.62392	1.21852	1.56019	0.084879		0.106884	0.102267	0.022255	0.074804	0.118327
XM_018059865.1	gene-SESN3	SESN3	transcript	0.200525	2.86948	3.778	0.000640083	0.0290859	13.0419	0.348241	0.529592	0.065739	0.361976		0.102348	0.101339	0.066121	0.240423	0.492395
Novel_004507	XLOC_046250	.	transcript	0.0091642	0.14109	3.7853	0.000253119	0.0127693	0.03498	0.195511	0.257041	0.036017	0.181903		0.003235	0.020948	0	0	0.021638
XM_018047883.1	gene-RAPGEF3	RAPGEF3	transcript	0.0144522	0.239213	3.83585	0.000123365	0.00661705	0.022987	0.006884	0.255674	0.423535	0.486987		0.016168	0.019748	0.005988	0.025722	0.004635
XM_018059847.1	gene-FN1	FN1	transcript	1.69621	26.6592	3.90945	0.000183055	0.0095057	97.1749	1.63035	2.05556	30.4538	1.98137		1.36802	1.96438	1.4858	2.09397	1.56886
Novel_012302	XLOC_126269	.	transcript	0.0421142	0.697118	3.92834	8.37051e-09	5.4123e-07	0.941506	1.14817	0.969335	0.348119	0.078467		0.050749	0.030771	0.052313	0.014194	0.062544
XM_018060708.1	gene-C16H1orf21	C16H1orf21	transcript	0.0525776	0.924193	3.96661	0.00114353	0.0478517	0.070555	0.22192	0.035717	4.23198	0.060795		0.05218	0.077814	0.081217	0.007953	0.043724
XM_018050299.1	gene-PSD2	PSD2	transcript	0.0014546	0.029429	3.97099	0.000769952	0.0341783	0.03592	0.011905	0.012528	0.028837	0.057955		0	0.007273	0	0	0
XM_005683411.3	gene-CCNH	CCNH	transcript	0.055698	0.970806	3.99938	4.99153e-05	0.00281176	0.001385	1.48957	0.579694	0.97249	1.81089		0.045724	0.13272	0.03766	0.059453	0.002933
XM_005690924.3	gene-ABL2	ABL2	transcript	0.0090646	0.160218	4.02499	0.000747644	0.0333506	0.007734	0.010942	0.734958	0.020871	0.026583		0.003034	0.014852	0.007253	0.013747	0.006437
XM_018047930.1	gene-KIF21A	KIF21A	transcript	0.0696834	1.19956	4.02866	0.00106167	0.044934	3.09022	2.68287	0.088781	0.13026	0.005664		0.035522	0.202964	0.057555	0.050133	0.002243
Novel_013661	XLOC_139814	.	transcript	0.0240728	0.406327	4.04762	0.000835316	0.0366661	0.180825	0.979405	0.421621	0.252648	0.197134		0	0	0	0.071065	0.049299
XM_018049919.1	gene-CEP70	CEP70	transcript	0.250199	4.37377	4.06879	3.70695e-08	2.37345e-06	4.74609	2.96046	0.974198	5.99442	7.19367		0.703578	0.050634	0.107247	0.342095	0.047442
Novel_021758	XLOC_212688	.	transcript	0.0341574	0.577746	4.07857	0.000197832	0.0102039	0.07557	0.03338	2.63272	0.079868	0.067189		0.085319	0.01304	0.022364	0.026631	0.023433
XM_018066395.1	gene-ATXN3	ATXN3	transcript	0.0283506	0.620841	4.1655	0.00100572	0.0428935	0.246881	0.054732	0.044628	1.71451	1.04346		0.047625	0	0.003182	0.090946	0
Novel_002030	XLOC_022775	.	transcript	0.026322	0.513104	4.17176	4.33099e-05	0.00245546	0.102739	0.438944	0.80054	0.884952	0.338345		0	0.021736	0	0.028774	0.0811
Novel_019458	XLOC_190143	.	transcript	0.007242	0.165695	4.18847	0.000164003	0.00860495	0.086453	0.24831	0.130936	0.111425	0.251349		0	0	0.033925	0	0.002285
Novel_019144	XLOC_187095	.	transcript	0.0905742	1.90464	4.20129	0.000703438	0.0316106	3.70169	0	2.54739	0.301753	2.97236		0.029066	0.020324	0.050201	0.023207	0.330073
Novel_004310	XLOC_044698	.	transcript	0.002301	0.0619968	4.27959	0.000811446	0.0357658	0.039515	0.204326	0.006697	0.024145	0.035301		0	0.007113	0	0.004392	0
XM_018048330.1	gene-KIAA1551	KIAA1551	transcript	0.440022	9.21106	4.31657	0.000718759	0.0321971	44.1634	0.408575	0.363643	0.559335	0.560391		0.549935	0.35773	0.380699	0.569724	0.342021
XM_018046914.1	gene-BPGM	BPGM	transcript	0.019416	0.452282	4.3361	0.000578747	0.0265967	2.0867	0.018456	0.056973	0.009782	0.089496		0.026285	0.040923	0.009994	0.008698	0.01118
XM_018050903.1	gene-SAFB	SAFB	transcript	0.0076646	0.200837	4.34792	0.000113543	0.00614019	0.343208	0.619655	0.006976	0.009507	0.02484		0.01251	0.003951	0.003097	0.011662	0.007103
XM_018066031.1	gene-TECPR2	TECPR2	transcript	0.0045518	0.122431	4.36709	0.000422348	0.0201037	0.01934	0.158241	0.00273	0.430599	0.001243		0.003733	0.004532	0.006634	0.006253	0.001607
XM_005684185.3	gene-SYK	SYK	transcript	0.0081226	0.203479	4.38	0.000839189	0.0367603	0.815142	0.18253	0.004003	0.003587	0.012131		0.007338	0.010629	0.000759	0.019134	0.002753
XM_018038327.1	gene-ABHD5	ABHD5	transcript	0.0145056	0.391737	4.38773	0.000142283	0.00754437	0.434088	0.023127	0.017862	0.044758	1.43885		0.007262	0.017911	0.005347	0.020593	0.021415
XM_018038594.1	gene-PTK7	PTK7	transcript	0.008656	0.226332	4.39381	0.000356896	0.0173966	0.258294	0.010642	0.001635	0.84764	0.013451		0.01152	0.009874	0.008468	0.007381	0.006037
XM_013971419.2	gene-KCNN4	KCNN4	transcript	0.010084	0.241954	4.43584	0.00027493	0.013788	0.235708	0.027106	0.40203	0.529331	0.015595		0	0.039164	0.004754	0	0.006502
XM_018046952.1	gene-SENP2	SENP2	transcript	0.0033582	0.0938014	4.44049	0.000324847	0.0160085	0.208192	0.005231	0.240593	0.010244	0.004747		0.004452	0.003997	0.002326	0.003981	0.002035
XM_018053889.1	gene-GALC	GALC	transcript	0.0069992	0.18975	4.47867	2.49381e-05	0.00143877	0.126342	0.315694	0.020085	0.010309	0.476319		0	0.015704	0.006786	0.006698	0.005808
XM_018041336.1	gene-PTEN	PTEN	transcript	0.0212222	0.518479	4.50466	7.51872e-09	4.86893e-07	0.493959	0.648458	0.96051	0.018678	0.470792		0.016364	0.036436	0.010954	0.027381	0.014976
Novel_008064	XLOC_082208	.	transcript	0.0090134	0.23458	4.54503	0.000803335	0.0354633	0.056707	0.500308	0.040316	0.574794	0.000775		0	0.014421	0.012047	0.018599	0
Novel_014275	XLOC_145021	.	transcript	0.0047092	0.158262	4.59039	0.000103853	0.0056473	0.129655	0.321741	0.066541	0.20909	0.064281		0.023546	0	0	0	0
XM_018052709.1	gene-CNTRL	CNTRL	transcript	0.0337166	0.876759	4.59769	2.61823e-05	0.00150749	4.06019	0.073693	0.053027	0.114906	0.081976		0.02364	0.038045	0.028375	0.046156	0.032367
XM_018041217.1	gene-SMIM12	SMIM12	transcript	0.0074794	0.405868	4.62822	1.44924e-07	9.20292e-06	0.43609	0.374847	0.503787	0.03963	0.674985		0.005291	0.008048	0.000855	0.022241	0.000962
XM_018057793.1	gene-PHF20	PHF20	transcript	0.0534846	1.43521	4.67173	0.000674865	0.0305198	0.020004	0.077228	0.026997	0.049199	7.00263		0.021488	0.055705	0.032677	0.140554	0.016999
XM_005695796.3	gene-FLNB	FLNB	transcript	0.0048232	0.151984	4.70749	0.000838394	0.0367444	0.003717	0.003234	0.004659	0.00495	0.743362		0.006411	0.002283	0.002044	0.010386	0.002992
XM_018056010.1	gene-PRRC2B	PRRC2B	transcript	0.0140584	0.433187	4.75464	0.000265297	0.0133441	0.006487	2.05877	0.053055	0.018188	0.029435		0.02831	0.02271	0.002206	0.012164	0.004902
Novel_008067	XLOC_082208	.	transcript	0.0036664	0.156068	4.76214	0.000525609	0.0244584	0.422444	0.017248	0.002838	0	0.337808		0.009072	7e-06	0.005616	0.002275	0.001362
Novel_019776	XLOC_193231	.	transcript	0.0169408	0.497174	4.7691	3.61738e-05	0.00206601	1.53866	0.87249	0.018447	0.010382	0.045889		0.004905	0.038704	0.007395	0.026827	0.006873
Novel_011781	XLOC_120656	.	transcript	0.007302	0.202268	4.76965	4.99247e-05	0.00281176	0.116718	0.489859	0.015503	0.025554	0.363704		0	0.011414	0	0.021715	0.003381
Novel_011235	XLOC_115534	.	transcript	0.0034882	0.117158	4.77051	0.00051683	0.0241289	0.113111	0.267388	0	0.000993	0.2043		0.002674	2.8e-05	0.0018	0.012111	0.000828
Novel_007813	XLOC_078674	.	transcript	0.0010126	0.0365348	4.77221	0.000243211	0.0123206	0.007264	0.002159	0.003107	0.104442	0.065702		0	0	0.00138	0.001003	0.00268
XM_018044984.1	gene-TMEM255B	TMEM255B	transcript	0.0035928	0.141296	4.77268	0.0009307	0.0401087	0.078017	0.008533	0.0703	0.511128	0.038501		0	0	0.01005	0.007914	0
XM_005690548.3	gene-CNST	CNST	transcript	0.004699	0.179509	4.79481	0.000517836	0.0241627	0.005715	0.008076	0.004716	0.863201	0.015839		0.005257	0.001909	0.007483	0.00801	0.000836
XM_018047102.1	gene-SCRN1	SCRN1	transcript	0.002927	0.138822	4.84234	0.000751255	0.0334766	0.004908	0.003564	0.003468	0.672351	0.009818		0.002578	0.00212	0.001286	0.002313	0.006338
XM_018064340.1	gene-MYO18A	MYO18A	transcript	0.0359642	1.13651	4.86667	6.09371e-05	0.00339605	0.080668	0.011449	0.022696	2.71607	2.85165		0.104555	0.012982	0.027614	0.020152	0.014518
XM_018042153.1	gene-FRMPD2	FRMPD2	transcript	0	0.0177676	4.87742	2.27318e-05	0.00131863	0.015913	0.006052	0.023513	0.019013	0.024347		0	0	0	0	0
XM_018055622.1	gene-NBAS	NBAS	transcript	0.0029018	0.137099	4.91967	0.000779353	0.03453	0.003136	0.002604	0.003888	0.005543	0.670323		0.001218	0.004014	0.001285	0.005445	0.002547
Novel_003297	XLOC_034022	.	transcript	0.0025358	0.097086	4.99334	2.3284e-06	0.000142748	0.216685	0	0.041386	0.115723	0.111636		0.00137	0.003594	0.003078	0.002912	0.001725
XM_013964066.2	gene-EIF4G1	EIF4G1	transcript	0.100911	3.29919	5.00692	1.04468e-05	0.00061821	0.086096	0.0697	11.3448	4.90752	0.087819		0.091241	0.147628	0.083817	0.10411	0.077759
Novel_016210	XLOC_160403	.	transcript	0.003463	0.133346	5.01619	0.000510474	0.0238715	0.32542	0.001068	0.009362	0.330466	0.000412		0.0007	0.014439	0.000445	0.001088	0.000643
XM_018059027.1	gene-DTX4	DTX4	transcript	0.0243298	0.888021	5.04409	3.44451e-06	0.000209365	1.7294	2.02607	0.654304	0.011178	0.019151		0.020737	0.047402	0.026713	0.022226	0.004571
XM_018063695.1	gene-TMC6	TMC6	transcript	0.0004772	0.126143	5.05566	2.14341e-05	0.00124505	0.023394	0.138658	0.272385	0.001716	0.19456		0.000267	0.001195	0.000147	0.000777	0
XR_001295553.2	gene-USP40	USP40	transcript	0.0189478	0.680607	5.13878	0.000128573	0.00687735	0.00366	0.051475	1.78334	1.54116	0.023401		0.024031	0.029356	0	0.030083	0.011269
XM_018048074.1	gene-SMARCC2	SMARCC2	transcript	0.0329112	1.29604	5.16416	0.000106915	0.00580642	0.032212	5.63926	0.671936	0.120833	0.015952		0.042918	0.038214	0.031346	0	0.052078
XM_018039216.1	gene-SIRT5	SIRT5	transcript	0.0129132	0.636547	5.22327	2.09914e-07	1.32804e-05	0.024841	0.842757	0.639898	0.947569	0.727668		0	0.034004	0	0.022206	0.008356
XM_018040347.1	gene-ZBTB20	ZBTB20	transcript	0.001152	0.0619376	5.3165	0.000689451	0.0310804	0.000689	0.00049	0.304105	0.001111	0.003293		0.001689	0.001595	0.001213	0.000522	0.000741
XM_018066305.1	gene-ADAMTS17	ADAMTS17	transcript	0.0090094	0.424872	5.38721	0.000141966	0.00753227	0.001172	0.831617	0.748491	0	0.543079		0.012747	0.003732	0.001896	0.002037	0.024635
XM_018046600.1	gene-LOC102174011	LOC102174011	transcript	0	0.102539	5.39173	0.0010197	0.0434166	0.216125	0.125001	0	0.075963	0.095607		0	0	0	0	0
XM_013972380.2	gene-SLC16A5	SLC16A5	transcript	0.0119908	0.594984	5.39196	0.000156039	0.00822672	0.029687	1.42608	0.027984	0.010455	1.48072		0.027278	0	0	0.012272	0.020404
Novel_003623	XLOC_038242	.	transcript	0.0023674	0.114507	5.41969	0.000141956	0.00753227	0.143626	0.117334	0.001191	0.145083	0.1653		0.011837	0	0	0	0
XM_018060170.1	gene-MARK1	MARK1	transcript	0.0056954	0.287198	5.43329	1.44842e-06	8.93782e-05	0.516637	0.187466	0.53969	0.002759	0.189439		0.018417	0.003432	0	0.004696	0.001932
Novel_006093	XLOC_061475	.	transcript	0.0002968	0.0229458	5.48492	0.000498821	0.0233779	0.042315	0	0.023652	0.016611	0.032151		0	0	0	0.001484	0
Novel_016211	XLOC_160403	.	transcript	0.0067706	0.358573	5.49667	9.17493e-05	0.00502767	1.11409	0.002463	0.008077	0.666308	0.001926		0.000781	0.015033	0.014455	0.002116	0.001468
Novel_013055	XLOC_134194	.	transcript	0.0040746	0.222147	5.51525	1.75511e-06	0.000107834	0.014078	0.138988	0.116116	0.556098	0.285455		0	0	0.014507	0.002266	0.0036
XR_001919030.1	gene-UCKL1	UCKL1	transcript	0.0062872	0.290265	5.51762	0.000286517	0.0143101	0.011822	0.070617	0.036628	1.20859	0.123665		0	0.007615	0	0.023821	0
Novel_014282	XLOC_145053	.	transcript	0	0.0998414	5.51784	5.60003e-07	3.49616e-05	0.091136	0.051152	0.13544	0.111163	0.110316		0	0	0	0	0
XM_018040008.1	gene-GPR35	GPR35	transcript	0.0022788	0.155627	5.53348	0.000468657	0.022098	0.223056	0.204731	0	0.069249	0.281101		0	0	0	0	0.011394
XM_018061366.1	gene-TMED2	TMED2	transcript	0.413121	20.6188	5.54704	0.000140721	0.00747553	0.372561	101.49	0.406424	0.436155	0.388578		0.445238	0.455701	0.346069	0.411047	0.407552
Novel_007641	XLOC_077240	.	transcript	0.000128	0.031056	5.58596	2.93307e-05	0.00168307	0.003162	0.064123	0.004446	0.030468	0.053081		0	0	0	0.000639	1e-06
Novel_003178	XLOC_033160	.	transcript	0.0039586	0.202388	5.60867	0.000442862	0.0209746	0.210087	5.4e-05	0.07299	0.382029	0.346779		0	0	0	0.019793	0
XM_018058981.1	gene-DNPEP	DNPEP	transcript	0.005857	0.376232	5.6598	0.000318373	0.0157172	0.001528	0.014115	0.537885	1.31168	0.015952		0.009556	0.016324	0	0	0.003405
XM_018060676.1	gene-KIAA1614	KIAA1614	transcript	0.0031482	0.235565	5.66271	2.05442e-15	1.36677e-12	0.232715	0.349064	0.203883	0.13427	0.257893		0.005525	0	1.4e-05	0	0.010202
XM_018051685.1	gene-ZBTB21	ZBTB21	transcript	0.007817	0.449084	5.70659	8.73999e-05	0.0047986	0.003977	0.00537	0.007831	2.21548	0.012766		0.005397	0.0103	0.003085	0.007531	0.012772
Novel_013519	XLOC_138537	.	transcript	0.000279	0.140543	5.73159	0.000126724	0.0067827	0.087187	0.135105	0.23357	0	0.246855		0	0	0	0	0.001395
Novel_023406	XLOC_229870	.	transcript	0	0.459986	5.75436	0.000423794	0.0201612	0.382684	0.730807	0.544587	0.641853	0		0	0	0	0	0
XM_018039876.1	gene-PPP1R7	PPP1R7	transcript	0.0047652	0.348987	5.79217	0.000524499	0.0244334	0.098026	1.57153	0.008474	0.015894	0.051017		0.01903	0.004796	0	0	0
Novel_018655	XLOC_183684	.	transcript	0.000179	0.011436	5.81443	3.19645e-06	0.000194983	0.012298	0.001355	0.000506	0.02242	0.020601		9.7e-05	0.000797	1e-06	0	0
Novel_007082	XLOC_071345	.	transcript	0.0011636	0.0667388	5.86405	0.00114574	0.0479207	0	0.090261	0.121859	0.005232	0.116342		0	0	0	0.005818	0
XM_018046974.1	gene-POT1	POT1	transcript	0.0031804	0.322345	5.88842	6.13948e-05	0.00341932	0.00373	0.002182	0.381612	1.21728	0.006922		0.007888	0.002527	0.000556	0.003164	0.001767
Novel_013439	XLOC_137477	.	transcript	0.0019532	0.170251	5.89642	7.76476e-05	0.0042964	0.126988	0.290282	0.148133	0.285854	0		0	0	0	0.000339	0.009427
Novel_022977	XLOC_226448	.	transcript	0.0025676	0.262497	5.91946	0.000616733	0.028145	1.18083	0	0.013249	0.106824	0.011583		0	0.00787	0.004119	0	0.000849
XM_018045834.1	gene-LOC108635581	LOC108635581	transcript	0.0068068	0.461612	5.92786	4.55382e-05	0.00257665	1.95919	0.010758	0.000209	0.225235	0.112667		0.000186	0.012287	0	0.020163	0.001398
XM_018065194.1	gene-MPP2	MPP2	transcript	0.00029	0.059721	5.9376	0.000911466	0.0394194	0.143218	0.137669	0.011435	0.006283	0		0	0	0	0.00145	0
XM_013968157.2	gene-FRY	FRY	transcript	0.0045314	0.320021	5.94072	7.44121e-06	0.000444988	0.003077	1.32056	0.005516	0.24385	0.027103		0.001359	0.007803	0.002109	0.010221	0.001165
XM_005677672.3	gene-PRPF3	PRPF3	transcript	0.0096746	0.769117	5.95032	0.000538344	0.0249709	3.67235	0.007276	0.004171	0.003967	0.157827		0.006144	0	0	0.025112	0.017117
Novel_013062	XLOC_134194	.	transcript	0.0019176	0.149393	5.95189	4.85815e-05	0.00274337	6e-05	0.001582	0.07119	0.442893	0.23124		0	0.001396	0.007667	0.000102	0.000423
Novel_023248	XLOC_228436	.	transcript	0	0.0709624	5.95826	0.00067738	0.0305736	0	0.081045	0.171603	0.078647	0.023517		0	0	0	0	0
Novel_011506	XLOC_117666	.	transcript	0.0035092	0.318218	6.0668	0.000174614	0.00910003	0.209425	1.33248	0.033156	0.004972	0.011061		0	0	0	0.011378	0.006168
XM_013964125.2	gene-BICD1	BICD1	transcript	0.0066462	0.494309	6.09378	1.91926e-05	0.00111943	0.640587	0.809492	0.009167	1.0123	0		0.003077	0	0.002433	0.013307	0.014414
Novel_010683	XLOC_109157	.	transcript	0	0.0410656	6.13171	0.000831795	0.0365304	0	0.010819	0.019346	0.104731	0.070432		0	0	0	0	0
XM_013970377.2	gene-SMG7	SMG7	transcript	0.0083242	0.64101	6.17227	1.98669e-05	0.00115717	1.35252	0.003249	0.838528	0.012347	0.998402		0.001305	0	0	0.032028	0.008288
Novel_004267	XLOC_044485	.	transcript	0.0021556	0.195082	6.17941	4.69765e-05	0.00265626	0.001249	0	0.110596	0.735696	0.127869		0.001292	0.001756	0.005353	0.002377	0
Novel_022586	XLOC_222726	.	transcript	0.001675	0.137626	6.27287	0.000327704	0.0161142	0.173245	0.260368	0.103905	0.150614	0		0	0	0	0.008375	0
Novel_010353	XLOC_105448	.	transcript	0	0.012689	6.27329	0.000543295	0.0251439	0.006805	0.005715	0.007475	0	0.04345		0	0	0	0	0
Novel_020307	XLOC_196694	.	transcript	0.000506	0.0589628	6.31293	6.9843e-05	0.00388475	0.135388	0.013359	0.002979	0.005756	0.137332		0	0.00253	0	0	0
Novel_014712	XLOC_149313	.	transcript	0	0.121864	6.41344	3.19171e-06	0.000194834	0.173177	0.057829	0.0182	0.049388	0.310728		0	0	0	0	0
Novel_008618	XLOC_089339	.	transcript	0.0031938	0.327468	6.49807	2.76166e-05	0.00158578	1.58501	0.011064	0.006067	0.03432	0.000876		0.004356	0	0.000619	0.005525	0.005469
XM_018055552.1	gene-DNMT3A	DNMT3A	transcript	0.0058562	0.614791	6.50271	1.22191e-07	7.76515e-06	0.005021	0.002692	0.395149	1.11252	1.55858		0.004028	0.003402	0.001643	0.014118	0.00609
XM_018048853.1	gene-SERHL2	SERHL2	transcript	0	0.178051	6.51564	0.000545738	0.0252022	0.240928	0.014538	0.396005	0.238784	0		0	0	0	0	0
Novel_010920	XLOC_111557	.	transcript	0	0.0715138	6.51958	7.74404e-05	0.00428772	0.091532	0.053495	0.145602	0	0.06694		0	0	0	0	0
XM_018047604.1	gene-LIN7A	LIN7A	transcript	0.0042924	0.41388	6.53949	1.84077e-05	0.00107586	0.871971	0.009313	0.935814	0.247734	0.00457		0	0.017542	0.00392	0	0
Novel_002193	XLOC_023965	.	transcript	0.0004044	0.0541882	6.60042	0.000935623	0.0402597	0	0	0.076277	0.035434	0.15923		0.000977	0	0	0.001045	0
Novel_011053	XLOC_112878	.	transcript	0.0010622	0.12029	6.6054	0.00098947	0.0423144	0.001339	0.011819	0.234287	0	0.354006		0	0	0	0.005311	0
XM_018045707.1	gene-LOC102170144	LOC102170144	transcript	0.0017914	0.360159	6.65564	0.000886329	0.038469	0	1.04661	0.001708	0	0.752475		0	0.001622	0	0.005284	0.002051
Novel_009759	XLOC_100164	.	transcript	0	0.170539	6.66148	6.03713e-05	0.00336893	0.247372	0.235823	0	0.266784	0.102715		0	0	0	0	0
XM_005695777.3	gene-FAM107A	FAM107A	transcript	0	0.087665	6.67847	0.000643183	0.0292111	0.151603	0	0.253916	0.011465	0.021341		0	0	0	0	0
XM_013962917.2	gene-ST3GAL3	ST3GAL3	transcript	0.0018868	0.422581	6.69425	1.95647e-05	0.00114035	0.138566	0.074193	1.80589	0.014148	0.080108		0.002943	0	0	0.006491	0
XM_018052443.1	gene-NAA35	NAA35	transcript	0.0003516	0.240624	6.72588	0.000172988	0.00902633	0.403029	0.001112	0.000695	0.796899	0.001383		0.000885	0	0	0.000873	0
XM_018059359.1	gene-C2CD3	C2CD3	transcript	0.0016488	0.234915	6.83881	0.000240529	0.0121919	0	0.894182	0.001456	0.000505	0.278433		0	0.001133	0.001427	0.005684	0
XM_005675690.3	gene-SETD4	SETD4	transcript	0	0.20699	7.01673	0.000477353	0.0224707	0.001319	0.565458	0.280439	0.187732	0		0	0	0	0	0
Novel_015123	XLOC_153514	.	transcript	3.06e-05	0.142235	7.0789	0.000758435	0.0337613	0.134066	0.292083	0	0	0.285026		0	0	0	0	0.000153
Novel_007811	XLOC_078674	.	transcript	0.000364	0.0797308	7.09403	0.000213162	0.010935	0	0.174736	0.002366	0.025807	0.195745		0	0	0	0	0.00182
Novel_003800	XLOC_039145	.	transcript	0	0.129665	7.10658	0.000138011	0.00734215	0	0.199627	0.012506	0.270344	0.165847		0	0	0	0	0
XM_013972804.2	gene-PRLR	PRLR	transcript	0.0025444	0.487929	7.14863	3.60592e-06	0.000218397	0.005672	0.004677	0.003524	2.41505	0.010725		0.000716	0.005773	0.000272	0.004669	0.001292
XM_018066067.1	gene-PPP2R5C	PPP2R5C	transcript	0.002953	0.755958	7.16659	7.20828e-06	0.000431666	0.000173	0.011727	3.65426	0.113074	0.000551		0.013453	0.000309	4e-06	0.000151	0.000848
XM_018054668.1	gene-NEO1	NEO1	transcript	0.007911	1.24706	7.17011	7.8991e-07	4.90632e-05	1.78547	3.32985	0.387666	0.732296	0		0	0.008149	0	0.022137	0.009269
Novel_017972	XLOC_176670	.	transcript	0.0035206	1.1001	7.19326	1.87771e-05	0.0010967	0	0.681257	1.4285	0.075151	3.31557		0	0.002198	0	0.015405	0
Novel_015549	XLOC_156962	.	transcript	0.0028976	0.412577	7.1936	8.42934e-05	0.00463402	0	0.620872	1.03433	0.166172	0.241506		0	0	0	0.014488	0
Novel_020618	XLOC_199451	.	transcript	0.0031878	0.59864	7.24413	0.000320431	0.0158092	0.005015	0.080319	2.88915	0	0.018713		0.012055	0.003884	0	0	0
Novel_019342	XLOC_188758	.	transcript	0.0005034	0.127081	7.292	0.000247602	0.0125058	0	0.000677	0.17673	0.001042	0.456955		0	0	0.001505	0.001012	0
XM_018038782.1	gene-ZNF76	ZNF76	transcript	0	0.172189	7.34831	1.42783e-05	0.00083912	0.331023	0	0.18524	0.180866	0.163816		0	0	0	0	0
Novel_015251	XLOC_154224	.	transcript	0	0.113623	7.45497	2.62767e-05	0.0015119	0	0.034891	0.157067	0.234979	0.141179		0	0	0	0	0
XM_018047963.1	gene-CPSF6	CPSF6	transcript	0.0033044	0.979344	7.49317	3.34932e-06	0.00020387	4.8471	0.018511	0.0108	0.020115	0.0002		0.000261	0.000305	0.000166	0.000356	0.015434
XM_018050081.1	gene-GABRB2	GABRB2	transcript	0	0.067022	7.5091	0.000282183	0.0141184	0.006951	0.031447	0.008115	0	0.288597		0	0	0	0	0
Novel_003414	XLOC_034997	.	transcript	0	0.24752	7.51063	1.01925e-05	0.000603581	0	0.332171	0.19577	0.22898	0.480677		0	0	0	0	0
XM_018054667.1	gene-NEO1	NEO1	transcript	0.0013584	0.54103	7.57216	2.18751e-07	1.38292e-05	1.77575	0.003965	0.911602	0.013824	8e-06		0.000195	0.000513	7.8e-05	0.002447	0.003559
Novel_002217	XLOC_024115	.	transcript	0.0003124	0.268822	7.58482	3.06695e-07	1.92603e-05	0.252528	0.437846	0	0.317683	0.336052		1e-06	0	0	0.001561	0
Novel_019593	XLOC_191564	.	transcript	0.0013952	0.393268	7.62435	0.0001207	0.00649706	0.82387	0	0.216583	0.0018	0.924088		0	0	0.006976	0	0
XM_018050974.1	gene-PRR36	PRR36	transcript	0	0.255215	7.63099	1.29487e-09	8.44948e-08	0.721458	0.12837	0.186229	0.100125	0.139891		0	0	0	0	0
XM_018063669.1	gene-CANT1	CANT1	transcript	0.0129552	3.16193	7.65135	6.55678e-09	4.24924e-07	0.003441	4.82657	5.74387	5.23108	0.004682		0.001489	0.031807	0.01009	0.009467	0.011923
Novel_013668	XLOC_139962	.	transcript	0	0.296727	7.65756	7.16684e-06	0.000429486	0.211585	0	0.480172	0.438694	0.353185		0	0	0	0	0
Novel_004331	XLOC_044921	.	transcript	0	0.212161	7.6836	2.27606e-13	3.40036e-11	0.085174	0.273736	0.221656	0.250894	0.229345		0	0	0	0	0
XM_018052891.1	gene-PHIP	PHIP	transcript	0.003489	0.857976	7.69001	1.24699e-06	7.70042e-05	4.24851	0.004039	0.004025	0.002953	0.03035		0.005341	0.003597	0.001149	0.005691	0.001667
XM_018055109.1	gene-HP1BP3	HP1BP3	transcript	0.0013796	0.904938	7.69088	1.4974e-06	9.23338e-05	0.000514	0.001687	3.17686	0.000744	1.34489		0.001907	0.001105	0.001004	0.000889	0.001993
Novel_011766	XLOC_120435	.	transcript	0	0.296886	7.70804	4.29724e-06	0.000259345	0.278418	0.26017	0	0.431042	0.514801		0	0	0	0	0
XM_018055357.1	gene-CDC42	CDC42	transcript	0.193888	43.3528	7.74581	0.000178436	0.0092765	0.429223	76.133	58.8297	81.3723	0		0.927568	0	0.021898	0.0007	0.019275
XM_018066909.1	gene-FAM198A	FAM198A	transcript	0.0017364	0.560784	7.78321	6.43216e-06	0.000386274	0.127105	0.53611	0.696161	1.44454	0		0.008682	0	0	0	0
XM_018042350.1	gene-CCSER2	CCSER2	transcript	0.0002794	0.359368	7.78428	0.0002371	0.0120355	0	0.000288	0.000444	1.7953	0.000814		0	0.000372	0	0.000593	0.000432
Novel_003624	XLOC_038242	.	transcript	0	0.108244	7.86194	1.78825e-12	1.64627e-10	0.143458	0.100274	0.024835	0.134022	0.138632		0	0	0	0	0
Novel_011032	XLOC_112674	.	transcript	0	0.13143	7.90767	2.46038e-06	0.000150623	0.26198	0.099356	0.145745	0	0.150069		0	0	0	0	0
Novel_017931	XLOC_176534	.	transcript	0	0.139739	7.92827	8.14712e-06	0.000484819	9.1e-05	0.191661	0.164158	0.342462	0.000321		0	0	0	0	0
Novel_018685	XLOC_183684	.	transcript	0	0.0274696	7.93517	1.4841e-11	1.02915e-09	0.034575	0.019412	0.05835	0.010008	0.015003		0	0	0	0	0
XR_001297236.2	gene-PRELID3A	PRELID3A	transcript	0	0.209226	7.95685	3.12826e-06	0.000191098	0.206495	0.175677	0	0.189315	0.474645		0	0	0	0	0
Novel_015684	XLOC_157538	.	transcript	0	0.283306	7.9728	1.26959e-05	0.000747154	0.781729	0.062232	0	0.375604	0.196965		0	0	0	0	0
XM_018045438.1	gene-LRRC40	LRRC40	transcript	0	0.349978	8.00431	5.71732e-15	2.65283e-12	0.593691	0.245881	0.369733	0.2585	0.282086		0	0	0	0	0
Novel_007912	XLOC_080826	.	transcript	0	0.179826	8.03173	4.97177e-05	0.00280381	0.003754	0.192193	0.313323	0.38986	0		0	0	0	0	0
Novel_001119	XLOC_012789	.	transcript	0	0.206277	8.03826	0.00117702	0.0489792	0.538244	0	0.066251	0	0.426888		0	0	0	0	0
Novel_007183	XLOC_071667	.	transcript	0	0.191302	8.04158	0.000940583	0.0404527	0.501813	0.181124	0	0.273574	0		0	0	0	0	0
Novel_013913	XLOC_142328	.	transcript	0	0.145961	8.04997	0.000959155	0.0411682	0.113799	0	0	0.295737	0.32027		0	0	0	0	0
XM_018065581.1	gene-KIF2A	KIF2A	transcript	0.0019098	1.20508	8.05915	3.06279e-07	1.92484e-05	0.138516	0.11942	0.001755	5.76372	0.002016		0.002086	0.002128	0.001187	0.00198	0.002168
Novel_000115	XLOC_001539	.	transcript	0	0.095484	8.08656	0.000895875	0.0388635	0.214787	0	0	0.180314	0.082319		0	0	0	0	0
Novel_015082	XLOC_153386	.	transcript	0	0.0880832	8.08688	0.00107033	0.0452731	0.032391	0.243722	0.164303	0	0		0	0	0	0	0
XM_018060173.1	gene-MARK1	MARK1	transcript	0	0.169511	8.10221	0.000741087	0.0330928	0.353229	0.317204	0	0	0.177122		0	0	0	0	0
XM_018055340.1	gene-PSD4	PSD4	transcript	0.0010348	0.328681	8.10231	0.000177589	0.00923812	1.22263	0.413086	0.005519	0	0.002173		0	0.005174	0	0	0
Novel_006078	XLOC_061192	.	transcript	0	0.400529	8.10618	9.27445e-06	0.00055075	0.06482	0.77329	0.604712	0.559822	0		0	0	0	0	0
XM_018059844.1	gene-ELMOD1	ELMOD1	transcript	0	0.291874	8.14267	3.52711e-06	0.00021408	0.614782	0.087741	0.436248	0	0.320597		0	0	0	0	0
Novel_019274	XLOC_188060	.	transcript	0	0.103338	8.15123	0.000786413	0.0348246	0	0.22373	0	0.100702	0.192256		0	0	0	0	0
Novel_007997	XLOC_081463	.	transcript	0	0.463817	8.19169	0.000770211	0.0341783	0	0	0.948456	0.768034	0.602593		0	0	0	0	0
Novel_003192	XLOC_033166	.	transcript	0	0.0963914	8.2245	0.000909667	0.0393616	0.272982	0.026032	0	0	0.182943		0	0	0	0	0
XR_001919531.1	gene-DHX34	DHX34	transcript	0.000883	0.431067	8.23012	0.000716037	0.0321089	1.06076	0	1.08968	0.004898	0		0	0.004415	0	0	0
XM_018062095.1	gene-CDH16	CDH16	transcript	0	0.293197	8.26682	0.000709241	0.0318377	0.635576	0	0.543405	0.287004	0		0	0	0	0	0
XM_018040893.1	gene-NUBP2	NUBP2	transcript	0	0.73704	8.27515	1.71051e-06	0.00010517	0.853352	0.32201	0	1.22596	1.28387		0	0	0	0	0
Novel_014954	XLOC_151896	.	transcript	0	0.210648	8.28369	1.90279e-05	0.00111058	0.348935	0.443306	0	0.253164	0.007837		0	0	0	0	0
Novel_012165	XLOC_124345	.	transcript	0.0006232	0.258138	8.31762	0.000726388	0.0324876	0.003357	0	0.686278	0	0.601056		0	0	0	0.003116	0
XM_018046972.1	gene-IGF2BP2	IGF2BP2	transcript	0	0.24274	8.34411	0.000594827	0.0272777	0.391613	0	0.415605	0.406484	0		0	0	0	0	0
Novel_019910	XLOC_194320	.	transcript	0	0.075091	8.3592	0.00114889	0.0480052	0.012354	0.061538	0	0.301563	0		0	0	0	0	0
XM_018054523.1	gene-NDRG2	NDRG2	transcript	0	0.440677	8.40404	0.000793261	0.0350801	0.160634	0	0.627484	1.41527	0		0	0	0	0	0
XM_018038781.1	gene-ZNF76	ZNF76	transcript	0	0.352291	8.4402	1.00025e-06	6.1902e-05	0.452164	0	0.566158	0.51246	0.230671		0	0	0	0	0
Novel_018377	XLOC_180809	.	transcript	0	1.61524	8.47624	3.48844e-07	2.18588e-05	2.01488	2.00811	1.70388	0	2.34935		0	0	0	0	0
Novel_013200	XLOC_134940	.	transcript	0	0.110908	8.58103	0.000649738	0.0294303	0	0.030087	0.314752	0.2097	0		0	0	0	0	0
Novel_001913	XLOC_021900	.	transcript	0	0.459107	8.59047	0.000393466	0.0189513	0.587691	0.424591	0	0	1.28325		0	0	0	0	0
Novel_021458	XLOC_210609	.	transcript	0	0.291782	8.6269	0.000405261	0.0194206	0	0.594272	0.190519	0	0.674117		0	0	0	0	0
XM_018062771.1	gene-CCDC155	CCDC155	transcript	0	0.360249	8.63344	0.000357674	0.0174146	0.589228	0.531954	0	0.680061	0		0	0	0	0	0
Novel_013061	XLOC_134194	.	transcript	0	0.05075	8.63519	0.000384514	0.0185938	0.053692	0	0	0.116121	0.083937		0	0	0	0	0
XR_001918483.1	gene-COL27A1	COL27A1	transcript	0	0.184958	8.68275	0.000316412	0.0156562	0.331516	0.299867	0.293405	0	0		0	0	0	0	0
Novel_012696	XLOC_130607	.	transcript	0	0.0740118	8.688	0.000318382	0.0157172	0	0.141895	0.117432	0	0.110732		0	0	0	0	0
XM_018057375.1	gene-CLDND1	CLDND1	transcript	0.0010498	0.756614	8.70262	2.72466e-05	0.0015656	0.002624	0.044578	3.72346	0.000525	0.011889		0.005249	0	0	0	0
Novel_000089	XLOC_001538	.	transcript	0	0.0411242	8.72611	0.000326794	0.0160858	0	0.051308	0	0.095082	0.059231		0	0	0	0	0
XM_018047218.1	gene-NRCAM	NRCAM	transcript	0.0012122	0.66762	8.80372	9.38509e-07	5.81657e-05	2.61323	0.015241	0	0.087184	0.622446		0	0	0.001667	0.004394	0
Novel_011413	XLOC_117244	.	transcript	0.0005718	0.583008	8.82997	1.80327e-05	0.00105611	1.63857	1.24882	0	0.001633	0.026022		0.002859	0	0	0	0
Novel_018790	XLOC_184334	.	transcript	0	0.0336944	8.85314	0.00107917	0.0455841	0.087662	0.080804	0	0	6e-06		0	0	0	0	0
Novel_016928	XLOC_164521	.	transcript	0	0.579856	8.88507	0.000371666	0.0180237	2.1425	0.397823	0	0.358954	0		0	0	0	0	0
XM_018054269.1	gene-CGNL1	CGNL1	transcript	0	0.20514	8.93738	0.000232079	0.011827	0.348781	0.235832	0	0.441087	0		0	0	0	0	0
Novel_019114	XLOC_186772	.	transcript	0	0.169609	8.94094	0.000983439	0.0420833	0	0	0.010975	0.805686	0.031384		0	0	0	0	0
Novel_008482	XLOC_087547	.	transcript	0	0.147331	8.97015	0.00103082	0.0438464	7.6e-05	0.534246	0.202331	0	0		0	0	0	0	0
Novel_016760	XLOC_163628	.	transcript	0	0.105597	9.01749	0.0001896	0.00982093	0	0.172139	0.164325	0	0.191522		0	0	0	0	0
XM_018039197.1	gene-ARMC12	ARMC12	transcript	0	0.32945	9.09302	6.44055e-07	4.01796e-05	0.226682	0.494999	0	0.076093	0.849475		0	0	0	0	0
XM_018065812.1	gene-PROC	PROC	transcript	0	0.941121	9.09412	0.000177403	0.00923406	1.96702	1.27287	0	1.46571	0		0	0	0	0	0
Novel_000377	XLOC_003750	.	transcript	0	0.160617	9.14797	0.000243462	0.012326	0	0	0.078253	0.517945	0.206887		0	0	0	0	0
XR_001918064.1	gene-PPM1H	PPM1H	transcript	0	0.257839	9.15391	0.000189094	0.00980066	0.335526	0	0	0.725419	0.228248		0	0	0	0	0
XM_013970040.2	gene-C4BPA	C4BPA	transcript	0	0.681229	9.17392	0.000163107	0.00856322	1.56202	1.12777	0	0.716358	0		0	0	0	0	0
Novel_011287	XLOC_116195	.	transcript	0	0.083125	9.20278	0.000189051	0.00980066	0	0.165012	0.050972	0.199641	0		0	0	0	0	0
Novel_014764	XLOC_150207	.	transcript	0	0.107416	9.20797	0.00034763	0.0169838	0	0.303458	0.009575	0.224048	0		0	0	0	0	0
XR_001917934.1	gene-ZNF862	ZNF862	transcript	0	0.254849	9.23172	0.000165128	0.00865867	0.216111	0	0	0.358895	0.699239		0	0	0	0	0
XM_018049669.1	gene-TFDP2	TFDP2	transcript	0.0023968	2.09411	9.29301	8.11506e-06	0.000483249	10.4602	0.003732	0.000945	0.001078	0.004619		0.002341	0.006101	0.002388	0	0.001154
Novel_006001	XLOC_060504	.	transcript	0.0018736	1.87912	9.32077	2.54829e-07	1.60647e-05	0.670969	7.86256	0.774604	0.087488	0		0.003578	0.00579	0	0	0
Novel_019143	XLOC_187095	.	transcript	0.002747	1.85388	9.33136	0.000971297	0.0416055	0	0	2.84602	0	6.42337		0	0.013735	0	0	0
Novel_013278	XLOC_135892	.	transcript	0	0.359634	9.33216	0.000109662	0.00594423	0.5509	0.434923	0	0	0.812349		0	0	0	0	0
Novel_011191	XLOC_114928	.	transcript	0	0.217719	9.34304	0.000138038	0.00734215	0	0.344511	0.524237	0.219849	0		0	0	0	0	0
Novel_000834	XLOC_010828	.	transcript	0	0.204565	9.42703	5.39845e-06	0.000325113	0.537448	0	0.003287	0.428385	0.053703		0	0	0	0	0
Novel_010744	XLOC_109309	.	transcript	0	0.158553	9.43711	0.000102688	0.00559112	0.315469	0	0.154838	0	0.322456		0	0	0	0	0
XM_018060994.1	gene-MTMR3	MTMR3	transcript	0	0.318924	9.45003	0.000168209	0.00879312	1.21042	0.138257	0	0.245944	0		0	0	0	0	0
Novel_010729	XLOC_109280	.	transcript	0	0.124094	9.48307	0.000925202	0.0399324	0	0.549584	0.070887	0	0		0	0	0	0	0
Novel_001530	XLOC_017574	.	transcript	0	0.232484	9.55155	9.77586e-05	0.00532953	0	0.481467	0.467134	0.21382	0		0	0	0	0	0
XM_018060598.1	gene-KAZN	KAZN	transcript	0	0.359344	9.57803	7.61898e-05	0.00422122	0.75017	0.49522	0.551332	0	0		0	0	0	0	0
XM_018065347.1	gene-LOC102178567	LOC102178567	transcript	0	2.84405	9.75568	8.11193e-06	0.000483249	0	4.19661	3.77887	0	6.24478		0	0	0	0	0
XM_018066217.1	gene-ARHGAP5	ARHGAP5	transcript	0.0002616	0.32782	9.79901	0.000255254	0.0128634	0	1.63558	0.002804	0	0.000717		0	0	0	0.001308	0
XM_018048073.1	gene-SMARCC2	SMARCC2	transcript	0.0022072	3.18662	9.84525	4.0126e-08	2.56722e-06	0.002703	13.59	2.3341	0.001148	0.005149		0.002003	0.004916	0.000823	0.002236	0.001058
XM_018057019.1	gene-LOC102175492	LOC102175492	transcript	0	0.466075	9.91357	5.55144e-05	0.00310807	0.291423	1.40037	0.638579	0	0		0	0	0	0	0
XM_018053676.1	gene-DMGDH	DMGDH	transcript	0	0.880034	10.1033	3.89369e-05	0.00221638	0	0.841007	2.12745	1.43171	0		0	0	0	0	0
XM_018060998.1	gene-MTMR3	MTMR3	transcript	0	0.536401	10.1734	5.3342e-05	0.00299235	1.89419	0.145452	0	0.642367	0		0	0	0	0	0
XM_013968156.2	gene-FRY	FRY	transcript	2.12e-05	0.314886	10.1775	0.000771461	0.0342159	0	0.138775	0	0	1.43565		0	0	0	0.000106	0
Novel_003052	XLOC_032101	.	transcript	0.0014794	2.56759	10.3763	0.00060649	0.027737	12.8332	0	0	0	0.004778		0.007397	0	0	0	0
XM_018049217.1	gene-ALPK1	ALPK1	transcript	0	0.81257	10.3912	0.000595951	0.0273137	0	2.34777	0	1.62789	0.087179		0	0	0	0	0
Novel_018997	XLOC_185603	.	transcript	0.0002912	0.712124	10.4399	0.000446578	0.0211389	1.94595	1.61467	0	0	0		3.3e-05	0	0	0.001423	0
XM_018043308.1	gene-SNX19	SNX19	transcript	0	0.977602	10.6072	0.000456813	0.0215939	0	0	2.03554	2.02721	0.825257		0	0	0	0	0
XM_018060545.1	gene-ACAP3	ACAP3	transcript	0	1.0953	10.6472	7.32325e-10	4.78602e-08	1.75755	0.786879	0	1.47213	1.45992		0	0	0	0	0
Novel_004160	XLOC_043786	.	transcript	1.2e-06	0.303642	10.6795	0.000156118	0.00822672	0.362994	0	0.487976	0.667239	0		0	0	0	6e-06	0
XM_018064337.1	gene-MYO18A	MYO18A	transcript	0	0.488904	10.6927	0.000410634	0.0196393	0	0.244657	0	1.03699	1.16287		0	0	0	0	0
XM_005699158.3	gene-PSAP	PSAP	transcript	0.000146	1.81754	10.7393	7.29775e-07	4.53942e-05	0.000538	0.098034	0.000314	0.000947	8.98787		0	0	0	0	0.00073
XM_018059762.1	gene-USP28	USP28	transcript	0	1.06042	10.7784	2.45806e-07	1.55166e-05	2.8542	0	0.041588	2.33018	0.076159		0	0	0	0	0
XM_005689442.3	gene-C15H11orf57	C15H11orf57	transcript	0	1.59418	10.8465	3.1502e-07	1.97685e-05	2.1262	0	0.000812	2.82466	3.01924		0	0	0	0	0
Novel_018719	XLOC_183684	.	transcript	0	0.234575	10.8808	0.000323969	0.0159745	0	0.15081	0.581778	0	0.440289		0	0	0	0	0
XM_018049167.1	gene-LOC102175526	LOC102175526	transcript	0	2.39868	10.8966	0.000317552	0.0156944	4.06375	4.72993	0	3.19974	0		0	0	0	0	0
Novel_023147	XLOC_227558	.	transcript	0	0.393602	11.0447	5.93536e-10	3.88196e-08	0.150023	0.662341	0.430879	0.724767	0		0	0	0	0	0
Novel_012080	XLOC_122987	.	transcript	0	0.821676	11.1559	4.85336e-10	3.17673e-08	0.787982	0.845188	0.262737	0	2.21247		0	0	0	0	0
Novel_018077	XLOC_177761	.	transcript	0	0.580164	12.4234	5.24495e-08	3.34561e-06	0	0.863476	0.819368	0.922379	0.295595		0	0	0	0	0
Novel_004512	XLOC_046312	.	transcript	0	0.154926	19.4311	1.41967e-10	9.32099e-09	0	0	0	0.774632	0		0	0	0	0	0
Novel_006934	XLOC_069893	.	transcript	0	0.0619526	19.5562	1.06166e-10	6.9866e-09	0.309763	0	0	0	0		0	0	0	0	0
Novel_018732	XLOC_183978	.	transcript	0	0.0300262	19.559	1.05459e-10	6.94545e-09	0	0.150131	0	0	0		0	0	0	0	0
XM_018048178.1	gene-PARPBP	PARPBP	transcript	0	0.160475	19.5958	9.72887e-11	6.41232e-09	0	0.802373	0	0	0		0	0	0	0	0
Novel_010212	XLOC_104551	.	transcript	0	0.051731	19.6554	8.83559e-11	5.82807e-09	0.258655	0	0	0	0		0	0	0	0	0
Novel_013197	XLOC_134940	.	transcript	0	0.0508668	19.6557	8.52612e-11	5.63704e-09	0	0	0.254334	0	0		0	0	0	0	0
Novel_011878	XLOC_121716	.	transcript	0	0.0641666	19.6585	8.47674e-11	5.60874e-09	0	0	0	0	0.320833		0	0	0	0	0
Novel_015169	XLOC_153774	.	transcript	0	0.0471272	19.6666	8.32093e-11	5.50993e-09	0	0	0	0.235636	0		0	0	0	0	0
Novel_000495	XLOC_004798	.	transcript	0	0.0717372	19.696	8.03978e-11	5.3279e-09	0	0.358686	0	0	0		0	0	0	0	0
Novel_009174	XLOC_094393	.	transcript	0	0.231658	19.696	8.03978e-11	5.3279e-09	0	1.15829	0	0	0		0	0	0	0	0
Novel_012243	XLOC_125593	.	transcript	0	0.109405	19.696	8.03978e-11	5.3279e-09	0	0.547025	0	0	0		0	0	0	0	0
XM_018045989.1	gene-PDE4DIP	PDE4DIP	transcript	0	0.0576318	19.7752	6.55005e-11	4.35422e-09	0	0	0	0.288159	0		0	0	0	0	0
Novel_015916	XLOC_158692	.	transcript	0	0.18973	19.8011	6.18564e-11	4.11519e-09	0	0	0	0.948652	0		0	0	0	0	0
Novel_004854	XLOC_049407	.	transcript	0	0.162671	19.8237	5.90052e-11	3.92858e-09	0.79848	0	0.014876	0	0		0	0	0	0	0
Novel_022612	XLOC_222987	.	transcript	0	0.049469	20.1839	2.76581e-11	1.84292e-09	0	0.247345	0	0	0		0	0	0	0	0
Novel_011615	XLOC_118633	.	transcript	0	0.104395	20.1977	2.54115e-11	1.69721e-09	0.000756	0.521219	0	0	0		0	0	0	0	0
XM_018064505.1	gene-ALOX12	ALOX12	transcript	0	0.179023	20.2008	2.52932e-11	1.69063e-09	0	0.895115	0	0	0		0	0	0	0	0
XM_018064689.1	gene-LOC102186431	LOC102186431	transcript	0	0.0384246	20.2025	2.64966e-11	1.76691e-09	0	0.192123	0	0	0		0	0	0	0	0
Novel_021576	XLOC_212004	.	transcript	0	0.0271442	20.2079	2.48859e-11	1.66471e-09	0	0	0.135721	0	0		0	0	0	0	0
Novel_008005	XLOC_081474	.	transcript	0	0.176951	20.2092	2.60914e-11	1.74125e-09	0.884755	0	0	0	0		0	0	0	0	0
XM_013964609.2	gene-TNIK	TNIK	transcript	0	0.0569688	20.2144	2.47008e-11	1.65363e-09	0	0	0.284844	0	0		0	0	0	0	0
XM_018047987.1	gene-TBC1D30	TBC1D30	transcript	0	0.100895	20.2188	2.42862e-11	1.62972e-09	0	0	0	0	0.504473		0	0	0	0	0
Novel_001875	XLOC_021639	.	transcript	0	0.0331462	20.2195	2.42527e-11	1.62875e-09	0	0.165731	0	0	0		0	0	0	0	0
Novel_015477	XLOC_156554	.	transcript	0	0.115252	20.2426	2.30034e-11	1.55097e-09	0	0	0	0.57626	0		0	0	0	0	0
Novel_023176	XLOC_227789	.	transcript	0	0.0950688	20.2543	2.35199e-11	1.58204e-09	0	0.475344	0	0	0		0	0	0	0	0
XM_018046775.1	gene-ZNF775	ZNF775	transcript	0	0.0630768	20.2543	2.35199e-11	1.58204e-09	0	0.315384	0	0	0		0	0	0	0	0
Novel_008184	XLOC_083488	.	transcript	0	0.036889	20.269	2.27339e-11	1.53523e-09	0	0	0	0	0.184445		0	0	0	0	0
Novel_001114	XLOC_012700	.	transcript	0	0.0312978	20.2716	2.26011e-11	1.52748e-09	0	0.156489	0	0	0		0	0	0	0	0
Novel_003283	XLOC_033873	.	transcript	0	0.0743222	20.2716	2.26011e-11	1.52748e-09	0	0.371611	0	0	0		0	0	0	0	0
Novel_001128	XLOC_012828	.	transcript	0	0.0364682	20.2785	2.22404e-11	1.50549e-09	0.182341	0	0	0	0		0	0	0	0	0
Novel_023630	XLOC_232924	.	transcript	0	0.107454	20.2785	2.22404e-11	1.50549e-09	0.537271	0	0	0	0		0	0	0	0	0
Novel_011140	XLOC_114139	.	transcript	0	0.0780364	20.2868	2.08155e-11	1.41353e-09	0	0	0	0.390182	0		0	0	0	0	0
XM_018049810.1	gene-TMEM129	TMEM129	transcript	0	0.0816812	20.2885	2.17337e-11	1.47353e-09	0	0.408406	0	0	0		0	0	0	0	0
Novel_001521	XLOC_017556	.	transcript	0	0.0180416	20.3201	2.02057e-11	1.37321e-09	0	0	0	0	0.090208		0	0	0	0	0
XM_018066170.1	gene-ISLR2	ISLR2	transcript	0	0.0499178	20.3201	2.02057e-11	1.37321e-09	0	0	0	0	0.249589		0	0	0	0	0
Novel_005019	XLOC_050653	.	transcript	0	0.103069	20.3217	2.01298e-11	1.37024e-09	0	0.515343	0	0	0		0	0	0	0	0
Novel_015921	XLOC_158743	.	transcript	0	0.031818	20.3217	2.01298e-11	1.37024e-09	0	0.15909	0	0	0		0	0	0	0	0
Novel_013194	XLOC_134940	.	transcript	0	0.115101	20.3387	1.9356e-11	1.31968e-09	0	0	0	0	0.575506		0	0	0	0	0
Novel_015815	XLOC_157935	.	transcript	0	0.091072	20.3534	1.8708e-11	1.27652e-09	0	0	0	0	0.45536		0	0	0	0	0
XM_018058292.1	gene-VPS13B	VPS13B	transcript	0	0.065425	20.3534	1.8708e-11	1.27652e-09	0	0	0	0	0.327125		0	0	0	0	0
XM_018056429.1	gene-MBNL2	MBNL2	transcript	0	0.0444224	20.3555	1.86186e-11	1.27246e-09	0	0.222112	0	0	0		0	0	0	0	0
Novel_018370	XLOC_180794	.	transcript	0	0.0389766	20.3625	1.83141e-11	1.25265e-09	0	0.194883	0	0	0		0	0	0	0	0
Novel_017538	XLOC_172532	.	transcript	0	0.032897	20.3878	1.72807e-11	1.18292e-09	0	0.164485	0	0	0		0	0	0	0	0
Novel_011047	XLOC_112878	.	transcript	0	0.0456938	20.3959	1.69573e-11	1.16172e-09	0.228469	0	0	0	0		0	0	0	0	0
Novel_021397	XLOC_209836	.	transcript	0	0.0777392	20.4043	1.66301e-11	1.14022e-09	0	0	0	0	0.388696		0	0	0	0	0
Novel_004459	XLOC_045901	.	transcript	0	0.0681696	20.4192	1.60669e-11	1.10338e-09	0	0.340848	0	0	0		0	0	0	0	0
XM_018044271.1	gene-FAM133A	FAM133A	transcript	0	0.0716964	20.4218	1.59589e-11	1.09685e-09	0	0	0	0	0.358482		0	0	0	0	0
XM_018047077.1	gene-OSBPL3	OSBPL3	transcript	0	0.0344098	20.4238	1.588e-11	1.09231e-09	0.172049	0	0	0	0		0	0	0	0	0
Novel_012661	XLOC_130506	.	transcript	0	0.0644812	20.4342	1.54893e-11	1.06716e-09	0.322406	0	0	0	0		0	0	0	0	0
Novel_016560	XLOC_162443	.	transcript	0	0.0475408	20.4381	1.53656e-11	1.05949e-09	0	0	0	0	0.237704		0	0	0	0	0
XM_018042889.1	gene-MAP4K2	MAP4K2	transcript	0	0.0873054	20.4409	1.52646e-11	1.05338e-09	0.436527	0	0	0	0		0	0	0	0	0
XM_018067140.1	gene-CLASP2	CLASP2	transcript	0	0.0351926	20.4498	1.49662e-11	1.03447e-09	0	0.175963	0	0	0		0	0	0	0	0
Novel_000231	XLOC_002339	.	transcript	0	0.0373608	20.45	1.49582e-11	1.03447e-09	0	0	0.186804	0	0		0	0	0	0	0
Novel_019932	XLOC_194351	.	transcript	0	0.045786	20.45	1.49582e-11	1.03447e-09	0	0	0.22893	0	0		0	0	0	0	0
XM_018046866.1	gene-RAB19	RAB19	transcript	0	0.113533	20.4635	1.44645e-11	1.0055e-09	0	0	0	0	0.567663		0	0	0	0	0
XM_018046936.1	gene-STRIP2	STRIP2	transcript	0	0.061803	20.4635	1.44645e-11	1.0055e-09	0	0	0	0	0.309015		0	0	0	0	0
XM_018059010.1	gene-NCAPD3	NCAPD3	transcript	0	0.0437152	20.464	1.44808e-11	1.00581e-09	0	0.218576	0	0	0		0	0	0	0	0
XM_018062751.1	gene-BAX	BAX	transcript	0	0.298572	20.4696	1.42921e-11	9.95145e-10	0	0	0	0	1.49286		0	0	0	0	0
XM_005690078.3	gene-ELF5	ELF5	transcript	0	0.0951376	20.4736	1.41506e-11	9.86095e-10	0.475688	0	0	0	0		0	0	0	0	0
XM_005700736.2	gene-PAGE4	PAGE4	transcript	0	0.430727	20.4736	1.41506e-11	9.86095e-10	2.15364	0	0	0	0		0	0	0	0	0
Novel_008375	XLOC_085890	.	transcript	0	0.0148302	20.4788	1.3985e-11	9.76151e-10	0	0	0.074151	0	0		0	0	0	0	0
Novel_021748	XLOC_212643	.	transcript	0	0.123465	20.4788	1.3985e-11	9.76151e-10	0	0	0.617324	0	0		0	0	0	0	0
XM_018052116.1	gene-FAM214B	FAM214B	transcript	0	0.0730372	20.4793	1.39768e-11	9.76151e-10	0	0.365186	0	0	0		0	0	0	0	0
Novel_022532	XLOC_222133	.	transcript	0	0.0736678	20.4956	1.33549e-11	9.36781e-10	0.368339	0	0	0	0		0	0	0	0	0
Novel_022196	XLOC_216098	.	transcript	0	0.0170252	20.507	1.31039e-11	9.19929e-10	0	0	0.085126	0	0		0	0	0	0	0
XM_018055938.1	gene-SH3GLB2	SH3GLB2	transcript	0	0.108283	20.507	1.31039e-11	9.19929e-10	0	0	0.541414	0	0		0	0	0	0	0
Novel_008447	XLOC_086787	.	transcript	0	0.0930172	20.5185	1.27593e-11	8.97216e-10	0.465086	0	0	0	0		0	0	0	0	0
Novel_011434	XLOC_117383	.	transcript	0	0.0385808	20.5185	1.27593e-11	8.97216e-10	0.192904	0	0	0	0		0	0	0	0	0
Novel_012431	XLOC_127268	.	transcript	0	0.0460302	20.5185	1.27593e-11	8.97216e-10	0.230151	0	0	0	0		0	0	0	0	0
Novel_005506	XLOC_055358	.	transcript	0	0.0964134	20.5295	1.24337e-11	8.76493e-10	0.482067	0	0	0	0		0	0	0	0	0
Novel_007790	XLOC_078522	.	transcript	0	0.0715662	20.5295	1.24337e-11	8.76493e-10	0.357831	0	0	0	0		0	0	0	0	0
XM_018062143.1	gene-SLC9A5	SLC9A5	transcript	0	0.064147	20.5295	1.24337e-11	8.76493e-10	0.320735	0	0	0	0		0	0	0	0	0
Novel_010777	XLOC_109678	.	transcript	0	0.0984536	20.5318	1.23689e-11	8.74096e-10	0	0	0	0	0.492268		0	0	0	0	0
Novel_020125	XLOC_195456	.	transcript	0	0.0829862	20.5318	1.23689e-11	8.74096e-10	0	0	0	0	0.414931		0	0	0	0	0
Novel_019556	XLOC_191118	.	transcript	0	0.0798124	20.5355	1.22626e-11	8.68026e-10	0	0.399062	0	0	0		0	0	0	0	0
XM_018047417.1	gene-SGCE	SGCE	transcript	0	0.162971	20.5355	1.22626e-11	8.68026e-10	0	0.814857	0	0	0		0	0	0	0	0
Novel_002040	XLOC_022805	.	transcript	0	0.055739	20.5467	1.19481e-11	8.47173e-10	0	0	0	0	0.278695		0	0	0	0	0
Novel_019281	XLOC_188099	.	transcript	0	0.0689964	20.5473	1.19319e-11	8.46731e-10	0.344982	0	0	0	0		0	0	0	0	0
Novel_010736	XLOC_109298	.	transcript	0	0.0830308	20.56	1.1583e-11	8.24718e-10	0.415154	0	0	0	0		0	0	0	0	0
Novel_018540	XLOC_182166	.	transcript	0	0.033137	20.56	1.1583e-11	8.24718e-10	0.165685	0	0	0	0		0	0	0	0	0
Novel_011801	XLOC_120998	.	transcript	0	0.0694936	20.5755	1.11726e-11	7.97493e-10	0	0	0.347468	0	0		0	0	0	0	0
XM_005675314.3	gene-TNIK	TNIK	transcript	0	0.031504	20.5755	1.11726e-11	7.97493e-10	0	0	0.15752	0	0		0	0	0	0	0
XM_018050486.1	gene-WDR18	WDR18	transcript	0	0.0616496	20.5912	1.07706e-11	7.70092e-10	0	0	0.308248	0	0		0	0	0	0	0
Novel_012990	XLOC_133714	.	transcript	0	0.0421532	20.5924	1.07407e-11	7.686e-10	0	0.210766	0	0	0		0	0	0	0	0
Novel_011750	XLOC_119982	.	transcript	0	0.0375822	20.6024	1.04924e-11	7.51462e-10	0	0	0	0.187911	0		0	0	0	0	0
XM_013968356.2	gene-MBNL2	MBNL2	transcript	0	0.0521552	20.6067	1.03878e-11	7.45229e-10	0	0.260776	0	0	0		0	0	0	0	0
Novel_017106	XLOC_166123	.	transcript	0	0.0320874	20.618	1.01193e-11	7.26575e-10	0.160437	0	0	0	0		0	0	0	0	0
Novel_022407	XLOC_218770	.	transcript	0	0.14251	20.618	1.01193e-11	7.26575e-10	0.712552	0	0	0	0		0	0	0	0	0
Novel_022753	XLOC_225000	.	transcript	0	0.0279264	20.618	1.01193e-11	7.26575e-10	0.139632	0	0	0	0		0	0	0	0	0
Novel_008847	XLOC_091136	.	transcript	0	0.0287118	20.6205	1.00595e-11	7.24111e-10	0	0	0	0.143559	0		0	0	0	0	0
Novel_020829	XLOC_202230	.	transcript	0	0.075444	20.6205	1.00595e-11	7.24111e-10	0	0	0	0.37722	0		0	0	0	0	0
XM_018039450.1	gene-PTPRM	PTPRM	transcript	0	0.0501464	20.6259	9.93441e-12	7.16321e-10	0	0	0.250732	0	0		0	0	0	0	0
XM_018040047.1	gene-MAPK8IP3	MAPK8IP3	transcript	0	0.0429924	20.6274	9.8974e-12	7.14863e-10	0.214962	0	0	0	0		0	0	0	0	0
Novel_018081	XLOC_177761	.	transcript	0	0.0396226	20.6306	9.52648e-12	6.90608e-10	0	0	0	0.198113	0		0	0	0	0	0
Novel_012282	XLOC_126055	.	transcript	0	0.055853	20.6419	9.56735e-12	6.9161e-10	0	0.279265	0	0	0		0	0	0	0	0
Novel_005561	XLOC_055973	.	transcript	0	0.0456446	20.6433	9.53726e-12	6.90608e-10	0	0	0	0	0.228223		0	0	0	0	0
Novel_022494	XLOC_221489	.	transcript	0	0.0106906	20.6433	9.53726e-12	6.90608e-10	0	0	0	0	0.053453		0	0	0	0	0
XM_013975506.2	gene-LOC102169935	LOC102169935	transcript	0	0.103103	20.6433	9.53726e-12	6.90608e-10	0	0	0	0	0.515515		0	0	0	0	0
Novel_003217	XLOC_033388	.	transcript	0	0.0558496	20.6565	9.24801e-12	6.71948e-10	0	0.279248	0	0	0		0	0	0	0	0
Novel_008693	XLOC_089873	.	transcript	0	0.0620988	20.6675	8.64675e-12	6.32579e-10	0.229448	0	0	0.081046	0		0	0	0	0	0
Novel_000337	XLOC_003352	.	transcript	0	0.0310822	20.6694	8.97135e-12	6.52403e-10	0	0	0	0	0.155411		0	0	0	0	0
Novel_012869	XLOC_132268	.	transcript	0	0.102367	20.6697	8.96607e-12	6.52403e-10	0	0	0.511836	0	0		0	0	0	0	0
Novel_019255	XLOC_187951	.	transcript	0	0.152961	20.6724	8.90988e-12	6.49042e-10	0	0.764806	0	0	0		0	0	0	0	0
XM_018054955.1	gene-MAP4K4	MAP4K4	transcript	0	0.0944008	20.6778	8.50979e-12	6.23631e-10	0	0.472004	0	0	0		0	0	0	0	0
Novel_017258	XLOC_169047	.	transcript	0	0.0296406	20.6813	8.72106e-12	6.36376e-10	0	0.148203	0	0	0		0	0	0	0	0
Novel_001873	XLOC_021639	.	transcript	0	0.0376578	20.6833	8.40193e-12	6.16788e-10	0	0.188289	0	0	0		0	0	0	0	0
Novel_008605	XLOC_089071	.	transcript	0	0.0479818	20.6844	8.66349e-12	6.32717e-10	0.239909	0	0	0	0		0	0	0	0	0
Novel_021099	XLOC_205772	.	transcript	0	0.065579	20.6844	8.66349e-12	6.32717e-10	0.327895	0	0	0	0		0	0	0	0	0
Novel_021840	XLOC_213214	.	transcript	0	0.0614926	20.686	8.62996e-12	6.31894e-10	0	0	0.307463	0	0		0	0	0	0	0
Novel_011651	XLOC_118953	.	transcript	0	0.0306414	20.6927	8.49793e-12	6.23299e-10	0	0	0	0.153207	0		0	0	0	0	0
Novel_000835	XLOC_010828	.	transcript	0	0.0298306	20.7078	8.20181e-12	6.02617e-10	0	0	0	0.149153	0		0	0	0	0	0
Novel_009562	XLOC_098615	.	transcript	0	0.0261104	20.7086	8.18592e-12	6.02489e-10	0	0.130552	0	0	0		0	0	0	0	0
XM_018061991.1	gene-AKTIP	AKTIP	transcript	0	0.147832	20.7086	8.18592e-12	6.02489e-10	0	0.73916	0	0	0		0	0	0	0	0
Novel_022243	XLOC_216879	.	transcript	0	0.036532	20.7098	7.90331e-12	5.84721e-10	0.18266	0	0	0	0		0	0	0	0	0
Novel_018002	XLOC_177169	.	transcript	0	0.0605958	20.711	7.87916e-12	5.83442e-10	0	0	0	0	0.302979		0	0	0	0	0
XM_018045067.1	gene-L1CAM	L1CAM	transcript	0	0.0554654	20.7199	7.9666e-12	5.87362e-10	0	0	0	0	0.277327		0	0	0	0	0
Novel_019664	XLOC_192252	.	transcript	0	0.065226	20.721	7.69805e-12	5.7202e-10	0	0	0.32613	0	0		0	0	0	0	0
XM_018062479.1	gene-GRIK5	GRIK5	transcript	0	0.0834472	20.7214	7.94407e-12	5.86209e-10	0	0	0	0	0.417236		0	0	0	0	0
XM_018051327.1	gene-LOC102181858	LOC102181858	transcript	0	0.131427	20.7229	7.91714e-12	5.84728e-10	0.657135	0	0	0	0		0	0	0	0	0
Novel_001372	XLOC_015917	.	transcript	0	0.0424238	20.731	7.52498e-12	5.59648e-10	0	0.212119	0	0	0		0	0	0	0	0
XM_018061428.1	gene-SFSWAP	SFSWAP	transcript	0	0.0524284	20.7326	7.73916e-12	5.73792e-10	0	0.262142	0	0	0		0	0	0	0	0
Novel_004955	XLOC_049832	.	transcript	0	0.131726	20.7336	7.72059e-12	5.73195e-10	0	0	0.658628	0	0		0	0	0	0	0
Novel_023505	XLOC_231050	.	transcript	0	0.122014	20.7403	7.40522e-12	5.51705e-10	0	0	0	0	0.610068		0	0	0	0	0
Novel_021777	XLOC_212774	.	transcript	0	0.156036	20.7509	7.41303e-12	5.51804e-10	0	0	0	0	0.780181		0	0	0	0	0
Novel_018705	XLOC_183684	.	transcript	0	0.0035866	20.7766	6.97967e-12	5.20456e-10	0	0	0	0.017933	0		0	0	0	0	0
Novel_009813	XLOC_100514	.	transcript	0	0.0860444	20.7777	6.96241e-12	5.19624e-10	0	0	0	0	0.430222		0	0	0	0	0
Novel_010700	XLOC_109172	.	transcript	0	0.165338	20.7777	6.96241e-12	5.19624e-10	0	0	0	0	0.826688		0	0	0	0	0
XM_018052633.1	gene-RGS3	RGS3	transcript	0	0.159083	20.7816	6.69439e-12	5.03593e-10	0.795413	0	0	0	0		0	0	0	0	0
Novel_004299	XLOC_044634	.	transcript	0	0.0049376	20.7828	6.87925e-12	5.14319e-10	0	0.024688	0	0	0		0	0	0	0	0
Novel_011204	XLOC_115033	.	transcript	0	0.120601	20.7828	6.87925e-12	5.14319e-10	0	0.603007	0	0	0		0	0	0	0	0
Novel_006470	XLOC_065177	.	transcript	0	0.0982536	20.7861	6.82489e-12	5.11602e-10	0	0	0	0.491268	0		0	0	0	0	0
Novel_003400	XLOC_034986	.	transcript	0	0.058506	20.7874	6.80451e-12	5.10974e-10	0	0	0	0	0.29253		0	0	0	0	0
XM_018056343.1	gene-ARHGEF7	ARHGEF7	transcript	0	0.0520512	20.7934	6.7106e-12	5.04367e-10	0	0	0.260256	0	0		0	0	0	0	0
Novel_008377	XLOC_085890	.	transcript	0	0.0133616	20.7948	6.68189e-12	5.03421e-10	0	0	0.066808	0	0		0	0	0	0	0
Novel_022773	XLOC_225137	.	transcript	0	0.0641776	20.7949	6.68619e-12	5.03421e-10	0	0.320888	0	0	0		0	0	0	0	0
XM_005701097.3	gene-GPM6B	GPM6B	transcript	0	0.0897396	20.7967	6.65874e-12	5.02297e-10	0.445941	0.002757	0	0	0		0	0	0	0	0
Novel_015318	XLOC_154721	.	transcript	0	0.0900188	20.8113	6.43235e-12	4.86891e-10	0	0	0	0	0.450094		0	0	0	0	0
Novel_019581	XLOC_191399	.	transcript	0	0.113884	20.8181	6.33058e-12	4.80042e-10	0.569422	0	0	0	0		0	0	0	0	0
Novel_009335	XLOC_095779	.	transcript	0	0.0746632	20.8246	6.23442e-12	4.73171e-10	0	0	0	0	0.373316		0	0	0	0	0
Novel_007145	XLOC_071563	.	transcript	0	0.0952002	20.8274	6.19458e-12	4.70567e-10	0	0.476001	0	0	0		0	0	0	0	0
Novel_012082	XLOC_122987	.	transcript	0	0.0355572	20.8274	6.19458e-12	4.70567e-10	0	0.177786	0	0	0		0	0	0	0	0
Novel_015727	XLOC_157709	.	transcript	0	0.220524	20.8292	6.13823e-12	4.6712e-10	0	1.10262	0	0	0		0	0	0	0	0
Novel_003191	XLOC_033166	.	transcript	0	0.035935	20.836	6.0692e-12	4.6228e-10	0	0	0	0	0.179675		0	0	0	0	0
Novel_017326	XLOC_170392	.	transcript	0	0.0220336	20.8462	5.92643e-12	4.52214e-10	0	0	0.110168	0	0		0	0	0	0	0
Novel_020432	XLOC_197676	.	transcript	0	0.0197586	20.8462	5.92643e-12	4.52214e-10	0	0	0.098793	0	0		0	0	0	0	0
Novel_002730	XLOC_029173	.	transcript	0	0.0841274	20.8477	5.90464e-12	4.51361e-10	0	0	0	0	0.420637		0	0	0	0	0
Novel_004809	XLOC_048084	.	transcript	0	0.124708	20.8477	5.90464e-12	4.51361e-10	0	0	0	0	0.623542		0	0	0	0	0
Novel_009760	XLOC_100164	.	transcript	0	0.215828	20.85	5.87287e-12	4.49739e-10	0	1.07914	0	0	0		0	0	0	0	0
Novel_012393	XLOC_127016	.	transcript	0	0.0445498	20.85	5.87287e-12	4.49739e-10	0	0.222749	0	0	0		0	0	0	0	0
XM_018041185.1	gene-METTL10	METTL10	transcript	0	0.221299	20.8539	5.82029e-12	4.46516e-10	0	0	0	1.10649	0		0	0	0	0	0
Novel_008520	XLOC_087928	.	transcript	0	0.165208	20.8596	5.74243e-12	4.41736e-10	0	0	0	0	0.826038		0	0	0	0	0
XM_018053728.1	gene-FEM1C	FEM1C	transcript	0	0.0956966	20.8596	5.74243e-12	4.41736e-10	0	0	0	0	0.478483		0	0	0	0	0
Novel_017189	XLOC_167790	.	transcript	0	0.021791	20.8612	5.72107e-12	4.4089e-10	0	0	0.108955	0	0		0	0	0	0	0
Novel_010560	XLOC_108220	.	transcript	0	0.0764028	20.8614	5.71694e-12	4.4089e-10	0	0.382014	0	0	0		0	0	0	0	0
XM_018052577.1	gene-AKAP2	AKAP2	transcript	0	0.0384496	20.8614	5.71694e-12	4.4089e-10	0	0.192248	0	0	0		0	0	0	0	0
XM_018060966.1	gene-MORC2	MORC2	transcript	0	0.0662374	20.8614	5.71694e-12	4.4089e-10	0	0.331187	0	0	0		0	0	0	0	0
Novel_001297	XLOC_014679	.	transcript	0	0.0718748	20.8756	5.52991e-12	4.28485e-10	0.359374	0	0	0	0		0	0	0	0	0
Novel_016906	XLOC_164409	.	transcript	0	0.0592394	20.8756	5.52991e-12	4.28485e-10	0.296197	0	0	0	0		0	0	0	0	0
Novel_014834	XLOC_150871	.	transcript	0	0.0930888	20.8836	5.42683e-12	4.21649e-10	0	0	0	0	0.465444		0	0	0	0	0
Novel_002251	XLOC_024857	.	transcript	0	0.0603516	20.8849	5.4096e-12	4.20694e-10	0	0.301758	0	0	0		0	0	0	0	0
Novel_010438	XLOC_106868	.	transcript	0	0.294337	20.8959	5.27112e-12	4.12183e-10	0	0	0	0	1.47168		0	0	0	0	0
Novel_012848	XLOC_131911	.	transcript	0	0.0195218	20.8959	5.27112e-12	4.12183e-10	0	0	0	0	0.097609		0	0	0	0	0
Novel_016055	XLOC_159423	.	transcript	0	0.0673856	20.8982	5.24288e-12	4.11107e-10	0	0	0	0.336928	0		0	0	0	0	0
Novel_009800	XLOC_100415	.	transcript	0	0.168641	20.9084	5.11827e-12	4.02077e-10	0	0	0	0	0.843205		0	0	0	0	0
XM_018040653.1	gene-CLN3	CLN3	transcript	0	0.165831	20.9087	5.11519e-12	4.02077e-10	0	0.829156	0	0	0		0	0	0	0	0
Novel_020145	XLOC_195499	.	transcript	0	0.191346	20.9117	5.07831e-12	4.00415e-10	0.956729	0	0	0	0		0	0	0	0	0
Novel_022033	XLOC_214755	.	transcript	0	0.0901336	20.9117	5.07831e-12	4.00415e-10	0.450668	0	0	0	0		0	0	0	0	0
XM_018045608.1	gene-ZZZ3	ZZZ3	transcript	0	0.0700408	20.9124	5.07037e-12	4.00415e-10	0	0	0	0.350204	0		0	0	0	0	0
Novel_010316	XLOC_105171	.	transcript	0	0.0375124	20.9172	5.01246e-12	3.96324e-10	0.187562	0	0	0	0		0	0	0	0	0
Novel_003368	XLOC_034443	.	transcript	0	0.0426304	20.9206	4.97359e-12	3.93616e-10	0	0	0	0	0.213152		0	0	0	0	0
Novel_013268	XLOC_135875	.	transcript	0	0.0890652	20.9268	4.89986e-12	3.88142e-10	0	0	0	0.445326	0		0	0	0	0	0
Novel_016080	XLOC_159478	.	transcript	0	0.0775412	20.9268	4.89986e-12	3.88142e-10	0	0	0	0.387706	0		0	0	0	0	0
Novel_013081	XLOC_134298	.	transcript	0	0.099831	20.9325	4.81585e-12	3.82198e-10	0.499155	0	0	0	0		0	0	0	0	0
Novel_020440	XLOC_197748	.	transcript	0	0.062381	20.9325	4.81585e-12	3.82198e-10	0.311905	0	0	0	0		0	0	0	0	0
Novel_009886	XLOC_101319	.	transcript	0	0.263211	20.9379	4.77312e-12	3.79514e-10	0	1.31606	0	0	0		0	0	0	0	0
Novel_021013	XLOC_204645	.	transcript	0	0.0334012	20.942	4.72841e-12	3.76663e-10	0	0	0.167006	0	0		0	0	0	0	0
Novel_002160	XLOC_023716	.	transcript	0	0.0841522	20.9501	4.6387e-12	3.69862e-10	0	0.420761	0	0	0		0	0	0	0	0
Novel_002851	XLOC_030618	.	transcript	0	0.0629468	20.9556	4.57816e-12	3.65377e-10	0	0	0.314734	0	0		0	0	0	0	0
Novel_023017	XLOC_226798	.	transcript	0	0.0700334	20.9556	4.57816e-12	3.65377e-10	0	0	0.350167	0	0		0	0	0	0	0
XM_018061604.1	gene-ARFIP1	ARFIP1	transcript	0	0.108636	20.9568	4.56463e-12	3.64982e-10	0.543179	0	0	0	0		0	0	0	0	0
Novel_000201	XLOC_001960	.	transcript	0	0.0964884	20.9578	4.55469e-12	3.64529e-10	0	0.482442	0	0	0		0	0	0	0	0
Novel_015488	XLOC_156574	.	transcript	0	0.0194344	20.9605	4.52506e-12	3.62499e-10	0	0.000552	0.09662	0	0		0	0	0	0	0
Novel_021583	XLOC_212052	.	transcript	0	0.210207	20.9758	4.36493e-12	3.5e-10	1.05103	0	0	0	0		0	0	0	0	0
XM_013962422.2	gene-SEMA6C	SEMA6C	transcript	0	0.0791876	20.9758	4.36493e-12	3.5e-10	0.395938	0	0	0	0		0	0	0	0	0
Novel_016047	XLOC_159376	.	transcript	0	0.0418056	20.9817	4.30463e-12	3.45816e-10	0	0.209028	0	0	0		0	0	0	0	0
Novel_001529	XLOC_017574	.	transcript	0	0.076161	20.9841	4.2612e-12	3.42651e-10	0	0	0	0	0.380805		0	0	0	0	0
Novel_009844	XLOC_100681	.	transcript	0	0.143454	20.9861	4.26028e-12	3.42651e-10	0.717268	0	0	0	0		0	0	0	0	0
Novel_022679	XLOC_223980	.	transcript	0	0.0313462	20.9908	4.19751e-12	3.38167e-10	0.156731	0	0	0	0		0	0	0	0	0
Novel_006839	XLOC_069023	.	transcript	0	0.0274484	20.9933	4.18815e-12	3.37733e-10	0	0	0.137242	0	0		0	0	0	0	0
Novel_006994	XLOC_070545	.	transcript	0	0.0274634	20.9933	4.18815e-12	3.37733e-10	0	0	0.137317	0	0		0	0	0	0	0
Novel_016635	XLOC_162950	.	transcript	0	0.0434286	20.9933	4.18815e-12	3.37733e-10	0	0	0.217143	0	0		0	0	0	0	0
Novel_009901	XLOC_101433	.	transcript	0	0.0197844	20.9973	4.14832e-12	3.35474e-10	0	0	0	0	0.098922		0	0	0	0	0
Novel_013652	XLOC_139746	.	transcript	0	0.0434348	21.0002	4.12009e-12	3.33508e-10	0	0	0	0.217174	0		0	0	0	0	0
Novel_019572	XLOC_191227	.	transcript	0	0.0673484	21.0002	4.12009e-12	3.33508e-10	0	0	0	0.336742	0		0	0	0	0	0
Novel_008523	XLOC_087951	.	transcript	0	0.200336	21.0023	4.09927e-12	3.32455e-10	0	0	1.00168	0	0		0	0	0	0	0
Novel_014440	XLOC_147675	.	transcript	0	0.050503	21.0053	4.07006e-12	3.30401e-10	0	0.252515	0	0	0		0	0	0	0	0
XM_018062251.1	gene-ZNF536	ZNF536	transcript	0	0.0515652	21.0053	4.07006e-12	3.30401e-10	0	0.257826	0	0	0		0	0	0	0	0
Novel_011314	XLOC_116435	.	transcript	0	0.0493278	21.0064	4.06019e-12	3.30229e-10	0	0	0	0	0.246639		0	0	0	0	0
Novel_021128	XLOC_206795	.	transcript	0	0.120986	21.0129	3.99736e-12	3.25741e-10	0	0	0	0	0.60493		0	0	0	0	0
Novel_021076	XLOC_205553	.	transcript	0	0.331716	21.0227	3.90603e-12	3.18603e-10	0	1.65858	0	0	0		0	0	0	0	0
Novel_017094	XLOC_165980	.	transcript	0	0.0341334	21.0267	3.86967e-12	3.1594e-10	0	0	0	0.170667	0		0	0	0	0	0
Novel_012441	XLOC_127389	.	transcript	0	0.16653	21.0295	3.84381e-12	3.1413e-10	0	0	0.832651	0	0		0	0	0	0	0
Novel_019335	XLOC_188704	.	transcript	0	0.072439	21.0395	3.75401e-12	3.07086e-10	0	0	0	0	0.362195		0	0	0	0	0
Novel_012847	XLOC_131911	.	transcript	0	0.0180814	21.0412	3.7384e-12	3.06103e-10	0	0	0.090407	0	0		0	0	0	0	0
XM_018043438.1	gene-MYRF	MYRF	transcript	0	0.080059	21.0436	3.71707e-12	3.0465e-10	0.400295	0	0	0	0		0	0	0	0	0
XM_018050132.1	gene-LOC102191423	LOC102191423	transcript	0	0.0744534	21.0509	3.64956e-12	2.99405e-10	0.372267	0	0	0	0		0	0	0	0	0
Novel_014393	XLOC_147211	.	transcript	0	0.0529078	21.0516	3.64782e-12	2.99405e-10	0	0.264539	0	0	0		0	0	0	0	0
Novel_009402	XLOC_096679	.	transcript	0	0.0314392	21.0578	3.59381e-12	2.954e-10	0	0	0	0	0.157196		0	0	0	0	0
XM_018043463.1	gene-RPS6KA4	RPS6KA4	transcript	0	0.11246	21.06	3.57568e-12	2.94479e-10	0	0.562301	0	0	0		0	0	0	0	0
Novel_003183	XLOC_033162	.	transcript	0	0.0317234	21.0659	3.52592e-12	2.90661e-10	0.158617	0	0	0	0		0	0	0	0	0
Novel_013263	XLOC_135875	.	transcript	0	0.152291	21.0677	3.5105e-12	2.89671e-10	0	0	0	0	0.761455		0	0	0	0	0
XM_018052664.1	gene-COL27A1	COL27A1	transcript	0	0.045473	21.07	3.49152e-12	2.88384e-10	0	0.227365	0	0	0		0	0	0	0	0
XM_018056606.1	gene-MTUS2	MTUS2	transcript	0	0.0478518	21.0778	3.42732e-12	2.83356e-10	0	0	0	0.239259	0		0	0	0	0	0
Novel_005835	XLOC_058637	.	transcript	0	0.0905724	21.0801	3.4088e-12	2.82099e-10	0	0	0	0	0.452862		0	0	0	0	0
Novel_002927	XLOC_031143	.	transcript	0	0.108311	21.0808	3.40359e-12	2.81941e-10	0	0.541553	0	0	0		0	0	0	0	0
Novel_006186	XLOC_062627	.	transcript	0	0.0745242	21.0808	3.40359e-12	2.81941e-10	0	0.372621	0	0	0		0	0	0	0	0
Novel_006105	XLOC_061686	.	transcript	0	0.0800358	21.086	3.36149e-12	2.78997e-10	0	0	0.400179	0	0		0	0	0	0	0
Novel_016636	XLOC_162950	.	transcript	0	0.0506236	21.086	3.36149e-12	2.78997e-10	0	0	0.253118	0	0		0	0	0	0	0
Novel_018779	XLOC_184334	.	transcript	0	0.0085362	21.0992	3.25738e-12	2.71149e-10	0	0.042681	0	0	0		0	0	0	0	0
Novel_004066	XLOC_042165	.	transcript	0	0.251608	21.1188	3.10955e-12	2.59096e-10	0	1.25804	0	0	0		0	0	0	0	0
Novel_014971	XLOC_152117	.	transcript	0	0.242582	21.1193	3.10599e-12	2.59053e-10	0	0	0	1.21291	0		0	0	0	0	0
Novel_015317	XLOC_154721	.	transcript	0	0.106067	21.1216	3.08904e-12	2.57892e-10	0	0	0	0.529627	0.00071		0	0	0	0	0
Novel_007550	XLOC_076025	.	transcript	0	0.183894	21.1222	3.0823e-12	2.57582e-10	0	0	0	0.919472	0		0	0	0	0	0
XM_013975866.2	gene-CCDC15	CCDC15	transcript	0	0.111455	21.1269	3.04986e-12	2.55372e-10	0	0	0	0.557273	0		0	0	0	0	0
Novel_018802	XLOC_184420	.	transcript	0	0.213142	21.1323	3.01104e-12	2.5237e-10	1.06225	0	0.003462	0	0		0	0	0	0	0
Novel_013991	XLOC_142928	.	transcript	0	0.028319	21.1342	2.99761e-12	2.51492e-10	0.141595	0	0	0	0		0	0	0	0	0
Novel_002704	XLOC_028915	.	transcript	0	0.0462958	21.1458	2.91489e-12	2.44794e-10	0	0	0	0.231479	0		0	0	0	0	0
XM_013966436.2	gene-DDO	DDO	transcript	0	0.172588	21.1461	2.91394e-12	2.44794e-10	0	0	0.862942	0	0		0	0	0	0	0
Novel_009528	XLOC_098171	.	transcript	0	0.105538	21.147	2.90754e-12	2.44658e-10	0	0.527692	0	0	0		0	0	0	0	0
XM_018043486.1	gene-CCDC15	CCDC15	transcript	0	0.117341	21.1494	2.89105e-12	2.43511e-10	0	0	0	0	0.586706		0	0	0	0	0
Novel_019665	XLOC_192252	.	transcript	0	0.0901648	21.1677	2.76783e-12	2.33595e-10	0	0	0.450824	0	0		0	0	0	0	0
Novel_006380	XLOC_064892	.	transcript	0	0.118735	21.1691	2.75875e-12	2.3306e-10	0	0	0.589081	0.004596	0		0	0	0	0	0
Novel_006006	XLOC_060534	.	transcript	0	0.0516566	21.1719	2.7399e-12	2.31697e-10	0.258283	0	0	0	0		0	0	0	0	0
Novel_011460	XLOC_117460	.	transcript	0	0.166941	21.1777	2.70188e-12	2.28709e-10	0	0.834705	0	0	0		0	0	0	0	0
XM_018051456.1	gene-CRTC1	CRTC1	transcript	0	0.0552622	21.18	2.68712e-12	2.27686e-10	0	0	0	0	0.276311		0	0	0	0	0
Novel_018089	XLOC_177761	.	transcript	0	0.015413	21.1807	2.68316e-12	2.27576e-10	0	0	0	0.077065	0		0	0	0	0	0
XM_018038861.1	gene-DDR1	DDR1	transcript	0	0.10053	21.1807	2.68316e-12	2.27576e-10	0	0	0	0.502649	0		0	0	0	0	0
XM_018039447.1	gene-PTPRM	PTPRM	transcript	0	0.0644056	21.1974	2.57816e-12	2.19766e-10	0	0	0.322028	0	0		0	0	0	0	0
Novel_005022	XLOC_050772	.	transcript	0	0.0939208	21.2021	2.54954e-12	2.17762e-10	0	0	0	0	0.469604		0	0	0	0	0
Novel_015802	XLOC_157894	.	transcript	0	0.0162476	21.2085	2.51128e-12	2.14709e-10	0.081238	0	0	0	0		0	0	0	0	0
Novel_000282	XLOC_002712	.	transcript	0	0.046981	21.2104	2.50004e-12	2.13963e-10	0	0.234905	0	0	0		0	0	0	0	0
Novel_006189	XLOC_062627	.	transcript	0	0.150485	21.2118	2.4909e-12	2.13396e-10	0.752423	0	0	0	0		0	0	0	0	0
Novel_018202	XLOC_179593	.	transcript	0	0.0927342	21.2118	2.4909e-12	2.13396e-10	0.463671	0	0	0	0		0	0	0	0	0
Novel_005498	XLOC_055274	.	transcript	0	0.0481786	21.2143	2.47679e-12	2.12614e-10	0	0	0	0	0.240893		0	0	0	0	0
XM_018047396.1	gene-DYNC1I1	DYNC1I1	transcript	0	0.202309	21.2165	2.43502e-12	2.10088e-10	0	0	0	1.01155	0		0	0	0	0	0
Novel_021686	XLOC_212513	.	transcript	0	0.0206062	21.2203	2.44103e-12	2.10181e-10	0	0	0.103031	0	0		0	0	0	0	0
Novel_008873	XLOC_091201	.	transcript	0	0.0940908	21.2227	2.42721e-12	2.09626e-10	0	0	0	0	0.470454		0	0	0	0	0
Novel_003598	XLOC_037799	.	transcript	0	0.0591616	21.2248	2.4151e-12	2.08792e-10	0	0.295808	0	0	0		0	0	0	0	0
Novel_010737	XLOC_109309	.	transcript	0	0.0464954	21.2332	2.34138e-12	2.03244e-10	0.232477	0	0	0	0		0	0	0	0	0
Novel_009103	XLOC_094276	.	transcript	0	0.424995	21.238	2.34e-12	2.03244e-10	0	0	0	0	2.12497		0	0	0	0	0
Novel_002702	XLOC_028915	.	transcript	0	0.0453264	21.2405	2.32647e-12	2.02362e-10	0	0	0	0.226632	0		0	0	0	0	0
Novel_013742	XLOC_140706	.	transcript	0	0.0217346	21.2519	2.26388e-12	1.97322e-10	0.108673	0	0	0	0		0	0	0	0	0
Novel_020804	XLOC_201832	.	transcript	0	0.0542616	21.2541	2.24533e-12	1.96106e-10	0	0.271308	0	0	0		0	0	0	0	0
XM_005697588.3	gene-ANKS4B	ANKS4B	transcript	0	0.137818	21.2593	2.22437e-12	1.94875e-10	0	0	0	0	0.689089		0	0	0	0	0
Novel_018764	XLOC_184334	.	transcript	0	0.0166058	21.2615	2.21253e-12	1.94438e-10	0	0	0.000163	0	0.082866		0	0	0	0	0
Novel_008887	XLOC_091403	.	transcript	0	0.080366	21.2619	2.21037e-12	1.94438e-10	0	0.40183	0	0	0		0	0	0	0	0
Novel_013678	XLOC_140151	.	transcript	0	0.0515336	21.2619	2.21037e-12	1.94438e-10	0	0.257668	0	0	0		0	0	0	0	0
Novel_007217	XLOC_071937	.	transcript	0	0.05223	21.265	2.19392e-12	1.93401e-10	0	0.00575	0	0	0.2554		0	0	0	0	0
Novel_010236	XLOC_104574	.	transcript	0	0.0484006	21.2677	2.17977e-12	1.92552e-10	0.242003	0	0	0	0		0	0	0	0	0
Novel_005805	XLOC_058434	.	transcript	0	0.198147	21.2735	2.14978e-12	1.90298e-10	0	0	0.990734	0	0		0	0	0	0	0
Novel_012811	XLOC_131359	.	transcript	0	0.0441518	21.275	2.14209e-12	1.89815e-10	0	0	0	0	0.220759		0	0	0	0	0
XM_018049848.1	gene-ADD1	ADD1	transcript	0	0.190287	21.2764	2.13502e-12	1.89386e-10	0.951433	0	0	0	0		0	0	0	0	0
Novel_013472	XLOC_137799	.	transcript	0	0.108211	21.2915	2.05526e-12	1.83357e-10	0	0	0.541054	0	0		0	0	0	0	0
Novel_006247	XLOC_063192	.	transcript	0	0.139369	21.2916	2.05845e-12	1.83357e-10	0	0	0.696845	0	0		0	0	0	0	0
XM_013969360.2	gene-SLC26A7	SLC26A7	transcript	0	0.0764166	21.2916	2.05845e-12	1.83357e-10	0	0	0.382083	0	0		0	0	0	0	0
XM_005699535.3	gene-LOC102189835	LOC102189835	transcript	0	0.137231	21.2954	2.04031e-12	1.82697e-10	0.686155	0	0	0	0		0	0	0	0	0
Novel_016838	XLOC_164011	.	transcript	0	0.0384064	21.3015	2.01029e-12	1.80578e-10	0.192032	0	0	0	0		0	0	0	0	0
Novel_022762	XLOC_225079	.	transcript	0	0.201788	21.3015	2.01029e-12	1.80578e-10	1.00894	0	0	0	0		0	0	0	0	0
Novel_018897	XLOC_184977	.	transcript	0	0.034909	21.3032	2.00256e-12	1.80264e-10	0	0	0	0	0.174545		0	0	0	0	0
Novel_004872	XLOC_049537	.	transcript	0	0.0760282	21.3072	1.98344e-12	1.79111e-10	0	0	0	0.380141	0		0	0	0	0	0
XM_018041239.1	gene-TCF7L2	TCF7L2	transcript	0	0.105854	21.3096	1.97186e-12	1.78255e-10	0	0.529272	0	0	0		0	0	0	0	0
Novel_009736	XLOC_100051	.	transcript	0	0.104712	21.3103	1.96823e-12	1.78115e-10	0	0	0.523562	0	0		0	0	0	0	0
Novel_014252	XLOC_144901	.	transcript	0	0.175682	21.3123	1.95931e-12	1.77497e-10	0	0	0	0	0.878412		0	0	0	0	0
Novel_022233	XLOC_216879	.	transcript	0	0.0984466	21.3123	1.95931e-12	1.77497e-10	0	0	0	0	0.492233		0	0	0	0	0
XM_018059532.1	gene-AMPD3	AMPD3	transcript	0	0.108886	21.3184	1.93044e-12	1.75441e-10	0.54443	0	0	0	0		0	0	0	0	0
Novel_007251	XLOC_071990	.	transcript	0	0.129331	21.3187	1.92913e-12	1.75441e-10	0	0.646656	0	0	0		0	0	0	0	0
XM_018066104.1	gene-MAN2A2	MAN2A2	transcript	0	0.114407	21.3234	1.90194e-12	1.73221e-10	0.572034	0	0	0	0		0	0	0	0	0
Novel_018289	XLOC_180211	.	transcript	0	0.152458	21.3276	1.88841e-12	1.72407e-10	0	0	0	0	0.762289		0	0	0	0	0
XM_013964004.2	gene-ANKS1B	ANKS1B	transcript	0	0.0786238	21.3299	1.87826e-12	1.71984e-10	0	0	0	0.393119	0		0	0	0	0	0
XM_018064870.1	gene-CACNA1G	CACNA1G	transcript	0	0.0511126	21.3362	1.84987e-12	1.69567e-10	0.255563	0	0	0	0		0	0	0	0	0
Novel_009510	XLOC_098082	.	transcript	0	0.0468498	21.3374	1.84441e-12	1.69249e-10	0	0	0	0.234249	0		0	0	0	0	0
Novel_014552	XLOC_148279	.	transcript	0	0.114116	21.3374	1.84441e-12	1.69249e-10	0	0	0	0.570579	0		0	0	0	0	0
Novel_012212	XLOC_125042	.	transcript	0	0.10452	21.3447	1.81276e-12	1.66703e-10	0.522598	0	0	0	0		0	0	0	0	0
Novel_009243	XLOC_094570	.	transcript	0	0.134154	21.3513	1.78444e-12	1.64454e-10	0	0	0	0.67077	0		0	0	0	0	0
Novel_012238	XLOC_125379	.	transcript	0	0.0631692	21.3513	1.78444e-12	1.64454e-10	0	0	0	0.315846	0		0	0	0	0	0
Novel_017533	XLOC_172409	.	transcript	0	0.0537948	21.3527	1.77838e-12	1.64252e-10	0.268974	0	0	0	0		0	0	0	0	0
XM_018049846.1	gene-ADD1	ADD1	transcript	0	0.190029	21.3527	1.77838e-12	1.64252e-10	0.950145	0	0	0	0		0	0	0	0	0
XR_001918836.1	gene-DNMT3A	DNMT3A	transcript	0	0.0786196	21.3591	1.75098e-12	1.62249e-10	0	0.393098	0	0	0		0	0	0	0	0
XM_018038796.1	gene-RUNX2	RUNX2	transcript	0	0.0795894	21.365	1.72672e-12	1.60349e-10	0	0	0.004725	0	0.393222		0	0	0	0	0
XM_018059494.1	gene-TUB	TUB	transcript	0	0.0740742	21.3703	1.70477e-12	1.58484e-10	0	0	0	0	0.370371		0	0	0	0	0
Novel_016925	XLOC_164498	.	transcript	0	0.0570294	21.3718	1.69846e-12	1.5807e-10	0	0	0	0.285147	0		0	0	0	0	0
Novel_000349	XLOC_003482	.	transcript	0	0.0305472	21.3733	1.69209e-12	1.57996e-10	0	0.150056	0.00268	0	0		0	0	0	0	0
Novel_018771	XLOC_184334	.	transcript	0	0.016786	21.3883	1.6123e-12	1.50875e-10	0	0.08393	0	0	0		0	0	0	0	0
Novel_000745	XLOC_009391	.	transcript	0	0.0322826	21.3978	1.59583e-12	1.49499e-10	0	0.161369	0	0	4.4e-05		0	0	0	0	0
XM_018038862.1	gene-DDR1	DDR1	transcript	0	0.122048	21.404	1.57227e-12	1.47779e-10	0	0	0	0.610241	0		0	0	0	0	0
Novel_006367	XLOC_064577	.	transcript	0	0.126351	21.4051	1.56774e-12	1.47516e-10	0.631754	0	0	0	0		0	0	0	0	0
Novel_011547	XLOC_117965	.	transcript	0	0.0543358	21.4051	1.56774e-12	1.47516e-10	0.271679	0	0	0	0		0	0	0	0	0
XM_018045987.1	gene-PDE4DIP	PDE4DIP	transcript	0	0.0520196	21.4096	1.55079e-12	1.46245e-10	0	0	0	0.260098	0		0	0	0	0	0
Novel_016737	XLOC_163446	.	transcript	0	0.0654244	21.4113	1.54449e-12	1.45813e-10	0.327122	0	0	0	0		0	0	0	0	0
Novel_012962	XLOC_133370	.	transcript	0	0.175922	21.4235	1.49968e-12	1.42627e-10	0	0	0	0.879608	0		0	0	0	0	0
Novel_002941	XLOC_031370	.	transcript	0	0.155649	21.4271	1.48708e-12	1.41797e-10	0	0.778247	0	0	0		0	0	0	0	0
Novel_007144	XLOC_071563	.	transcript	0	0.146	21.4371	1.45174e-12	1.39216e-10	0	0.728064	0	0.001937	0		0	0	0	0	0
XM_013963014.2	gene-ZSCAN20	ZSCAN20	transcript	0	0.0557258	21.4519	1.40078e-12	1.35551e-10	0.278629	0	0	0	0		0	0	0	0	0
Novel_015657	XLOC_157379	.	transcript	0	0.590147	21.4563	1.38619e-12	1.34291e-10	0	0	0	0	2.95074		0	0	0	0	0
Novel_015489	XLOC_156574	.	transcript	0	0.028412	21.4585	1.37852e-12	1.33701e-10	0	0	0.14206	0	0		0	0	0	0	0
XM_005686615.3	gene-MTIF2	MTIF2	transcript	0	0.207573	21.4641	1.36038e-12	1.32545e-10	0	0	0	0	1.03786		0	0	0	0	0
Novel_014559	XLOC_148310	.	transcript	0	0.0808026	21.472	1.33448e-12	1.30171e-10	0	0	0	0	0.404013		0	0	0	0	0
Novel_019402	XLOC_189451	.	transcript	0	0.112787	21.4762	1.31824e-12	1.28962e-10	0	0	0	0	0.563936		0	0	0	0	0
Novel_018090	XLOC_177761	.	transcript	0	0.0193546	21.4903	1.27683e-12	1.25811e-10	0	0	0	0.096773	0		0	0	0	0	0
Novel_001540	XLOC_017671	.	transcript	0	0.122852	21.4932	1.26798e-12	1.25481e-10	0	0.614258	0	0	0		0	0	0	0	0
XM_018058645.1	gene-PTP4A3	PTP4A3	transcript	0	0.252563	21.5039	1.23581e-12	1.22654e-10	1.26282	0	0	0	0		0	0	0	0	0
Novel_019228	XLOC_187709	.	transcript	0	0.0279304	21.511	1.21464e-12	1.20693e-10	0.139652	0	0	0	0		0	0	0	0	0
Novel_005786	XLOC_057798	.	transcript	0	0.0314948	21.5144	1.20486e-12	1.20142e-10	0	0.157474	0	0	0		0	0	0	0	0
Novel_004451	XLOC_045841	.	transcript	0	0.0301736	21.5166	1.19827e-12	1.19765e-10	0.145836	0.005032	0	0	0		0	0	0	0	0
Novel_023032	XLOC_226946	.	transcript	0	0.158999	21.5254	1.17333e-12	1.17838e-10	0.794996	0	0	0	0		0	0	0	0	0
Novel_019062	XLOC_186504	.	transcript	0	0.0846228	21.5311	1.15714e-12	1.16889e-10	0	0	0	0.423114	0		0	0	0	0	0
Novel_002706	XLOC_028915	.	transcript	0	0.0631396	21.5332	1.15149e-12	1.16457e-10	0.315698	0	0	0	0		0	0	0	0	0
Novel_000720	XLOC_008387	.	transcript	0	0.120185	21.5399	1.13296e-12	1.15267e-10	0.600925	0	0	0	0		0	0	0	0	0
Novel_022073	XLOC_214876	.	transcript	0	0.0716868	21.5449	1.1192e-12	1.14176e-10	0.355376	0	0	0.003058	0		0	0	0	0	0
Novel_007063	XLOC_071317	.	transcript	0	0.0992268	21.55	1.10543e-12	1.13414e-10	0	0.496134	0	0	0		0	0	0	0	0
Novel_001295	XLOC_014679	.	transcript	0	0.0758694	21.5653	1.06543e-12	1.09973e-10	0	0	0.379347	0	0		0	0	0	0	0
Novel_020597	XLOC_199162	.	transcript	0	0.0960038	21.5966	9.87679e-13	1.03452e-10	0	0	0	0	0.480019		0	0	0	0	0
XM_013976750.2	gene-DAP3	DAP3	transcript	0	0.139889	21.6145	9.45805e-13	9.99267e-11	0	0	0.699443	0	0		0	0	0	0	0
Novel_004929	XLOC_049685	.	transcript	0	0.0836074	21.6157	9.42925e-13	9.97462e-11	0.418037	0	0	0	0		0	0	0	0	0
Novel_007243	XLOC_071957	.	transcript	0	0.0858524	21.6157	9.42925e-13	9.97462e-11	0.429262	0	0	0	0		0	0	0	0	0
Novel_008961	XLOC_092209	.	transcript	0	0.0428794	21.6174	9.3901e-13	9.95795e-11	0	0	0	0	0.214397		0	0	0	0	0
Novel_012717	XLOC_130741	.	transcript	0	0.0320954	21.6374	8.94497e-13	9.59342e-11	0	0	0	0	0.160477		0	0	0	0	0
Novel_021809	XLOC_212972	.	transcript	0	0.379625	21.6404	8.87999e-13	9.53574e-11	0	0	0	1.89813	0		0	0	0	0	0
Novel_014783	XLOC_150545	.	transcript	0	0.0911896	21.6407	8.87314e-13	9.53574e-11	0	0	0	0.455948	0		0	0	0	0	0
Novel_005994	XLOC_060454	.	transcript	0	0.0633024	21.6672	8.32215e-13	9.0163e-11	0	0	0	0.316512	0		0	0	0	0	0
Novel_017317	XLOC_170267	.	transcript	0	0.114149	21.6676	8.31237e-13	9.0163e-11	0	0.052939	0.517805	0	0		0	0	0	0	0
Novel_000715	XLOC_008237	.	transcript	0	0.17592	21.6736	8.19209e-13	8.94366e-11	0	0	0.879599	0	0		0	0	0	0	0
Novel_009242	XLOC_094570	.	transcript	0	0.0730528	21.6747	8.17159e-13	8.93274e-11	0	0.365264	0	0	0		0	0	0	0	0
XM_018064171.1	gene-ACACA	ACACA	transcript	0	0.0609522	21.6747	8.17159e-13	8.93274e-11	0	0.304761	0	0	0		0	0	0	0	0
Novel_011625	XLOC_118645	.	transcript	0	0.030828	21.6748	8.16907e-13	8.93274e-11	0	0	0	0.15414	0		0	0	0	0	0
Novel_018088	XLOC_177761	.	transcript	0	0.0321144	21.6748	8.16907e-13	8.93274e-11	0	0	0	0.160572	0		0	0	0	0	0
Novel_005791	XLOC_057976	.	transcript	0	0.069743	21.6771	8.12326e-13	8.92574e-11	0	0.026408	0	0.322307	0		0	0	0	0	0
Novel_001674	XLOC_018666	.	transcript	0	0.0495184	21.6782	8.10063e-13	8.91237e-11	0	0.234942	0	0	0.01265		0	0	0	0	0
Novel_008392	XLOC_086033	.	transcript	0	0.0938564	21.679	8.08661e-13	8.90846e-11	0	0	0.452689	0.016593	0		0	0	0	0	0
XR_001917220.1	gene-SRRM2	SRRM2	transcript	0	0.0560758	21.6809	8.04971e-13	8.87929e-11	0.280379	0	0	0	0		0	0	0	0	0
Novel_005229	XLOC_052655	.	transcript	0	0.233135	21.6825	8.01661e-13	8.85424e-11	0	0	1.15456	0.011118	0		0	0	0	0	0
Novel_001225	XLOC_013744	.	transcript	0	0.228996	21.6924	7.82666e-13	8.68659e-11	0.016127	0	1.12885	0	0		0	0	0	0	0
XM_018052662.1	gene-COL27A1	COL27A1	transcript	0	0.114814	21.7005	7.5872e-13	8.46128e-11	0	0	0.574071	0	0		0	0	0	0	0
XM_018043955.1	gene-STARD8	STARD8	transcript	0	0.123055	21.7121	7.46124e-13	8.36012e-11	0.615275	0	0	0	0		0	0	0	0	0
XM_018050112.1	gene-CYFIP2	CYFIP2	transcript	0	0.149919	21.7143	7.32026e-13	8.2238e-11	0.729742	0	0	0.019855	0		0	0	0	0	0
Novel_012301	XLOC_126269	.	transcript	0	0.209227	21.7308	6.99385e-13	7.89879e-11	0	0.370242	0.675894	0	0		0	0	0	0	0
Novel_011806	XLOC_121001	.	transcript	0	0.251867	21.749	6.81906e-13	7.73214e-11	1.25934	0	0	0	0		0	0	0	0	0
Novel_009236	XLOC_094546	.	transcript	0	0.0786728	21.7509	6.78735e-13	7.72705e-11	0.393364	0	0	0	0		0	0	0	0	0
Novel_007724	XLOC_077722	.	transcript	0	0.447017	21.7515	6.72974e-13	7.67173e-11	0	0	0	2.23509	0		0	0	0	0	0
Novel_011254	XLOC_115755	.	transcript	0	0.153029	21.7546	6.72734e-13	7.67173e-11	0	0	0	0	0.765144		0	0	0	0	0
Novel_001426	XLOC_016332	.	transcript	0	0.076253	21.7669	6.52782e-13	7.51193e-11	0	0	0	0	0.381265		0	0	0	0	0
Novel_013745	XLOC_140716	.	transcript	0	0.203883	21.7831	6.27604e-13	7.27133e-11	0	1.01942	0	0	0		0	0	0	0	0
Novel_002463	XLOC_027253	.	transcript	0	0.0934502	21.7847	6.25053e-13	7.25164e-11	0.467251	0	0	0	0		0	0	0	0	0
Novel_010515	XLOC_107713	.	transcript	0	0.149918	21.7851	6.24422e-13	7.25164e-11	0	0	0	0	0.749591		0	0	0	0	0
XM_018059534.1	gene-AMPD3	AMPD3	transcript	0	0.176131	21.7923	6.1362e-13	7.17767e-11	0	0	0.041076	0	0.83958		0	0	0	0	0
Novel_021745	XLOC_212641	.	transcript	0	0.0297496	21.7947	6.09979e-13	7.14489e-11	0	0.148748	0	0	0		0	0	0	0	0
Novel_013789	XLOC_141067	.	transcript	0	0.187551	21.7951	6.09194e-13	7.14489e-11	0.937755	0	0	0	0		0	0	0	0	0
Novel_008615	XLOC_089339	.	transcript	0	0.0467116	21.8004	6.01569e-13	7.09518e-11	0	0	0.233558	0	0		0	0	0	0	0
Novel_021687	XLOC_212513	.	transcript	0	0.0320206	21.8025	5.98519e-13	7.07048e-11	0.160103	0	0	0	0		0	0	0	0	0
Novel_019669	XLOC_192280	.	transcript	0	0.138727	21.8094	5.88475e-13	6.99891e-11	0	0.693634	0	0	0		0	0	0	0	0
Novel_007714	XLOC_077684	.	transcript	0	0.12746	21.8106	5.86548e-13	6.98575e-11	0.637299	0	0	0	0		0	0	0	0	0
XM_013976215.2	gene-LOC102184887	LOC102184887	transcript	0	0.096829	21.8139	5.82018e-13	6.9631e-11	0	0	0.453945	0.0302	0		0	0	0	0	0
XM_005697070.2	gene-LPIN2	LPIN2	transcript	0	0.107958	21.8141	5.81767e-13	6.9631e-11	0.539791	0	0	0	0		0	0	0	0	0
Novel_004965	XLOC_049912	.	transcript	0	0.028895	21.821	5.70524e-13	6.86209e-11	0	0	0.144475	0	0		0	0	0	0	0
Novel_013390	XLOC_136812	.	transcript	0	0.0413988	21.8279	5.62545e-13	6.81423e-11	0	0.206994	0	0	0		0	0	0	0	0
Novel_005136	XLOC_051964	.	transcript	0	0.0550366	21.8281	5.62261e-13	6.81423e-11	0	0	0	0.275183	0		0	0	0	0	0
Novel_010167	XLOC_104318	.	transcript	0	0.0240084	21.8324	5.56352e-13	6.75845e-11	0	0	0	0	0.120042		0	0	0	0	0
Novel_008004	XLOC_081474	.	transcript	0	0.523288	21.8337	5.54563e-13	6.75599e-11	0.001952	0	0	2.61449	0		0	0	0	0	0
Novel_006148	XLOC_062446	.	transcript	0	0.176906	21.8381	5.48607e-13	6.71224e-11	0	0	0	0	0.884529		0	0	0	0	0
Novel_003914	XLOC_040420	.	transcript	0	0.109721	21.8438	5.36095e-13	6.60954e-11	0	0	0	0.548604	0		0	0	0	0	0
XM_013969550.2	gene-DPAGT1	DPAGT1	transcript	0	0.248322	21.8442	5.40471e-13	6.64132e-11	1.24161	0	0	0	0		0	0	0	0	0
Novel_003668	XLOC_038454	.	transcript	0	0.100119	21.8473	5.36332e-13	6.60954e-11	0.040045	0	0	0.460549	0		0	0	0	0	0
Novel_008221	XLOC_084151	.	transcript	0	0.133089	21.8508	4.58133e-14	1.06884e-11	0.659794	0	0	0.004823	0.000828		0	0	0	0	0
Novel_006848	XLOC_069055	.	transcript	0	0.0629462	21.8732	5.03439e-13	6.28605e-11	0	0	0	0	0.314731		0	0	0	0	0
Novel_014730	XLOC_149515	.	transcript	0	0.0403052	21.8766	4.9926e-13	6.24303e-11	0	0	0	0.201526	0		0	0	0	0	0
Novel_007698	XLOC_077653	.	transcript	0	0.439996	21.8778	4.97823e-13	6.2342e-11	9.6e-05	2.19989	0	0	0		0	0	0	0	0
Novel_018772	XLOC_184334	.	transcript	0	0.0157704	21.8946	4.77721e-13	6.01787e-11	0	0.078852	0	0	0		0	0	0	0	0
Novel_015102	XLOC_153435	.	transcript	0	0.064282	21.8978	4.73174e-13	5.97828e-11	0.32141	0	0	0	0		0	0	0	0	0
Novel_022050	XLOC_214797	.	transcript	0	0.159646	21.9061	4.6442e-13	5.88911e-11	0.085548	0	0	0.71268	0		0	0	0	0	0
XM_018042980.1	gene-SYVN1	SYVN1	transcript	0	0.21592	21.9076	4.62664e-13	5.88911e-11	0	0	0	0	1.0796		0	0	0	0	0
Novel_002483	XLOC_027261	.	transcript	0	0.186228	21.9111	4.58734e-13	5.88312e-11	0	0.205411	0.72573	0	0		0	0	0	0	0
Novel_003664	XLOC_038454	.	transcript	0	0.106334	21.9134	4.56035e-13	5.85734e-11	0	0	0	0.531672	0		0	0	0	0	0
Novel_006378	XLOC_064881	.	transcript	0	0.0654238	21.9147	4.54718e-13	5.84924e-11	0	0	0	0.327119	0		0	0	0	0	0
Novel_016434	XLOC_161473	.	transcript	0	0.135743	21.9241	4.44408e-13	5.73394e-11	0	0	0	0	0.678715		0	0	0	0	0
XM_013965684.2	gene-ABLIM3	ABLIM3	transcript	0	0.159317	21.9439	4.23257e-13	5.51115e-11	0	0	0	0	0.796587		0	0	0	0	0
Novel_014760	XLOC_150083	.	transcript	0	0.0570738	21.9711	3.95888e-13	5.21861e-11	0.285369	0	0	0	0		0	0	0	0	0
Novel_016262	XLOC_160703	.	transcript	0	0.142152	21.9711	3.95888e-13	5.21861e-11	0.710758	0	0	0	0		0	0	0	0	0
XM_018055649.1	gene-ROCK2	ROCK2	transcript	0	0.0884466	21.9771	3.90097e-13	5.17432e-11	0.442233	0	0	0	0		0	0	0	0	0
Novel_009641	XLOC_099252	.	transcript	0	0.073647	21.9929	3.75253e-13	5.00079e-11	0	0	0	0	0.368235		0	0	0	0	0
Novel_009013	XLOC_092711	.	transcript	0	0.123608	21.9954	3.72931e-13	4.97764e-11	0.448026	0	0	0	0.170015		0	0	0	0	0
Novel_008623	XLOC_089339	.	transcript	0	0.052685	22.0027	3.6629e-13	4.89667e-11	0	0.263425	0	0	0		0	0	0	0	0
XM_005697723.3	gene-ZNF646	ZNF646	transcript	0	0.113314	22.0464	3.28927e-13	4.51936e-11	0	0.566571	0	0	0		0	0	0	0	0
Novel_013933	XLOC_142445	.	transcript	0	0.0681206	22.0489	3.26855e-13	4.51112e-11	0.340603	0	0	0	0		0	0	0	0	0
XM_018055880.1	gene-CERCAM	CERCAM	transcript	0	0.327123	22.058	3.19647e-13	4.41881e-11	1.63562	0	0	0	0		0	0	0	0	0
Novel_020979	XLOC_203954	.	transcript	0	0.0872566	22.0639	3.15052e-13	4.36237e-11	0	0	0	0.436283	0		0	0	0	0	0
Novel_006492	XLOC_065274	.	transcript	0	0.144834	22.0687	3.11313e-13	4.34592e-11	0.724171	0	0	0	0		0	0	0	0	0
Novel_013165	XLOC_134855	.	transcript	0	0.11676	22.0719	3.08856e-13	4.3187e-11	0	0.583798	0	0	0		0	0	0	0	0
Novel_008492	XLOC_087589	.	transcript	0	0.128147	22.0946	2.92021e-13	4.09677e-11	0	0	0.640735	0	0		0	0	0	0	0
XM_018054319.1	gene-USP3	USP3	transcript	0	0.142331	22.0949	2.91785e-13	4.09677e-11	0	0.635462	0	0	0.076191		0	0	0	0	0
XM_018039784.1	gene-ZBTB14	ZBTB14	transcript	0	0.188837	22.1035	2.85542e-13	4.02577e-11	0.944186	0	0	0	0		0	0	0	0	0
Novel_017937	XLOC_176534	.	transcript	0	0.109746	22.1106	2.80721e-13	3.97755e-11	0.382339	0.166393	0	0	0		0	0	0	0	0
Novel_010286	XLOC_104865	.	transcript	0	0.332563	22.1126	2.78077e-13	3.94665e-11	0	0	0	0	1.66282		0	0	0	0	0
Novel_003667	XLOC_038454	.	transcript	0	0.127048	22.1214	2.73337e-13	3.90542e-11	0	0.635242	0	0	0		0	0	0	0	0
Novel_005270	XLOC_052840	.	transcript	0	0.653217	22.1237	2.71745e-13	3.8892e-11	3.26608	0	0	0	0		0	0	0	0	0
Novel_010969	XLOC_112067	.	transcript	0	0.0662202	22.1254	2.70594e-13	3.87925e-11	0	0.331101	0	0	0		0	0	0	0	0
XM_018046690.1	gene-PRKAG2	PRKAG2	transcript	0	0.233556	22.1454	2.57549e-13	3.71097e-11	0	0.397778	0	0	0.77		0	0	0	0	0
Novel_000136	XLOC_001689	.	transcript	0	0.430955	22.1463	2.56277e-13	3.69891e-11	0	2.15477	0	0	0		0	0	0	0	0
Novel_011223	XLOC_115259	.	transcript	0	0.0271958	22.1463	2.56277e-13	3.69891e-11	0	0.135979	0	0	0		0	0	0	0	0
XM_018054943.1	gene-MAP4K4	MAP4K4	transcript	0	0.122107	22.1479	2.55113e-13	3.69891e-11	0	0.610536	0	0	0		0	0	0	0	0
Novel_014047	XLOC_143644	.	transcript	0	0.13237	22.1633	2.46398e-13	3.59902e-11	0.341522	0	0.320329	0	0		0	0	0	0	0
Novel_009330	XLOC_095705	.	transcript	0	0.332145	22.1742	2.39815e-13	3.52099e-11	1.00221	0.658514	0	0	0		0	0	0	0	0
Novel_010675	XLOC_109136	.	transcript	0	0.0465856	22.177	2.3812e-13	3.50213e-11	0	0	0.080477	0	0.152451		0	0	0	0	0
Novel_002906	XLOC_031059	.	transcript	0	0.134944	22.1797	2.3648e-13	3.49007e-11	0.67472	0	0	0	0		0	0	0	0	0
XM_018065265.1	gene-FMNL1	FMNL1	transcript	0	0.199986	22.1883	2.30906e-13	3.42215e-11	0	0	0.999928	0	0		0	0	0	0	0
Novel_006180	XLOC_062600	.	transcript	0	0.177961	22.1887	2.31134e-13	3.42215e-11	0	0	0.889805	0	0		0	0	0	0	0
XM_018045164.1	gene-ARMCX4	ARMCX4	transcript	0	0.102381	22.1905	2.30293e-13	3.42215e-11	0	0	0	0.511905	0		0	0	0	0	0
Novel_021468	XLOC_210675	.	transcript	0	0.0555864	22.191	2.29978e-13	3.42215e-11	0	0	0	0.277932	0		0	0	0	0	0
XM_018066662.1	gene-IP6K1	IP6K1	transcript	0	0.201149	22.203	2.2287e-13	3.33545e-11	0.418998	0	0.586746	0	0		0	0	0	0	0
XM_018061767.1	gene-SDR42E1	SDR42E1	transcript	0	0.225705	22.2095	2.19706e-13	3.29389e-11	0.958126	0	0.170399	0	0		0	0	0	0	0
Novel_016167	XLOC_160172	.	transcript	0	0.105753	22.2186	2.14788e-13	3.23726e-11	0.44941	0	0.079357	0	0		0	0	0	0	0
XM_018052027.1	gene-RFX3	RFX3	transcript	0	0.0869238	22.2235	2.12191e-13	3.20948e-11	0	0	0	0.434619	0		0	0	0	0	0
Novel_011309	XLOC_116435	.	transcript	0	0.102532	22.2256	2.11075e-13	3.20948e-11	0	0	0	0	0.512659		0	0	0	0	0
Novel_015500	XLOC_156641	.	transcript	0	0.115523	22.2274	2.10141e-13	3.20948e-11	0	0.549866	0	0	0.027748		0	0	0	0	0
Novel_008044	XLOC_081993	.	transcript	0	0.119985	22.2293	2.09177e-13	3.20948e-11	0	0.599925	0	0	0		0	0	0	0	0
Novel_020527	XLOC_198529	.	transcript	0	0.339151	22.2324	2.07561e-13	3.19621e-11	0	0	1.69576	0	0		0	0	0	0	0
Novel_016538	XLOC_162322	.	transcript	0	0.0734694	22.2335	2.06971e-13	3.19291e-11	0.367347	0	0	0	0		0	0	0	0	0
XM_005693139.3	gene-BCAS3	BCAS3	transcript	0	0.207958	22.239	2.04166e-13	3.16685e-11	0.724692	0	0.3151	0	0		0	0	0	0	0
XR_001918100.1	gene-ITPR2	ITPR2	transcript	0	0.108124	22.2429	2.01263e-13	3.13323e-11	0	0.540622	0	0	0		0	0	0	0	0
Novel_020054	XLOC_195166	.	transcript	0	0.122647	22.2436	2.01875e-13	3.13702e-11	0.591716	0.021521	0	0	0		0	0	0	0	0
Novel_008356	XLOC_085735	.	transcript	0	0.11416	22.2477	1.98398e-13	3.10063e-11	0	0	0.569923	0	0.000877		0	0	0	0	0
Novel_001705	XLOC_018906	.	transcript	0	0.282928	22.2572	1.9403e-13	3.05977e-11	1.41464	0	0	0	0		0	0	0	0	0
Novel_013087	XLOC_134298	.	transcript	0	0.224256	22.2627	1.92479e-13	3.04096e-11	0	0	0.280173	0.841105	0		0	0	0	0	0
XM_005679497.3	gene-CNOT4	CNOT4	transcript	0	0.247127	22.2663	1.90769e-13	3.02517e-11	0	0.611988	0	0.623645	0		0	0	0	0	0
Novel_010895	XLOC_111325	.	transcript	0	0.127437	22.275	1.86714e-13	2.9775e-11	0.023724	0.613463	0	0	0		0	0	0	0	0
XM_005699065.3	gene-RHOBTB1	RHOBTB1	transcript	0	0.201091	22.2757	1.86367e-13	2.9775e-11	0	1.00545	0	0	0		0	0	0	0	0
Novel_004296	XLOC_044634	.	transcript	0	0.0459774	22.2764	1.83821e-13	2.94792e-11	0	0	0	0.229887	0		0	0	0	0	0
Novel_013294	XLOC_136075	.	transcript	0	0.0273214	22.2773	1.85505e-13	2.96933e-11	0	0	0	0.136607	0		0	0	0	0	0
XM_018048246.1	gene-RBFOX2	RBFOX2	transcript	0	0.115786	22.284	1.82573e-13	2.9396e-11	0.180663	0.398266	0	0	0		0	0	0	0	0
Novel_010995	XLOC_112384	.	transcript	0	0.182177	22.2872	1.8107e-13	2.92938e-11	0	0	0	0	0.910883		0	0	0	0	0
Novel_005659	XLOC_056859	.	transcript	0	0.226038	22.3118	1.70335e-13	2.78943e-11	0	0	1.13019	0	0		0	0	0	0	0
Novel_012279	XLOC_126045	.	transcript	0	0.0791516	22.3135	1.69603e-13	2.78943e-11	0	0	0	0	0.395758		0	0	0	0	0
Novel_006536	XLOC_065371	.	transcript	0	0.152178	22.3182	1.66899e-13	2.77046e-11	0	0	0	0	0.760888		0	0	0	0	0
Novel_006485	XLOC_065250	.	transcript	0	0.182431	22.3207	1.65878e-13	2.76428e-11	0.912155	0	0	0	0		0	0	0	0	0
Novel_011399	XLOC_117225	.	transcript	0	0.216809	22.3215	1.66276e-13	2.76551e-11	1.08113	0.002912	0	0	0		0	0	0	0	0
Novel_013272	XLOC_135875	.	transcript	0	0.260945	22.3341	1.60398e-13	2.69487e-11	0	0	1.30472	0	0		0	0	0	0	0
Novel_017773	XLOC_174886	.	transcript	0	0.106757	22.3459	1.56458e-13	2.65404e-11	0	0	0	0	0.533786		0	0	0	0	0
Novel_022498	XLOC_221655	.	transcript	0	0.0711056	22.3526	1.5323e-13	2.61492e-11	0	0.355528	0	0	0		0	0	0	0	0
Novel_010391	XLOC_106087	.	transcript	0	0.369661	22.3604	1.50881e-13	2.5904e-11	1.84663	0	0	0.001671	0		0	0	0	0	0
Novel_002651	XLOC_028624	.	transcript	0	0.0412072	22.3617	1.50416e-13	2.58764e-11	0	0.202275	0	0.003761	0		0	0	0	0	0
Novel_013161	XLOC_134855	.	transcript	0	0.138134	22.3703	1.4722e-13	2.53778e-11	0.684648	0	0.006022	0	0		0	0	0	0	0
XM_018064044.1	gene-TTC21B	TTC21B	transcript	0	0.296119	22.3712	1.46222e-13	2.52569e-11	0	0	0	1.48059	0		0	0	0	0	0
Novel_000440	XLOC_004065	.	transcript	0	0.114647	22.3718	1.46117e-13	2.52569e-11	0	0	0.573234	0	0		0	0	0	0	0
XM_018039675.1	gene-CTDP1	CTDP1	transcript	0	0.265017	22.3788	1.44121e-13	2.50977e-11	0	0	0	1.32509	0		0	0	0	0	0
Novel_010166	XLOC_104318	.	transcript	0	0.0450586	22.38	1.43048e-13	2.5013e-11	0	0	0	0.225293	0		0	0	0	0	0
Novel_002445	XLOC_027039	.	transcript	0	0.371151	22.3926	1.3921e-13	2.44424e-11	0	0	0	1.29715	0.55861		0	0	0	0	0
Novel_008908	XLOC_091593	.	transcript	0	0.0954054	22.3976	1.37487e-13	2.42398e-11	0.477027	0	0	0	0		0	0	0	0	0
Novel_012592	XLOC_129577	.	transcript	0	0.107097	22.4183	1.30525e-13	2.33507e-11	0	0	6.2e-05	0	0.535423		0	0	0	0	0
Novel_015751	XLOC_157733	.	transcript	0	0.101203	22.4369	1.24635e-13	2.27268e-11	0.014996	0	0	0	0.491019		0	0	0	0	0
Novel_015435	XLOC_156303	.	transcript	0	0.065122	22.4372	1.24508e-13	2.27268e-11	0	0	0	0	0.32561		0	0	0	0	0
Novel_019113	XLOC_186772	.	transcript	0	0.117692	22.4424	1.22922e-13	2.25108e-11	0	0.588458	0	0	0		0	0	0	0	0
XM_018062290.1	gene-KIAA0355	KIAA0355	transcript	0	0.159616	22.4424	1.22922e-13	2.25108e-11	0	0.798079	0	0	0		0	0	0	0	0
Novel_011624	XLOC_118645	.	transcript	0	0.0763724	22.4488	1.20946e-13	2.23412e-11	0	0.381862	0	0	0		0	0	0	0	0
Novel_016036	XLOC_159371	.	transcript	0	0.189416	22.455	1.19087e-13	2.20456e-11	0	0	0.947082	0	0		0	0	0	0	0
Novel_016175	XLOC_160172	.	transcript	0	0.128478	22.4726	1.13939e-13	2.14185e-11	0.642392	0	0	0	0		0	0	0	0	0
Novel_003665	XLOC_038454	.	transcript	0	0.167871	22.4872	1.09757e-13	2.077e-11	0.839357	0	0	0	0		0	0	0	0	0
Novel_022312	XLOC_218144	.	transcript	0	0.041613	22.5085	1.04108e-13	1.98332e-11	0	0	0	0.208065	0		0	0	0	0	0
XM_018053310.1	gene-SHPRH	SHPRH	transcript	0	0.188375	22.5201	1.01145e-13	1.94428e-11	0.600995	0.340881	0	0	0		0	0	0	0	0
Novel_002518	XLOC_027358	.	transcript	0	0.15951	22.5423	9.55368e-14	1.85743e-11	0	0	0	0	0.797551		0	0	0	0	0
Novel_007991	XLOC_081423	.	transcript	0	0.0711934	22.5423	9.55368e-14	1.85743e-11	0	0	0	0	0.355967		0	0	0	0	0
Novel_002349	XLOC_025995	.	transcript	0	0.065045	22.5451	9.49796e-14	1.85507e-11	0.087141	0	0	0.238084	0		0	0	0	0	0
Novel_013176	XLOC_134867	.	transcript	0	0.188286	22.5507	9.36545e-14	1.83339e-11	0.335949	0	0	0.605483	0		0	0	0	0	0
Novel_019096	XLOC_186626	.	transcript	0	0.126393	22.5534	9.30164e-14	1.82509e-11	0.056395	0	0	0	0.57557		0	0	0	0	0
Novel_004120	XLOC_043031	.	transcript	0	0.124364	22.5738	8.82507e-14	1.75177e-11	0	0	0	0.621819	0		0	0	0	0	0
Novel_018651	XLOC_183383	.	transcript	0	0.119514	22.5782	8.73755e-14	1.73845e-11	0.15578	0	0	0	0.441788		0	0	0	0	0
Novel_022910	XLOC_225948	.	transcript	0	0.289052	22.603	8.20756e-14	1.64452e-11	1.24595	0	0	0	0.199308		0	0	0	0	0
Novel_005643	XLOC_056790	.	transcript	0	0.0760826	22.61	8.06447e-14	1.62349e-11	0	0.380413	0	0	0		0	0	0	0	0
Novel_002264	XLOC_024937	.	transcript	0	0.0209444	22.6197	7.87035e-14	1.59194e-11	0	0.034242	0	0	0.07048		0	0	0	0	0
Novel_013410	XLOC_137180	.	transcript	0	0.217715	22.6218	7.82784e-14	1.58711e-11	0	0	0	0.551609	0.536966		0	0	0	0	0
Novel_010950	XLOC_111774	.	transcript	0	0.191587	22.627	7.726e-14	1.58153e-11	0	0.246353	0	0	0.711582		0	0	0	0	0
XM_005679498.3	gene-CNOT4	CNOT4	transcript	0	0.322356	22.6271	7.72407e-14	1.58153e-11	0	0.64785	0	0.963931	0		0	0	0	0	0
XM_018050167.1	gene-SLC26A2	SLC26A2	transcript	0	0.134916	22.6275	7.71629e-14	1.58153e-11	0	0.29276	0	0	0.38182		0	0	0	0	0
Novel_019086	XLOC_186574	.	transcript	0	0.0619758	22.63	7.66919e-14	1.5813e-11	0	0	0.309879	0	0		0	0	0	0	0
Novel_001733	XLOC_019185	.	transcript	0	0.107491	22.6411	7.45654e-14	1.5487e-11	0	0.391983	0	0	0.14547		0	0	0	0	0
Novel_008607	XLOC_089071	.	transcript	0	0.199483	22.6714	6.90641e-14	1.44502e-11	0.511627	0	0	0.48579	0		0	0	0	0	0
XM_005679297.3	gene-ADAM22	ADAM22	transcript	0	0.195623	22.6846	6.6797e-14	1.40449e-11	0	0	0.276341	0.701776	0		0	0	0	0	0
XM_018062615.1	gene-EML2	EML2	transcript	0	0.397946	22.6929	6.54171e-14	1.37888e-11	1.04025	0.94948	0	0	0		0	0	0	0	0
XM_018054949.1	gene-MAP4K4	MAP4K4	transcript	0	0.376323	22.712	6.17694e-14	1.31173e-11	0	1.88162	0	0	0		0	0	0	0	0
Novel_018000	XLOC_177169	.	transcript	0	0.0921168	22.7307	5.9447e-14	1.26994e-11	0	0.460584	0	0	0		0	0	0	0	0
XM_018052366.1	gene-NFX1	NFX1	transcript	0	0.349305	22.7335	5.871e-14	1.26262e-11	0	0	0	0	1.74652		0	0	0	0	0
XM_018043864.1	gene-DLG3	DLG3	transcript	0	0.25564	22.7352	5.87156e-14	1.26262e-11	1.2782	0	0	0	0		0	0	0	0	0
XM_018062292.1	gene-KIAA0355	KIAA0355	transcript	0	0.199183	22.7482	5.68589e-14	1.23517e-11	0	0.995915	0	0	0		0	0	0	0	0
Novel_002752	XLOC_029645	.	transcript	0	0.1269	22.7511	5.64468e-14	1.23251e-11	0.243474	0.391028	0	0	0		0	0	0	0	0
XM_018064857.1	gene-ABCC3	ABCC3	transcript	0	0.256796	22.7684	5.40097e-14	1.19772e-11	0	1.28398	0	0	0		0	0	0	0	0
Novel_019760	XLOC_193152	.	transcript	0	0.128394	22.7725	5.34595e-14	1.19015e-11	0	0	0.57756	0.064412	0		0	0	0	0	0
Novel_017965	XLOC_176647	.	transcript	0	0.169634	22.788	5.13979e-14	1.15484e-11	0	0	0.414703	0	0.433469		0	0	0	0	0
XM_018045991.1	gene-PDE4DIP	PDE4DIP	transcript	0	0.14196	22.799	4.99773e-14	1.13188e-11	0.309766	0	0	0.400036	0		0	0	0	0	0
Novel_000456	XLOC_004335	.	transcript	0	0.294878	22.8035	4.93844e-14	1.12443e-11	0	0	0	0	1.47439		0	0	0	0	0
Novel_002957	XLOC_031518	.	transcript	0	0.466895	22.8226	4.69036e-14	1.08536e-11	0	0.169248	0	2.16523	0		0	0	0	0	0
Novel_006514	XLOC_065329	.	transcript	0	0.286736	22.8244	4.68576e-14	1.08536e-11	0	0	1.43368	0	0		0	0	0	0	0
Novel_001610	XLOC_018238	.	transcript	0	0.0597084	22.8492	4.39851e-14	1.02901e-11	0	0	0.298542	0	0		0	0	0	0	0
Novel_022882	XLOC_225893	.	transcript	0	0.91215	22.8644	4.23195e-14	1.00104e-11	0	3.77544	0	0.785304	0		0	0	0	0	0
Novel_018625	XLOC_182853	.	transcript	0	0.147669	22.87	4.16726e-14	9.96818e-12	0	0	0	0.738346	0		0	0	0	0	0
Novel_019381	XLOC_189168	.	transcript	0	0.217926	22.8769	4.09876e-14	9.88764e-12	0.849971	0.239657	0	0	0		0	0	0	0	0
Novel_006645	XLOC_065957	.	transcript	0	0.192596	22.8954	3.90982e-14	9.6931e-12	0	0	0.962982	0	0		0	0	0	0	0
XM_005688536.3	gene-MANBAL	MANBAL	transcript	0	1.20932	22.9086	3.78057e-14	9.441e-12	0	0	0	6.04661	0		0	0	0	0	0
XM_018054165.1	gene-SEMA6D	SEMA6D	transcript	0	0.18973	22.9121	3.74691e-14	9.38447e-12	0	0	0.948651	0	0		0	0	0	0	0
XM_018046005.1	gene-LOC102188370	LOC102188370	transcript	0	1.29601	22.9163	3.6872e-14	9.26215e-12	2.04258	4.43745	0	0	0		0	0	0	0	0
Novel_018097	XLOC_177761	.	transcript	0	0.0806658	22.9232	3.6318e-14	9.16984e-12	0	0	0	0.403329	0		0	0	0	0	0
XM_005690651.3	gene-DNM3	DNM3	transcript	0	0.203436	22.9296	3.58345e-14	9.10901e-12	0	0	1.01718	0	0		0	0	0	0	0
Novel_001656	XLOC_018543	.	transcript	0	0.140964	22.9612	3.30558e-14	8.71486e-12	0	0	0	0.316095	0.388723		0	0	0	0	0
XM_013962417.2	gene-POGZ	POGZ	transcript	0	0.215617	22.975	3.19045e-14	8.49577e-12	0	0	0	1.07809	0		0	0	0	0	0
Novel_015389	XLOC_155953	.	transcript	0	0.109057	22.9807	3.12045e-14	8.41946e-12	0	0	0.195387	0.349899	0		0	0	0	0	0
Novel_021113	XLOC_206569	.	transcript	0	0.0721548	22.9808	3.1433e-14	8.44387e-12	0	0.080617	0	0	0.280157		0	0	0	0	0
Novel_007716	XLOC_077704	.	transcript	0	0.179875	23.0085	2.92863e-14	8.07087e-12	0.43909	0.460284	0	0	0		0	0	0	0	0
Novel_000894	XLOC_011184	.	transcript	0	0.405977	23.0088	2.92622e-14	8.07087e-12	0	0	1.81277	0	0.217111		0	0	0	0	0
XM_005676494.3	gene-ERBB4	ERBB4	transcript	0	0.112559	23.0117	2.90442e-14	8.07031e-12	0.006321	0.556475	0	0	0		0	0	0	0	0
Novel_011560	XLOC_118208	.	transcript	0	0.148303	23.0225	2.82477e-14	7.99155e-12	0.741516	0	0	0	0		0	0	0	0	0
Novel_020009	XLOC_194892	.	transcript	0	0.100947	23.0618	2.55416e-14	7.34804e-12	0.504737	0	0	0	0		0	0	0	0	0
Novel_002237	XLOC_024415	.	transcript	0	0.10856	23.0684	2.51116e-14	7.27348e-12	0	0	0	0.542801	0		0	0	0	0	0
XM_005679263.3	gene-CREB5	CREB5	transcript	0	0.514762	23.075	2.46411e-14	7.2562e-12	0	0	0	0	2.57381		0	0	0	0	0
XM_018038353.1	gene-CADPS	CADPS	transcript	0	0.278234	23.0844	2.40975e-14	7.17498e-12	0.740781	0	0.650388	0	0		0	0	0	0	0
Novel_021957	XLOC_214216	.	transcript	0	0.475803	23.0885	2.38471e-14	7.12534e-12	2.37901	0	0	0	0		0	0	0	0	0
XM_018043156.1	gene-NAV2	NAV2	transcript	0	0.219604	23.0951	2.34103e-14	7.03628e-12	1.09802	0	0	0	0		0	0	0	0	0
XM_018042289.1	gene-ARID4B	ARID4B	transcript	0	0.242358	23.103	2.29703e-14	6.96105e-12	0	0	1.21179	0	0		0	0	0	0	0
XM_018058031.1	gene-ADNP	ADNP	transcript	0	0.22946	23.1375	2.10229e-14	6.50993e-12	0	1.1473	0	0	0		0	0	0	0	0
Novel_013258	XLOC_135875	.	transcript	0	0.394222	23.1432	2.07035e-14	6.43441e-12	0	0	0	1.97111	0		0	0	0	0	0
XM_018058152.1	gene-TAF2	TAF2	transcript	0	0.299991	23.1603	1.98238e-14	6.21294e-12	0.484917	0	0	1.01504	0		0	0	0	0	0
Novel_005165	XLOC_052319	.	transcript	0	0.143512	23.1605	1.981e-14	6.21294e-12	0.086526	0	0	0	0.631035		0	0	0	0	0
XM_018064894.1	gene-COL1A1	COL1A1	transcript	0	0.28978	23.1689	1.93815e-14	6.18146e-12	1.4489	0	0	0	0		0	0	0	0	0
Novel_007450	XLOC_075006	.	transcript	0	0.205225	23.1943	1.81598e-14	5.87992e-12	0.244602	0	0.781525	0	0		0	0	0	0	0
XM_018040237.1	gene-TRRAP	TRRAP	transcript	0	0.131541	23.2121	1.73415e-14	5.67975e-12	0	0.657707	0	0	0		0	0	0	0	0
XM_018054389.1	gene-STARD9	STARD9	transcript	0	0.124364	23.2146	1.72301e-14	5.66503e-12	0	0	0.621818	0	0		0	0	0	0	0
Novel_011192	XLOC_114928	.	transcript	0	0.114528	23.2166	1.71397e-14	5.65717e-12	0.572638	0	0	0	0		0	0	0	0	0
Novel_009918	XLOC_101829	.	transcript	0	0.152884	23.2188	1.70405e-14	5.64631e-12	0	0	0	0.76442	0		0	0	0	0	0
XM_018052530.1	gene-PRMT2	PRMT2	transcript	0	1.21883	23.2366	1.62174e-14	5.41571e-12	6.09416	0	0	0	0		0	0	0	0	0
Novel_021541	XLOC_211500	.	transcript	0	0.121712	23.2544	1.5531e-14	5.25284e-12	0	0	0.007409	0	0.601153		0	0	0	0	0
Novel_013614	XLOC_139566	.	transcript	0	0.312132	23.2626	1.52185e-14	5.20459e-12	0.498509	0	0	0	1.06215		0	0	0	0	0
Novel_018099	XLOC_177761	.	transcript	0	0.0808864	23.2711	1.4885e-14	5.13176e-12	0	0	0	0.404432	0		0	0	0	0	0
Novel_005348	XLOC_053231	.	transcript	0	0.201666	23.2734	1.47971e-14	5.12974e-12	0	0.371846	0	0.636485	0		0	0	0	0	0
Novel_010444	XLOC_106868	.	transcript	0	2.2848	23.3006	1.37685e-14	4.82499e-12	11.424	0	0	0	0		0	0	0	0	0
XM_018046439.1	gene-DLG1	DLG1	transcript	0	0.397103	23.3233	1.30011e-14	4.65177e-12	0.361643	0	0	0	1.62387		0	0	0	0	0
XM_018054175.1	gene-CEP152	CEP152	transcript	0	0.327493	23.3493	1.2155e-14	4.40457e-12	0	0.620826	0	1.01664	0		0	0	0	0	0
Novel_007717	XLOC_077704	.	transcript	0	0.163407	23.3591	1.18477e-14	4.34872e-12	0	0	0.3863	0.430736	0		0	0	0	0	0
Novel_001270	XLOC_014160	.	transcript	0	0.920625	23.368	1.1576e-14	4.26738e-12	2.84076	0	0	0	1.76236		0	0	0	0	0
Novel_020752	XLOC_200851	.	transcript	0	1.59961	23.3706	1.15008e-14	4.25809e-12	0	7.99792	0.000147	0	0		0	0	0	0	0
Novel_012280	XLOC_126045	.	transcript	0	0.158433	23.3842	1.11004e-14	4.16418e-12	0.330852	0	0.461314	0	0		0	0	0	0	0
Novel_005540	XLOC_055743	.	transcript	0	0.0506902	23.3842	1.10988e-14	4.16418e-12	0	0.248201	0.00525	0	0		0	0	0	0	0
Novel_014370	XLOC_146002	.	transcript	0	3.4332	23.3867	1.1028e-14	4.16418e-12	0	17.166	0	0	0		0	0	0	0	0
XM_018047195.1	gene-CTTNBP2	CTTNBP2	transcript	0	0.306368	23.3957	1.07719e-14	4.15065e-12	0	0	1.53184	0	0		0	0	0	0	0
Novel_016530	XLOC_162316	.	transcript	0	0.192508	23.4049	1.05074e-14	4.06713e-12	0	0.962538	0	0	0		0	0	0	0	0
Novel_010440	XLOC_106868	.	transcript	0	1.46968	23.4804	8.63843e-15	3.43745e-12	0	7.3484	0	0	0		0	0	0	0	0
XM_018052538.1	gene-PRMT2	PRMT2	transcript	0	1.06979	23.4826	8.58864e-15	3.43745e-12	0	5.34896	0	0	0		0	0	0	0	0
Novel_011019	XLOC_112611	.	transcript	0	0.20083	23.4901	8.42149e-15	3.43129e-12	0	0.63119	0	0	0.372962		0	0	0	0	0
Novel_018604	XLOC_182655	.	transcript	0	0.171068	23.5093	8.00435e-15	3.30883e-12	0	0	0	0	0.855339		0	0	0	0	0
Novel_002430	XLOC_026940	.	transcript	0	3.7973	23.5128	7.93795e-15	3.29739e-12	0	0	18.9865	0	0		0	0	0	0	0
Novel_018695	XLOC_183684	.	transcript	0	0.0341412	23.5607	6.97561e-15	3.03069e-12	0	0	0	0	0.170706		0	0	0	0	0
Novel_013259	XLOC_135875	.	transcript	0	1.47015	23.5723	6.76841e-15	2.95575e-12	0	7.35077	0	0	0		0	0	0	0	0
XM_018040529.1	gene-MKL2	MKL2	transcript	0	0.261282	23.6021	6.28132e-15	2.80048e-12	0.682408	0	0	0	0.624		0	0	0	0	0
Novel_008621	XLOC_089339	.	transcript	0	0.197963	23.6125	6.1132e-15	2.76902e-12	0	0	0	0	0.989814		0	0	0	0	0
Novel_014075	XLOC_143791	.	transcript	0	0.476915	23.6453	5.58981e-15	2.62595e-12	0	0	0	2.38457	0		0	0	0	0	0
XM_018059039.1	gene-CTNND1	CTNND1	transcript	0	0.415275	23.6562	5.44995e-15	2.59272e-12	0	2.07638	0	0	0		0	0	0	0	0
XM_018048806.1	gene-SGSM3	SGSM3	transcript	0	0.810876	23.6602	5.39245e-15	2.57977e-12	4.05438	0	0	0	0		0	0	0	0	0
Novel_012591	XLOC_129577	.	transcript	0	0.272933	23.6652	5.3215e-15	2.56418e-12	0.691826	0	0.672839	0	0		0	0	0	0	0
XM_018059432.1	gene-PGAP2	PGAP2	transcript	0	1.34128	23.6689	5.26524e-15	2.56209e-12	6.70638	0	0	0	0		0	0	0	0	0
Novel_020491	XLOC_198343	.	transcript	0	1.79991	23.6837	5.06847e-15	2.48052e-12	0	7.82266	0	0	1.17687		0	0	0	0	0
XM_018041416.1	gene-LOC102189370	LOC102189370	transcript	0	1.37289	23.6904	4.97664e-15	2.45055e-12	0	0	0	6.86445	0		0	0	0	0	0
XM_018063813.1	gene-LLGL2	LLGL2	transcript	0	0.707485	23.7599	4.14633e-15	2.20678e-12	1.15785	0	0	0	2.37958		0	0	0	0	0
Novel_002472	XLOC_027260	.	transcript	0	0.731544	23.8189	3.54796e-15	1.97471e-12	0	3.65772	0	0	0		0	0	0	0	0
Novel_022816	XLOC_225481	.	transcript	0	0.831348	23.8432	3.3263e-15	1.86352e-12	0	0	0	0	4.15674		0	0	0	0	0
XM_018043473.1	gene-PTCH2	PTCH2	transcript	0	0.593425	23.8471	3.29243e-15	1.85676e-12	1.52629	1.44084	0	0	0		0	0	0	0	0
Novel_018815	XLOC_184487	.	transcript	0	0.41199	23.8516	9.5711e-18	2.86616e-14	2e-06	0	0.454053	1.6059	0		0	0	0	0	0
XM_018057198.1	gene-SVIL	SVIL	transcript	0	0.381986	23.8761	3.04881e-15	1.77825e-12	0.587389	0	1.32254	0	0		0	0	0	0	0
XM_018054674.1	gene-NEO1	NEO1	transcript	0	0.585077	23.8875	2.9506e-15	1.74487e-12	1.88724	0	1.03814	0	0		0	0	0	0	0
Novel_001410	XLOC_015980	.	transcript	0	0.158378	23.8896	2.94179e-15	1.74487e-12	0.558025	0	0.233866	0	0		0	0	0	0	0
Novel_012715	XLOC_130740	.	transcript	0	0.076197	23.8993	2.85923e-15	1.71465e-12	0	0	0.255258	0.125727	0		0	0	0	0	0
XR_001918877.1	gene-SEC16A	SEC16A	transcript	0	0.311378	23.9028	2.84057e-15	1.71465e-12	0.797515	0.759376	0	0	0		0	0	0	0	0
Novel_018696	XLOC_183684	.	transcript	0	0.0261538	23.9252	2.67601e-15	1.63941e-12	0	0	0	0	0.130769		0	0	0	0	0
Novel_008944	XLOC_092097	.	transcript	0	0.294892	23.9465	2.52791e-15	1.5599e-12	0	1.47446	0	0	0		0	0	0	0	0
XM_018054805.1	gene-ANAPC1	ANAPC1	transcript	0	0.424435	23.9553	2.47021e-15	1.53543e-12	0	0.806001	1.31617	0	0		0	0	0	0	0
XM_013963426.2	gene-CADPS2	CADPS2	transcript	0	0.582965	23.9721	2.36197e-15	1.48989e-12	0	0	0	0	2.91483		0	0	0	0	0
XM_018059711.1	gene-PHLDB1	PHLDB1	transcript	0	0.50515	23.9757	2.33976e-15	1.4869e-12	0	0	0	2.52575	0		0	0	0	0	0
Novel_000137	XLOC_001689	.	transcript	0	1.01209	24.0193	2.08235e-15	1.37461e-12	0	0	5.06047	0	0		0	0	0	0	0
Novel_007989	XLOC_081422	.	transcript	0	0.322568	24.0703	1.81784e-15	1.24839e-12	1.61284	0	0	0	0		0	0	0	0	0
XM_018054373.1	gene-NEMF	NEMF	transcript	0	0.735165	24.0872	1.73742e-15	1.20286e-12	0	0	3.67582	0	0		0	0	0	0	0
Novel_018074	XLOC_177761	.	transcript	0	0.222036	24.1038	1.66201e-15	1.16967e-12	1.11018	0	0	0	0		0	0	0	0	0
Novel_019813	XLOC_193770	.	transcript	0	0.506314	24.1918	1.31256e-15	1.00109e-12	1.56531	0	0.966254	0	0		0	0	0	0	0
Novel_012362	XLOC_126974	.	transcript	0	0.541056	24.2114	1.24168e-15	9.92565e-13	2.70528	0	0	0	0		0	0	0	0	0
Novel_021787	XLOC_212878	.	transcript	0	2.8737	24.234	1.17182e-15	9.59493e-13	6.76136	0	7.60712	0	0		0	0	0	0	0
XM_018054669.1	gene-NEO1	NEO1	transcript	0	0.507014	24.2455	1.13594e-15	9.39147e-13	2.12741	0	0.407662	0	0		0	0	0	0	0
Novel_010399	XLOC_106136	.	transcript	0	0.42194	24.2805	1.03401e-15	8.89416e-13	0	0.711626	0	1.39807	0		0	0	0	0	0
Novel_006820	XLOC_068949	.	transcript	0	0.491555	24.3003	9.8022e-16	8.60532e-13	0	0.093703	0	0	2.36407		0	0	0	0	0
Novel_015745	XLOC_157733	.	transcript	0	0.431736	24.3145	9.40246e-16	8.42817e-13	1.44366	0	0	0	0.715016		0	0	0	0	0
XM_018055414.1	gene-EHBP1	EHBP1	transcript	0	0.741183	24.3403	8.7999e-16	8.01149e-13	0	1.82587	0	0	1.88005		0	0	0	0	0
Novel_007574	XLOC_076174	.	transcript	0	0.833057	24.3722	8.07165e-16	7.47119e-13	0	0	4.16528	0	0		0	0	0	0	0
Novel_008417	XLOC_086216	.	transcript	0	0.815665	24.3971	7.54718e-16	7.30327e-13	0	1.53881	2.53952	0	0		0	0	0	0	0
Novel_007466	XLOC_075188	.	transcript	0	0.469311	24.4452	6.62429e-16	6.71545e-13	0	1.22737	0	0	1.11919		0	0	0	0	0
Novel_014799	XLOC_150772	.	transcript	0	1.80291	24.538	5.14776e-16	5.62003e-13	0	0	0	9.01456	0		0	0	0	0	0
XR_001917224.1	gene-SRRM2	SRRM2	transcript	0	0.48441	24.5561	4.90064e-16	5.49104e-13	2.20098	0	0.014953	0	0.206118		0	0	0	0	0
Novel_008202	XLOC_083692	.	transcript	0	1.69938	24.566	4.76948e-16	5.41533e-13	0	0	0	3.13263	5.36429		0	0	0	0	0
XM_018062997.1	gene-NEB	NEB	transcript	0	0.217771	24.774	2.70014e-16	3.64974e-13	0.569672	0	0.519184	0	0		0	0	0	0	0
Novel_011983	XLOC_122354	.	transcript	0	3.2871	24.7883	2.58894e-16	3.55587e-13	0	0	2.87168	0	13.5638		0	0	0	0	0
Novel_010457	XLOC_106868	.	transcript	0	4.04833	24.9182	1.81465e-16	2.66428e-13	0	0	11.1414	0.334882	8.76541		0	0	0	0	0
Novel_003053	XLOC_032101	.	transcript	0	2.42393	25.0943	1.11281e-16	1.93392e-13	0	0	12.1196	0	0		0	0	0	0	0
XM_018041834.1	gene-GTF2E2	GTF2E2	transcript	0	0.734828	25.1814	8.73851e-17	1.65364e-13	0	0	2.91423	0	0.75991		0	0	0	0	0
Novel_017899	XLOC_176440	.	transcript	0	0.532022	25.507	3.50319e-17	8.28659e-14	0	0	0	0.000612	2.6595		0	0	0	0	0
Novel_015623	XLOC_157272	.	transcript	0	1.88897	25.6032	2.66824e-17	6.4919e-14	0	0	0	3.33017	6.11466		0	0	0	0	0
Novel_013343	XLOC_136468	.	transcript	0	0.962006	25.6145	2.5837e-17	6.4711e-14	0	4.81003	0	0	0		0	0	0	0	0
Novel_020010	XLOC_194892	.	transcript	0	1.03511	26.0065	8.4277e-18	2.86616e-14	0	0	5.17554	0	0		0	0	0	0	0
XM_018065134.1	gene-EZH1	EZH1	transcript	0	2.67982	26.0288	7.90357e-18	2.80432e-14	0.346757	0.753498	0	0	12.2988		0	0	0	0	0
XM_018050896.1	gene-PTPRS	PTPRS	transcript	0	2.16866	26.1144	6.1746e-18	2.50383e-14	0	0	0	10.8433	0		0	0	0	0	0
XM_018050898.1	gene-PTPRS	PTPRS	transcript	0	2.66063	26.3887	2.78338e-18	1.24748e-14	0	0	0	13.3031	0		0	0	0	0	0
XM_018057493.1	gene-COL16A1	COL16A1	transcript	0	3.71497	26.7156	1.06563e-18	7.56204e-15	0	0	0	18.5749	0		0	0	0	0	0
XM_018038722.1	gene-KIF13A	KIF13A	transcript	0	3.0933	26.7914	8.51654e-19	6.59304e-15	0	1.57435	0	5.41316	8.479		0	0	0	0	0
XM_018055900.1	gene-SPTAN1	SPTAN1	transcript	0	10.3462	28.5786	3.59756e-21	7.65884e-17	33.3846	0	0	0	18.3465		0	0	0	0	0

## Sheet: DElncRNA
transcript_id	gene_id	gene_name	feature_id	FP_LY_ute_FPKM	FP_HY_ute_FPKM	log2(foldchange)	pvalue	qvalue	ute_612078	ute_601094	ute_601078	ute_L6064020	ute_L6053754		ute_501176	ute_711032	ute_601128	ute_708032	ute_712004
LNC_014524	XLOC_147853	.	transcript	62.6246	0	-27.4526	1.17366e-19	1.42778e-15	0	0	0	0	0		0	158.243	0	141.354	13.5263
LNC_015546	XLOC_155953	.	transcript	0	0.182158	24.0213	2.30762e-18	1.13168e-14	0.081826	0.827361	0	0.001602	0		0	0	0	0	0
LNC_014172	XLOC_144574	.	transcript	9.25708	0	-26.3672	2.96749e-18	1.2635e-14	0	0	0	0	0		0	0	46.2854	0	0
LNC_023833	XLOC_231974	.	transcript	0.661867	0	-24.8329	8.79851e-18	2.86616e-14	0	0	0	0	0		0	3.27595	0.033375	1.6e-05	0
LNC_023141	XLOC_226715	.	transcript	2.44429	0	-25.4294	4.36727e-17	1.00513e-13	0	0	0	0	0		0	0	0	12.2215	0
XR_001295805.2	gene-LOC106502214	LOC106502214	transcript	10.9251	0	-23.4237	1.0005e-16	1.77497e-13	0	0	0	0	0		0	0	0.295511	54.015	0.315002
LNC_023835	XLOC_231974	.	transcript	0.67228	0	-25.0606	1.22737e-16	2.09037e-13	0	0	0	0	0		0	1.21791	0	2.14349	0
LNC_010476	XLOC_107207	.	transcript	3.52914	0	-24.9848	1.51477e-16	2.41888e-13	0	0	0	0	0		0	0	0	17.6457	0
LNC_019105	XLOC_187095	.	transcript	3.51875	0	-24.7058	3.26869e-16	4.2174e-13	0	0	0	0	0		0	0	8.42368	0	9.17009
LNC_021578	XLOC_211405	.	transcript	0.122575	0	-24.668	3.62569e-16	4.4107e-13	0	0	0	0	0		0	0	0	0.612877	0
LNC_023817	XLOC_231970	.	transcript	0	1.00237	24.5893	4.47637e-16	5.15121e-13	0	0	0	5.01185	0		0	0	0	0	0
LNC_004490	XLOC_045167	.	transcript	0	12.0666	24.4469	6.59411e-16	6.71545e-13	0	0	0	60.3328	0		0	0	0	0	0
LNC_016236	XLOC_160403	.	transcript	0.433764	0	-24.3995	7.53635e-16	7.30327e-13	0	0	0	0	0		0	0	2.16882	0	0
LNC_004491	XLOC_045167	.	transcript	6.51612	0	-24.1962	1.30485e-15	1.00109e-12	0	0	0	0	0		0	32.5806	0	0	0
LNC_000978	XLOC_012142	.	transcript	0.232411	0	-24.1386	1.52333e-15	1.09933e-12	0	0	0	0	0		0	1.16206	0	0	0
LNC_007550	XLOC_076341	.	transcript	0.344835	0	-24.0151	2.12039e-15	1.38896e-12	0	0	0	0	0		0	0	0	0	1.72417
LNC_002630	XLOC_027376	.	transcript	0	1.18917	23.8709	3.09104e-15	1.78393e-12	0	0	5.94587	0	0		0	0	0	0	0
LNC_000224	XLOC_002340	.	transcript	0.465235	0	-23.8009	3.74938e-15	2.04668e-12	0	0	0	0	0		2.32617	0	0	0	0
LNC_023899	XLOC_232474	.	transcript	0.426897	0	-23.7103	4.76422e-15	2.40802e-12	0	0	0	0	0		0	2.13448	0	0	0
LNC_013313	XLOC_136563	.	transcript	0.264825	0	-23.694	4.97343e-15	2.45055e-12	0	0	0	0	0		0	0	0	1.32413	0
LNC_014370	XLOC_145642	.	transcript	0	2.65497	23.5834	6.59193e-15	2.90851e-12	0	0	0	13.2749	0		0	0	0	0	0
LNC_007549	XLOC_076341	.	transcript	0	0.432519	23.5743	6.75644e-15	2.95575e-12	0	0	0	0	2.1626		0	0	0	0	0
LNC_006483	XLOC_065097	.	transcript	0.388318	0	-23.5074	8.11558e-15	3.3386e-12	0	0	0	0	0		0	0	0	1.94159	0
LNC_023322	XLOC_227876	.	transcript	0	0.19818	23.5012	8.15546e-15	3.33888e-12	0	0	0.942169	0	0.04873		0	0	0	0	0
LNC_023850	XLOC_232062	.	transcript	0	0.656087	23.42	1.01119e-14	3.94996e-12	0	0	0.202103	3.07833	0		0	0	0	0	0
LNC_022751	XLOC_223008	.	transcript	0.144509	0	-23.3958	1.0878e-14	4.16418e-12	0	0	0	0	0		0.416501	0	0	0	0.306044
LNC_001373	XLOC_015857	.	transcript	0	0.711535	23.265	1.51228e-14	5.19274e-12	0.882589	0	0	2.67509	0		0	0	0	0	0
LNC_018713	XLOC_183369	.	transcript	0	3.34613	23.179	1.88874e-14	6.06934e-12	0	3.60383	13.1268	0	0		0	0	0	0	0
LNC_017930	XLOC_176190	.	transcript	0	0.217232	23.1658	1.95447e-14	6.18718e-12	0	0	0	1.08616	0		0	0	0	0	0
LNC_023323	XLOC_227876	.	transcript	0.108303	0	-23.1332	2.13221e-14	6.55489e-12	0	0	0	0	0		0	0	0	0.541516	0
LNC_020420	XLOC_197764	.	transcript	0	0.314845	23.0821	2.42418e-14	7.19281e-12	0	0	0	0.812022	0.762204		0	0	0	0	0
LNC_022825	XLOC_223980	.	transcript	0	0.123358	23.0715	2.49115e-14	7.27348e-12	0.19169	0.425102	0	0	0		0	0	0	0	0
LNC_001583	XLOC_018213	.	transcript	1.21775	0	-23.0391	2.7414e-14	7.78156e-12	0	0	0	0	0		0	0	0	6.08877	0
LNC_007662	XLOC_077704	.	transcript	0.103426	0	-23.0222	2.86323e-14	8.04691e-12	0	0	0	0	0		0	0	0	0.517131	0
LNC_010442	XLOC_106871	.	transcript	0.479131	0	-23.016	2.90946e-14	8.07031e-12	0	0	0	0	0		0	1.20007	1.19558	0	0
LNC_006197	XLOC_061730	.	transcript	1.94337	0	-22.9897	3.11324e-14	8.41946e-12	0	0	0	0	0		0	9.71684	0	0	0
LNC_023471	XLOC_228854	.	transcript	0.64598	0	-22.9821	3.16713e-14	8.48114e-12	0	0	0	0	0		3.2299	0	0	0	0
LNC_001689	XLOC_019110	.	transcript	1.3887	0	-22.9799	3.19255e-14	8.49577e-12	0	0	0	0	0		0	6.94351	0	0	0
LNC_004160	XLOC_041374	.	transcript	0	0.0794702	22.9324	3.55762e-14	9.07045e-12	0	0	0	0	0.397351		0	0	0	0	0
LNC_022986	XLOC_225448	.	transcript	0.329733	0	-22.9302	3.62669e-14	9.16984e-12	0	0	0	0	0		0	1.64867	0	0	0
LNC_019249	XLOC_187927	.	transcript	0	0.504687	22.859	4.29018e-14	1.00921e-11	0	2.52344	0	0	0		0	0	0	0	0
LNC_013283	XLOC_136282	.	transcript	0.144613	0	-22.8587	4.32353e-14	1.01426e-11	0	0	0	0	0		0.001219	0	0.721846	0	0
LNC_019713	XLOC_192537	.	transcript	0.111282	0	-22.8218	4.78585e-14	1.09555e-11	0	0	0	0	0		0	0	0	0.556411	0
LNC_011076	XLOC_113736	.	transcript	0.045302	0	-22.8025	4.97333e-14	1.12936e-11	0	0	0	0	0		0.225008	0	0	0	0.001502
LNC_018961	XLOC_185471	.	transcript	0	0.549283	22.7613	5.49991e-14	1.20709e-11	0	0	1.19723	1.54919	0		0	0	0	0	0
LNC_019945	XLOC_194796	.	transcript	0.221707	0	-22.7453	5.81739e-14	1.25921e-11	0	0	0	0	0		0	0	1.10854	0	0
LNC_018879	XLOC_184995	.	transcript	0.0686948	0	-22.6683	7.07586e-14	1.47684e-11	0	0	0	0	0		0.343474	0	0	0	0
LNC_012422	XLOC_127855	.	transcript	0	0.312924	22.6181	7.89283e-14	1.59271e-11	0.127413	1.43721	0	0	0		0	0	0	0	0
LNC_009879	XLOC_101319	.	transcript	0.822261	0	-22.5994	8.41787e-14	1.67876e-11	0	0	0	0	0		0	0	0	0	4.1113
LNC_017366	XLOC_170468	.	transcript	0.180736	0	-22.5633	9.23238e-14	1.82387e-11	0	0	0	0	0		0	0	0	0.903679	0
LNC_020857	XLOC_202221	.	transcript	0.046921	0	-22.5615	9.27399e-14	1.82387e-11	0	0	0	0	0		0	0	0.234605	0	0
LNC_005282	XLOC_052319	.	transcript	0.0611732	0	-22.5417	9.75111e-14	1.88719e-11	0	0	0	0	0		0	0.305866	0	0	0
XR_001919765.1	gene-LOC108638309	LOC108638309	transcript	0.08138	0	-22.5282	1.00874e-13	1.94345e-11	0	0	0	0	0		0	0	0	0.4069	0
LNC_023324	XLOC_227876	.	transcript	0	0.074921	22.4102	1.3295e-13	2.34886e-11	0	0	0.374605	0	0		0	0	0	0	0
LNC_015760	XLOC_157210	.	transcript	0.807139	0	-22.3818	1.45837e-13	2.52569e-11	0	0	0	0	0		0	0	0	4.0357	0
LNC_016364	XLOC_161285	.	transcript	0.127801	0	-22.3645	1.52361e-13	2.61056e-11	0	0	0	0	0		0	0	0	0	0.639004
LNC_019757	XLOC_192973	.	transcript	0.232408	0	-22.348	1.58677e-13	2.68102e-11	0	0	0	0	0		0	0	0	0	1.16204
LNC_023906	XLOC_232496	.	transcript	0	0.404133	22.3365	1.59432e-13	2.68844e-11	0	0	0	2.02066	0		0	0	0	0	0
LNC_021579	XLOC_211405	.	transcript	0.0469104	0	-22.3439	1.60446e-13	2.69487e-11	0	0	0	0	0		0	0	0	0.234552	0
LNC_008294	XLOC_084897	.	transcript	0.173742	0	-22.3263	1.67656e-13	2.77761e-11	0	0	0	0	0		0	0	0	0.868709	0
LNC_009084	XLOC_094079	.	transcript	0.0688524	0	-22.3206	1.70086e-13	2.78943e-11	0	0	0	0	0		0	0	0.344262	0	0
LNC_019118	XLOC_187095	.	transcript	0	0.887375	22.3144	1.69181e-13	2.78943e-11	0	0	4.43687	0	0		0	0	0	0	0
LNC_023076	XLOC_226217	.	transcript	0	0.0446996	22.2831	1.82957e-13	2.9396e-11	0.049974	0	0	0	0.173524		0	0	0	0	0
LNC_006678	XLOC_066754	.	transcript	0	0.139861	22.2836	1.82665e-13	2.9396e-11	0.699306	0	0	0	0		0	0	0	0	0
LNC_017911	XLOC_176047	.	transcript	0.185647	0	-22.2392	2.08554e-13	3.20571e-11	0	0	0	0	0		0.928237	0	0	0	0
LNC_016166	XLOC_159703	.	transcript	0.179991	0	-22.2346	2.10953e-13	3.20948e-11	0	0	0	0	0		0	0	0	0	0.899954
LNC_009996	XLOC_102800	.	transcript	0.151935	0	-22.1974	2.31476e-13	3.42215e-11	0	0	0	0	0		0	0.759674	0	0	0
LNC_006266	XLOC_062627	.	transcript	0.164924	0	-22.1868	2.37574e-13	3.50015e-11	0	0	0	0	0		0	0	0	0	0.824619
LNC_006549	XLOC_065463	.	transcript	0	0.26755	22.1723	2.40639e-13	3.527e-11	0	1.33775	0	0	0		0	0	0	0	0
LNC_007663	XLOC_077704	.	transcript	0.0506392	0	-22.1679	2.49165e-13	3.62642e-11	0	0	0	0	0		0.253196	0	0	0	0
LNC_010386	XLOC_106087	.	transcript	0	0.366174	22.1357	2.63793e-13	3.78811e-11	0	0.385139	0	0	1.44573		0	0	0	0	0
LNC_023452	XLOC_228765	.	transcript	0.0891888	0	-22.1112	2.84558e-13	4.01854e-11	0	0	0	0	0		0	0.445944	0	0	0
LNC_014393	XLOC_145839	.	transcript	0.130585	0	-22.0759	3.13311e-13	4.35241e-11	0	0	0	0	0		0	0	0	0.652923	0
LNC_000163	XLOC_001873	.	transcript	0.0886256	0	-22.0562	3.29044e-13	4.51936e-11	0	0	0	0	0		0	0.443128	0	0	0
LNC_006884	XLOC_069838	.	transcript	0.263142	0	-22.0486	3.3528e-13	4.59022e-11	0	0	0	0	0		1.31571	0	0	0	0
LNC_016565	XLOC_162532	.	transcript	0	0.0545326	22.0356	3.37786e-13	4.6171e-11	0	0	0.272663	0	0		0	0	0	0	0
LNC_013887	XLOC_142073	.	transcript	0.0711866	0	-22.044	3.39164e-13	4.6285e-11	0	0	0	0	0		0	0.355933	0	0	0
LNC_013805	XLOC_141265	.	transcript	0	0.237866	22.01	3.59718e-13	4.84686e-11	0	0.05814	1.13119	0	0		0	0	0	0	0
LNC_020614	XLOC_199551	.	transcript	0.0406332	0	-22.0152	3.64097e-13	4.87501e-11	0	0	0	0	0		0	0	0.203166	0	0
LNC_003465	XLOC_033809	.	transcript	0	0.0473278	21.9783	3.87473e-13	5.14753e-11	0	0.236639	0	0	0		0	0	0	0	0
LNC_009632	XLOC_098805	.	transcript	0.0783916	0	-21.9833	3.93989e-13	5.20971e-11	0	0	0	0	0		0.391958	0	0	0	0
LNC_004447	XLOC_044806	.	transcript	0.090618	0	-21.9636	4.13744e-13	5.39929e-11	0	0	0	0	0		0	0	0	0	0.45309
LNC_021453	XLOC_209593	.	transcript	0.132078	0	-21.9462	4.32064e-13	5.60107e-11	0	0	0	0	0		0	0	0.66039	0	0
LNC_002575	XLOC_027229	.	transcript	0.0451264	0	-21.9446	4.33615e-13	5.61169e-11	0	0	0	0	0		0	0	0	0	0.225632
LNC_002106	XLOC_023276	.	transcript	0.299802	0	-21.9349	4.44353e-13	5.73394e-11	0	0	0	0	0		0	0	0	0	1.49901
LNC_007568	XLOC_076569	.	transcript	0	0.187068	21.9159	4.53448e-13	5.84172e-11	0	0.935338	0	0	0		0	0	0	0	0
LNC_014581	XLOC_148190	.	transcript	0.253327	0	-21.9168	4.64733e-13	5.88911e-11	0	0	0	0	0		1.26663	0	0	0	0
LNC_010321	XLOC_105262	.	transcript	0.0542374	0	-21.8822	5.06142e-13	6.30132e-11	0	0	0	0	0		0	0	0.271187	0	0
LNC_017520	XLOC_171951	.	transcript	0	0.096107	21.8432	5.41863e-13	6.64883e-11	0	0	0	0.480535	0		0	0	0	0	0
LNC_018450	XLOC_181474	.	transcript	0	0.184294	21.8407	5.45113e-13	6.67908e-11	0	0.921472	0	0	0		0	0	0	0	0
LNC_018536	XLOC_182074	.	transcript	0.287968	0	-21.8448	5.54535e-13	6.75599e-11	0	0	0	0	0		0	1.43984	0	0	0
LNC_009881	XLOC_101319	.	transcript	0.560279	0	-21.8362	5.66451e-13	6.82273e-11	0	0	0	0	0		0	0	0	0	2.80139
LNC_012952	XLOC_132928	.	transcript	0.0410928	0	-21.8253	5.81861e-13	6.9631e-11	0	0	0	0	0		0	0	0	0	0.205464
LNC_010302	XLOC_105151	.	transcript	0.0708028	0	-21.8003	6.18715e-13	7.21947e-11	0	0	0	0	0		0	0	0	0.354014	0
LNC_022441	XLOC_219192	.	transcript	0	0.153284	21.7866	6.22269e-13	7.24897e-11	0	0	0.766419	0	0		0	0	0	0	0
LNC_005451	XLOC_053261	.	transcript	0	0.0542398	21.7851	6.24422e-13	7.25164e-11	0	0	0	0	0.271199		0	0	0	0	0
LNC_013807	XLOC_141265	.	transcript	0	0.208745	21.7583	6.66767e-13	7.64189e-11	0	1.04372	0	0	0		0	0	0	0	0
LNC_014322	XLOC_145520	.	transcript	0.061155	0	-21.7348	7.27503e-13	8.18378e-11	0	0	0	0	0		0	0	0.305775	0	0
LNC_005448	XLOC_053258	.	transcript	0.564347	0	-21.7089	7.75275e-13	8.62992e-11	0	0	0	0	0		0	0	2.82173	0	0
LNC_012373	XLOC_127302	.	transcript	0	0.126558	21.6919	7.83461e-13	8.68659e-11	0	0.047489	0.585301	0	0		0	0	0	0	0
LNC_010489	XLOC_107274	.	transcript	0	0.207411	21.6833	8.00207e-13	8.84967e-11	0	0	0	1.03705	0		0	0	0	0	0
LNC_013899	XLOC_142207	.	transcript	0.0966686	0	-21.6448	9.07438e-13	9.68282e-11	0	0	0	0	0		0	0	0.483343	0	0
LNC_017425	XLOC_171282	.	transcript	0.0673068	0	-21.6443	9.08517e-13	9.68282e-11	0	0	0	0	0		0	0	0	0	0.336534
LNC_019844	XLOC_194131	.	transcript	0	0.232139	21.6236	9.25111e-13	9.82278e-11	0	1.1607	0	0	0		0	0	0	0	0
LNC_008173	XLOC_083514	.	transcript	0.0445086	0	-21.6168	9.71435e-13	1.02128e-10	0	0	0	0	0		0.222543	0	0	0	0
LNC_014536	XLOC_147927	.	transcript	0.0833104	0	-21.5977	1.00039e-12	1.04527e-10	0	0	0	0	0		0	0.416552	0	0	0
LNC_023854	XLOC_232062	.	transcript	0.0902256	0	-21.5923	1.03176e-12	1.07227e-10	0	0	0	0	0		0.451128	0	0	0	0
LNC_023840	XLOC_231975	.	transcript	0.500019	0	-21.5908	1.03505e-12	1.07227e-10	0	0	0	0	0		0	0	0	2.50009	0
LNC_019469	XLOC_189701	.	transcript	0.165346	0	-21.5843	1.05214e-12	1.08733e-10	0	0	0	0	0		0	0	0	0.826732	0
LNC_010670	XLOC_109172	.	transcript	0.160358	0	-21.5735	1.07987e-12	1.1106e-10	0	0	0	0	0		0	0	0	0	0.80179
LNC_016474	XLOC_161922	.	transcript	0	0.0531154	21.5459	1.11666e-12	1.14176e-10	0.007716	0	0	0	0.257861		0	0	0	0	0
LNC_003591	XLOC_034915	.	transcript	0.141745	0	-21.5428	1.16421e-12	1.17186e-10	0	0	0	0	0		0	0	0.708723	0	0
LNC_014613	XLOC_148310	.	transcript	0.0460444	0	-21.5381	1.17761e-12	1.17838e-10	0	0	0	0	0		0	0	0	0.230222	0
LNC_005965	XLOC_058627	.	transcript	0.042581	0	-21.5292	1.20366e-12	1.20142e-10	0	0	0	0	0		0	0.212905	0	0	0
LNC_009474	XLOC_097408	.	transcript	0.159634	0	-21.4989	1.29577e-12	1.27269e-10	0	0	0	0	0		0	0	0.798168	0	0
LNC_019454	XLOC_189531	.	transcript	0.129893	0	-21.4989	1.29577e-12	1.27269e-10	0	0	0	0	0		0	0	0.649463	0	0
LNC_019251	XLOC_187988	.	transcript	0.0939294	0	-21.4934	1.31323e-12	1.28687e-10	0	0	0	0	0		0	0.469647	0	0	0
LNC_010471	XLOC_107207	.	transcript	0.859223	0	-21.4758	1.36974e-12	1.33001e-10	0	0	0	0	0		0	0	0	4.29611	0
LNC_003167	XLOC_031632	.	transcript	0.13174	0	-21.453	1.44871e-12	1.39083e-10	0	0	0	0	0		0	0.658699	0	0	0
LNC_021836	XLOC_213631	.	transcript	0.249599	0	-21.453	1.44871e-12	1.39083e-10	0	0	0	0	0		0	1.24799	0	0	0
LNC_019221	XLOC_187723	.	transcript	0.153998	0	-21.4466	1.47162e-12	1.40806e-10	0	0	0	0	0		0	0	0	0	0.769991
LNC_006147	XLOC_060923	.	transcript	0.0997654	0	-21.4416	1.48863e-12	1.41797e-10	0	0	0	0	0		0	0	0	0.498827	0
LNC_004641	XLOC_046665	.	transcript	0	0.128523	7.12903	1.58075e-12	1.48413e-10	0.106175	0.189102	0.102916	0.145852	0.098568		0	0	0	0	0
LNC_021062	XLOC_205090	.	transcript	0	0.0771	21.3895	1.62782e-12	1.52161e-10	0	0.3855	0	0	0		0	0	0	0	0
LNC_013503	XLOC_138614	.	transcript	0.0995306	0	-21.3883	1.69611e-12	1.58024e-10	0	0	0	0	0		0	0	0	0	0.497653
LNC_018538	XLOC_182074	.	transcript	0.119035	0	-21.3302	1.95007e-12	1.77036e-10	0	0	0	0	0		0	0	0.595174	0	0
LNC_023927	XLOC_232665	.	transcript	0.0730614	0	-21.3167	2.01709e-12	1.80808e-10	0	0	0	0	0		0	0	0	0.365307	0
LNC_001993	XLOC_022423	.	transcript	0.102982	0	-21.3109	2.04549e-12	1.82968e-10	0	0	0	0	0		0	0	0.51491	0	0
LNC_014578	XLOC_148184	.	transcript	0.0177156	0	-21.3068	2.06279e-12	1.8336e-10	0	0	0	0	0		0	0	0	0	0.088578
LNC_019535	XLOC_190593	.	transcript	0	0.144492	21.2835	2.09911e-12	1.86394e-10	0	0	0	0.722458	0		0	0	0	0	0
LNC_020880	XLOC_202341	.	transcript	0.0317548	0	-21.287	2.16372e-12	1.91333e-10	0	0	0	0	0		0	0	0	0	0.158774
XR_001919880.1	gene-LRRC28	LRRC28	transcript	0.128332	0	-21.2737	2.23928e-12	1.95778e-10	0	0	0	0	0		0	0	0	0	0.641658
LNC_010475	XLOC_107207	.	transcript	0	0.400031	21.2531	2.25734e-12	1.96953e-10	0	0	2.00016	0	0		0	0	0	0	0
LNC_022198	XLOC_216162	.	transcript	0	0.0354158	21.2412	2.32239e-12	2.02214e-10	0	0.177079	0	0	0		0	0	0	0	0
LNC_013765	XLOC_140979	.	transcript	0.042776	0	-21.2485	2.37887e-12	2.05869e-10	0	0	0	0	0		0	0	0	0	0.21388
LNC_003109	XLOC_031090	.	transcript	0	0.333265	21.2318	2.37498e-12	2.05869e-10	1.66632	0	0	0	0		0	0	0	0	0
LNC_021980	XLOC_214689	.	transcript	0	0.128795	21.2203	2.44103e-12	2.10181e-10	0	0	0.643975	0	0		0	0	0	0	0
LNC_010866	XLOC_111358	.	transcript	0.0714052	0	-21.2022	2.6613e-12	2.26173e-10	0	0	0	0	0		0	0	0	0	0.357026
LNC_010404	XLOC_106223	.	transcript	0	0.226021	21.1524	2.87022e-12	2.41996e-10	0	0	0	0	1.1301		0	0	0	0	0
LNC_016025	XLOC_158754	.	transcript	0	0.134481	21.1262	3.055e-12	2.55552e-10	0.672404	0	0	0	0		0	0	0	0	0
LNC_017057	XLOC_165740	.	transcript	0	0.298008	21.0934	3.30285e-12	2.74665e-10	0	0	0	1.49004	0		0	0	0	0	0
LNC_021711	XLOC_212705	.	transcript	0	0.043077	21.0579	3.59222e-12	2.954e-10	0	0	0.215385	0	0		0	0	0	0	0
LNC_014437	XLOC_146415	.	transcript	0	0.090203	21.0067	4.05679e-12	3.30229e-10	0.451015	0	0	0	0		0	0	0	0	0
LNC_010826	XLOC_110857	.	transcript	0	0.129133	20.9379	4.77312e-12	3.79514e-10	0	0.645666	0	0	0		0	0	0	0	0
LNC_006810	XLOC_069036	.	transcript	0	0.0699116	20.9084	5.11827e-12	4.02077e-10	0	0	0	0	0.349558		0	0	0	0	0
LNC_001450	XLOC_016601	.	transcript	0	0.0417728	20.9087	5.11519e-12	4.02077e-10	0	0.208864	0	0	0		0	0	0	0	0
LNC_001556	XLOC_018030	.	transcript	0	0.0780458	20.8982	5.24288e-12	4.11107e-10	0	0	0	0.390229	0		0	0	0	0	0
LNC_007195	XLOC_072036	.	transcript	0	0.2035	20.8876	5.37559e-12	4.19421e-10	1.0175	0	0	0	0		0	0	0	0	0
LNC_007619	XLOC_077281	.	transcript	0	0.159898	20.8849	5.4096e-12	4.20694e-10	0	0.799489	0	0	0		0	0	0	0	0
LNC_003358	XLOC_032859	.	transcript	0	0.256573	20.8818	5.44942e-12	4.23018e-10	0	0	0	1.28286	0		0	0	0	0	0
LNC_016499	XLOC_162144	.	transcript	0	0.0501076	20.874	5.55045e-12	4.29686e-10	0	0	0.250538	0	0		0	0	0	0	0
LNC_022350	XLOC_218092	.	transcript	0	0.033554	20.8612	5.72107e-12	4.4089e-10	0	0	0.16777	0	0		0	0	0	0	0
LNC_011790	XLOC_121568	.	transcript	0	0.0654276	20.8539	5.82029e-12	4.46516e-10	0	0	0	0.327138	0		0	0	0	0	0
LNC_013267	XLOC_136140	.	transcript	0	0.167118	20.8539	5.82029e-12	4.46516e-10	0	0	0	0.835591	0		0	0	0	0	0
LNC_016389	XLOC_161379	.	transcript	0	0.10823	20.8386	6.03232e-12	4.59882e-10	0	0.54115	0	0	0		0	0	0	0	0
LNC_012511	XLOC_128965	.	transcript	0	0.234095	20.8113	6.43235e-12	4.86891e-10	0	0	0	0	1.17048		0	0	0	0	0
LNC_017976	XLOC_176429	.	transcript	0	0.0701726	20.8037	6.5491e-12	4.9485e-10	0	0.350863	0	0	0		0	0	0	0	0
LNC_017493	XLOC_171755	.	transcript	0	0.0889566	20.7966	6.65946e-12	5.02297e-10	0.444783	0	0	0	0		0	0	0	0	0
LNC_008501	XLOC_087483	.	transcript	0	0.305486	20.7861	6.82489e-12	5.11602e-10	0	0	0	1.52743	0		0	0	0	0	0
LNC_021483	XLOC_210167	.	transcript	0	0.0314112	20.7699	6.87861e-12	5.14319e-10	0	0.157056	0	0	0		0	0	0	0	0
LNC_001034	XLOC_012484	.	transcript	0	0.067756	20.7324	7.74211e-12	5.73792e-10	0.33878	0	0	0	0		0	0	0	0	0
LNC_011227	XLOC_115935	.	transcript	0	0.114699	20.7229	7.91714e-12	5.84728e-10	0.573493	0	0	0	0		0	0	0	0	0
LNC_013156	XLOC_134940	.	transcript	0	0.0938574	20.7078	8.20181e-12	6.02617e-10	0	0	0	0.469287	0		0	0	0	0	0
LNC_014637	XLOC_148423	.	transcript	0.109864	0	-8.08051	8.90251e-12	6.49042e-10	0	0	0	0	0		0.146954	0.179952	0.090876	0.018975	0.112561
LNC_016031	XLOC_158767	.	transcript	0	0.189818	20.6419	9.56735e-12	6.9161e-10	0	0.949092	0	0	0		0	0	0	0	0
LNC_006240	XLOC_062382	.	transcript	0	0.282848	20.6259	9.93441e-12	7.16321e-10	0	0	1.41424	0	0		0	0	0	0	0
LNC_005784	XLOC_056620	.	transcript	0	0.445307	20.6046	1.04392e-11	7.48281e-10	0	0	0	0	2.22653		0	0	0	0	0
LNC_006563	XLOC_065634	.	transcript	0	0.119045	20.56	1.1583e-11	8.24718e-10	0.595225	0	0	0	0		0	0	0	0	0
LNC_017426	XLOC_171282	.	transcript	0	0.0626768	20.5473	1.19319e-11	8.46731e-10	0.313384	0	0	0	0		0	0	0	0	0
LNC_017552	XLOC_172292	.	transcript	0	0.0986018	20.5473	1.19319e-11	8.46731e-10	0.493009	0	0	0	0		0	0	0	0	0
LNC_005445	XLOC_053254	.	transcript	0	0.0568028	20.4939	1.35048e-11	9.46511e-10	0	0	0	0	0.284014		0	0	0	0	0
LNC_001245	XLOC_014073	.	transcript	0	0.256084	20.4793	1.39768e-11	9.76151e-10	0	1.28042	0	0	0		0	0	0	0	0
LNC_009681	XLOC_099385	.	transcript	0	0.10152	20.4793	1.39768e-11	9.76151e-10	0	0.507602	0	0	0		0	0	0	0	0
LNC_022996	XLOC_225616	.	transcript	0	0.0846272	20.4591	1.4639e-11	1.01597e-09	0	0	0.423136	0	0		0	0	0	0	0
LNC_005618	XLOC_055274	.	transcript	0	0.046841	20.45	1.49582e-11	1.03447e-09	0	0	0.234205	0	0		0	0	0	0	0
LNC_017826	XLOC_175087	.	transcript	0	0.0206148	20.4409	1.52646e-11	1.05338e-09	0.103074	0	0	0	0		0	0	0	0	0
LNC_004288	XLOC_043396	.	transcript	0	0.0350838	20.4238	1.588e-11	1.09231e-09	0.175419	0	0	0	0		0	0	0	0	0
LNC_002775	XLOC_028407	.	transcript	0	0.0723926	20.4135	1.62716e-11	1.11654e-09	0	0	0	0	0.361963		0	0	0	0	0
LNC_001481	XLOC_017109	.	transcript	0	0.0776242	20.251	2.36999e-11	1.59289e-09	0	0	0	0	0.388121		0	0	0	0	0
LNC_012492	XLOC_128708	.	transcript	0	0.1487	20.2361	2.44938e-11	1.64107e-09	0.743499	0	0	0	0		0	0	0	0	0
LNC_021773	XLOC_212987	.	transcript	0	0.106887	20.2361	2.44938e-11	1.64107e-09	0.534436	0	0	0	0		0	0	0	0	0
LNC_018029	XLOC_176662	.	transcript	0	0.720763	19.7023	7.83473e-11	5.20417e-09	0	0	3.60381	0	0		0	0	0	0	0
LNC_010617	XLOC_108717	.	transcript	0	0.149904	19.6554	8.83559e-11	5.82807e-09	0.749521	0	0	0	0		0	0	0	0	0
LNC_000199	XLOC_002198	.	transcript	0	0.023054	19.4311	1.41967e-10	9.32099e-09	0	0	0	0.11527	0		0	0	0	0	0
LNC_000036	XLOC_000513	.	transcript	0	0.113592	7.29263	3.11613e-10	2.04278e-08	0.041512	0.197066	0.062504	0.080924	0.185952		0	0	0	0	0
LNC_019255	XLOC_187989	.	transcript	0.0016992	0.30631	7.02809	5.11271e-09	3.32096e-07	0.472066	0.394856	0.270613	0.386258	0.007759		0	0.000873	0.007623	0	0
LNC_023633	XLOC_230324	.	transcript	0	7.05652	10.9853	1.09631e-08	7.08324e-07	0	1.38351	1.40645	14.5436	17.949		0	0	0	0	0
LNC_004794	XLOC_047473	.	transcript	0	0.108354	7.48946	2.54866e-07	1.60647e-05	0.116332	0.001996	0.081088	0.21104	0.131315		0	0	0	0	0
LNC_021797	XLOC_213309	.	transcript	0.0903592	0	-8.48003	6.5606e-07	4.08985e-05	0	0	0	0	0		0.177016	0.129247	0.067067	0	0.078466
LNC_014154	XLOC_144458	.	transcript	0.0251212	0.719703	4.71714	8.87369e-07	5.50363e-05	1.61208	0.731379	0.538324	0.021318	0.695416		0.055634	0.029756	0	0.021789	0.018427
LNC_001815	XLOC_020333	.	transcript	0.0009612	0.131422	6.07448	1.07085e-06	6.62233e-05	0.097679	0.035606	0.118721	0.340573	0.064532		0	0	0	0	0.004806
LNC_002229	XLOC_023982	.	transcript	0	0.0875178	7.09812	1.07256e-06	6.62806e-05	0.029286	0.031293	0.00954	0.221452	0.146018		0	0	0	0	0
LNC_022377	XLOC_218360	.	transcript	0.263546	0	-5.90537	1.56518e-06	9.63732e-05	0	0	0	0	0		0.085932	0.119217	0.369068	0.536199	0.207313
LNC_014168	XLOC_144574	.	transcript	5.83348	0.008867	-9.15227	3.68248e-06	0.000222875	0	0	0.044335	0	0		0	1.80253	1.0479	26.0155	0.301443
LNC_004240	XLOC_042370	.	transcript	0.0627726	0.233003	1.78624	7.85336e-06	0.000468977	0.208975	0.286927	0.234356	0.170727	0.264032		0.070513	0.046822	0.026443	0.0612	0.108885
LNC_006128	XLOC_060736	.	transcript	0.10097	0	-7.13741	1.43189e-05	0.000840924	0	0	0	0	0		0.191728	0	0.097043	0.108308	0.107771
LNC_007611	XLOC_077240	.	transcript	0.0027484	0.158279	5.33775	1.81197e-05	0.00106048	0.01287	0.114968	0.12899	0.292138	0.242427		0	0.013742	0	0	0
LNC_010904	XLOC_111711	.	transcript	0	0.123571	6.28252	2.06791e-05	0.00120366	0.028547	0.383668	0.028627	0.038194	0.138817		0	0	0	0	0
LNC_010954	XLOC_112413	.	transcript	0.0943468	0	-6.91579	2.11899e-05	0.00123255	0	0	0	0	0		0	0.136658	0.120921	0.127092	0.087063
LNC_008491	XLOC_087326	.	transcript	0	0.0909736	5.18691	3.87226e-05	0.00220566	0.071017	0.1038	0.069897	0.185554	0.0246		0	0	0	0	0
LNC_015445	XLOC_154654	.	transcript	0.0138544	0.115572	3.02717	3.91962e-05	0.00222816	0.089763	0.113878	0.160701	0.0953	0.118216		0	0.041911	0	0.014824	0.012537
LNC_009162	XLOC_094324	.	transcript	0.008633	0.112781	3.48556	3.95015e-05	0.00224402	0.074267	0.150801	0.028111	0.125331	0.185396		0.022214	0.014595	0	0	0.006356
LNC_019300	XLOC_188248	.	transcript	0	0.050561	7.75139	3.9976e-05	0.00226947	0.038692	0	0.146092	0.060621	0.0074		0	0	0	0	0
LNC_013499	XLOC_138549	.	transcript	0.18485	0	-6.99549	4.49133e-05	0.00254298	0	0	0	0	0		0.240381	0.224231	0.357659	0.10198	0
LNC_018640	XLOC_182655	.	transcript	0.256119	0	-10.0345	5.283e-05	0.00296558	0	0	0	0	0		0	0.880839	0	0.287733	0.112025
LNC_018988	XLOC_185800	.	transcript	0.0847032	0.258051	1.53863	5.8613e-05	0.00327598	0.233019	0.377648	0.27546	0.09686	0.307266		0.08661	0.103828	0.095973	0.07913	0.057975
LNC_022783	XLOC_223327	.	transcript	0.0015332	0.069683	4.69382	5.95236e-05	0.0033238	0.072433	0.088291	0.037003	0.129612	0.021076		0	0	0	0.007666	0
LNC_010682	XLOC_109245	.	transcript	0.150738	0.0034646	-5.2726	6.05623e-05	0.00337737	0.009091	0.008232	0	0	0		0.16711	0.008838	0.053566	0.169328	0.354847
LNC_005176	XLOC_051207	.	transcript	0	0.339042	6.63974	7.0398e-05	0.00391306	0.422809	0.542387	0.224241	0.505771	0		0	0	0	0	0
LNC_013740	XLOC_140758	.	transcript	0	0.0740226	4.75641	7.37665e-05	0.00409495	0.036401	0.066512	0.093212	0.129903	0.044085		0	0	0	0	0
LNC_003339	XLOC_032730	.	transcript	0.0064986	0.493782	5.2292	7.5886e-05	0.00420713	0.119409	0.089915	0.365406	1.66741	0.22677		0.000153	0	0	0.03234	0
LNC_017674	XLOC_173593	.	transcript	0.003348	0.123393	4.87064	7.85867e-05	0.00434554	0.068923	0.188621	0.127548	0.019121	0.212753		0	0	0	0	0.01674
LNC_014171	XLOC_144574	.	transcript	14.0043	0.0008452	-11.9479	7.87924e-05	0.00435409	0	0	0.004226	0	0		0	0	0	70.0213	0
LNC_019106	XLOC_187095	.	transcript	4.02463	0.0007314	-9.59486	7.98566e-05	0.00440438	0	0	0	0	0.003657		0	0	9.17943	0.001803	10.9419
LNC_011718	XLOC_120993	.	transcript	0.0921478	0.000531	-6.50685	7.98325e-05	0.00440438	0.002655	0	0	0	0		0.152607	0	0.061279	0.037694	0.209159
LNC_013106	XLOC_134504	.	transcript	2.99666	0.0761494	-5.23322	7.98577e-05	0.00440438	0.012959	0.064742	0	0.256309	0.046737		0.019265	0.294448	1.58024	12.2963	0.793072
LNC_023143	XLOC_226717	.	transcript	0.471172	152.823	8.12197	8.34305e-05	0.0045925	6.43832	114.713	0	86.5605	556.403		0.115535	0	2.11762	0.068655	0.05405
LNC_010039	XLOC_103216	.	transcript	0.0933336	0.478166	2.26868	9.29411e-05	0.00508971	0.273069	0.67861	0.21626	0.913211	0.309682		0.061886	0.067591	0.04434	0.072964	0.219887
LNC_007180	XLOC_071991	.	transcript	0.814228	0.0195464	-5.08539	9.6831e-05	0.00528573	0.044989	0	0.006053	0.035348	0.011342		0.421006	1.31001	0.004976	2.31307	0.022074
LNC_016425	XLOC_161584	.	transcript	0	0.252328	4.9624	9.71821e-05	0.0053015	0.52367	0.176689	0.163758	0.336751	0.060774		0	0	0	0	0
LNC_019763	XLOC_192976	.	transcript	0	0.991388	9.75982	0.000106875	0.00580642	0.204679	0	0	2.08915	2.66311		0	0	0	0	0
LNC_007281	XLOC_073481	.	transcript	0.0042228	0.0643794	3.41422	0.000113774	0.00614367	0.05698	0.02489	0.08658	0.055255	0.098192		0.00549	0.008016	0	0.007608	0
LNC_002785	XLOC_028495	.	transcript	0.0049292	0.0920986	3.99451	0.000113958	0.00614968	0.132672	0.025153	0.143175	0.033303	0.12619		0	0	0	0.011254	0.013392
LNC_000862	XLOC_010982	.	transcript	0.0299292	0.438357	3.81956	0.000123396	0.00661705	0.381152	0.135336	0.573429	0.195513	0.906357		0.066981	0.003338	0.002867	0.07646	0
LNC_022351	XLOC_218092	.	transcript	0	0.0609468	9.19817	0.000130874	0.00698292	0.108795	0.102109	0	0	0.09383		0	0	0	0	0
LNC_012980	XLOC_133160	.	transcript	0	0.196671	6.60235	0.000146808	0.00776497	0.140665	0	0.308687	0.426204	0.107797		0	0	0	0	0
LNC_010982	XLOC_112689	.	transcript	0.0010948	0.132944	6.96169	0.000152412	0.00805139	0.270949	0.326588	0.015355	0.051829	0		0	0	0	0.005474	0
LNC_008558	XLOC_087957	.	transcript	0.269295	0.0933086	-1.55928	0.00015305	0.00808006	0.12763	0.041025	0.070274	0.080496	0.147118		0.254742	0.22191	0.348291	0.18274	0.338793
XR_001295746.2	gene-LOC106502158	LOC106502158	transcript	0.574977	0.180004	-1.76299	0.000154517	0.00815246	0.252702	0.164528	0.174845	0.213834	0.094109		0.42863	0.21736	1.02737	0.510131	0.69139
LNC_006767	XLOC_068830	.	transcript	0.0242256	0.0840846	1.7013	0.000161347	0.00847603	0.061477	0.08194	0.068938	0.141305	0.066763		0.018592	0.027289	0.015003	0.036863	0.023381
XR_001917899.1	gene-LOC102184946	LOC102184946	transcript	0.137513	0	-6.77861	0.000167584	0.00877122	0	0	0	0	0		0.38129	0.102239	0	0.167411	0.036627
LNC_013735	XLOC_140716	.	transcript	0.200401	0.001342	-6.42959	0.000167803	0.00877727	0	0	0	0	0.00671		0.355421	0.010829	0.358027	0.277727	0
LNC_014777	XLOC_149734	.	transcript	0.0831512	0.0001688	-7.08956	0.000183068	0.0095057	0.000844	0	0	0	0		0.18796	0.000775	0.200974	0.026047	0
LNC_018641	XLOC_182655	.	transcript	0.0954196	3.8e-06	-8.00107	0.000202966	0.0104497	0	0	0	0	1.9e-05		0	0.069025	0	0.254994	0.153079
LNC_021956	XLOC_214613	.	transcript	0	0.179477	9.03954	0.000206355	0.0106177	0.048591	0	0.848791	2e-06	2e-06		0	0	0	0	0
LNC_006132	XLOC_060770	.	transcript	0.181908	0	-7.18686	0.000215701	0.0110586	0	0	0	0	0		0.016614	0.378556	0.449754	0.064614	0
LNC_005523	XLOC_054077	.	transcript	0.227813	0	-6.32154	0.000221466	0.01132	0	0	0	0	0		0.29491	0.227867	0.503354	0	0.112935
LNC_016643	XLOC_162950	.	transcript	0	0.043166	6.37303	0.000236638	0.0120234	0.015169	0	0.07295	0.077564	0.050147		0	0	0	0	0
LNC_008896	XLOC_091734	.	transcript	0.0909534	0.0031542	-4.53471	0.000247534	0.0125058	0.002253	0.004189	0.000269	0.005249	0.003811		0.004522	0.002554	0.13101	0.003558	0.313123
LNC_013904	XLOC_142308	.	transcript	0.0296684	0.186064	2.63935	0.000263958	0.0132847	0.195676	0.193792	0.195947	0.032731	0.312175		0.010324	0.015482	0.008304	0.0818	0.032432
LNC_002191	XLOC_023738	.	transcript	0.0064542	0.190828	4.51273	0.000268296	0.013487	0.442722	0.284234	0.150613	0.067917	0.008652		0	0.009086	0.010625	0	0.01256
LNC_001581	XLOC_018213	.	transcript	1.41558	0	-9.07064	0.000285688	0.014277	0	0	0	0	0		0	5.41975	1.14218	0	0.515981
LNC_005589	XLOC_054705	.	transcript	15.5466	0.358014	-5.39449	0.000290297	0.0144819	0.325397	0.172357	0.40611	0.289622	0.596585		0.138848	0.389357	1.32354	75.8273	0.053756
LNC_014639	XLOC_148423	.	transcript	0.604003	0	-8.75377	0.000304871	0.0151291	0	0	0	0	0		1.17844	1.1124	0	0.729172	0
LNC_002610	XLOC_027287	.	transcript	0.110821	0.439806	1.92356	0.000312042	0.0154651	0.60032	0.531979	0.148688	0.476205	0.441838		0.049737	0.034602	0.116947	0.222693	0.130127
LNC_009491	XLOC_097538	.	transcript	5.53677	0.441072	-3.8329	0.000356681	0.0173961	0.884917	0.130522	0.213932	0.742997	0.232992		1.48566	0.446711	24.2612	0.659218	0.831036
LNC_000848	XLOC_010838	.	transcript	0.113688	0	-8.58961	0.000366971	0.0178265	0	0	0	0	0		0	0.212189	0.193508	0.162743	0
LNC_010150	XLOC_104384	.	transcript	0.113571	0	-5.93851	0.00038728	0.0187058	0	0	0	0	0		0.181762	0.163321	0.042499	0	0.180273
LNC_002829	XLOC_028774	.	transcript	0.132648	0.0032372	-5.71669	0.000419834	0.0199952	0	0	0	0.016186	0		0.340709	0.045622	0.25706	0.00722	0.012627
LNC_019853	XLOC_194143	.	transcript	0	0.072443	5.88866	0.000475256	0.0223844	0.135879	0.046611	0	0.040223	0.139502		0	0	0	0	0
LNC_007908	XLOC_080817	.	transcript	0	0.105485	5.80763	0.000477896	0.0224838	0.136333	0	0.135433	0.184417	0.071241		0	0	0	0	0
LNC_018626	XLOC_182639	.	transcript	0.0050376	0.101478	3.93622	0.000500375	0.0234378	0.013492	0.169125	0.147374	0.144742	0.032658		0	0.014742	0	0	0.010446
LNC_015979	XLOC_158294	.	transcript	0	0.087639	5.48313	0.000538383	0.0249709	0.087034	0.111835	0	0.129878	0.109448		0	0	0	0	0
LNC_011269	XLOC_116283	.	transcript	0.414468	0.0056334	-5.9182	0.000541516	0.0250889	0	0	0.028167	0	0		0.763742	0	0.7723	0.446031	0.090269
LNC_008726	XLOC_090261	.	transcript	0.0005388	0.0564386	6.06859	0.000542374	0.0251149	0.048487	0.206968	0	0.010726	0.016012		0	0	0	0.002694	0
LNC_011546	XLOC_118693	.	transcript	0	0.0984892	4.50377	0.000544235	0.0251601	0.246721	0.02438	0.05531	0.065188	0.100847		0	0	0	0	0
LNC_019136	XLOC_187176	.	transcript	1.13709	0.113679	-3.31691	0.000545299	0.0251956	0.010612	0.047297	0.17596	0.008981	0.325547		1.93471	0.3078	1.55258	0.157095	1.73326
LNC_001795	XLOC_019944	.	transcript	0.204308	0.0599964	-1.86584	0.000584644	0.0268533	0.077833	0.055204	0.039704	0.077654	0.049587		0.074115	0.088226	0.357437	0.167902	0.333862
LNC_006493	XLOC_065129	.	transcript	0.191847	0.0014348	-6.83074	0.00061276	0.0279786	0.00357	0	0	0.003604	0		0.163767	0.70045	0	0	0.095016
LNC_014166	XLOC_144574	.	transcript	4.9479	0.097467	-5.58189	0.000626548	0.0285623	0.017343	0	0	0.076196	0.393796		0.018974	1.09084	0.841591	22.7124	0.075668
LNC_022954	XLOC_225224	.	transcript	0.131914	0	-5.73267	0.000627329	0.0285826	0	0	0	0	0		0.109332	0	0.14105	0.336604	0.072582
LNC_017388	XLOC_170737	.	transcript	0.0085268	0.119689	3.5835	0.000637061	0.028995	0.09345	0.16589	0.115814	0.077938	0.145351		0	0	0.042634	0	0
LNC_011495	XLOC_118298	.	transcript	2.97563	0.0656462	-5.44934	0.000637638	0.0290057	0	0.171143	0	0.111378	0.04571		0.132832	0.22173	0.04292	14.3023	0.178369
LNC_021927	XLOC_214478	.	transcript	0.0008992	0.121274	3.99026	0.000676372	0.0305717	0.039377	0.124284	0.15808	0.185949	0.098682		0	0.004496	0	0	0
LNC_018297	XLOC_180089	.	transcript	0.014543	0.260351	3.92542	0.000677137	0.0305736	0.415139	0.286045	0.312741	0.193076	0.094754		0	0	0	0.072715	0
LNC_015975	XLOC_158290	.	transcript	0.496405	0	-8.18272	0.000682574	0.0307867	0	0	0	0	0		0.479064	0	0	1.0112	0.991755
LNC_018917	XLOC_185252	.	transcript	0.231936	0	-8.18351	0.000714271	0.0320466	0	0	0	0	0		0	0.582123	0	0.216118	0.361441
LNC_001342	XLOC_015446	.	transcript	0.359005	0.0582358	-2.3521	0.000716745	0.0321238	0.072367	0.110906	0	0	0.107906		0.321207	0.398565	0.246636	0.572884	0.255733
LNC_007969	XLOC_081281	.	transcript	0	0.221303	8.10024	0.000820256	0.0361354	0.332842	0	0	0.286642	0.487033		0	0	0	0	0
LNC_009306	XLOC_095552	.	transcript	0.0455554	0.136236	1.46114	0.000823073	0.0362407	0.124055	0.115805	0.186361	0.170214	0.084747		0.046372	0.022774	0.065408	0.059503	0.03372
LNC_023132	XLOC_226715	.	transcript	0.547542	0.0004456	-10.1144	0.000831508	0.0365304	0	0.002228	0	0	0		0	0.003463	0.02429	0	2.70995
XR_001296179.2	gene-PIGBOS1	PIGBOS1	transcript	0.121168	1.11593	3.04553	0.000872913	0.0380419	1.37088	2.28721	0.030058	1.77718	0.114321		0.130291	0.159205	0.123944	0.070199	0.122202
LNC_008605	XLOC_088664	.	transcript	0.0206706	0.242232	3.6298	0.000875162	0.0381014	0.22908	0.168522	0.225996	0.417551	0.170013		0	0	0	0.103353	0
LNC_004680	XLOC_046809	.	transcript	0.142282	0.664906	2.16476	0.000885775	0.0384646	0.657772	0.206447	1.02239	0.225537	1.21238		0.034051	0.117304	0.116325	0.159547	0.284182
LNC_005076	XLOC_050225	.	transcript	0	0.0449454	8.34372	0.000914655	0.0395373	0.009194	0.097339	0	0.118194	0		0	0	0	0	0
LNC_022878	XLOC_224521	.	transcript	0.0486684	0	-6.86982	0.000920507	0.03977	0	0	0	0	0		0.082168	0.005887	0.149688	0.005599	0
LNC_003580	XLOC_034915	.	transcript	0.0034552	0.197333	5.05442	0.000969964	0.0415693	6e-06	0.488172	0.034864	0.009263	0.454359		0.003441	0	0.013835	0	0
LNC_014029	XLOC_143396	.	transcript	0.127794	0.0093674	-3.62378	0.000972967	0.0416561	0.032026	0.014811	0	0	0		0.124725	0.213223	0.033756	0.177174	0.090091
LNC_018638	XLOC_182655	.	transcript	0	0.066585	7.1166	0.000992301	0.0423773	0.19587	0.133341	0.003407	0	0.000307		0	0	0	0	0
LNC_010163	XLOC_104431	.	transcript	0	0.10198	7.63033	0.00100039	0.0427013	0.434684	0	0.000539	0.07416	0.000519		0	0	0	0	0
LNC_001438	XLOC_016587	.	transcript	0	0.095614	8.02607	0.0010378	0.0440991	0	0.091647	0.127115	0.259308	0		0	0	0	0	0
LNC_009064	XLOC_093829	.	transcript	0.0004748	0.258418	5.70657	0.00103842	0.0441034	0.217394	0.00201	0.107052	0	0.965632		0.001508	0.000866	0	0	0
LNC_000218	XLOC_002335	.	transcript	0	0.184559	7.96682	0.00107658	0.0454973	0	0.18766	0.395042	0.340093	0		0	0	0	0	0
LNC_007054	XLOC_071349	.	transcript	0.005079	0.132093	3.85124	0.00108049	0.0455954	0.080009	0.080433	0.084288	0.151443	0.264292		0	0	0	0	0.025395
LNC_011417	XLOC_117576	.	transcript	0.142085	0	-8.1327	0.00108298	0.0456773	0	0	0	0	0		0.383778	0.040302	0	0	0.286346
LNC_002283	XLOC_024631	.	transcript	0.0448454	0.22367	2.24163	0.00108654	0.0458048	0.11086	0.171052	0.498617	0.081431	0.256391		0.044823	0.10846	0.031095	0.014837	0.025012
LNC_015606	XLOC_156458	.	transcript	0.170246	8.6e-05	-4.7537	0.00111446	0.0468424	0.00043	0	0	0	0		0.169001	0.299168	0.238663	0	0.144398
LNC_004682	XLOC_046809	.	transcript	0	0.135642	6.78448	0.00115322	0.0481575	0.039504	0.001129	0.155092	0.482485	0		0	0	0	0	0

## Sheet: DEmiRNA
Srna	FP_LY_ute_readcount	FP_HY_ute_readcount	log2FoldChange	pval	padj
novel_179	26.3909	6.31512	-2.0456	0.00034808	0.054239
chi-miR-216b	245.858	73.0868	-1.7505	0.0022064	0.23163
chi-miR-184	443.655	17.5905	-4.6542	0.0026872	0.23163
novel_306	4.10987	0.539336	-2.8629	0.0086813	0.50234
novel_258	10.0174	0	-5.8258	0.011209	0.5312
chi-miR-217-5p	551.199	189.235	-1.5425	0.01185	0.53199
novel_336	3.57522	0.669921	-2.5976	0.018872	0.60713
novel_244	6.59618	1.82143	-1.8174	0.019084	0.60713
chi-miR-217-3p	7.94928	2.30875	-1.8079	0.023686	0.63614
novel_671	3.20061	0.71613	-2.1119	0.033598	0.75321
chi-miR-767	32.846	15.4052	-1.0929	0.036674	0.75321
chi-miR-144-3p	3.99905	1.14457	-1.7943	0.03797	0.75321
chi-miR-665	12.9711	6.0858	-1.0888	0.041322	0.79108
chi-miR-196a	52.197	109.897	1.0784	0.014334	0.54402
novel_117	91.8424	226.954	1.3056	0.019929	0.60713
chi-miR-137	3.61456	8.49294	1.2124	0.027199	0.66289
chi-miR-301a-3p	1.60172	4.85604	1.5818	0.03789	0.75321
