# Supplementary material for: Uterus proliferative period ceRNA network of Yunshang black goat reveals candidate genes on different kidding number trait
Source: Front Endocrinol (Lausanne). 2023 May 12;14:1165409. doi: 10.3389/fendo.2023.1165409 (PMC10213787; doi:10.3389/fendo.2023.1165409)
Supplement: Supplementary file 6 [file Table_6.xlsx]

## Sheet: lncRNA_targetgene
GO_class	GO ID	GO_term	Hit_number	Background number	P-Value	Q-Value	Gene IDs
Biological Process	GO:0002949	tRNA threonylcarbamoyladenosine modification	28	37	8.29331e-27	6.0027e-23	Novel_001494:LNC_001993,Novel_001491:LNC_001993,Novel_001496:LNC_001993,XM_005675862.3:LNC_001993,Novel_001485:LNC_001993,Novel_001504:LNC_001993,Novel_001499:LNC_001993,Novel_001482:LNC_001993,Novel_001486:LNC_001993,Novel_001502:LNC_001993,Novel_001492:LNC_001993,Novel_001498:LNC_001993,Novel_001500:LNC_001993,Novel_001489:LNC_001993,Novel_001484:LNC_001993,XM_018065552.1:LNC_001993,Novel_00149…
Cellular Component	GO:0000408	EKC/KEOPS complex	26	33	8.63218e-26	3.12399e-22	XR_001919790.1:LNC_001993,Novel_001487:LNC_001993,Novel_001495:LNC_001993,Novel_001497:LNC_001993,XM_018065560.1:LNC_001993,Novel_001483:LNC_001993,Novel_001501:LNC_001993,Novel_001488:LNC_001993,Novel_001481:LNC_001993,Novel_001490:LNC_001993,Novel_001493:LNC_001993,Novel_001499:LNC_001993,Novel_001482:LNC_001993,Novel_001485:LNC_001993,Novel_001486:LNC_001993,Novel_001496:LNC_001993,Novel_00149…
Biological Process	GO:0070525	tRNA threonylcarbamoyladenosine metabolic process	28	43	7.01873e-24	1.69339e-20	Novel_001487:LNC_001993,XR_001919790.1:LNC_001993,Novel_001497:LNC_001993,Novel_001495:LNC_001993,XM_018065560.1:LNC_001993,Novel_001501:LNC_001993,Novel_001483:LNC_001993,Novel_001488:LNC_001993,Novel_001493:LNC_001993,Novel_001503:LNC_001993,Novel_001481:LNC_001993,Novel_001490:LNC_001993,Novel_001486:LNC_001993,Novel_001482:LNC_001993,Novel_001499:LNC_001993,Novel_001504:LNC_001993,Novel_00148…
Biological Process	GO:0031440	regulation of mRNA 3'-end processing	28	63	8.6671e-18	1.56831e-14	XM_018062392.1:LNC_015760,XM_018053880.1:LNC_009306,XM_018053872.1:LNC_009306,Novel_017875:LNC_017930,Novel_017876:LNC_017930,XM_018053879.1:LNC_009306,Novel_008780:LNC_009306,XM_018053873.1:LNC_009306,XM_018053875.1:LNC_009306,Novel_008781:LNC_009306,Novel_008779:LNC_009306,Novel_017877:LNC_017930,XM_018053876.1:LNC_009306,XM_018066057.1:LNC_017930,Novel_017879:LNC_017930,XM_018066058.1:LNC_0179…
Cellular Component	GO:0000779	condensed chromosome, centromeric region	47	187	7.17409e-17	1.01636e-13	XM_005683153.3:LNC_006266,Novel_019645:LNC_019454,XM_005697607.3:LNC_019853,XM_018064130.1:LNC_016025,XM_018060242.1:LNC_013503,XM_018064619.1:LNC_016166,Novel_019646:LNC_019454,XM_018050175.1:LNC_006266,Novel_003897:LNC_003580,Novel_003897:LNC_003591,Novel_017072:LNC_017057,Novel_006813:LNC_006266,Novel_013896:LNC_013503,Novel_022620:LNC_022751,XM_018050173.1:LNC_006266,XM_018050177.1:LNC_006266…
Cellular Component	GO:0005853	eukaryotic translation elongation factor 1 complex	33	95	8.42519e-17	1.01636e-13	Novel_010454:LNC_009879,Novel_010454:LNC_009881,Novel_010454:LNC_010442,Novel_010452:LNC_009879,Novel_010452:LNC_009881,Novel_010452:LNC_010442,Novel_009889:LNC_009879,Novel_009889:LNC_009881,Novel_009889:LNC_010442,Novel_009883:LNC_009879,Novel_009883:LNC_009881,Novel_009883:LNC_010442,Novel_010436:LNC_009879,Novel_010436:LNC_009881,Novel_010436:LNC_010442,Novel_010456:LNC_009879,Novel_010456:LN…
Molecular Function	GO:0004060	arylamine N-acetyltransferase activity	13	13	1.81466e-16	1.87636e-13	XM_018042097.1:LNC_020857,Novel_021007:LNC_020857,Novel_021011:LNC_020857,Novel_021009:LNC_020857,XM_013975503.2:LNC_020857,XM_013975505.2:LNC_020857,XM_018042098.1:LNC_020857,XM_018042099.1:LNC_020857,XM_018042100.1:LNC_020857,Novel_021008:LNC_020857,Novel_021010:LNC_020857,XM_018042096.1:LNC_020857,XM_013975506.2:LNC_020857
Cellular Component	GO:0098574	cytoplasmic side of lysosomal membrane	32	94	4.81537e-16	4.3567e-13	Novel_009890:LNC_009879,Novel_009890:LNC_009881,Novel_009890:LNC_010442,Novel_010446:LNC_009879,Novel_010446:LNC_009881,Novel_010446:LNC_010442,Novel_010445:LNC_009879,Novel_010445:LNC_009881,Novel_010445:LNC_010442,Novel_009884:LNC_009879,Novel_009884:LNC_009881,Novel_009884:LNC_010442,Novel_009892:LNC_009879,Novel_009892:LNC_009881,Novel_009892:LNC_010442,Novel_010453:LNC_009879,Novel_010453:LN…
Molecular Function	GO:0003746	translation elongation factor activity	43	167	5.69131e-16	4.57708e-13	Novel_010451:LNC_009879,Novel_010451:LNC_009881,Novel_010451:LNC_010442,Novel_010435:LNC_009879,Novel_010435:LNC_009881,Novel_010435:LNC_010442,Novel_018286:LNC_018638,Novel_018286:LNC_018640,Novel_018286:LNC_018641,Novel_010447:LNC_009879,Novel_010447:LNC_009881,Novel_010447:LNC_010442,Novel_010440:LNC_009879,Novel_010440:LNC_009881,Novel_010440:LNC_010442,Novel_010433:LNC_009879,Novel_010433:LN…
Biological Process	GO:0006909	phagocytosis	59	297	1.20074e-15	8.69096e-13	XM_005683154.3:LNC_006266,Novel_014344:LNC_014370,Novel_006815:LNC_006266,XM_018061087.1:LNC_014581,XM_018038367.1:LNC_018536,XM_018038367.1:LNC_018538,XM_018054228.1:XR_001296179.2,Novel_016652:LNC_016643,XM_018056617.1:LNC_011076,Novel_010871:LNC_011076,Novel_006810:LNC_006266,NM_001287573.1:LNC_000199,XM_018061401.1:LNC_014370,XM_018047786.1:XR_001295746.2,XM_018050176.1:LNC_006266,XM_01805017…
Biological Process	GO:1904714	regulation of chaperone-mediated autophagy	32	104	1.27704e-14	8.40293e-12	Novel_009890:LNC_009879,Novel_009890:LNC_009881,Novel_009890:LNC_010442,Novel_010446:LNC_009879,Novel_010446:LNC_009881,Novel_010446:LNC_010442,Novel_010445:LNC_009879,Novel_010445:LNC_009881,Novel_010445:LNC_010442,Novel_009884:LNC_009879,Novel_009884:LNC_009881,Novel_009884:LNC_010442,Novel_009892:LNC_009879,Novel_009892:LNC_009881,Novel_009892:LNC_010442,Novel_010453:LNC_009879,Novel_010453:LN…
Biological Process	GO:0002281	macrophage activation involved in immune response	15	21	2.59957e-14	1.56797e-11	XM_018056616.1:LNC_011076,XM_018050468.1:LNC_006884,Novel_010870:LNC_011076,XM_018050467.1:LNC_006884,XM_018050466.1:LNC_006884,XM_018050465.1:LNC_006884,XM_018050469.1:LNC_006884,Novel_006919:LNC_006884,Novel_010869:LNC_011076,Novel_006918:LNC_006884,Novel_006920:LNC_006884,Novel_006921:LNC_006884,Novel_010871:LNC_011076,XM_018050464.1:LNC_006884,XM_018056617.1:LNC_011076
Biological Process	GO:0031441	negative regulation of mRNA 3'-end processing	17	29	6.52338e-14	3.37259e-11	XM_013971102.2:LNC_015760,XM_018053878.1:LNC_009306,XM_018053871.1:LNC_009306,Novel_015616:LNC_015760,XM_018053877.1:LNC_009306,Novel_008782:LNC_009306,XM_018053874.1:LNC_009306,XM_018053876.1:LNC_009306,Novel_008779:LNC_009306,XM_018053875.1:LNC_009306,Novel_008781:LNC_009306,Novel_008780:LNC_009306,XM_018053873.1:LNC_009306,XM_018053879.1:LNC_009306,XM_018053880.1:LNC_009306,XM_018053872.1:LNC_…
Biological Process	GO:1900364	negative regulation of mRNA polyadenylation	17	29	6.52338e-14	3.37259e-11	Novel_008780:LNC_009306,XM_018053873.1:LNC_009306,XM_018053875.1:LNC_009306,Novel_008781:LNC_009306,Novel_008779:LNC_009306,XM_018053876.1:LNC_009306,XM_018062392.1:LNC_015760,XM_018053880.1:LNC_009306,XM_018053872.1:LNC_009306,XM_018053879.1:LNC_009306,Novel_008782:LNC_009306,XM_018053877.1:LNC_009306,Novel_015616:LNC_015760,XM_018053871.1:LNC_009306,XM_018053878.1:LNC_009306,XM_013971102.2:LNC_…
Biological Process	GO:0061684	chaperone-mediated autophagy	32	110	7.3983e-14	3.56992e-11	Novel_010451:LNC_009879,Novel_010451:LNC_009881,Novel_010451:LNC_010442,Novel_010440:LNC_009879,Novel_010440:LNC_009881,Novel_010440:LNC_010442,Novel_010447:LNC_009879,Novel_010447:LNC_009881,Novel_010447:LNC_010442,Novel_010433:LNC_009879,Novel_010433:LNC_009881,Novel_010433:LNC_010442,Novel_010443:LNC_009879,Novel_010443:LNC_009881,Novel_010443:LNC_010442,Novel_010455:LNC_009879,Novel_010455:LN…
Biological Process	GO:0060612	adipose tissue development	24	62	8.08928e-14	3.65939e-11	Novel_019522:LNC_019300,Novel_019522:LNC_019535,Novel_019530:LNC_019300,Novel_019530:LNC_019535,Novel_019525:LNC_019300,Novel_019525:LNC_019535,Novel_019537:LNC_019535,XM_018039612.1:LNC_019300,XM_018039612.1:LNC_019535,Novel_019519:LNC_019300,Novel_019519:LNC_019535,XM_018039616.1:LNC_019300,XM_018039616.1:LNC_019535,Novel_019521:LNC_019300,Novel_019521:LNC_019535,Novel_019523:LNC_019300,Novel_0…
Biological Process	GO:0010907	positive regulation of glucose metabolic process	23	60	3.40052e-13	1.44782e-10	XM_005676045.3:LNC_001373,Novel_010906:LNC_010866,XM_005676044.3:LNC_001373,Novel_010869:LNC_011076,Novel_005357:LNC_005448,Novel_005357:LNC_005451,XM_018048906.1:LNC_005445,XM_018048906.1:LNC_005448,XM_018048906.1:LNC_005451,XM_018056617.1:LNC_011076,Novel_010871:LNC_011076,XM_018056671.1:LNC_010866,Novel_010905:LNC_010866,XM_018048904.1:LNC_005448,XM_018048904.1:LNC_005451,Novel_010870:LNC_0110…
Biological Process	GO:0042176	regulation of protein catabolic process	98	733	5.03371e-13	1.91758e-10	Novel_002090:LNC_002785,XM_005690421.3:LNC_013451,XM_013970040.2:LNC_013451,Novel_010440:LNC_009879,Novel_010440:LNC_009881,Novel_010440:LNC_010442,Novel_021717:LNC_021927,Novel_010455:LNC_009879,Novel_010455:LNC_009881,Novel_010455:LNC_010442,XM_005683156.3:LNC_006266,XM_005685738.3:XR_001296179.2,Novel_010457:LNC_009879,Novel_010457:LNC_009881,Novel_010457:LNC_010442,Novel_010442:LNC_009879,Nov…
Biological Process	GO:0045722	positive regulation of gluconeogenesis	18	36	4.87738e-13	1.91758e-10	XM_005676044.3:LNC_001373,Novel_010906:LNC_010866,XM_005676045.3:LNC_001373,XM_018048906.1:LNC_005445,XM_018048906.1:LNC_005448,XM_018048906.1:LNC_005451,Novel_005357:LNC_005448,Novel_005357:LNC_005451,Novel_010905:LNC_010866,XM_018048904.1:LNC_005448,XM_018048904.1:LNC_005451,XM_018056671.1:LNC_010866,Novel_010903:LNC_010866,XM_018048905.1:LNC_005448,XM_018048905.1:LNC_005451,XM_018056675.1:LNC_…
Biological Process	GO:0071348	cellular response to interleukin-11	10	10	7.83159e-13	2.54433e-10	Novel_006919:LNC_006884,XM_018050469.1:LNC_006884,XM_018050468.1:LNC_006884,XM_018050465.1:LNC_006884,XM_018050466.1:LNC_006884,XM_018050467.1:LNC_006884,Novel_006920:LNC_006884,Novel_006921:LNC_006884,XM_018050464.1:LNC_006884,Novel_006918:LNC_006884
Biological Process	GO:1990823	response to leukemia inhibitory factor	10	10	7.83159e-13	2.54433e-10	Novel_006919:LNC_006884,XM_018050469.1:LNC_006884,XM_018050465.1:LNC_006884,XM_018050467.1:LNC_006884,XM_018050466.1:LNC_006884,XM_018050468.1:LNC_006884,XM_018050464.1:LNC_006884,Novel_006920:LNC_006884,Novel_006921:LNC_006884,Novel_006918:LNC_006884
Biological Process	GO:1990830	cellular response to leukemia inhibitory factor	10	10	7.83159e-13	2.54433e-10	Novel_006918:LNC_006884,Novel_006921:LNC_006884,Novel_006920:LNC_006884,XM_018050464.1:LNC_006884,XM_018050468.1:LNC_006884,XM_018050467.1:LNC_006884,XM_018050466.1:LNC_006884,XM_018050465.1:LNC_006884,XM_018050469.1:LNC_006884,Novel_006919:LNC_006884
Cellular Component	GO:0000777	condensed chromosome kinetochore	38	163	8.08504e-13	2.54433e-10	XM_018039708.1:LNC_019454,Novel_013897:LNC_013503,Novel_006814:LNC_006266,XM_018064133.1:LNC_016031,XM_005694605.3:LNC_017057,Novel_006812:LNC_006266,XM_005697608.3:LNC_019853,XM_018060240.1:LNC_013503,XM_018044252.1:LNC_022751,Novel_006810:LNC_006266,XM_005694606.3:LNC_017057,XM_018039707.1:LNC_019454,Novel_006815:LNC_006266,Novel_017071:LNC_017057,XM_018060241.1:LNC_013503,XM_005683154.3:LNC_00…
Cellular Component	GO:0000775	chromosome, centromeric region	63	382	1.00877e-12	3.04227e-10	XM_005683156.3:LNC_006266,Novel_019644:LNC_019454,Novel_013896:LNC_013503,Novel_022620:LNC_022751,XM_018050177.1:LNC_006266,XM_005683152.3:LNC_006266,XM_018050173.1:LNC_006266,XM_018064132.1:LNC_016031,Novel_006811:LNC_006266,XM_018064617.1:LNC_016166,XM_018050893.1:LNC_006483,Novel_007068:LNC_006483,XM_005697607.3:LNC_019853,XM_018064130.1:LNC_016025,XM_005683153.3:LNC_006266,XM_018066067.1:LNC_…
Biological Process	GO:0006188	IMP biosynthetic process	19	42	1.0879e-12	3.14277e-10	Novel_002147:LNC_002829,XM_018059531.1:LNC_012952,XM_018064621.1:LNC_016166,Novel_022621:LNC_022751,Novel_002148:LNC_002829,XM_018059534.1:LNC_012952,Novel_002150:LNC_002829,XM_018044253.1:LNC_022751,XM_018059533.1:LNC_012952,XM_018059532.1:LNC_012952,Novel_016684:LNC_016166,Novel_016685:LNC_016166,Novel_002149:LNC_002829,XM_018044254.1:LNC_022751,Novel_002146:LNC_002829,XM_018064622.1:LNC_016166…
Biological Process	GO:0019372	lipoxygenase pathway	12	15	1.12893e-12	3.14277e-10	XM_018064500.1:LNC_016643,XM_005693470.3:LNC_016643,XM_018064505.1:LNC_016643,Novel_016652:LNC_016643,XM_018064504.1:LNC_016643,XM_018064503.1:LNC_016643,XM_018064506.1:LNC_016643,Novel_016634:LNC_016643,XM_005693544.3:LNC_016166,XM_018064507.1:LNC_016643,XM_005693545.3:LNC_016166,Novel_016636:LNC_016643
Biological Process	GO:0050873	brown fat cell differentiation	28	95	1.84359e-12	4.94219e-10	XM_018056531.1:LNC_000199,Novel_019533:LNC_019300,Novel_019533:LNC_019535,XM_018039613.1:LNC_019300,XM_018039613.1:LNC_019535,Novel_019529:LNC_019300,Novel_019529:LNC_019535,Novel_019532:LNC_019300,Novel_019532:LNC_019535,Novel_019526:LNC_019300,Novel_019526:LNC_019535,Novel_019531:LNC_019300,Novel_019531:LNC_019535,Novel_019528:LNC_019300,Novel_019528:LNC_019535,Novel_019520:LNC_019300,Novel_019…
Molecular Function	GO:0008190	eukaryotic initiation factor 4E binding	17	34	2.17888e-12	5.63239e-10	Novel_000235:LNC_000218,Novel_000235:LNC_000224,Novel_000239:LNC_000218,Novel_000239:LNC_000224,Novel_000236:LNC_000218,Novel_000236:LNC_000224,Novel_000231:LNC_000218,Novel_000231:LNC_000224,Novel_000234:LNC_000218,Novel_000234:LNC_000224,Novel_000238:LNC_000218,Novel_000238:LNC_000224,XM_018047130.1:LNC_000218,XM_018047130.1:LNC_000224,XM_013964066.2:LNC_000218,XM_013964066.2:LNC_000224,Novel_0…
Biological Process	GO:0032264	IMP salvage	15	26	2.75428e-12	6.64515e-10	XM_018044254.1:LNC_022751,Novel_002146:LNC_002829,Novel_013316:LNC_012952,Novel_022621:LNC_022751,XM_005689693.3:LNC_012952,Novel_002148:LNC_002829,XM_018059534.1:LNC_012952,XM_005689692.3:LNC_012952,XM_018044253.1:LNC_022751,XM_018059531.1:LNC_012952,XM_018059533.1:LNC_012952,Novel_002150:LNC_002829,Novel_002147:LNC_002829,Novel_002149:LNC_002829,XM_018059532.1:LNC_012952
Biological Process	GO:1904424	regulation of GTP binding	15	26	2.75428e-12	6.64515e-10	Novel_006813:LNC_006266,Novel_006811:LNC_006266,Novel_006810:LNC_006266,XM_018050175.1:LNC_006266,Novel_006814:LNC_006266,Novel_006815:LNC_006266,XM_005683154.3:LNC_006266,Novel_006812:LNC_006266,XM_005683156.3:LNC_006266,XM_018050176.1:LNC_006266,XM_018050174.1:LNC_006266,XM_018050173.1:LNC_006266,XM_018050177.1:LNC_006266,XM_005683152.3:LNC_006266,XM_005683153.3:LNC_006266
Cellular Component	GO:0044448	cell cortex part	58	346	3.98567e-12	9.30591e-10	XM_018052256.1:LNC_007908,Novel_009885:LNC_009879,Novel_009885:LNC_009881,Novel_009885:LNC_010442,Novel_010439:LNC_009879,Novel_010439:LNC_009881,Novel_010439:LNC_010442,Novel_010438:LNC_009879,Novel_010438:LNC_009881,Novel_010438:LNC_010442,XM_018052259.1:LNC_007908,Novel_010454:LNC_009879,Novel_010454:LNC_009881,Novel_010454:LNC_010442,Novel_010452:LNC_009879,Novel_010452:LNC_009881,Novel_01045…
Cellular Component	GO:0000793	condensed chromosome	64	407	5.80842e-12	1.31379e-09	Novel_010869:LNC_011076,XM_018056368.1:LNC_010954,XM_005683156.3:LNC_006266,XM_013974012.2:LNC_019136,Novel_022620:LNC_022751,XM_018064617.1:LNC_016166,XM_005699911.3:LNC_021980,XM_005697607.3:LNC_019853,Novel_019645:LNC_019454,Novel_010870:LNC_011076,XM_005687741.3:LNC_010954,XM_005683153.3:LNC_006266,XM_018038635.1:LNC_019136,Novel_017072:LNC_017057,Novel_009662:LNC_009681,XM_018060242.1:LNC_01…
Biological Process	GO:0072674	multinuclear osteoclast differentiation	10	11	8.13354e-12	1.73149e-09	XM_018050469.1:LNC_006884,Novel_006919:LNC_006884,XM_018050468.1:LNC_006884,XM_018050465.1:LNC_006884,XM_018050467.1:LNC_006884,XM_018050466.1:LNC_006884,Novel_006920:LNC_006884,Novel_006921:LNC_006884,XM_018050464.1:LNC_006884,Novel_006918:LNC_006884
Biological Process	GO:0072675	osteoclast fusion	10	11	8.13354e-12	1.73149e-09	Novel_006920:LNC_006884,Novel_006921:LNC_006884,XM_018050464.1:LNC_006884,Novel_006918:LNC_006884,XM_018050469.1:LNC_006884,Novel_006919:LNC_006884,XM_018050468.1:LNC_006884,XM_018050467.1:LNC_006884,XM_018050465.1:LNC_006884,XM_018050466.1:LNC_006884
Biological Process	GO:1900363	regulation of mRNA polyadenylation	17	37	1.24259e-11	2.56967e-09	XM_018053880.1:LNC_009306,XM_018053872.1:LNC_009306,XM_018062392.1:LNC_015760,XM_018053879.1:LNC_009306,Novel_008780:LNC_009306,XM_018053873.1:LNC_009306,XM_018053875.1:LNC_009306,Novel_008781:LNC_009306,Novel_008779:LNC_009306,XM_018053876.1:LNC_009306,XM_018053874.1:LNC_009306,Novel_008782:LNC_009306,XM_018053877.1:LNC_009306,XM_018053871.1:LNC_009306,Novel_015616:LNC_015760,XM_013971102.2:LNC_…
Biological Process	GO:0009409	response to cold	24	76	1.35253e-11	2.71933e-09	XM_018039613.1:LNC_019300,XM_018039613.1:LNC_019535,Novel_019533:LNC_019300,Novel_019533:LNC_019535,Novel_019524:LNC_019300,Novel_019524:LNC_019535,XM_018039614.1:LNC_019300,XM_018039614.1:LNC_019535,Novel_019536:LNC_019300,Novel_019536:LNC_019535,Novel_019527:LNC_019300,Novel_019527:LNC_019535,Novel_019528:LNC_019300,Novel_019528:LNC_019535,Novel_019520:LNC_019300,Novel_019520:LNC_019535,Novel_0…
Molecular Function	GO:0000049	tRNA binding	43	222	2.00187e-11	3.91608e-09	Novel_018287:LNC_018638,Novel_018287:LNC_018640,Novel_018287:LNC_018641,Novel_009889:LNC_009879,Novel_009889:LNC_009881,Novel_009889:LNC_010442,Novel_018284:LNC_018638,Novel_018284:LNC_018640,Novel_018284:LNC_018641,Novel_010456:LNC_009879,Novel_010456:LNC_009881,Novel_010456:LNC_010442,Novel_009883:LNC_009879,Novel_009883:LNC_009881,Novel_009883:LNC_010442,Novel_010436:LNC_009879,Novel_010436:LN…
Biological Process	GO:0006414	translational elongation	61	390	2.26567e-11	4.3155e-09	XM_005678687.3:LNC_002106,Novel_010448:LNC_009879,Novel_010448:LNC_009881,Novel_010448:LNC_010442,Novel_009887:LNC_009879,Novel_009887:LNC_009881,Novel_009887:LNC_010442,XM_018038244.1:LNC_018638,XM_018038244.1:LNC_018640,XM_018038244.1:LNC_018641,XM_018040331.1:LNC_019757,XM_018040331.1:LNC_019763,Novel_010441:LNC_009879,Novel_010441:LNC_009881,Novel_010441:LNC_010442,XM_018065567.1:LNC_017057,N…
Molecular Function	GO:0008135	translation factor activity, RNA binding	59	373	3.01562e-11	5.59668e-09	Novel_010457:LNC_009879,Novel_010457:LNC_009881,Novel_010457:LNC_010442,Novel_010442:LNC_009879,Novel_010442:LNC_009881,Novel_010442:LNC_010442,Novel_009888:LNC_009879,Novel_009888:LNC_009881,Novel_009888:LNC_010442,Novel_010433:LNC_009879,Novel_010433:LNC_009881,Novel_010433:LNC_010442,Novel_010443:LNC_009879,Novel_010443:LNC_009881,Novel_010443:LNC_010442,Novel_013489:LNC_013805,Novel_013489:LN…
Biological Process	GO:0035948	positive regulation of gluconeogenesis by positive regulation of transcription from RNA polymerase II promoter	10	12	4.60766e-11	7.94053e-09	Novel_010903:LNC_010866,XM_005676044.3:LNC_001373,XM_005676045.3:LNC_001373,Novel_010906:LNC_010866,XM_018056675.1:LNC_010866,XM_018056674.1:LNC_010866,XM_018056673.1:LNC_010866,Novel_010904:LNC_010866,XM_018056671.1:LNC_010866,Novel_010905:LNC_010866
Cellular Component	GO:0000323	lytic vacuole	113	964	4.49922e-11	7.94053e-09	Novel_010436:LNC_009879,Novel_010436:LNC_009881,Novel_010436:LNC_010442,Novel_001090:LNC_001034,Novel_009883:LNC_009879,Novel_009883:LNC_009881,Novel_009883:LNC_010442,Novel_010456:LNC_009879,Novel_010456:LNC_009881,Novel_010456:LNC_010442,Novel_009889:LNC_009879,Novel_009889:LNC_009881,Novel_009889:LNC_010442,Novel_010454:LNC_009879,Novel_010454:LNC_009881,Novel_010454:LNC_010442,Novel_010452:LN…
Cellular Component	GO:0005764	lysosome	113	964	4.49922e-11	7.94053e-09	Novel_022086:LNC_021773,Novel_010448:LNC_009879,Novel_010448:LNC_009881,Novel_010448:LNC_010442,Novel_008586:LNC_008605,XM_013965702.2:LNC_006767,XM_005695926.2:LNC_018536,XM_005695926.2:LNC_018538,Novel_021762:LNC_021711,Novel_017598:LNC_017911,Novel_012735:LNC_013106,Novel_010441:LNC_009879,Novel_010441:LNC_009881,Novel_010441:LNC_010442,XM_018066819.1:LNC_018536,XM_018066819.1:LNC_018538,Novel…
Cellular Component	GO:0032585	multivesicular body membrane	11	15	5.21021e-11	8.77012e-09	XM_018054229.1:XR_001296179.2,XM_018054228.1:XR_001296179.2,XM_018063590.1:LNC_016364,XM_018054231.1:XR_001296179.2,XM_018054227.1:XR_001296179.2,XM_018063589.1:LNC_016364,XM_018063588.1:LNC_016364,XM_018054230.1:XR_001296179.2,Novel_008980:XR_001296179.2,Novel_016390:LNC_016364,XM_018054226.1:XR_001296179.2
Biological Process	GO:0032261	purine nucleotide salvage	15	31	7.97544e-11	1.31196e-08	XM_018044254.1:LNC_022751,Novel_013316:LNC_012952,Novel_002146:LNC_002829,Novel_022621:LNC_022751,XM_005689693.3:LNC_012952,Novel_002148:LNC_002829,XM_018059534.1:LNC_012952,XM_005689692.3:LNC_012952,XM_018044253.1:LNC_022751,XM_018059531.1:LNC_012952,XM_018059533.1:LNC_012952,Novel_002150:LNC_002829,Novel_002147:LNC_002829,Novel_002149:LNC_002829,XM_018059532.1:LNC_012952
Cellular Component	GO:0005773	vacuole	130	1181	1.10155e-10	1.77178e-08	XM_005676572.3:LNC_001689,Novel_010450:LNC_009879,Novel_010450:LNC_009881,Novel_010450:LNC_010442,Novel_010434:LNC_009879,Novel_010434:LNC_009881,Novel_010434:LNC_010442,Novel_008587:LNC_008605,Novel_009892:LNC_009879,Novel_009892:LNC_009881,Novel_009892:LNC_010442,Novel_009884:LNC_009879,Novel_009884:LNC_009881,Novel_009884:LNC_010442,Novel_016102:LNC_016166,Novel_012469:LNC_012422,Novel_010446:…
Biological Process	GO:0039692	single stranded viral RNA replication via double stranded DNA intermediate	9	10	1.20362e-10	1.89387e-08	Novel_014178:LNC_014166,Novel_014178:LNC_014168,Novel_014178:LNC_014171,Novel_014178:LNC_014172,Novel_015616:LNC_015760,Novel_014181:LNC_014166,Novel_014181:LNC_014168,Novel_014181:LNC_014171,Novel_014181:LNC_014172,XM_013971102.2:LNC_015760,XM_018060908.1:LNC_014166,XM_018060908.1:LNC_014168,XM_018060908.1:LNC_014171,XM_018060908.1:LNC_014172,Novel_014180:LNC_014166,Novel_014180:LNC_014168,Novel…
Biological Process	GO:0071364	cellular response to epidermal growth factor stimulus	32	142	1.28595e-10	1.98036e-08	Novel_009890:LNC_009879,Novel_009890:LNC_009881,Novel_009890:LNC_010442,Novel_010446:LNC_009879,Novel_010446:LNC_009881,Novel_010446:LNC_010442,Novel_010445:LNC_009879,Novel_010445:LNC_009881,Novel_010445:LNC_010442,Novel_009892:LNC_009879,Novel_009892:LNC_009881,Novel_009892:LNC_010442,Novel_009884:LNC_009879,Novel_009884:LNC_009881,Novel_009884:LNC_010442,Novel_010453:LNC_009879,Novel_010453:LN…
Biological Process	GO:0010725	regulation of primitive erythrocyte differentiation	8	8	2.07203e-10	2.77729e-08	XM_005676879.3:LNC_001556,Novel_018611:LNC_018638,Novel_018611:LNC_018640,Novel_018611:LNC_018641,XM_005676880.3:LNC_001556,Novel_018610:LNC_018638,Novel_018610:LNC_018640,Novel_018610:LNC_018641,Novel_018603:LNC_018638,Novel_018603:LNC_018640,Novel_018603:LNC_018641,XM_018038432.1:LNC_018638,XM_018038432.1:LNC_018640,XM_018038432.1:LNC_018641,Novel_018599:LNC_018638,Novel_018599:LNC_018640,Novel…
Biological Process	GO:0070849	response to epidermal growth factor	32	144	1.88699e-10	2.77729e-08	Novel_009885:LNC_009879,Novel_009885:LNC_009881,Novel_009885:LNC_010442,Novel_010439:LNC_009879,Novel_010439:LNC_009881,Novel_010439:LNC_010442,Novel_010438:LNC_009879,Novel_010438:LNC_009881,Novel_010438:LNC_010442,Novel_010454:LNC_009879,Novel_010454:LNC_009881,Novel_010454:LNC_010442,Novel_010452:LNC_009879,Novel_010452:LNC_009881,Novel_010452:LNC_010442,Novel_010456:LNC_009879,Novel_010456:LN…
Biological Process	GO:2000298	regulation of Rho-dependent protein serine/threonine kinase activity	8	8	2.07203e-10	2.77729e-08	Novel_021851:LNC_021797,XM_018043296.1:LNC_021797,Novel_021856:LNC_021797,Novel_021857:LNC_021797,Novel_021854:LNC_021797,Novel_021853:LNC_021797,Novel_021855:LNC_021797,Novel_021852:LNC_021797
Biological Process	GO:2000299	negative regulation of Rho-dependent protein serine/threonine kinase activity	8	8	2.07203e-10	2.77729e-08	Novel_021855:LNC_021797,Novel_021853:LNC_021797,Novel_021852:LNC_021797,Novel_021851:LNC_021797,XM_018043296.1:LNC_021797,Novel_021856:LNC_021797,Novel_021854:LNC_021797,Novel_021857:LNC_021797
Biological Process	GO:2001301	lipoxin biosynthetic process	8	8	2.07203e-10	2.77729e-08	Novel_016652:LNC_016643,XM_018064504.1:LNC_016643,XM_018064503.1:LNC_016643,XM_018064505.1:LNC_016643,Novel_016636:LNC_016643,XM_018064506.1:LNC_016643,Novel_016634:LNC_016643,XM_018064507.1:LNC_016643
Biological Process	GO:2001302	lipoxin A4 metabolic process	8	8	2.07203e-10	2.77729e-08	XM_018064505.1:LNC_016643,XM_018064504.1:LNC_016643,XM_018064503.1:LNC_016643,Novel_016652:LNC_016643,XM_018064507.1:LNC_016643,XM_018064506.1:LNC_016643,Novel_016634:LNC_016643,Novel_016636:LNC_016643
Biological Process	GO:2001303	lipoxin A4 biosynthetic process	8	8	2.07203e-10	2.77729e-08	XM_018064505.1:LNC_016643,XM_018064504.1:LNC_016643,XM_018064503.1:LNC_016643,Novel_016652:LNC_016643,XM_018064507.1:LNC_016643,XM_018064506.1:LNC_016643,Novel_016634:LNC_016643,Novel_016636:LNC_016643
Molecular Function	GO:0030228	lipoprotein particle receptor activity	13	24	2.37775e-10	3.12912e-08	XM_018061401.1:LNC_014370,Novel_014343:LNC_014370,Novel_005164:LNC_005282,XM_018064531.1:LNC_016643,XM_018061402.1:LNC_014370,XM_005680848.3:LNC_004641,Novel_005163:LNC_005282,Novel_005167:LNC_005282,XM_005680849.3:LNC_004641,XM_018061403.1:LNC_014370,Novel_005165:LNC_005282,Novel_014344:LNC_014370,XM_018048470.1:LNC_005282
Biological Process	GO:0002262	myeloid cell homeostasis	52	324	2.56558e-10	3.31601e-08	Novel_018610:LNC_018638,Novel_018610:LNC_018640,Novel_018610:LNC_018641,Novel_018603:LNC_018638,Novel_018603:LNC_018640,Novel_018603:LNC_018641,Novel_013316:LNC_012952,XM_018049846.1:LNC_006128,Novel_018599:LNC_018638,Novel_018599:LNC_018640,Novel_018599:LNC_018641,XM_018038432.1:LNC_018638,XM_018038432.1:LNC_018640,XM_018038432.1:LNC_018641,Novel_010869:LNC_011076,Novel_016215:LNC_016236,Novel_0…
Molecular Function	GO:0004222	metalloendopeptidase activity	43	240	2.70835e-10	3.43914e-08	XM_018052285.1:LNC_007908,Novel_001487:LNC_001993,Novel_000242:LNC_000218,Novel_000242:LNC_000224,Novel_001497:LNC_001993,Novel_008996:LNC_009474,XM_018065560.1:LNC_001993,XM_005675194.3:LNC_000224,Novel_007913:LNC_007908,Novel_001493:LNC_001993,Novel_001503:LNC_001993,Novel_001490:LNC_001993,Novel_001485:LNC_001993,Novel_001504:LNC_001993,Novel_001494:LNC_001993,XM_018065552.1:LNC_001993,Novel_0…
Biological Process	GO:0010676	positive regulation of cellular carbohydrate metabolic process	23	81	3.92713e-10	4.90079e-08	Novel_005357:LNC_005448,Novel_005357:LNC_005451,Novel_010869:LNC_011076,XM_018048906.1:LNC_005445,XM_018048906.1:LNC_005448,XM_018048906.1:LNC_005451,Novel_010906:LNC_010866,XM_005676045.3:LNC_001373,XM_005676044.3:LNC_001373,Novel_010871:LNC_011076,XM_018056617.1:LNC_011076,XM_018056671.1:LNC_010866,Novel_010905:LNC_010866,XM_018048904.1:LNC_005448,XM_018048904.1:LNC_005451,Novel_008974:LNC_0089…
Biological Process	GO:0006378	mRNA polyadenylation	28	117	4.14338e-10	5.08301e-08	XM_018053872.1:LNC_009306,XM_018053880.1:LNC_009306,Novel_017875:LNC_017930,XM_018062392.1:LNC_015760,Novel_017876:LNC_017930,XM_018053879.1:LNC_009306,Novel_008780:LNC_009306,XM_018053873.1:LNC_009306,Novel_008781:LNC_009306,XM_018053875.1:LNC_009306,Novel_008779:LNC_009306,XM_018053876.1:LNC_009306,Novel_017877:LNC_017930,XM_018066057.1:LNC_017930,Novel_017879:LNC_017930,Novel_017878:LNC_017930…
Biological Process	GO:0046040	IMP metabolic process	19	56	4.48474e-10	5.41009e-08	Novel_022621:LNC_022751,XM_018059534.1:LNC_012952,Novel_002148:LNC_002829,Novel_002147:LNC_002829,XM_018059531.1:LNC_012952,XM_018064621.1:LNC_016166,XM_018064622.1:LNC_016166,Novel_002146:LNC_002829,Novel_013316:LNC_012952,XM_018044254.1:LNC_022751,XM_005689692.3:LNC_012952,XM_005689693.3:LNC_012952,Novel_002150:LNC_002829,XM_018059533.1:LNC_012952,XM_018044253.1:LNC_022751,XM_018059532.1:LNC_01…
Biological Process	GO:0050764	regulation of phagocytosis	26	103	4.97567e-10	5.90392e-08	XM_013974002.2:LNC_019136,XM_018056616.1:LNC_011076,XM_018054226.1:XR_001296179.2,XM_013964590.2:XR_001295746.2,XM_018047760.1:XR_001295746.2,Novel_010870:LNC_011076,XM_005675149.3:LNC_000199,Novel_008980:XR_001296179.2,XM_018059491.1:LNC_013267,XM_018056531.1:LNC_000199,XM_018059493.1:LNC_013267,XM_018064503.1:LNC_016643,XM_018054231.1:XR_001296179.2,NM_001287573.1:LNC_000199,XM_018047786.1:XR_0…
Biological Process	GO:0071105	response to interleukin-11	10	14	6.23025e-10	7.27332e-08	Novel_006918:LNC_006884,Novel_006921:LNC_006884,Novel_006920:LNC_006884,XM_018050464.1:LNC_006884,XM_018050468.1:LNC_006884,XM_018050466.1:LNC_006884,XM_018050467.1:LNC_006884,XM_018050465.1:LNC_006884,Novel_006919:LNC_006884,XM_018050469.1:LNC_006884
Biological Process	GO:0006958	complement activation, classical pathway	19	57	6.33791e-10	7.28156e-08	XM_013970050.2:LNC_013451,XM_005690425.3:LNC_013451,XM_013974515.2:LNC_001556,XM_018060115.1:LNC_013451,XM_013970049.2:LNC_013451,Novel_007719:LNC_007662,Novel_007719:LNC_007663,XM_013970043.2:LNC_013451,XM_013966310.2:LNC_007662,XM_013966310.2:LNC_007663,XM_013970040.2:LNC_013451,XM_013970039.2:LNC_013451,XM_005676883.3:LNC_001556,XM_018060113.1:LNC_013451,XM_005696562.3:LNC_019136,XM_005676887.…
Cellular Component	GO:0000776	kinetochore	45	267	8.18635e-10	9.25825e-08	Novel_019644:LNC_019454,XM_005683156.3:LNC_006266,Novel_013896:LNC_013503,XM_005683152.3:LNC_006266,XM_018050177.1:LNC_006266,XM_018050173.1:LNC_006266,Novel_022620:LNC_022751,XM_018064132.1:LNC_016031,Novel_006811:LNC_006266,XM_005697607.3:LNC_019853,XM_018064130.1:LNC_016025,XM_005683153.3:LNC_006266,Novel_019645:LNC_019454,Novel_017072:LNC_017057,XM_018050175.1:LNC_006266,Novel_006813:LNC_0062…
Biological Process	GO:0001580	detection of chemical stimulus involved in sensory perception of bitter taste	55	365	8.74256e-10	9.73517e-08	Novel_014593:LNC_014637,Novel_014593:LNC_014639,Novel_014592:LNC_014637,Novel_014592:LNC_014639,Novel_013739:LNC_013735,Novel_021760:LNC_021956,Novel_014660:LNC_014370,Novel_015385:LNC_015546,Novel_014588:LNC_014637,Novel_014588:LNC_014639,Novel_018606:LNC_018638,Novel_018606:LNC_018640,Novel_018606:LNC_018641,Novel_006185:LNC_006266,Novel_015389:LNC_015546,Novel_014589:LNC_014637,Novel_014589:LN…
Biological Process	GO:0009303	rRNA transcription	19	58	8.88039e-10	9.73883e-08	Novel_016635:LNC_016643,XM_005693473.3:LNC_016643,Novel_016630:LNC_016643,Novel_016632:LNC_016643,Novel_014179:LNC_014166,Novel_014179:LNC_014168,Novel_014179:LNC_014171,Novel_014179:LNC_014172,Novel_016631:LNC_016643,Novel_016650:LNC_016643,Novel_016649:LNC_016643,Novel_016633:LNC_016643,Novel_016651:LNC_016643,Novel_016637:LNC_016643,Novel_014181:LNC_014166,Novel_014181:LNC_014168,Novel_014181:…
Cellular Component	GO:0098687	chromosomal region	80	632	9.4876e-10	1.02494e-07	Novel_022620:LNC_022751,XM_018061933.1:LNC_015546,XM_005683156.3:LNC_006266,XM_018064617.1:LNC_016166,XM_018050893.1:LNC_006483,XM_018056894.1:LNC_011417,Novel_015395:LNC_015546,XM_018044165.1:LNC_002229,XM_005683153.3:LNC_006266,Novel_019645:LNC_019454,XM_005697607.3:LNC_019853,XM_005679284.3:LNC_003580,XM_005679284.3:LNC_003591,XM_018060242.1:LNC_013503,Novel_017072:LNC_017057,Novel_007069:LNC_…
Biological Process	GO:0097734	extracellular exosome biogenesis	14	31	1.08619e-09	1.1394e-07	XM_018054226.1:XR_001296179.2,XM_005687980.3:LNC_011269,XM_018066621.1:LNC_018638,XM_018066621.1:LNC_018640,XM_018066621.1:LNC_018641,Novel_008980:XR_001296179.2,Novel_016390:LNC_016364,XM_018054227.1:XR_001296179.2,XM_018063589.1:LNC_016364,Novel_011768:LNC_011269,XM_018063588.1:LNC_016364,XM_018054230.1:XR_001296179.2,XM_018054229.1:XR_001296179.2,XM_018054228.1:XR_001296179.2,XM_018063590.1:LN…
Biological Process	GO:1990182	exosomal secretion	14	31	1.08619e-09	1.1394e-07	XM_018054228.1:XR_001296179.2,XM_018054229.1:XR_001296179.2,XM_018063590.1:LNC_016364,XM_018054231.1:XR_001296179.2,XM_018054227.1:XR_001296179.2,XM_018063589.1:LNC_016364,Novel_011768:LNC_011269,XM_018063588.1:LNC_016364,XM_018054230.1:XR_001296179.2,XM_018066621.1:LNC_018638,XM_018066621.1:LNC_018640,XM_018066621.1:LNC_018641,Novel_008980:XR_001296179.2,Novel_016390:LNC_016364,XM_018054226.1:XR…
Cellular Component	GO:0030863	cortical cytoskeleton	44	261	1.24486e-09	1.28718e-07	Novel_010448:LNC_009879,Novel_010448:LNC_009881,Novel_010448:LNC_010442,Novel_009887:LNC_009879,Novel_009887:LNC_009881,Novel_009887:LNC_010442,XM_018052260.1:LNC_007908,Novel_009886:LNC_009879,Novel_009886:LNC_009881,Novel_009886:LNC_010442,Novel_010449:LNC_009879,Novel_010449:LNC_009881,Novel_010449:LNC_010442,Novel_010432:LNC_009879,Novel_010432:LNC_009881,Novel_010432:LNC_010442,Novel_010441:…
Molecular Function	GO:0008237	metallopeptidase activity	56	379	1.2913e-09	1.3164e-07	Novel_001494:LNC_001993,Novel_001485:LNC_001993,Novel_001504:LNC_001993,XM_018058258.1:LNC_012422,Novel_007914:LNC_007908,Novel_008997:LNC_009474,Novel_001500:LNC_001993,Novel_007912:LNC_007908,Novel_001498:LNC_001993,XM_018065552.1:LNC_001993,XM_018058987.1:LNC_001689,Novel_001497:LNC_001993,Novel_008996:LNC_009474,Novel_000242:LNC_000218,Novel_000242:LNC_000224,XM_018052285.1:LNC_007908,Novel_0…
Biological Process	GO:0050913	sensory perception of bitter taste	55	369	1.30994e-09	1.31686e-07	Novel_001083:LNC_001034,Novel_014585:LNC_014637,Novel_014585:LNC_014639,Novel_015390:LNC_015546,Novel_001084:LNC_001034,Novel_019051:LNC_018713,Novel_020627:LNC_020614,Novel_007359:LNC_007281,Novel_018926:LNC_018917,Novel_021758:LNC_021956,Novel_006816:LNC_006266,Novel_014591:LNC_014637,Novel_014591:LNC_014639,Novel_018606:LNC_018638,Novel_018606:LNC_018640,Novel_018606:LNC_018641,Novel_014588:LN…
Biological Process	GO:0050912	detection of chemical stimulus involved in sensory perception of taste	55	370	1.44757e-09	1.43528e-07	Novel_001084:LNC_001034,Novel_015390:LNC_015546,Novel_014585:LNC_014637,Novel_014585:LNC_014639,Novel_001083:LNC_001034,Novel_021758:LNC_021956,Novel_014591:LNC_014637,Novel_014591:LNC_014639,Novel_006816:LNC_006266,Novel_007359:LNC_007281,Novel_018926:LNC_018917,Novel_019051:LNC_018713,Novel_020627:LNC_020614,Novel_014586:LNC_014637,Novel_014586:LNC_014639,Novel_014594:LNC_014637,Novel_014594:LN…
Biological Process	GO:2001300	lipoxin metabolic process	8	9	1.7629e-09	1.70131e-07	XM_018064506.1:LNC_016643,Novel_016634:LNC_016643,XM_018064507.1:LNC_016643,Novel_016636:LNC_016643,XM_018064505.1:LNC_016643,Novel_016652:LNC_016643,XM_018064504.1:LNC_016643,XM_018064503.1:LNC_016643
Molecular Function	GO:0004052	arachidonate 12-lipoxygenase activity	8	9	1.7629e-09	1.70131e-07	XM_018064505.1:LNC_016643,Novel_016652:LNC_016643,XM_018064503.1:LNC_016643,XM_018064504.1:LNC_016643,Novel_016634:LNC_016643,XM_018064506.1:LNC_016643,XM_018064507.1:LNC_016643,Novel_016636:LNC_016643
Molecular Function	GO:0033038	bitter taste receptor activity	53	352	1.80538e-09	1.71939e-07	Novel_018593:LNC_018638,Novel_018593:LNC_018640,Novel_018593:LNC_018641,Novel_006819:LNC_006266,Novel_013199:LNC_013156,Novel_013735:LNC_013735,Novel_020626:LNC_020614,Novel_014587:LNC_014637,Novel_014587:LNC_014639,Novel_013737:LNC_013735,Novel_010392:LNC_010386,Novel_015393:LNC_015546,Novel_015392:LNC_015546,Novel_013200:LNC_013156,Novel_013196:LNC_013156,Novel_006821:LNC_006266,Novel_006817:LN…
Molecular Function	GO:0000980	RNA polymerase II distal enhancer sequence-specific DNA binding	31	149	2.00522e-09	1.8849e-07	Novel_016214:LNC_016236,Novel_014181:LNC_014166,Novel_014181:LNC_014168,Novel_014181:LNC_014171,Novel_014181:LNC_014172,Novel_021761:LNC_021711,XM_018060908.1:LNC_014166,XM_018060908.1:LNC_014168,XM_018060908.1:LNC_014171,XM_018060908.1:LNC_014172,XM_018046146.1:LNC_002575,Novel_014180:LNC_014166,Novel_014180:LNC_014168,Novel_014180:LNC_014171,Novel_014180:LNC_014172,XM_018043384.1:LNC_021711,XM_…
Biological Process	GO:0045650	negative regulation of macrophage differentiation	11	19	2.2893e-09	2.12435e-07	XM_018038432.1:LNC_018638,XM_018038432.1:LNC_018640,XM_018038432.1:LNC_018641,Novel_018599:LNC_018638,Novel_018599:LNC_018640,Novel_018599:LNC_018641,XM_005675149.3:LNC_000199,Novel_018611:LNC_018638,Novel_018611:LNC_018640,Novel_018611:LNC_018641,XM_013974500.2:LNC_001556,NM_001287573.1:LNC_000199,Novel_018610:LNC_018638,Novel_018610:LNC_018640,Novel_018610:LNC_018641,Novel_018603:LNC_018638,Nov…
Biological Process	GO:0034101	erythrocyte homeostasis	47	295	2.32528e-09	2.13043e-07	XM_018059532.1:LNC_012952,XM_018049867.1:LNC_006132,Novel_016214:LNC_016236,XM_018059533.1:LNC_012952,XM_018064946.1:LNC_016236,XM_018038432.1:LNC_018638,XM_018038432.1:LNC_018640,XM_018038432.1:LNC_018641,Novel_018599:LNC_018638,Novel_018599:LNC_018640,Novel_018599:LNC_018641,Novel_016215:LNC_016236,Novel_016216:LNC_016236,XM_005689692.3:LNC_012952,Novel_018603:LNC_018638,Novel_018603:LNC_018640…
Biological Process	GO:0010871	negative regulation of receptor biosynthetic process	9	12	2.36333e-09	2.13823e-07	XM_018056531.1:LNC_000199,Novel_005358:LNC_005448,Novel_005358:LNC_005451,XM_018048904.1:LNC_005448,XM_018048904.1:LNC_005451,XM_018048905.1:LNC_005448,XM_018048905.1:LNC_005451,NM_001287573.1:LNC_000199,XM_018048907.1:LNC_005445,XM_018048907.1:LNC_005448,XM_018048907.1:LNC_005451,Novel_005357:LNC_005448,Novel_005357:LNC_005451,XM_005675149.3:LNC_000199,XM_018048906.1:LNC_005445,XM_018048906.1:LN…
Biological Process	GO:0098781	ncRNA transcription	27	118	2.44311e-09	2.18311e-07	Novel_006925:LNC_006884,Novel_003020:LNC_002575,XM_005699792.3:LNC_021927,Novel_016635:LNC_016643,XM_005693473.3:LNC_016643,Novel_016630:LNC_016643,XM_018051443.1:LNC_007195,Novel_016650:LNC_016643,Novel_016649:LNC_016643,Novel_016633:LNC_016643,Novel_006625:LNC_007195,Novel_014179:LNC_014166,Novel_014179:LNC_014168,Novel_014179:LNC_014171,Novel_014179:LNC_014172,Novel_016632:LNC_016643,Novel_016…
Cellular Component	GO:0030877	beta-catenin destruction complex	18	55	2.49936e-09	2.20615e-07	Novel_006814:LNC_006266,XM_018040323.1:LNC_019757,XM_018040323.1:LNC_019763,Novel_006813:LNC_006266,XM_018040322.1:LNC_019757,XM_018040322.1:LNC_019763,XM_018050175.1:LNC_006266,XM_005683153.3:LNC_006266,Novel_006812:LNC_006266,Novel_006815:LNC_006266,XM_005683154.3:LNC_006266,Novel_006810:LNC_006266,Novel_006811:LNC_006266,Novel_019725:LNC_019757,Novel_019725:LNC_019763,XM_018050177.1:LNC_006266…
Cellular Component	GO:0030864	cortical actin cytoskeleton	37	203	2.84938e-09	2.48479e-07	Novel_010450:LNC_009879,Novel_010450:LNC_009881,Novel_010450:LNC_010442,Novel_010434:LNC_009879,Novel_010434:LNC_009881,Novel_010434:LNC_010442,Novel_010453:LNC_009879,Novel_010453:LNC_009881,Novel_010453:LNC_010442,Novel_005670:LNC_006132,Novel_009884:LNC_009879,Novel_009884:LNC_009881,Novel_009884:LNC_010442,Novel_009892:LNC_009879,Novel_009892:LNC_009881,Novel_009892:LNC_010442,Novel_010445:LN…
Biological Process	GO:0007439	ectodermal digestive tract development	7	7	3.36839e-09	2.51344e-07	XR_001917057.1:LNC_018961,XR_001917057.1:LNC_019251,XR_001917057.1:LNC_019255,XM_005696219.3:LNC_018961,XM_005696219.3:LNC_019251,XM_005696219.3:LNC_019255,Novel_019259:LNC_018961,Novel_019259:LNC_019251,Novel_019259:LNC_019255,XM_013973825.2:LNC_018961,XM_013973825.2:LNC_019251,XM_013973825.2:LNC_019255,Novel_019258:LNC_018961,Novel_019258:LNC_019251,Novel_019258:LNC_019255,Novel_019260:LNC_0189…
Biological Process	GO:0009266	response to temperature stimulus	48	307	2.97248e-09	2.51344e-07	Novel_019525:LNC_019300,Novel_019525:LNC_019535,Novel_011497:LNC_011417,XM_018043296.1:LNC_021797,Novel_021855:LNC_021797,Novel_021853:LNC_021797,XM_018039615.1:LNC_019300,XM_018039615.1:LNC_019535,Novel_001771:LNC_001245,Novel_019535:LNC_019300,Novel_019535:LNC_019535,Novel_021852:LNC_021797,Novel_019519:LNC_019300,Novel_019519:LNC_019535,XM_018064523.1:LNC_016643,Novel_021851:LNC_021797,Novel_0…
Biological Process	GO:0010572	positive regulation of platelet activation	7	7	3.36839e-09	2.51344e-07	XM_018052264.1:LNC_007908,XM_018052259.1:LNC_007908,XM_018052256.1:LNC_007908,XM_018052258.1:LNC_007908,XM_013966099.2:LNC_007908,XM_005683975.3:LNC_007908,XM_018052260.1:LNC_007908
Biological Process	GO:0030450	regulation of complement activation, classical pathway	7	7	3.36839e-09	2.51344e-07	XM_018060115.1:LNC_013451,XM_013970040.2:LNC_013451,XM_013970043.2:LNC_013451,XM_013970041.2:LNC_013451,XM_013970039.2:LNC_013451,XM_018060116.1:LNC_013451,XM_013970042.2:LNC_013451
Biological Process	GO:0032053	ciliary basal body organization	7	7	3.36839e-09	2.51344e-07	Novel_001558:LNC_000978,Novel_001556:LNC_000978,Novel_001554:LNC_000978,Novel_001555:LNC_000978,Novel_001559:LNC_000978,Novel_001557:LNC_000978,XM_018054612.1:LNC_000978
Biological Process	GO:0035585	calcium-mediated signaling using extracellular calcium source	7	7	3.36839e-09	2.51344e-07	XM_013966099.2:LNC_007908,XM_005683975.3:LNC_007908,XM_018052260.1:LNC_007908,XM_018052256.1:LNC_007908,XM_018052258.1:LNC_007908,XM_018052264.1:LNC_007908,XM_018052259.1:LNC_007908
Biological Process	GO:0043316	cytotoxic T cell degranulation	7	7	3.36839e-09	2.51344e-07	XM_018054230.1:XR_001296179.2,XM_018054226.1:XR_001296179.2,XM_018054227.1:XR_001296179.2,XM_018054231.1:XR_001296179.2,Novel_008980:XR_001296179.2,XM_018054229.1:XR_001296179.2,XM_018054228.1:XR_001296179.2
Biological Process	GO:0045959	negative regulation of complement activation, classical pathway	7	7	3.36839e-09	2.51344e-07	XM_013970039.2:LNC_013451,XM_018060116.1:LNC_013451,XM_013970042.2:LNC_013451,XM_018060115.1:LNC_013451,XM_013970040.2:LNC_013451,XM_013970041.2:LNC_013451,XM_013970043.2:LNC_013451
Biological Process	GO:0048611	embryonic ectodermal digestive tract development	7	7	3.36839e-09	2.51344e-07	XM_013973825.2:LNC_018961,XM_013973825.2:LNC_019251,XM_013973825.2:LNC_019255,Novel_019259:LNC_018961,Novel_019259:LNC_019251,Novel_019259:LNC_019255,XR_001917057.1:LNC_018961,XR_001917057.1:LNC_019251,XR_001917057.1:LNC_019255,XM_005696219.3:LNC_018961,XM_005696219.3:LNC_019251,XM_005696219.3:LNC_019255,XM_013973826.2:LNC_018961,XM_013973826.2:LNC_019251,XM_013973826.2:LNC_019255,Novel_019258:LN…
Biological Process	GO:0070560	protein secretion by platelet	7	7	3.36839e-09	2.51344e-07	XM_018052259.1:LNC_007908,XM_018052264.1:LNC_007908,XM_018052260.1:LNC_007908,XM_005683975.3:LNC_007908,XM_013966099.2:LNC_007908,XM_018052258.1:LNC_007908,XM_018052256.1:LNC_007908
Biological Process	GO:1901731	positive regulation of platelet aggregation	7	7	3.36839e-09	2.51344e-07	XM_018052256.1:LNC_007908,XM_018052258.1:LNC_007908,XM_013966099.2:LNC_007908,XM_005683975.3:LNC_007908,XM_018052260.1:LNC_007908,XM_018052264.1:LNC_007908,XM_018052259.1:LNC_007908
Biological Process	GO:1903435	positive regulation of constitutive secretory pathway	7	7	3.36839e-09	2.51344e-07	XM_018054230.1:XR_001296179.2,XM_018054226.1:XR_001296179.2,XM_018054227.1:XR_001296179.2,XM_018054231.1:XR_001296179.2,Novel_008980:XR_001296179.2,XM_018054229.1:XR_001296179.2,XM_018054228.1:XR_001296179.2
Cellular Component	GO:0043234	protein complex	484	6152	3.11446e-09	2.51344e-07	XM_005676887.3:LNC_001556,XM_005685229.3:LNC_009632,XM_018052703.1:LNC_007662,XM_018052703.1:LNC_007663,XM_018038368.1:LNC_018536,XM_018038368.1:LNC_018538,Novel_018212:LNC_018536,Novel_018212:LNC_018538,XM_018060246.1:LNC_013503,Novel_017498:LNC_017826,XM_018040088.1:LNC_019757,Novel_001491:LNC_001993,XM_018064618.1:LNC_016166,XM_018067129.1:LNC_018536,XM_018067129.1:LNC_018538,Novel_018611:LNC_…
Molecular Function	GO:0008527	taste receptor activity	53	357	2.98698e-09	2.51344e-07	Novel_006822:LNC_006266,Novel_013738:LNC_013735,Novel_009137:LNC_009162,Novel_013198:LNC_013156,Novel_006818:LNC_006266,Novel_014659:LNC_014370,Novel_015388:LNC_015546,Novel_018604:LNC_018638,Novel_018604:LNC_018640,Novel_018604:LNC_018641,Novel_015391:LNC_015546,Novel_013736:LNC_013735,Novel_015386:LNC_015546,Novel_006819:LNC_006266,Novel_013199:LNC_013156,Novel_018593:LNC_018638,Novel_018593:LN…
Biological Process	GO:0033169	histone H3-K9 demethylation	12	24	3.97381e-09	2.93494e-07	Novel_007069:LNC_006483,Novel_015448:LNC_015606,Novel_007067:LNC_006483,Novel_015449:LNC_015606,XM_018050893.1:LNC_006483,Novel_007068:LNC_006483,XM_005692123.3:LNC_015606,XM_005676879.3:LNC_001556,XM_005676880.3:LNC_001556,Novel_015451:LNC_015606,Novel_015447:LNC_015606,XM_005692122.3:LNC_015606
Cellular Component	GO:0032587	ruffle membrane	38	215	4.26491e-09	3.11812e-07	Novel_009885:LNC_009879,Novel_009885:LNC_009881,Novel_009885:LNC_010442,Novel_010438:LNC_009879,Novel_010438:LNC_009881,Novel_010438:LNC_010442,Novel_010439:LNC_009879,Novel_010439:LNC_009881,Novel_010439:LNC_010442,Novel_010452:LNC_009879,Novel_010452:LNC_009881,Novel_010452:LNC_010442,Novel_010454:LNC_009879,Novel_010454:LNC_009881,Novel_010454:LNC_010442,XM_018039237.1:LNC_019249,XM_018039236.…
Cellular Component	GO:0010369	chromocenter	12	25	7.21065e-09	5.21907e-07	XM_013972593.2:LNC_016166,Novel_015394:LNC_015546,XM_005693548.3:LNC_016166,XM_018061933.1:LNC_015546,XM_018061932.1:LNC_015546,XM_018064941.1:LNC_016236,XM_018047080.1:LNC_003580,XM_018047080.1:LNC_003591,Novel_015395:LNC_015546,Novel_003898:LNC_003580,Novel_003898:LNC_003591,Novel_003897:LNC_003580,Novel_003897:LNC_003591,XM_018064619.1:LNC_016166,XM_005693549.3:LNC_016166
Molecular Function	GO:0052657	guanine phosphoribosyltransferase activity	8	10	8.33304e-09	5.97174e-07	Novel_002149:LNC_002829,Novel_002147:LNC_002829,Novel_002150:LNC_002829,XM_018044253.1:LNC_022751,Novel_002148:LNC_002829,Novel_002146:LNC_002829,Novel_022621:LNC_022751,XM_018044254.1:LNC_022751
Molecular Function	GO:0070182	DNA polymerase binding	11	21	9.51818e-09	6.75417e-07	XM_005679284.3:LNC_003580,XM_005679284.3:LNC_003591,Novel_010869:LNC_011076,XM_018056616.1:LNC_011076,XR_309952.3:LNC_003580,XR_309952.3:LNC_003591,XM_005679283.3:LNC_003580,XM_005679283.3:LNC_003591,Novel_010870:LNC_011076,XM_013963372.2:LNC_003580,XM_013963372.2:LNC_003591,XM_005679282.3:LNC_003580,XM_005679282.3:LNC_003591,Novel_010871:LNC_011076,XM_018056617.1:LNC_011076,XM_005679280.3:LNC_00…
Molecular Function	GO:0001158	enhancer sequence-specific DNA binding	34	185	9.87401e-09	6.93865e-07	Novel_014179:LNC_014166,Novel_014179:LNC_014168,Novel_014179:LNC_014171,Novel_014179:LNC_014172,XM_018064945.1:LNC_016236,Novel_019261:LNC_018961,Novel_019261:LNC_019255,Novel_016213:LNC_016236,Novel_016211:LNC_016236,XM_018058379.1:LNC_012492,XM_018060908.1:LNC_014166,XM_018060908.1:LNC_014168,XM_018060908.1:LNC_014171,XM_018060908.1:LNC_014172,XM_018046146.1:LNC_002575,Novel_014180:LNC_014166,N…
Biological Process	GO:0046098	guanine metabolic process	10	17	1.01916e-08	7.09297e-07	XM_018044253.1:LNC_022751,Novel_002147:LNC_002829,Novel_002150:LNC_002829,Novel_002149:LNC_002829,Novel_022621:LNC_022751,Novel_002146:LNC_002829,XM_005676879.3:LNC_001556,XM_005676880.3:LNC_001556,XM_018044254.1:LNC_022751,Novel_002148:LNC_002829
Biological Process	GO:1904886	beta-catenin destruction complex disassembly	14	36	1.15969e-08	7.99416e-07	XM_005683152.3:LNC_006266,XM_005683153.3:LNC_006266,XM_018047311.1:LNC_000224,XM_018050176.1:LNC_006266,Novel_005163:LNC_005282,XM_005683156.3:LNC_006266,Novel_006812:LNC_006266,Novel_006815:LNC_006266,Novel_006814:LNC_006266,Novel_000251:LNC_000224,XM_005683154.3:LNC_006266,Novel_000247:LNC_000224,Novel_006813:LNC_006266,Novel_006811:LNC_006266
Molecular Function	GO:0003924	GTPase activity	75	611	1.1881e-08	8.11268e-07	Novel_018213:LNC_018536,Novel_018213:LNC_018538,Novel_009887:LNC_009879,Novel_009887:LNC_009881,Novel_009887:LNC_010442,XM_005677374.3:LNC_002610,XM_018042990.1:LNC_021927,Novel_010449:LNC_009879,Novel_010449:LNC_009881,Novel_010449:LNC_010442,Novel_009886:LNC_009879,Novel_009886:LNC_009881,Novel_009886:LNC_010442,Novel_010432:LNC_009879,Novel_010432:LNC_009881,Novel_010432:LNC_010442,XM_01805423…
Cellular Component	GO:0031080	nuclear pore outer ring	12	26	1.26357e-08	8.54743e-07	XM_018039707.1:LNC_019454,XM_018039708.1:LNC_019454,Novel_013897:LNC_013503,XM_018060242.1:LNC_013503,XM_018060241.1:LNC_013503,Novel_019646:LNC_019454,XM_005690546.3:LNC_013503,Novel_019644:LNC_019454,Novel_013895:LNC_013503,Novel_013896:LNC_013503,XM_018060240.1:LNC_013503,Novel_019645:LNC_019454
Molecular Function	GO:0030507	spectrin binding	15	42	1.3696e-08	9.17886e-07	XM_013972601.2:LNC_016364,XM_018052264.1:LNC_007908,XM_018049845.1:LNC_006128,XM_005683975.3:LNC_007908,XM_018052258.1:LNC_007908,XM_018049844.1:LNC_006128,XM_018049846.1:LNC_006128,XM_018049848.1:LNC_006128,XM_018052259.1:LNC_007908,XM_018052260.1:LNC_007908,XM_013966099.2:LNC_007908,Novel_005406:LNC_005523,XM_018059002.1:LNC_001689,XM_018058998.1:LNC_001689,XM_018052256.1:LNC_007908
Biological Process	GO:0045913	positive regulation of carbohydrate metabolic process	23	96	1.43703e-08	9.54244e-07	Novel_005358:LNC_005448,Novel_005358:LNC_005451,Novel_010904:LNC_010866,XM_018056673.1:LNC_010866,Novel_008974:LNC_008939,XM_018048907.1:LNC_005445,XM_018048907.1:LNC_005448,XM_018048907.1:LNC_005451,XM_018054219.1:LNC_008939,XM_018056674.1:LNC_010866,XM_018056675.1:LNC_010866,Novel_010870:LNC_011076,Novel_010903:LNC_010866,XM_018056616.1:LNC_011076,XM_018048905.1:LNC_005448,XM_018048905.1:LNC_00…
Biological Process	GO:0043631	RNA polyadenylation	28	136	1.51318e-08	9.95672e-07	XM_018053874.1:LNC_009306,XM_018066060.1:LNC_017930,Novel_017878:LNC_017930,XM_018066058.1:LNC_017930,Novel_017879:LNC_017930,XM_018066057.1:LNC_017930,XM_013971102.2:LNC_015760,XM_018066059.1:LNC_017930,XM_018053878.1:LNC_009306,XM_018066055.1:LNC_017930,XM_018053871.1:LNC_009306,Novel_015616:LNC_015760,XM_018053877.1:LNC_009306,XM_018066061.1:LNC_017930,Novel_008782:LNC_009306,XM_018053879.1:LN…
Biological Process	GO:0002455	humoral immune response mediated by circulating immunoglobulin	19	68	1.73251e-08	1.12972e-06	XM_013974515.2:LNC_001556,XM_013970050.2:LNC_013451,XM_005690425.3:LNC_013451,XM_013970040.2:LNC_013451,XM_013966310.2:LNC_007662,XM_013966310.2:LNC_007663,XM_013970049.2:LNC_013451,Novel_007719:LNC_007662,Novel_007719:LNC_007663,XM_013970043.2:LNC_013451,XM_018060115.1:LNC_013451,XM_005676883.3:LNC_001556,XM_013970039.2:LNC_013451,XM_005696562.3:LNC_019136,XM_018060113.1:LNC_013451,XM_005676887.…
Biological Process	GO:1901565	organonitrogen compound catabolic process	209	2319	1.8535e-08	1.19783e-06	XM_018042134.1:LNC_020880,Novel_017598:LNC_017911,Novel_005849:LNC_005618,XM_018040083.1:LNC_019757,XM_018054991.1:LNC_010321,Novel_015930:LNC_016025,XM_018063596.1:LNC_016364,Novel_002148:LNC_002829,Novel_005848:LNC_005618,Novel_010448:LNC_009879,Novel_010448:LNC_009881,Novel_010448:LNC_010442,XM_018038986.1:LNC_018879,XM_005690421.3:LNC_013451,Novel_002090:LNC_002785,XM_013970040.2:LNC_013451,X…
Biological Process	GO:1901069	guanosine-containing compound catabolic process	9	14	1.91972e-08	1.22964e-06	Novel_002148:LNC_002829,Novel_022621:LNC_022751,Novel_002146:LNC_002829,XM_018044254.1:LNC_022751,XM_013966112.2:LNC_007908,Novel_002149:LNC_002829,Novel_002147:LNC_002829,Novel_002150:LNC_002829,XM_018044253.1:LNC_022751
Biological Process	GO:1904885	beta-catenin destruction complex assembly	10	18	2.16546e-08	1.37487e-06	XM_005683156.3:LNC_006266,Novel_006812:LNC_006266,XM_018050176.1:LNC_006266,XM_005683152.3:LNC_006266,XM_005683153.3:LNC_006266,Novel_006813:LNC_006266,Novel_006811:LNC_006266,Novel_006814:LNC_006266,Novel_006815:LNC_006266,XM_005683154.3:LNC_006266
Molecular Function	GO:0038024	cargo receptor activity	34	191	2.26519e-08	1.42569e-06	XM_018054981.1:LNC_010321,Novel_005165:LNC_005282,Novel_005203:LNC_004680,Novel_005203:LNC_004682,XM_005680848.3:LNC_004641,Novel_004589:LNC_004680,Novel_004589:LNC_004682,Novel_008586:LNC_008605,Novel_005164:LNC_005282,Novel_000182:LNC_000163,Novel_004593:LNC_004680,Novel_004593:LNC_004682,Novel_004587:LNC_004680,Novel_004587:LNC_004682,XM_018053516.1:LNC_008605,XM_018061403.1:LNC_014370,XM_0056…
Biological Process	GO:0050909	sensory perception of taste	56	411	2.4336e-08	1.51848e-06	Novel_013199:LNC_013156,XM_013973538.2:LNC_018536,XM_013973538.2:LNC_018538,Novel_006819:LNC_006266,Novel_018593:LNC_018638,Novel_018593:LNC_018640,Novel_018593:LNC_018641,Novel_015393:LNC_015546,Novel_013200:LNC_013156,Novel_015392:LNC_015546,Novel_010392:LNC_010386,Novel_013737:LNC_013735,Novel_014587:LNC_014637,Novel_014587:LNC_014639,Novel_020626:LNC_020614,Novel_013735:LNC_013735,Novel_00682…
Biological Process	GO:0009894	regulation of catabolic process	145	1482	2.61406e-08	1.61714e-06	Novel_010452:LNC_009879,Novel_010452:LNC_009881,Novel_010452:LNC_010442,Novel_010454:LNC_009879,Novel_010454:LNC_009881,Novel_010454:LNC_010442,Novel_010456:LNC_009879,Novel_010456:LNC_009881,Novel_010456:LNC_010442,Novel_010436:LNC_009879,Novel_010436:LNC_009881,Novel_010436:LNC_010442,Novel_011271:LNC_011227,XM_018061458.1:LNC_014393,XM_005685736.3:XR_001296179.2,Novel_010439:LNC_009879,Novel_0…
Molecular Function	GO:0005280	hydrogen:amino acid symporter activity	8	11	2.88868e-08	1.77189e-06	XM_013965703.2:LNC_006767,XM_018050132.1:LNC_006767,XM_013965705.2:LNC_006767,Novel_006159:LNC_006767,XM_013965704.2:LNC_006767,Novel_006158:LNC_006767,Novel_006157:LNC_006767,XM_013965702.2:LNC_006767
Biological Process	GO:0010256	endomembrane system organization	112	1069	3.22738e-08	1.96301e-06	Novel_018276:LNC_018297,Novel_019867:LNC_019844,Novel_005406:LNC_005523,Novel_006812:LNC_006266,Novel_000388:LNC_000848,Novel_006814:LNC_006266,XM_018048470.1:LNC_005282,Novel_018959:LNC_019249,XM_005687268.3:LNC_010163,XM_018039237.1:LNC_019249,XM_018060246.1:LNC_013503,XM_018047082.1:LNC_003580,XM_018047082.1:LNC_003591,XM_018050916.1:LNC_006493,Novel_021718:LNC_021927,NM_001287573.1:LNC_000199…
Cellular Component	GO:0005847	mRNA cleavage and polyadenylation specificity factor complex	15	45	4.01266e-08	2.4203e-06	Novel_006812:LNC_006266,XM_005683156.3:LNC_006266,XM_018050176.1:LNC_006266,XM_018050174.1:LNC_006266,XM_018050173.1:LNC_006266,XM_018050177.1:LNC_006266,XM_005683152.3:LNC_006266,XM_005683153.3:LNC_006266,Novel_006813:LNC_006266,Novel_006811:LNC_006266,Novel_006810:LNC_006266,XM_018050175.1:LNC_006266,Novel_006814:LNC_006266,Novel_006815:LNC_006266,XM_005683154.3:LNC_006266
Biological Process	GO:0045654	positive regulation of megakaryocyte differentiation	10	19	4.31715e-08	2.58244e-06	Novel_018609:LNC_018638,Novel_018609:LNC_018640,Novel_018609:LNC_018641,XM_005675181.3:LNC_000218,XM_005675181.3:LNC_000224,Novel_018599:LNC_018638,Novel_018599:LNC_018640,Novel_018599:LNC_018641,XM_018038432.1:LNC_018638,XM_018038432.1:LNC_018640,XM_018038432.1:LNC_018641,XM_005675182.3:LNC_000218,XM_005675182.3:LNC_000224,Novel_018610:LNC_018638,Novel_018610:LNC_018640,Novel_018610:LNC_018641,N…
Biological Process	GO:0007199	G-protein coupled receptor signaling pathway coupled to cGMP nucleotide second messenger	6	6	5.47373e-08	2.91315e-06	XM_013973538.2:LNC_018536,XM_013973538.2:LNC_018538,XM_013976225.2:LNC_022825,Novel_022683:LNC_022825,XM_018067129.1:LNC_018536,XM_018067129.1:LNC_018538,XM_013976226.2:LNC_022825,XM_018044085.1:LNC_022825
Biological Process	GO:0031161	phosphatidylinositol catabolic process	6	6	5.47373e-08	2.91315e-06	XM_018041503.1:LNC_020420,XM_018041504.1:LNC_020420,XM_018041501.1:LNC_020420,XM_018041505.1:LNC_020420,XM_005698544.3:LNC_020420,XM_018041502.1:LNC_020420
Biological Process	GO:0044806	G-quadruplex DNA unwinding	6	6	5.47373e-08	2.91315e-06	XM_005679282.3:LNC_003580,XM_005679282.3:LNC_003591,XM_005679284.3:LNC_003580,XM_005679284.3:LNC_003591,XM_013963372.2:LNC_003580,XM_013963372.2:LNC_003591,XR_309952.3:LNC_003580,XR_309952.3:LNC_003591,XM_005679283.3:LNC_003580,XM_005679283.3:LNC_003591,XM_005679280.3:LNC_003580,XM_005679280.3:LNC_003591
Biological Process	GO:0044861	protein transport into plasma membrane raft	6	6	5.47373e-08	2.91315e-06	XM_018061310.1:LNC_014322,XM_018061313.1:LNC_014322,XM_018061309.1:LNC_014322,XM_018061311.1:LNC_014322,XM_018061312.1:LNC_014322,XM_018061308.1:LNC_014322
Biological Process	GO:0072364	regulation of cellular ketone metabolic process by regulation of transcription from RNA polymerase II promoter	6	6	5.47373e-08	2.91315e-06	XM_018048905.1:LNC_005448,XM_018048905.1:LNC_005451,XM_018048907.1:LNC_005445,XM_018048907.1:LNC_005448,XM_018048907.1:LNC_005451,Novel_005357:LNC_005448,Novel_005357:LNC_005451,XM_018048904.1:LNC_005448,XM_018048904.1:LNC_005451,XM_018048906.1:LNC_005445,XM_018048906.1:LNC_005448,XM_018048906.1:LNC_005451,Novel_005358:LNC_005448,Novel_005358:LNC_005451
Biological Process	GO:0072366	regulation of cellular ketone metabolic process by positive regulation of transcription from RNA polymerase II promoter	6	6	5.47373e-08	2.91315e-06	Novel_005357:LNC_005448,Novel_005357:LNC_005451,XM_018048907.1:LNC_005445,XM_018048907.1:LNC_005448,XM_018048907.1:LNC_005451,XM_018048906.1:LNC_005445,XM_018048906.1:LNC_005448,XM_018048906.1:LNC_005451,Novel_005358:LNC_005448,Novel_005358:LNC_005451,XM_018048904.1:LNC_005448,XM_018048904.1:LNC_005451,XM_018048905.1:LNC_005448,XM_018048905.1:LNC_005451
Biological Process	GO:1900109	regulation of histone H3-K9 dimethylation	6	6	5.47373e-08	2.91315e-06	Novel_014179:LNC_014166,Novel_014179:LNC_014168,Novel_014179:LNC_014171,Novel_014179:LNC_014172,XM_018060908.1:LNC_014166,XM_018060908.1:LNC_014168,XM_018060908.1:LNC_014171,XM_018060908.1:LNC_014172,Novel_014180:LNC_014166,Novel_014180:LNC_014168,Novel_014180:LNC_014171,Novel_014180:LNC_014172,Novel_014181:LNC_014166,Novel_014181:LNC_014168,Novel_014181:LNC_014171,Novel_014181:LNC_014172,XM_0180…
Biological Process	GO:1900110	negative regulation of histone H3-K9 dimethylation	6	6	5.47373e-08	2.91315e-06	Novel_014179:LNC_014166,Novel_014179:LNC_014168,Novel_014179:LNC_014171,Novel_014179:LNC_014172,XM_018060908.1:LNC_014166,XM_018060908.1:LNC_014168,XM_018060908.1:LNC_014171,XM_018060908.1:LNC_014172,Novel_014180:LNC_014166,Novel_014180:LNC_014168,Novel_014180:LNC_014171,Novel_014180:LNC_014172,Novel_014181:LNC_014166,Novel_014181:LNC_014168,Novel_014181:LNC_014171,Novel_014181:LNC_014172,Novel_0…
Biological Process	GO:1900242	regulation of synaptic vesicle endocytosis	6	6	5.47373e-08	2.91315e-06	XM_018038719.1:LNC_019221,Novel_019232:LNC_019221,XM_018038718.1:LNC_019221,XM_018038717.1:LNC_019221,Novel_019230:LNC_019221,Novel_019231:LNC_019221
Biological Process	GO:1990428	miRNA transport	6	6	5.47373e-08	2.91315e-06	XM_005679280.3:LNC_003580,XM_005679280.3:LNC_003591,XM_005679283.3:LNC_003580,XM_005679283.3:LNC_003591,XR_309952.3:LNC_003580,XR_309952.3:LNC_003591,XM_013963372.2:LNC_003580,XM_013963372.2:LNC_003591,XM_005679284.3:LNC_003580,XM_005679284.3:LNC_003591,XM_005679282.3:LNC_003580,XM_005679282.3:LNC_003591
Biological Process	GO:2001304	lipoxin B4 metabolic process	6	6	5.47373e-08	2.91315e-06	XM_018064505.1:LNC_016643,Novel_016634:LNC_016643,XM_018064506.1:LNC_016643,XM_018064507.1:LNC_016643,XM_018064504.1:LNC_016643,Novel_016636:LNC_016643
Biological Process	GO:2001306	lipoxin B4 biosynthetic process	6	6	5.47373e-08	2.91315e-06	Novel_016636:LNC_016643,XM_018064504.1:LNC_016643,Novel_016634:LNC_016643,XM_018064505.1:LNC_016643,XM_018064506.1:LNC_016643,XM_018064507.1:LNC_016643
Cellular Component	GO:0031230	intrinsic component of cell outer membrane	6	6	5.47373e-08	2.91315e-06	Novel_010695:LNC_010670,XM_018055943.1:LNC_010670,Novel_010693:LNC_010670,Novel_010694:LNC_010670,Novel_010692:LNC_010670,Novel_010696:LNC_010670
Cellular Component	GO:0045203	integral component of cell outer membrane	6	6	5.47373e-08	2.91315e-06	Novel_010696:LNC_010670,Novel_010692:LNC_010670,Novel_010693:LNC_010670,XM_018055943.1:LNC_010670,Novel_010695:LNC_010670,Novel_010694:LNC_010670
Molecular Function	GO:0016165	linoleate 13S-lipoxygenase activity	6	6	5.47373e-08	2.91315e-06	XM_018064507.1:LNC_016643,XM_018064506.1:LNC_016643,Novel_016634:LNC_016643,XM_018064505.1:LNC_016643,Novel_016636:LNC_016643,XM_018064504.1:LNC_016643
Biological Process	GO:0006999	nuclear pore organization	12	29	5.70507e-08	3.00536e-06	XM_018039707.1:LNC_019454,XM_018039708.1:LNC_019454,Novel_013897:LNC_013503,XM_018060241.1:LNC_013503,XM_018060242.1:LNC_013503,Novel_019646:LNC_019454,Novel_019644:LNC_019454,XM_005690546.3:LNC_013503,Novel_013895:LNC_013503,XM_018060240.1:LNC_013503,Novel_013896:LNC_013503,Novel_019645:LNC_019454
Cellular Component	GO:0005765	lysosomal membrane	74	623	5.77156e-08	3.00536e-06	Novel_013520:LNC_013499,Novel_010457:LNC_009879,Novel_010457:LNC_009881,Novel_010457:LNC_010442,Novel_010442:LNC_009879,Novel_010442:LNC_009881,Novel_010442:LNC_010442,Novel_010455:LNC_009879,Novel_010455:LNC_009881,Novel_010455:LNC_010442,XM_018053516.1:LNC_008605,Novel_010440:LNC_009879,Novel_010440:LNC_009881,Novel_010440:LNC_010442,XM_018043514.1:LNC_021711,Novel_010448:LNC_009879,Novel_01044…
Cellular Component	GO:0098852	lytic vacuole membrane	74	623	5.77156e-08	3.00536e-06	Novel_010448:LNC_009879,Novel_010448:LNC_009881,Novel_010448:LNC_010442,Novel_022086:LNC_021773,Novel_008586:LNC_008605,XM_013965702.2:LNC_006767,Novel_021762:LNC_021711,Novel_010441:LNC_009879,Novel_010441:LNC_009881,Novel_010441:LNC_010442,Novel_013520:LNC_013499,Novel_010457:LNC_009879,Novel_010457:LNC_009881,Novel_010457:LNC_010442,Novel_010442:LNC_009879,Novel_010442:LNC_009881,Novel_010442:…
Biological Process	GO:0045915	positive regulation of catecholamine metabolic process	8	12	8.19337e-08	4.1471e-06	XM_018044253.1:LNC_022751,Novel_002150:LNC_002829,Novel_002147:LNC_002829,Novel_002149:LNC_002829,XM_018044254.1:LNC_022751,Novel_022621:LNC_022751,Novel_002146:LNC_002829,Novel_002148:LNC_002829
Biological Process	GO:0045964	positive regulation of dopamine metabolic process	8	12	8.19337e-08	4.1471e-06	Novel_002147:LNC_002829,Novel_002150:LNC_002829,XM_018044253.1:LNC_022751,Novel_002149:LNC_002829,Novel_022621:LNC_022751,Novel_002146:LNC_002829,XM_018044254.1:LNC_022751,Novel_002148:LNC_002829
Biological Process	GO:0061430	bone trabecula morphogenesis	10	20	8.15412e-08	4.1471e-06	Novel_006921:LNC_006884,Novel_006920:LNC_006884,XM_018050464.1:LNC_006884,Novel_006918:LNC_006884,XM_018050469.1:LNC_006884,Novel_006919:LNC_006884,XM_018050468.1:LNC_006884,XM_018050465.1:LNC_006884,XM_018050466.1:LNC_006884,XM_018050467.1:LNC_006884
Biological Process	GO:2000425	regulation of apoptotic cell clearance	8	12	8.19337e-08	4.1471e-06	Novel_016652:LNC_016643,XM_018064503.1:LNC_016643,XM_018056617.1:LNC_011076,Novel_010871:LNC_011076,XM_013974002.2:LNC_019136,XM_018056616.1:LNC_011076,Novel_010870:LNC_011076,Novel_010869:LNC_011076
Biological Process	GO:0031329	regulation of cellular catabolic process	125	1256	9.58386e-08	4.79712e-06	XM_018066621.1:LNC_018638,XM_018066621.1:LNC_018640,XM_018066621.1:LNC_018641,Novel_019717:LNC_019757,Novel_007250:LNC_007180,Novel_010443:LNC_009879,Novel_010443:LNC_009881,Novel_010443:LNC_010442,XM_018061402.1:LNC_014370,Novel_010433:LNC_009879,Novel_010433:LNC_009881,Novel_010433:LNC_010442,XM_018054619.1:LNC_009632,Novel_009888:LNC_009879,Novel_009888:LNC_009881,Novel_009888:LNC_010442,XM_01…
Cellular Component	GO:0098562	cytoplasmic side of membrane	62	494	9.61015e-08	4.79712e-06	Novel_006601:LNC_006563,XM_018057230.1:LNC_011718,Novel_009885:LNC_009879,Novel_009885:LNC_009881,Novel_009885:LNC_010442,Novel_006600:LNC_006563,Novel_010439:LNC_009879,Novel_010439:LNC_009881,Novel_010439:LNC_010442,Novel_010438:LNC_009879,Novel_010438:LNC_009881,Novel_010438:LNC_010442,XM_018061306.1:LNC_014322,XM_018067129.1:LNC_018536,XM_018067129.1:LNC_018538,Novel_010452:LNC_009879,Novel_0…
Biological Process	GO:0006298	mismatch repair	15	48	1.06647e-07	5.27378e-06	XM_013974012.2:LNC_019136,XM_005675860.2:LNC_001993,XM_018038636.1:LNC_019136,Novel_010869:LNC_011076,XM_018056616.1:LNC_011076,Novel_018584:LNC_018297,XM_018038637.1:LNC_019136,Novel_010870:LNC_011076,XM_018066886.1:LNC_018297,XM_013967766.2:LNC_001993,XM_018038638.1:LNC_019136,Novel_010871:LNC_011076,XM_018038635.1:LNC_019136,XM_018056617.1:LNC_011076,Novel_018583:LNC_018297
Biological Process	GO:0034112	positive regulation of homotypic cell-cell adhesion	7	9	1.08565e-07	5.27378e-06	XM_018052256.1:LNC_007908,XM_018052258.1:LNC_007908,XM_013966099.2:LNC_007908,XM_018052260.1:LNC_007908,XM_005683975.3:LNC_007908,XM_018052264.1:LNC_007908,XM_018052259.1:LNC_007908
Biological Process	GO:0090527	actin filament reorganization	7	9	1.08565e-07	5.27378e-06	XM_018052264.1:LNC_007908,XM_018052259.1:LNC_007908,XM_018052256.1:LNC_007908,XM_018052258.1:LNC_007908,XM_013966099.2:LNC_007908,XM_018052260.1:LNC_007908,XM_005683975.3:LNC_007908
Cellular Component	GO:0032299	ribonuclease H2 complex	7	9	1.08565e-07	5.27378e-06	XM_018056281.1:LNC_010904,XM_018056279.1:LNC_010904,XM_018056280.1:LNC_010904,XM_018043390.1:LNC_021711,XR_001918910.1:LNC_010904,NM_001285610.1:LNC_010904,XM_018043391.1:LNC_021711
Biological Process	GO:0043101	purine-containing compound salvage	15	49	1.44931e-07	6.99342e-06	XM_005689692.3:LNC_012952,XM_005689693.3:LNC_012952,Novel_002148:LNC_002829,XM_018059534.1:LNC_012952,XM_018044254.1:LNC_022751,Novel_002146:LNC_002829,Novel_013316:LNC_012952,Novel_022621:LNC_022751,XM_018059532.1:LNC_012952,Novel_002149:LNC_002829,Novel_002150:LNC_002829,Novel_002147:LNC_002829,XM_018044253.1:LNC_022751,XM_018059533.1:LNC_012952,XM_018059531.1:LNC_012952
Biological Process	GO:0046475	glycerophospholipid catabolic process	11	26	1.56278e-07	7.49102e-06	XM_018061403.1:LNC_014370,XM_018041502.1:LNC_020420,Novel_014344:LNC_014370,XM_018041503.1:LNC_020420,XM_018041501.1:LNC_020420,XM_018041504.1:LNC_020420,XM_018061401.1:LNC_014370,Novel_014343:LNC_014370,XM_005698544.3:LNC_020420,XM_018041505.1:LNC_020420,XM_018061402.1:LNC_014370
Biological Process	GO:0045104	intermediate filament cytoskeleton organization	18	70	1.65271e-07	7.86992e-06	Novel_006815:LNC_006266,XM_005683154.3:LNC_006266,XM_018055957.1:LNC_010163,Novel_006810:LNC_006266,Novel_006811:LNC_006266,XM_018050177.1:LNC_006266,XM_005683152.3:LNC_006266,XM_018050173.1:LNC_006266,XM_013972881.2:LNC_001689,Novel_001200:LNC_001689,XM_018050174.1:LNC_006266,XM_018050176.1:LNC_006266,XM_005683156.3:LNC_006266,Novel_006814:LNC_006266,Novel_006813:LNC_006266,XM_018050175.1:LNC_00…
Molecular Function	GO:0000287	magnesium ion binding	60	481	1.89976e-07	8.98723e-06	XM_018066055.1:LNC_017930,XM_018066059.1:LNC_017930,Novel_002147:LNC_002829,XM_018066140.1:LNC_017826,Novel_010401:LNC_010404,Novel_001607:LNC_001581,Novel_001607:LNC_001583,XM_018066061.1:LNC_017930,XM_018050175.1:LNC_006266,XM_018045092.1:LNC_002283,XM_013968939.2:LNC_011495,Novel_006813:LNC_006266,XM_005683153.3:LNC_006266,Novel_022621:LNC_022751,XM_018066058.1:LNC_017930,Novel_012041:LNC_0114…
Biological Process	GO:0042428	serotonin metabolic process	8	13	2.01417e-07	9.28571e-06	XM_018038717.1:LNC_019221,Novel_019230:LNC_019221,Novel_019231:LNC_019221,XM_005689575.3:LNC_012980,XM_005689574.3:LNC_012980,XM_018038719.1:LNC_019221,Novel_019232:LNC_019221,XM_018038718.1:LNC_019221
Biological Process	GO:0043651	linoleic acid metabolic process	8	13	2.01417e-07	9.28571e-06	Novel_016634:LNC_016643,XM_018064506.1:LNC_016643,XM_018064507.1:LNC_016643,XM_005693545.3:LNC_016166,XM_005693544.3:LNC_016166,Novel_016636:LNC_016643,XM_018064505.1:LNC_016643,XM_018064504.1:LNC_016643
Biological Process	GO:0046038	GMP catabolic process	8	13	2.01417e-07	9.28571e-06	XM_018044254.1:LNC_022751,Novel_002146:LNC_002829,Novel_022621:LNC_022751,Novel_002148:LNC_002829,XM_018044253.1:LNC_022751,Novel_002150:LNC_002829,Novel_002147:LNC_002829,Novel_002149:LNC_002829
Biological Process	GO:1901160	primary amino compound metabolic process	8	13	2.01417e-07	9.28571e-06	Novel_019230:LNC_019221,Novel_019231:LNC_019221,XM_018038717.1:LNC_019221,XM_005689575.3:LNC_012980,XM_005689574.3:LNC_012980,XM_018038718.1:LNC_019221,XM_018038719.1:LNC_019221,Novel_019232:LNC_019221
Biological Process	GO:0006897	endocytosis	107	1046	2.14059e-07	9.80608e-06	XM_018064531.1:LNC_016643,XM_013974002.2:LNC_019136,Novel_014343:LNC_014370,Novel_006812:LNC_006266,XM_018057230.1:LNC_011718,XM_018062137.1:LNC_015606,XM_013965444.2:LNC_006767,Novel_018959:LNC_019249,Novel_006814:LNC_006266,XM_018061086.1:LNC_014581,XM_018039237.1:LNC_019249,XM_018038719.1:LNC_019221,NM_001287573.1:LNC_000199,XM_018047082.1:LNC_003580,XM_018047082.1:LNC_003591,XM_018061401.1:LN…
Biological Process	GO:0006111	regulation of gluconeogenesis	21	94	2.16992e-07	9.87792e-06	Novel_005358:LNC_005448,Novel_005358:LNC_005451,XM_018056531.1:LNC_000199,XM_018056673.1:LNC_010866,Novel_010904:LNC_010866,XM_018056674.1:LNC_010866,XM_005675149.3:LNC_000199,Novel_008974:LNC_008939,XM_018048907.1:LNC_005445,XM_018048907.1:LNC_005448,XM_018048907.1:LNC_005451,XM_018054219.1:LNC_008939,Novel_010903:LNC_010866,XM_018048905.1:LNC_005448,XM_018048905.1:LNC_005451,XM_018056675.1:LNC_…
Molecular Function	GO:0090484	drug transporter activity	14	44	2.19842e-07	9.94511e-06	XM_018049854.1:LNC_006128,XM_018049143.1:LNC_005589,XM_018049137.1:LNC_005589,XM_018049139.1:LNC_005589,XM_018049140.1:LNC_005589,XM_018049138.1:LNC_005589,XM_018049856.1:LNC_006128,XM_018049855.1:LNC_006128,XM_018049851.1:LNC_006128,NM_001285707.1:LNC_005589,XM_018049142.1:LNC_005589,Novel_005797:LNC_005589,XM_018049853.1:LNC_006128,XM_018049141.1:LNC_005589
Biological Process	GO:0031503	protein complex localization	34	210	2.43526e-07	1.09481e-05	Novel_019644:LNC_019454,Novel_001451:LNC_001438,Novel_001451:LNC_001450,Novel_001450:LNC_001438,Novel_001450:LNC_001450,XM_018062117.1:LNC_015606,XM_018062125.1:LNC_015606,XM_018055180.1:LNC_010404,Novel_019645:LNC_019454,XM_013971255.2:LNC_015606,XM_005675919.3:LNC_001438,XM_005675919.3:LNC_001450,Novel_019646:LNC_019454,Novel_002167:LNC_002191,Novel_010401:LNC_010404,XM_018062123.1:LNC_015606,N…
Biological Process	GO:0045103	intermediate filament-based process	18	72	2.6223e-07	1.17162e-05	XM_005683153.3:LNC_006266,Novel_006812:LNC_006266,Novel_006814:LNC_006266,XM_018050175.1:LNC_006266,Novel_006813:LNC_006266,XM_018050173.1:LNC_006266,XM_018050177.1:LNC_006266,XM_005683152.3:LNC_006266,XM_013972881.2:LNC_001689,XM_018050176.1:LNC_006266,XM_018050174.1:LNC_006266,XM_005683156.3:LNC_006266,Novel_001200:LNC_001689,XM_005683154.3:LNC_006266,XM_018055957.1:LNC_010163,Novel_006815:LNC_…
Cellular Component	GO:0005774	vacuolar membrane	79	707	2.70464e-07	1.20099e-05	XM_018061401.1:LNC_014370,NM_001314275.1:LNC_013499,Novel_010445:LNC_009879,Novel_010445:LNC_009881,Novel_010445:LNC_010442,XM_018043513.1:LNC_021711,XM_013964104.2:LNC_000224,Novel_014344:LNC_014370,XM_005696568.3:LNC_019136,XM_018059927.1:LNC_013499,Novel_010453:LNC_009879,Novel_010453:LNC_009881,Novel_010453:LNC_010442,Novel_006159:LNC_006767,Novel_001713:LNC_001689,Novel_014343:LNC_014370,Nov…
Biological Process	GO:0010224	response to UV-B	12	33	3.09365e-07	1.35708e-05	XM_005695926.2:LNC_018536,XM_005695926.2:LNC_018538,XM_005695930.3:LNC_018536,XM_005695930.3:LNC_018538,XM_018044460.1:LNC_022986,Novel_018584:LNC_018297,Novel_018498:LNC_018536,Novel_018498:LNC_018538,XM_018038368.1:LNC_018536,XM_018038368.1:LNC_018538,XM_018066886.1:LNC_018297,XM_018066819.1:LNC_018536,XM_018066819.1:LNC_018538,XM_018066820.1:LNC_018536,XM_018066820.1:LNC_018538,XM_005695929.3:…
Biological Process	GO:1900025	negative regulation of substrate adhesion-dependent cell spreading	12	33	3.09365e-07	1.35708e-05	XM_018052259.1:LNC_007908,XM_018052260.1:LNC_007908,Novel_014254:LNC_014581,Novel_014253:LNC_014581,XM_013966099.2:LNC_007908,XM_018052256.1:LNC_007908,XM_018061086.1:LNC_014581,XM_018052264.1:LNC_007908,XM_005683975.3:LNC_007908,XM_018061087.1:LNC_014581,XM_018052258.1:LNC_007908,Novel_014252:LNC_014581
Biological Process	GO:0090084	negative regulation of inclusion body assembly	7	10	3.42439e-07	1.49312e-05	Novel_017796:LNC_017826,Novel_017797:LNC_017826,Novel_001201:LNC_001689,XM_018066337.1:LNC_017826,XM_018059013.1:LNC_001689,XM_018066338.1:LNC_017826,XM_018059020.1:LNC_001689
Biological Process	GO:0044860	protein localization to plasma membrane raft	6	7	3.62951e-07	1.54532e-05	XM_018061310.1:LNC_014322,XM_018061313.1:LNC_014322,XM_018061312.1:LNC_014322,XM_018061309.1:LNC_014322,XM_018061311.1:LNC_014322,XM_018061308.1:LNC_014322
Cellular Component	GO:0044352	pinosome	6	7	3.62951e-07	1.54532e-05	XM_018061313.1:LNC_014322,XM_018061310.1:LNC_014322,XM_018061308.1:LNC_014322,XM_018061309.1:LNC_014322,XM_018061311.1:LNC_014322,XM_018061312.1:LNC_014322
Cellular Component	GO:0044354	macropinosome	6	7	3.62951e-07	1.54532e-05	XM_018061308.1:LNC_014322,XM_018061312.1:LNC_014322,XM_018061309.1:LNC_014322,XM_018061311.1:LNC_014322,XM_018061313.1:LNC_014322,XM_018061310.1:LNC_014322
Molecular Function	GO:0002094	polyprenyltransferase activity	6	7	3.62951e-07	1.54532e-05	XM_005676812.3:LNC_001581,XM_005676812.3:LNC_001583,Novel_001606:LNC_001581,Novel_001606:LNC_001583,Novel_001605:LNC_001581,Novel_001605:LNC_001583,XM_018056403.1:LNC_001581,XM_018056403.1:LNC_001583,XM_018056411.1:LNC_001581,XM_018056411.1:LNC_001583,Novel_001604:LNC_001581,Novel_001604:LNC_001583
Molecular Function	GO:0033613	activating transcription factor binding	27	148	3.66336e-07	1.55061e-05	Novel_019535:LNC_019300,Novel_019535:LNC_019535,Novel_019523:LNC_019300,Novel_019523:LNC_019535,XM_018039615.1:LNC_019300,XM_018039615.1:LNC_019535,Novel_019534:LNC_019300,Novel_019534:LNC_019535,XM_005695121.3:LNC_017552,Novel_019521:LNC_019300,Novel_019521:LNC_019535,XM_018039616.1:LNC_019300,XM_018039616.1:LNC_019535,Novel_019519:LNC_019300,Novel_019519:LNC_019535,XM_018039612.1:LNC_019300,XM_…
Molecular Function	GO:0035326	enhancer binding	34	214	3.84122e-07	1.61644e-05	XM_018046144.1:LNC_002575,Novel_016210:LNC_016236,Novel_018609:LNC_018638,Novel_018609:LNC_018640,Novel_018609:LNC_018641,XM_018064948.1:LNC_016236,Novel_019262:LNC_018961,Novel_019262:LNC_019255,XM_018064947.1:LNC_016236,Novel_018611:LNC_018638,Novel_018611:LNC_018640,Novel_018611:LNC_018641,Novel_014181:LNC_014166,Novel_014181:LNC_014168,Novel_014181:LNC_014171,Novel_014181:LNC_014172,XM_018043…
Biological Process	GO:0002449	lymphocyte mediated immunity	42	295	3.97386e-07	1.66259e-05	XM_005687742.3:LNC_010954,Novel_002166:LNC_002191,Novel_002167:LNC_002191,XM_018054231.1:XR_001296179.2,XM_013970042.2:LNC_013451,XM_005687741.3:LNC_010954,Novel_010870:LNC_011076,XM_018060116.1:LNC_013451,XM_018056369.1:LNC_010954,XM_018054227.1:XR_001296179.2,XM_013974515.2:LNC_001556,XM_005690425.3:LNC_013451,XM_018054230.1:XR_001296179.2,XM_013970050.2:LNC_013451,XM_018054229.1:XR_001296179.2…
Biological Process	GO:0015893	drug transport	14	46	4.0813e-07	1.69773e-05	XM_018049856.1:LNC_006128,XM_018049138.1:LNC_005589,XM_018049140.1:LNC_005589,XM_018049139.1:LNC_005589,XM_018049854.1:LNC_006128,XM_018049143.1:LNC_005589,XM_018049137.1:LNC_005589,XM_018049141.1:LNC_005589,XM_018049853.1:LNC_006128,Novel_005797:LNC_005589,XM_018049142.1:LNC_005589,XM_018049855.1:LNC_006128,NM_001285707.1:LNC_005589,XM_018049851.1:LNC_006128
Cellular Component	GO:0044437	vacuolar part	79	715	4.2529e-07	1.759e-05	NM_001314275.1:LNC_013499,XM_018061401.1:LNC_014370,Novel_010445:LNC_009879,Novel_010445:LNC_009881,Novel_010445:LNC_010442,Novel_010453:LNC_009879,Novel_010453:LNC_009881,Novel_010453:LNC_010442,XM_005696568.3:LNC_019136,XM_018059927.1:LNC_013499,Novel_014344:LNC_014370,XM_013964104.2:LNC_000224,XM_018043513.1:LNC_021711,Novel_009885:LNC_009879,Novel_009885:LNC_009881,Novel_009885:LNC_010442,Nov…
Biological Process	GO:0006178	guanine salvage	8	14	4.44377e-07	1.79687e-05	Novel_002148:LNC_002829,XM_018044254.1:LNC_022751,Novel_002146:LNC_002829,Novel_022621:LNC_022751,Novel_002149:LNC_002829,XM_018044253.1:LNC_022751,Novel_002150:LNC_002829,Novel_002147:LNC_002829
Biological Process	GO:0032263	GMP salvage	8	14	4.44377e-07	1.79687e-05	Novel_002148:LNC_002829,Novel_022621:LNC_022751,Novel_002146:LNC_002829,XM_018044254.1:LNC_022751,Novel_002149:LNC_002829,XM_018044253.1:LNC_022751,Novel_002147:LNC_002829,Novel_002150:LNC_002829
Biological Process	GO:0033240	positive regulation of cellular amine metabolic process	8	14	4.44377e-07	1.79687e-05	Novel_002147:LNC_002829,Novel_002150:LNC_002829,XM_018044253.1:LNC_022751,Novel_002149:LNC_002829,Novel_002146:LNC_002829,Novel_022621:LNC_022751,XM_018044254.1:LNC_022751,Novel_002148:LNC_002829
Biological Process	GO:0046099	guanine biosynthetic process	8	14	4.44377e-07	1.79687e-05	Novel_002148:LNC_002829,Novel_002146:LNC_002829,Novel_022621:LNC_022751,XM_018044254.1:LNC_022751,Novel_002149:LNC_002829,Novel_002147:LNC_002829,Novel_002150:LNC_002829,XM_018044253.1:LNC_022751
Biological Process	GO:0043277	apoptotic cell clearance	13	40	4.50748e-07	1.81251e-05	XM_013974002.2:LNC_019136,XM_018056616.1:LNC_011076,Novel_014343:LNC_014370,XM_018061401.1:LNC_014370,Novel_010870:LNC_011076,Novel_010869:LNC_011076,XM_018061402.1:LNC_014370,Novel_014344:LNC_014370,XM_018061403.1:LNC_014370,Novel_016652:LNC_016643,Novel_010871:LNC_011076,XM_018056617.1:LNC_011076,XM_018064503.1:LNC_016643
Biological Process	GO:0043173	nucleotide salvage	15	53	4.54656e-07	1.81812e-05	XM_005689692.3:LNC_012952,Novel_002148:LNC_002829,XM_018059534.1:LNC_012952,XM_005689693.3:LNC_012952,Novel_002146:LNC_002829,Novel_022621:LNC_022751,Novel_013316:LNC_012952,XM_018044254.1:LNC_022751,XM_018059532.1:LNC_012952,Novel_002149:LNC_002829,Novel_002147:LNC_002829,Novel_002150:LNC_002829,XM_018059533.1:LNC_012952,XM_018059531.1:LNC_012952,XM_018044253.1:LNC_022751
Biological Process	GO:0006956	complement activation	20	90	4.58625e-07	1.82098e-05	XM_013970040.2:LNC_013451,XM_013966310.2:LNC_007662,XM_013966310.2:LNC_007663,XM_013970043.2:LNC_013451,Novel_007719:LNC_007662,Novel_007719:LNC_007663,XM_013970049.2:LNC_013451,XM_018060115.1:LNC_013451,XM_013974515.2:LNC_001556,XM_005690425.3:LNC_013451,XM_013970050.2:LNC_013451,XM_005696562.3:LNC_019136,XM_018060113.1:LNC_013451,XM_005676883.3:LNC_001556,XM_013970039.2:LNC_013451,XM_013970041.…
Biological Process	GO:0009593	detection of chemical stimulus	61	505	4.60402e-07	1.82098e-05	Novel_013198:LNC_013156,Novel_006818:LNC_006266,Novel_014659:LNC_014370,Novel_015388:LNC_015546,Novel_013738:LNC_013735,Novel_006822:LNC_006266,Novel_009137:LNC_009162,Novel_014343:LNC_014370,XM_005680435.2:LNC_004490,XM_005680435.2:LNC_004491,XM_018067129.1:LNC_018536,XM_018067129.1:LNC_018538,Novel_015386:LNC_015546,Novel_013736:LNC_013735,Novel_018604:LNC_018638,Novel_018604:LNC_018640,Novel_0…
Biological Process	GO:0046364	monosaccharide biosynthetic process	30	178	5.04426e-07	1.98248e-05	XM_005676044.3:LNC_001373,NM_001287573.1:LNC_000199,XM_005676045.3:LNC_001373,Novel_010906:LNC_010866,XM_018048906.1:LNC_005445,XM_018048906.1:LNC_005448,XM_018048906.1:LNC_005451,XM_018054616.1:LNC_009632,Novel_005357:LNC_005448,Novel_005357:LNC_005451,Novel_009589:LNC_009632,Novel_009588:LNC_009632,Novel_002697:LNC_002191,Novel_010905:LNC_010866,XM_018056671.1:LNC_010866,XM_018048904.1:LNC_0054…
Molecular Function	GO:0004364	glutathione transferase activity	18	75	5.06714e-07	1.98248e-05	XM_018045879.1:LNC_003109,XM_005696574.3:LNC_019136,Novel_002913:LNC_003109,XM_005677937.3:LNC_003109,Novel_002916:LNC_003109,XM_005687536.3:LNC_011076,XM_018045875.1:LNC_003109,XM_018045878.1:LNC_003109,Novel_002914:LNC_003109,XM_005677944.3:LNC_003109,XM_018045876.1:LNC_003109,Novel_002912:LNC_003109,Novel_002915:LNC_003109,Novel_002917:LNC_003109,XM_018045877.1:LNC_003109,Novel_011119:LNC_0110…
Molecular Function	GO:0038191	neuropilin binding	12	35	6.48036e-07	2.52177e-05	XM_018067131.1:LNC_018536,XM_018067131.1:LNC_018538,XM_018066812.1:LNC_018536,XM_018066812.1:LNC_018538,XM_018067132.1:LNC_018536,XM_018067132.1:LNC_018538,XM_018066810.1:LNC_018536,XM_018066810.1:LNC_018538,Novel_018198:LNC_018536,Novel_018198:LNC_018538,Novel_018191:LNC_018536,Novel_018191:LNC_018538,XM_018066816.1:LNC_018536,XM_018066816.1:LNC_018538,XM_018066809.1:LNC_018536,XM_018066809.1:LN…
Biological Process	GO:0051103	DNA ligation involved in DNA repair	9	19	6.67245e-07	2.58263e-05	XM_018056369.1:LNC_010954,XM_018056368.1:LNC_010954,Novel_010869:LNC_011076,XM_018056616.1:LNC_011076,XM_005687741.3:LNC_010954,Novel_010870:LNC_011076,Novel_010871:LNC_011076,XM_018056617.1:LNC_011076,XM_005687742.3:LNC_010954
Biological Process	GO:0050686	negative regulation of mRNA processing	23	117	6.73462e-07	2.59283e-05	XM_005679282.3:LNC_003580,XM_005679282.3:LNC_003591,Novel_008782:LNC_009306,XM_018053877.1:LNC_009306,XM_013963372.2:LNC_003580,XM_013963372.2:LNC_003591,Novel_015616:LNC_015760,XM_018053871.1:LNC_009306,XM_018053878.1:LNC_009306,XM_005679280.3:LNC_003580,XM_005679280.3:LNC_003591,XM_013971102.2:LNC_015760,XM_005679284.3:LNC_003580,XM_005679284.3:LNC_003591,XM_005679283.3:LNC_003580,XM_005679283.…
Biological Process	GO:0009158	ribonucleoside monophosphate catabolic process	10	24	6.88722e-07	2.59634e-05	Novel_002148:LNC_002829,Novel_019253:LNC_019249,Novel_022621:LNC_022751,Novel_002146:LNC_002829,XM_018044254.1:LNC_022751,XM_018038783.1:LNC_019249,Novel_002149:LNC_002829,Novel_002147:LNC_002829,Novel_002150:LNC_002829,XM_018044253.1:LNC_022751
Biological Process	GO:0009169	purine ribonucleoside monophosphate catabolic process	10	24	6.88722e-07	2.59634e-05	Novel_002148:LNC_002829,Novel_019253:LNC_019249,XM_018038783.1:LNC_019249,Novel_022621:LNC_022751,Novel_002146:LNC_002829,XM_018044254.1:LNC_022751,Novel_002149:LNC_002829,XM_018044253.1:LNC_022751,Novel_002147:LNC_002829,Novel_002150:LNC_002829
Biological Process	GO:1900113	negative regulation of histone H3-K9 trimethylation	10	24	6.88722e-07	2.59634e-05	XM_018050893.1:LNC_006483,Novel_014181:LNC_014166,Novel_014181:LNC_014168,Novel_014181:LNC_014171,Novel_014181:LNC_014172,Novel_014180:LNC_014166,Novel_014180:LNC_014168,Novel_014180:LNC_014171,Novel_014180:LNC_014172,XM_018060908.1:LNC_014166,XM_018060908.1:LNC_014168,XM_018060908.1:LNC_014171,XM_018060908.1:LNC_014172,Novel_007067:LNC_006483,Novel_014178:LNC_014166,Novel_014178:LNC_014168,Novel…
Molecular Function	GO:0034185	apolipoprotein binding	10	24	6.88722e-07	2.59634e-05	Novel_005164:LNC_005282,XM_018061401.1:LNC_014370,Novel_014343:LNC_014370,Novel_005163:LNC_005282,Novel_005167:LNC_005282,XM_018061402.1:LNC_014370,XM_018048470.1:LNC_005282,Novel_014344:LNC_014370,XM_018061403.1:LNC_014370,Novel_005165:LNC_005282
Biological Process	GO:0002924	negative regulation of humoral immune response mediated by circulating immunoglobulin	7	11	8.91156e-07	3.13326e-05	XM_013970041.2:LNC_013451,XM_013970043.2:LNC_013451,XM_013970040.2:LNC_013451,XM_018060115.1:LNC_013451,XM_013970042.2:LNC_013451,XM_018060116.1:LNC_013451,XM_013970039.2:LNC_013451
Biological Process	GO:0010899	regulation of phosphatidylcholine catabolic process	5	5	8.89161e-07	3.13326e-05	XM_018061402.1:LNC_014370,Novel_014344:LNC_014370,XM_018061403.1:LNC_014370,XM_018061401.1:LNC_014370,Novel_014343:LNC_014370
Biological Process	GO:0015904	tetracycline transport	5	5	8.89161e-07	3.13326e-05	XM_018049851.1:LNC_006128,XM_018049855.1:LNC_006128,XM_018049853.1:LNC_006128,XM_018049854.1:LNC_006128,XM_018049856.1:LNC_006128
Biological Process	GO:0015920	lipopolysaccharide transport	5	5	8.89161e-07	3.13326e-05	XM_018061402.1:LNC_014370,XM_018061401.1:LNC_014370,Novel_014343:LNC_014370,XM_018061403.1:LNC_014370,Novel_014344:LNC_014370
Biological Process	GO:0035261	external genitalia morphogenesis	5	5	8.89161e-07	3.13326e-05	Novel_005163:LNC_005282,Novel_005167:LNC_005282,Novel_005165:LNC_005282,Novel_005164:LNC_005282,XM_018048470.1:LNC_005282
Biological Process	GO:0042891	antibiotic transport	5	5	8.89161e-07	3.13326e-05	XM_018049854.1:LNC_006128,XM_018049853.1:LNC_006128,XM_018049855.1:LNC_006128,XM_018049851.1:LNC_006128,XM_018049856.1:LNC_006128
Biological Process	GO:0060696	regulation of phospholipid catabolic process	5	5	8.89161e-07	3.13326e-05	Novel_014344:LNC_014370,Novel_014343:LNC_014370,XM_018061401.1:LNC_014370,XM_018061403.1:LNC_014370,XM_018061402.1:LNC_014370
Biological Process	GO:2000055	positive regulation of Wnt signaling pathway involved in dorsal/ventral axis specification	5	5	8.89161e-07	3.13326e-05	Novel_005164:LNC_005282,XM_018048470.1:LNC_005282,Novel_005165:LNC_005282,Novel_005167:LNC_005282,Novel_005163:LNC_005282
Cellular Component	GO:0042585	germinal vesicle	8	15	9.00412e-07	3.13326e-05	XM_013972593.2:LNC_016166,XM_018063503.1:LNC_015975,XM_018064618.1:LNC_016166,XM_005693548.3:LNC_016166,XM_018064617.1:LNC_016166,XM_005693549.3:LNC_016166,XM_018064619.1:LNC_016166,XM_018065566.1:LNC_017057
Molecular Function	GO:0004422	hypoxanthine phosphoribosyltransferase activity	8	15	9.00412e-07	3.13326e-05	Novel_002150:LNC_002829,Novel_002147:LNC_002829,XM_018044253.1:LNC_022751,Novel_002149:LNC_002829,XM_018044254.1:LNC_022751,Novel_022621:LNC_022751,Novel_002146:LNC_002829,Novel_002148:LNC_002829
Molecular Function	GO:0005041	low-density lipoprotein receptor activity	8	15	9.00412e-07	3.13326e-05	XM_018048470.1:LNC_005282,XM_005680849.3:LNC_004641,Novel_005165:LNC_005282,XM_018064531.1:LNC_016643,Novel_005164:LNC_005282,Novel_005163:LNC_005282,Novel_005167:LNC_005282,XM_005680848.3:LNC_004641
Molecular Function	GO:0008493	tetracycline transporter activity	5	5	8.89161e-07	3.13326e-05	XM_018049856.1:LNC_006128,XM_018049853.1:LNC_006128,XM_018049854.1:LNC_006128,XM_018049855.1:LNC_006128,XM_018049851.1:LNC_006128
Molecular Function	GO:0033906	hyaluronoglucuronidase activity	5	5	8.89161e-07	3.13326e-05	XM_005695926.2:LNC_018536,XM_005695926.2:LNC_018538,XM_018038368.1:LNC_018536,XM_018038368.1:LNC_018538,XM_018066820.1:LNC_018536,XM_018066820.1:LNC_018538,XM_018066819.1:LNC_018536,XM_018066819.1:LNC_018538,XM_005695929.3:LNC_018536,XM_005695929.3:LNC_018538
Molecular Function	GO:0033961	cis-stilbene-oxide hydrolase activity	5	5	8.89161e-07	3.13326e-05	XM_013970074.2:LNC_013499,XM_013970075.2:LNC_013499,Novel_013885:LNC_013499,XM_018059920.1:LNC_013499,NM_001285557.1:LNC_013499
Molecular Function	GO:0035368	selenocysteine insertion sequence binding	7	11	8.91156e-07	3.13326e-05	XM_018038245.1:LNC_018638,XM_018038245.1:LNC_018640,XM_018038245.1:LNC_018641,Novel_018286:LNC_018638,Novel_018286:LNC_018640,Novel_018286:LNC_018641,Novel_018285:LNC_018638,Novel_018285:LNC_018640,Novel_018285:LNC_018641,Novel_018284:LNC_018638,Novel_018284:LNC_018640,Novel_018284:LNC_018641,Novel_018287:LNC_018638,Novel_018287:LNC_018640,Novel_018287:LNC_018641,XM_018038244.1:LNC_018638,XM_0180…
Molecular Function	GO:0042895	antibiotic transporter activity	5	5	8.89161e-07	3.13326e-05	XM_018049856.1:LNC_006128,XM_018049854.1:LNC_006128,XM_018049853.1:LNC_006128,XM_018049851.1:LNC_006128,XM_018049855.1:LNC_006128
Biological Process	GO:0050907	detection of chemical stimulus involved in sensory perception	56	458	9.08355e-07	3.14578e-05	Novel_014659:LNC_014370,Novel_015388:LNC_015546,Novel_013198:LNC_013156,Novel_006818:LNC_006266,Novel_006822:LNC_006266,Novel_013738:LNC_013735,Novel_009137:LNC_009162,XM_018067129.1:LNC_018536,XM_018067129.1:LNC_018538,XM_005680435.2:LNC_004490,XM_005680435.2:LNC_004491,Novel_013736:LNC_013735,Novel_015386:LNC_015546,Novel_015391:LNC_015546,Novel_018604:LNC_018638,Novel_018604:LNC_018640,Novel_0…
Biological Process	GO:1990778	protein localization to cell periphery	55	449	1.06863e-06	3.68321e-05	XM_018048470.1:LNC_005282,XM_018060246.1:LNC_013503,XM_018059491.1:LNC_013267,XM_018056531.1:LNC_000199,Novel_010390:LNC_010386,XR_001919079.1:LNC_011495,XM_018061310.1:LNC_014322,Novel_000388:LNC_000848,Novel_005406:LNC_005523,XM_005693555.3:LNC_016166,XM_005675314.3:XR_001295746.2,XM_005677469.3:LNC_002575,XM_013964104.2:LNC_000224,XM_018051425.1:LNC_007180,XM_018061308.1:LNC_014322,XM_00567531…
Biological Process	GO:0009128	purine nucleoside monophosphate catabolic process	10	25	1.0842e-06	3.70162e-05	Novel_019253:LNC_019249,Novel_002148:LNC_002829,XM_018044254.1:LNC_022751,Novel_002146:LNC_002829,Novel_022621:LNC_022751,XM_018038783.1:LNC_019249,Novel_002149:LNC_002829,Novel_002150:LNC_002829,Novel_002147:LNC_002829,XM_018044253.1:LNC_022751
Biological Process	GO:0035947	regulation of gluconeogenesis by regulation of transcription from RNA polymerase II promoter	10	25	1.0842e-06	3.70162e-05	XM_018056675.1:LNC_010866,Novel_010906:LNC_010866,XM_005676045.3:LNC_001373,Novel_010903:LNC_010866,XM_005676044.3:LNC_001373,XM_018056674.1:LNC_010866,Novel_010904:LNC_010866,XM_018056673.1:LNC_010866,XM_018056671.1:LNC_010866,Novel_010905:LNC_010866
Biological Process	GO:0016064	immunoglobulin mediated immune response	25	138	1.11761e-06	3.79779e-05	XM_013970041.2:LNC_013451,Novel_001585:LNC_001556,XM_005687742.3:LNC_010954,XM_005676887.3:LNC_001556,XM_018056369.1:LNC_010954,XM_013974002.2:LNC_019136,XM_013970042.2:LNC_013451,XM_018060116.1:LNC_013451,XM_005687741.3:LNC_010954,XM_013966310.2:LNC_007662,XM_013966310.2:LNC_007663,XM_013970040.2:LNC_013451,XM_013970049.2:LNC_013451,XM_013970043.2:LNC_013451,Novel_007719:LNC_007662,Novel_007719:…
Biological Process	GO:0042430	indole-containing compound metabolic process	12	37	1.28152e-06	4.31425e-05	XM_018038718.1:LNC_019221,XM_018038719.1:LNC_019221,Novel_019232:LNC_019221,XM_005698880.3:LNC_020880,XM_005698881.3:LNC_020880,XM_005689574.3:LNC_012980,NM_001314289.1:LNC_020880,XM_005689575.3:LNC_012980,Novel_019230:LNC_019221,Novel_019231:LNC_019221,XM_018042134.1:LNC_020880,XM_018038717.1:LNC_019221
Biological Process	GO:0051573	negative regulation of histone H3-K9 methylation	12	37	1.28152e-06	4.31425e-05	Novel_014179:LNC_014166,Novel_014179:LNC_014168,Novel_014179:LNC_014171,Novel_014179:LNC_014172,XM_005676879.3:LNC_001556,XM_005676880.3:LNC_001556,XM_018060907.1:LNC_014166,XM_018060907.1:LNC_014168,XM_018060907.1:LNC_014171,XM_018060907.1:LNC_014172,Novel_007068:LNC_006483,XM_018050893.1:LNC_006483,Novel_014181:LNC_014166,Novel_014181:LNC_014168,Novel_014181:LNC_014171,Novel_014181:LNC_014172,N…
Biological Process	GO:0048871	multicellular organismal homeostasis	52	418	1.30717e-06	4.38023e-05	Novel_002167:LNC_002191,Novel_002166:LNC_002191,XM_018064505.1:LNC_016643,Novel_019231:LNC_019221,XM_018059493.1:LNC_013267,XM_018049845.1:LNC_006128,XM_013964504.2:LNC_005589,Novel_000182:LNC_000163,XM_018060261.1:LNC_013899,XM_018049848.1:LNC_006128,XM_018041427.1:LNC_002785,XM_005695926.2:LNC_018536,XM_005695926.2:LNC_018538,XM_018059533.1:LNC_012952,XM_018060259.1:LNC_013899,XM_018059495.1:LN…
Biological Process	GO:0023035	CD40 signaling pathway	6	8	1.37531e-06	4.50431e-05	Novel_009600:LNC_009632,XM_018049837.1:LNC_006128,XM_005685227.3:LNC_009632,Novel_009602:LNC_009632,Novel_005663:LNC_006128,Novel_009601:LNC_009632
Cellular Component	GO:0009279	cell outer membrane	6	8	1.37531e-06	4.50431e-05	Novel_010692:LNC_010670,Novel_010696:LNC_010670,Novel_010694:LNC_010670,Novel_010695:LNC_010670,XM_018055943.1:LNC_010670,Novel_010693:LNC_010670
Cellular Component	GO:0044462	external encapsulating structure part	6	8	1.37531e-06	4.50431e-05	Novel_010694:LNC_010670,XM_018055943.1:LNC_010670,Novel_010693:LNC_010670,Novel_010695:LNC_010670,Novel_010696:LNC_010670,Novel_010692:LNC_010670
Cellular Component	GO:1990385	meiotic spindle midzone	6	8	1.37531e-06	4.50431e-05	XM_013972593.2:LNC_016166,XM_005693548.3:LNC_016166,XM_018064619.1:LNC_016166,XM_018064618.1:LNC_016166,XM_018064617.1:LNC_016166,XM_005693549.3:LNC_016166
Molecular Function	GO:0005094	Rho GDP-dissociation inhibitor activity	6	8	1.37531e-06	4.50431e-05	XM_018040545.1:LNC_019757,XM_018040545.1:LNC_019763,XM_018040544.1:LNC_019757,XM_018040544.1:LNC_019763,Novel_016900:LNC_016364,XM_018065457.1:LNC_016364,XM_018065458.1:LNC_016364,Novel_016899:LNC_016364
Molecular Function	GO:0051879	Hsp90 protein binding	13	44	1.54124e-06	5.02499e-05	XM_018043296.1:LNC_021797,Novel_021854:LNC_021797,Novel_021857:LNC_021797,Novel_021856:LNC_021797,Novel_021851:LNC_021797,XM_018065457.1:LNC_016364,XM_018065458.1:LNC_016364,XM_005678528.3:LNC_002191,Novel_016899:LNC_016364,Novel_021853:LNC_021797,Novel_021855:LNC_021797,XM_005678526.3:LNC_002191,Novel_021852:LNC_021797
Biological Process	GO:1900402	regulation of carbohydrate metabolic process by regulation of transcription from RNA polymerase II promoter	10	26	1.66415e-06	5.4014e-05	XM_018056674.1:LNC_010866,XM_018056675.1:LNC_010866,XM_005676045.3:LNC_001373,Novel_010906:LNC_010866,XM_005676044.3:LNC_001373,Novel_010903:LNC_010866,XM_018056671.1:LNC_010866,Novel_010905:LNC_010866,Novel_010904:LNC_010866,XM_018056673.1:LNC_010866
Biological Process	GO:0006168	adenine salvage	8	16	1.70289e-06	5.40593e-05	Novel_002148:LNC_002829,XM_018044254.1:LNC_022751,Novel_022621:LNC_022751,Novel_002146:LNC_002829,Novel_002149:LNC_002829,Novel_002150:LNC_002829,Novel_002147:LNC_002829,XM_018044253.1:LNC_022751
Biological Process	GO:0019724	B cell mediated immunity	25	141	1.68509e-06	5.40593e-05	XM_005696562.3:LNC_019136,XM_018060113.1:LNC_013451,Novel_000186:LNC_000163,XM_018056368.1:LNC_010954,XM_005676883.3:LNC_001556,XM_013970039.2:LNC_013451,XM_013966310.2:LNC_007662,XM_013966310.2:LNC_007663,XM_013970040.2:LNC_013451,XM_013970049.2:LNC_013451,XM_013970043.2:LNC_013451,Novel_007719:LNC_007662,Novel_007719:LNC_007663,Novel_000185:LNC_000163,XM_018060115.1:LNC_013451,XM_013974515.2:LN…
Biological Process	GO:0046083	adenine metabolic process	8	16	1.70289e-06	5.40593e-05	Novel_002148:LNC_002829,XM_018044254.1:LNC_022751,Novel_002146:LNC_002829,Novel_022621:LNC_022751,Novel_002149:LNC_002829,Novel_002150:LNC_002829,Novel_002147:LNC_002829,XM_018044253.1:LNC_022751
Biological Process	GO:0046084	adenine biosynthetic process	8	16	1.70289e-06	5.40593e-05	Novel_002148:LNC_002829,Novel_022621:LNC_022751,Novel_002146:LNC_002829,XM_018044254.1:LNC_022751,Novel_002149:LNC_002829,Novel_002147:LNC_002829,Novel_002150:LNC_002829,XM_018044253.1:LNC_022751
Cellular Component	GO:0031256	leading edge membrane	40	290	1.67654e-06	5.40593e-05	XM_005689577.3:LNC_012980,Novel_010448:LNC_009879,Novel_010448:LNC_009881,Novel_010448:LNC_010442,XM_018039238.1:LNC_019249,Novel_009887:LNC_009879,Novel_009887:LNC_009881,Novel_009887:LNC_010442,Novel_010441:LNC_009879,Novel_010441:LNC_009881,Novel_010441:LNC_010442,Novel_009886:LNC_009879,Novel_009886:LNC_009881,Novel_009886:LNC_010442,Novel_010449:LNC_009879,Novel_010449:LNC_009881,Novel_01044…
Biological Process	GO:0002323	natural killer cell activation involved in immune response	11	32	1.84823e-06	5.84169e-05	XM_018054230.1:XR_001296179.2,XM_018054227.1:XR_001296179.2,XM_018054231.1:XR_001296179.2,XM_018054228.1:XR_001296179.2,XM_018054229.1:XR_001296179.2,XM_005682223.3:LNC_006563,XM_013965868.2:LNC_007281,Novel_016102:LNC_016166,XM_018054226.1:XR_001296179.2,Novel_008980:XR_001296179.2,XM_013965046.2:LNC_006563
Biological Process	GO:0006266	DNA ligation	9	21	1.89604e-06	5.94092e-05	XM_018056369.1:LNC_010954,Novel_010869:LNC_011076,XM_018056368.1:LNC_010954,XM_018056616.1:LNC_011076,Novel_010870:LNC_011076,XM_005687741.3:LNC_010954,XM_018056617.1:LNC_011076,Novel_010871:LNC_011076,XM_005687742.3:LNC_010954
Biological Process	GO:0071493	cellular response to UV-B	9	21	1.89604e-06	5.94092e-05	XM_018066819.1:LNC_018536,XM_018066819.1:LNC_018538,XM_018066820.1:LNC_018536,XM_018066820.1:LNC_018538,XM_018038368.1:LNC_018536,XM_018038368.1:LNC_018538,Novel_022810:LNC_022986,XM_005695929.3:LNC_018536,XM_005695929.3:LNC_018538,XM_005695926.2:LNC_018536,XM_005695926.2:LNC_018538,XM_005695930.3:LNC_018536,XM_005695930.3:LNC_018538,XM_018044460.1:LNC_022986,Novel_018498:LNC_018536,Novel_018498:…
Biological Process	GO:0002275	myeloid cell activation involved in immune response	19	90	2.0118e-06	6.12979e-05	XM_018056617.1:LNC_011076,XM_018050464.1:LNC_006884,Novel_010871:LNC_011076,XM_018066173.1:LNC_017911,Novel_006918:LNC_006884,Novel_010869:LNC_011076,XM_018050469.1:LNC_006884,XM_018050466.1:LNC_006884,XM_018050465.1:LNC_006884,XM_018050467.1:LNC_006884,Novel_016102:LNC_016166,XM_018050468.1:LNC_006884,Novel_006920:LNC_006884,Novel_006921:LNC_006884,Novel_006919:LNC_006884,XM_018066172.1:LNC_0179…
Biological Process	GO:0032984	macromolecular complex disassembly	47	368	1.99775e-06	6.12979e-05	Novel_013771:LNC_013765,Novel_013771:LNC_014154,XM_018052258.1:LNC_007908,XM_018060093.1:LNC_013805,XM_018060093.1:LNC_013807,Novel_013772:LNC_013765,Novel_013772:LNC_014154,XM_018052264.1:LNC_007908,Novel_006814:LNC_006266,Novel_013773:LNC_013765,Novel_013773:LNC_014154,Novel_000251:LNC_000224,XM_018039155.1:LNC_019249,XM_018052256.1:LNC_007908,Novel_006812:LNC_006266,XM_018052259.1:LNC_007908,X…
Cellular Component	GO:0031618	nuclear pericentric heterochromatin	7	12	2.02407e-06	6.12979e-05	XM_018050893.1:LNC_006483,XM_018047080.1:LNC_003580,XM_018047080.1:LNC_003591,Novel_007067:LNC_006483,Novel_003898:LNC_003580,Novel_003898:LNC_003591,Novel_007069:LNC_006483,Novel_007068:LNC_006483,Novel_003897:LNC_003580,Novel_003897:LNC_003591
Cellular Component	GO:1990745	EARP complex	7	12	2.02407e-06	6.12979e-05	XM_013973826.2:LNC_018961,XM_013973826.2:LNC_019251,XM_013973826.2:LNC_019255,Novel_019258:LNC_018961,Novel_019258:LNC_019251,Novel_019258:LNC_019255,Novel_019260:LNC_018961,Novel_019260:LNC_019251,Novel_019260:LNC_019255,XM_013973825.2:LNC_018961,XM_013973825.2:LNC_019251,XM_013973825.2:LNC_019255,XM_005696219.3:LNC_018961,XM_005696219.3:LNC_019251,XM_005696219.3:LNC_019255,XR_001917057.1:LNC_01…
Molecular Function	GO:0003876	AMP deaminase activity	7	12	2.02407e-06	6.12979e-05	XM_018059532.1:LNC_012952,XM_005689692.3:LNC_012952,XM_018059534.1:LNC_012952,XM_005689693.3:LNC_012952,Novel_013316:LNC_012952,XM_018059531.1:LNC_012952,XM_018059533.1:LNC_012952
Molecular Function	GO:0010858	calcium-dependent protein kinase regulator activity	7	12	2.02407e-06	6.12979e-05	Novel_010871:LNC_011076,XM_018056617.1:LNC_011076,Novel_010869:LNC_011076,XM_018055980.1:LNC_010163,Novel_010870:LNC_011076,XM_018056616.1:LNC_011076,XM_018047266.1:LNC_000224
Molecular Function	GO:0031369	translation initiation factor binding	19	90	2.0118e-06	6.12979e-05	XM_013964066.2:LNC_000218,XM_013964066.2:LNC_000224,XM_018047130.1:LNC_000218,XM_018047130.1:LNC_000224,Novel_000241:LNC_000218,Novel_000241:LNC_000224,Novel_000237:LNC_000218,Novel_000237:LNC_000224,Novel_000232:LNC_000218,Novel_000232:LNC_000224,Novel_000230:LNC_000218,Novel_000230:LNC_000224,XM_018047144.1:LNC_000218,XM_018047144.1:LNC_000224,XM_018047119.1:LNC_000218,XM_018047119.1:LNC_000224…
Molecular Function	GO:0047623	adenosine-phosphate deaminase activity	7	12	2.02407e-06	6.12979e-05	XM_005689692.3:LNC_012952,XM_018059532.1:LNC_012952,XM_005689693.3:LNC_012952,XM_018059534.1:LNC_012952,Novel_013316:LNC_012952,XM_018059531.1:LNC_012952,XM_018059533.1:LNC_012952
Biological Process	GO:0045444	fat cell differentiation	50	403	2.23483e-06	6.73988e-05	Novel_012041:LNC_011495,Novel_006049:LNC_006132,Novel_008586:LNC_008605,Novel_019528:LNC_019300,Novel_019528:LNC_019535,Novel_019520:LNC_019300,Novel_019520:LNC_019535,XM_005675149.3:LNC_000199,Novel_019527:LNC_019300,Novel_019527:LNC_019535,XM_018039614.1:LNC_019300,XM_018039614.1:LNC_019535,XM_018049871.1:LNC_006132,XM_013968939.2:LNC_011495,XM_018039613.1:LNC_019300,XM_018039613.1:LNC_019535,N…
Biological Process	GO:0009125	nucleoside monophosphate catabolic process	10	27	2.49661e-06	7.49812e-05	Novel_002149:LNC_002829,XM_018044253.1:LNC_022751,Novel_002147:LNC_002829,Novel_002150:LNC_002829,Novel_002148:LNC_002829,Novel_019253:LNC_019249,XM_018038783.1:LNC_019249,Novel_002146:LNC_002829,Novel_022621:LNC_022751,XM_018044254.1:LNC_022751
Biological Process	GO:0006094	gluconeogenesis	26	154	2.73148e-06	8.1696e-05	XM_018056531.1:LNC_000199,Novel_005358:LNC_005448,Novel_005358:LNC_005451,Novel_010904:LNC_010866,Novel_009587:LNC_009632,XM_018056673.1:LNC_010866,Novel_008974:LNC_008939,XM_005675149.3:LNC_000199,XM_018054219.1:LNC_008939,XM_018048907.1:LNC_005445,XM_018048907.1:LNC_005448,XM_018048907.1:LNC_005451,Novel_009586:LNC_009632,XM_018056674.1:LNC_010866,XM_018056675.1:LNC_010866,Novel_010903:LNC_0108…
Molecular Function	GO:0016702	oxidoreductase activity, acting on single donors with incorporation of molecular oxygen, incorporation of two atoms of oxygen	16	68	2.85004e-06	8.48914e-05	XM_018064505.1:LNC_016643,NM_001314289.1:LNC_020880,XM_018064504.1:LNC_016643,XM_018064503.1:LNC_016643,XM_018042134.1:LNC_020880,XM_005698880.3:LNC_020880,XM_005693545.3:LNC_016166,XM_018064500.1:LNC_016643,XM_005693470.3:LNC_016643,Novel_016652:LNC_016643,XM_018064506.1:LNC_016643,XM_005698881.3:LNC_020880,Novel_016634:LNC_016643,XM_005693544.3:LNC_016166,XM_018064507.1:LNC_016643,Novel_016636:…
Biological Process	GO:0002443	leukocyte mediated immunity	46	362	2.92987e-06	8.69116e-05	XM_013970041.2:LNC_013451,XM_005676887.3:LNC_001556,Novel_001585:LNC_001556,XM_018066172.1:LNC_017911,XM_005678534.3:LNC_002191,Novel_008980:XR_001296179.2,XM_018056616.1:LNC_011076,XM_013974002.2:LNC_019136,XM_018054226.1:XR_001296179.2,XM_018054228.1:XR_001296179.2,Novel_007719:LNC_007662,Novel_007719:LNC_007663,XM_018038367.1:LNC_018536,XM_018038367.1:LNC_018538,XM_013966310.2:LNC_007662,XM_01…
Biological Process	GO:0030163	protein catabolic process	163	1853	3.02292e-06	8.91352e-05	XM_018049745.1:LNC_005784,XM_013972828.2:LNC_001689,XM_018060116.1:LNC_013451,Novel_009887:LNC_009879,Novel_009887:LNC_009881,Novel_009887:LNC_010442,XM_018050175.1:LNC_006266,XM_013973842.2:LNC_018879,XM_005676380.3:LNC_001245,Novel_019231:LNC_019221,Novel_009222:LNC_009632,Novel_010449:LNC_009879,Novel_010449:LNC_009881,Novel_010449:LNC_010442,XM_018060911.1:LNC_014166,XM_018060911.1:LNC_014168…
Biological Process	GO:0032516	positive regulation of phosphoprotein phosphatase activity	8	17	3.04178e-06	8.91352e-05	Novel_022683:LNC_022825,XM_013976225.2:LNC_022825,XM_018044085.1:LNC_022825,XM_018055948.1:LNC_010670,Novel_010703:LNC_010670,Novel_010699:LNC_010670,Novel_010698:LNC_010670,XM_013976226.2:LNC_022825
Molecular Function	GO:0017151	DEAD/H-box RNA helicase binding	9	22	3.03245e-06	8.91352e-05	XM_018051307.1:LNC_006563,XR_001918365.1:LNC_006563,XM_018051308.1:LNC_006563,XM_013965051.2:LNC_006563,XM_018051304.1:LNC_006563,XR_001918366.1:LNC_006563,XM_018051306.1:LNC_006563,XR_001918367.1:LNC_006563,XR_001918364.1:LNC_006563
Biological Process	GO:0030218	erythrocyte differentiation	37	266	3.30427e-06	9.64368e-05	XM_018049845.1:LNC_006128,XM_005683975.3:LNC_007908,XM_018049868.1:LNC_006132,Novel_017874:LNC_017930,XM_018052260.1:LNC_007908,XM_018049848.1:LNC_006128,XM_018064945.1:LNC_016236,Novel_016211:LNC_016236,Novel_016213:LNC_016236,XM_018049867.1:LNC_006132,XM_018064946.1:LNC_016236,Novel_016214:LNC_016236,Novel_018599:LNC_018638,Novel_018599:LNC_018640,Novel_018599:LNC_018641,XM_018038432.1:LNC_0186…
Molecular Function	GO:0016701	oxidoreductase activity, acting on single donors with incorporation of molecular oxygen	16	69	3.49888e-06	0.000101706	XM_018064507.1:LNC_016643,XM_005693544.3:LNC_016166,XM_005698881.3:LNC_020880,Novel_016634:LNC_016643,XM_018064506.1:LNC_016643,Novel_016636:LNC_016643,XM_005693470.3:LNC_016643,XM_018064500.1:LNC_016643,Novel_016652:LNC_016643,XM_005693545.3:LNC_016166,XM_005698880.3:LNC_020880,NM_001314289.1:LNC_020880,XM_018064505.1:LNC_016643,XM_018064503.1:LNC_016643,XM_018042134.1:LNC_020880,XM_018064504.1:…
Cellular Component	GO:0001726	ruffle	46	365	3.6628e-06	0.000106045	Novel_010456:LNC_009879,Novel_010456:LNC_009881,Novel_010456:LNC_010442,Novel_009883:LNC_009879,Novel_009883:LNC_009881,Novel_009883:LNC_010442,Novel_010436:LNC_009879,Novel_010436:LNC_009881,Novel_010436:LNC_010442,Novel_009889:LNC_009879,Novel_009889:LNC_009881,Novel_009889:LNC_010442,Novel_018959:LNC_019249,XM_018039237.1:LNC_019249,Novel_010452:LNC_009879,Novel_010452:LNC_009881,Novel_010452:…
Biological Process	GO:0009756	carbohydrate mediated signaling	6	9	3.90881e-06	0.000110516	Novel_014179:LNC_014166,Novel_014179:LNC_014168,Novel_014179:LNC_014171,Novel_014179:LNC_014172,XM_018060908.1:LNC_014166,XM_018060908.1:LNC_014168,XM_018060908.1:LNC_014171,XM_018060908.1:LNC_014172,Novel_014180:LNC_014166,Novel_014180:LNC_014168,Novel_014180:LNC_014171,Novel_014180:LNC_014172,Novel_014181:LNC_014166,Novel_014181:LNC_014168,Novel_014181:LNC_014171,Novel_014181:LNC_014172,Novel_0…
Biological Process	GO:0009757	hexose mediated signaling	6	9	3.90881e-06	0.000110516	XM_018060908.1:LNC_014166,XM_018060908.1:LNC_014168,XM_018060908.1:LNC_014171,XM_018060908.1:LNC_014172,Novel_014179:LNC_014166,Novel_014179:LNC_014168,Novel_014179:LNC_014171,Novel_014179:LNC_014172,Novel_014180:LNC_014166,Novel_014180:LNC_014168,Novel_014180:LNC_014171,Novel_014180:LNC_014172,Novel_014181:LNC_014166,Novel_014181:LNC_014168,Novel_014181:LNC_014171,Novel_014181:LNC_014172,Novel_0…
Biological Process	GO:0010182	sugar mediated signaling pathway	6	9	3.90881e-06	0.000110516	Novel_014180:LNC_014166,Novel_014180:LNC_014168,Novel_014180:LNC_014171,Novel_014180:LNC_014172,XM_018060908.1:LNC_014166,XM_018060908.1:LNC_014168,XM_018060908.1:LNC_014171,XM_018060908.1:LNC_014172,Novel_014179:LNC_014166,Novel_014179:LNC_014168,Novel_014179:LNC_014171,Novel_014179:LNC_014172,Novel_014181:LNC_014166,Novel_014181:LNC_014168,Novel_014181:LNC_014171,Novel_014181:LNC_014172,XM_0180…
Biological Process	GO:0010255	glucose mediated signaling pathway	6	9	3.90881e-06	0.000110516	Novel_014178:LNC_014166,Novel_014178:LNC_014168,Novel_014178:LNC_014171,Novel_014178:LNC_014172,XM_018060907.1:LNC_014166,XM_018060907.1:LNC_014168,XM_018060907.1:LNC_014171,XM_018060907.1:LNC_014172,XM_018060908.1:LNC_014166,XM_018060908.1:LNC_014168,XM_018060908.1:LNC_014171,XM_018060908.1:LNC_014172,Novel_014179:LNC_014166,Novel_014179:LNC_014168,Novel_014179:LNC_014171,Novel_014179:LNC_014172…
Biological Process	GO:1902659	regulation of glucose mediated signaling pathway	6	9	3.90881e-06	0.000110516	XM_018060908.1:LNC_014166,XM_018060908.1:LNC_014168,XM_018060908.1:LNC_014171,XM_018060908.1:LNC_014172,Novel_014179:LNC_014166,Novel_014179:LNC_014168,Novel_014179:LNC_014171,Novel_014179:LNC_014172,Novel_014180:LNC_014166,Novel_014180:LNC_014168,Novel_014180:LNC_014171,Novel_014180:LNC_014172,Novel_014181:LNC_014166,Novel_014181:LNC_014168,Novel_014181:LNC_014171,Novel_014181:LNC_014172,XM_0180…
Biological Process	GO:1902661	positive regulation of glucose mediated signaling pathway	6	9	3.90881e-06	0.000110516	Novel_014179:LNC_014166,Novel_014179:LNC_014168,Novel_014179:LNC_014171,Novel_014179:LNC_014172,XM_018060908.1:LNC_014166,XM_018060908.1:LNC_014168,XM_018060908.1:LNC_014171,XM_018060908.1:LNC_014172,Novel_014180:LNC_014166,Novel_014180:LNC_014168,Novel_014180:LNC_014171,Novel_014180:LNC_014172,Novel_014181:LNC_014166,Novel_014181:LNC_014168,Novel_014181:LNC_014171,Novel_014181:LNC_014172,Novel_0…
Biological Process	GO:0034134	toll-like receptor 2 signaling pathway	7	13	4.15049e-06	0.000115989	Novel_010871:LNC_011076,XM_018056617.1:LNC_011076,Novel_010869:LNC_011076,XM_018049837.1:LNC_006128,XM_018056616.1:LNC_011076,Novel_005663:LNC_006128,Novel_010870:LNC_011076
Biological Process	GO:0045916	negative regulation of complement activation	7	13	4.15049e-06	0.000115989	XM_018060115.1:LNC_013451,XM_013970040.2:LNC_013451,XM_013970043.2:LNC_013451,XM_013970041.2:LNC_013451,XM_013970039.2:LNC_013451,XM_018060116.1:LNC_013451,XM_013970042.2:LNC_013451
Biological Process	GO:2000258	negative regulation of protein activation cascade	7	13	4.15049e-06	0.000115989	XM_018060115.1:LNC_013451,XM_013970043.2:LNC_013451,XM_013970041.2:LNC_013451,XM_013970040.2:LNC_013451,XM_013970039.2:LNC_013451,XM_018060116.1:LNC_013451,XM_013970042.2:LNC_013451
Biological Process	GO:0050906	detection of stimulus involved in sensory perception	58	505	4.29984e-06	0.000119242	Novel_006185:LNC_006266,Novel_015385:LNC_015546,Novel_014588:LNC_014637,Novel_014588:LNC_014639,Novel_018606:LNC_018638,Novel_018606:LNC_018640,Novel_018606:LNC_018641,Novel_014594:LNC_014637,Novel_014594:LNC_014639,Novel_014586:LNC_014637,Novel_014586:LNC_014639,Novel_015389:LNC_015546,Novel_014589:LNC_014637,Novel_014589:LNC_014639,Novel_014593:LNC_014637,Novel_014593:LNC_014639,Novel_014592:LN…
Biological Process	GO:0072376	protein activation cascade	20	103	4.29006e-06	0.000119242	XM_005676887.3:LNC_001556,Novel_001585:LNC_001556,XM_013970041.2:LNC_013451,XM_018038701.1:LNC_019136,XM_013974002.2:LNC_019136,XM_013970042.2:LNC_013451,XM_018060116.1:LNC_013451,XM_013974515.2:LNC_001556,XM_005690425.3:LNC_013451,XM_013970050.2:LNC_013451,XM_013970040.2:LNC_013451,XM_013966310.2:LNC_007662,XM_013966310.2:LNC_007663,XM_013970049.2:LNC_013451,XM_013970043.2:LNC_013451,Novel_00771…
Molecular Function	GO:0070577	lysine-acetylated histone binding	9	23	4.70843e-06	0.00012958	XM_018038563.1:LNC_018961,Novel_018971:LNC_018961,XM_018038566.1:LNC_018961,XM_018038568.1:LNC_018961,XM_018038570.1:LNC_018961,XM_018038567.1:LNC_018961,Novel_018970:LNC_018961,XM_018038569.1:LNC_018961,XM_018038565.1:LNC_018961
Molecular Function	GO:0140033	acetylation-dependent protein binding	9	23	4.70843e-06	0.00012958	XM_018038565.1:LNC_018961,Novel_018970:LNC_018961,XM_018038569.1:LNC_018961,XM_018038570.1:LNC_018961,XM_018038567.1:LNC_018961,XM_018038568.1:LNC_018961,XM_018038566.1:LNC_018961,Novel_018971:LNC_018961,XM_018038563.1:LNC_018961
Biological Process	GO:0002270	plasmacytoid dendritic cell activation	5	6	5.06128e-06	0.000130368	XM_018056616.1:LNC_011076,Novel_010870:LNC_011076,Novel_010869:LNC_011076,XM_018056617.1:LNC_011076,Novel_010871:LNC_011076
Biological Process	GO:0016192	vesicle-mediated transport	204	2437	4.84817e-06	0.000130368	XM_005693556.3:LNC_016166,XM_005683153.3:LNC_006266,XM_013971255.2:LNC_015606,Novel_000182:LNC_000163,Novel_010870:LNC_011076,XM_005696219.3:LNC_018961,XM_005696219.3:LNC_019251,XM_005696219.3:LNC_019255,XM_018062125.1:LNC_015606,XM_018066404.1:LNC_017911,XM_018049845.1:LNC_006128,XM_013973826.2:LNC_018961,XM_013973826.2:LNC_019251,XM_013973826.2:LNC_019255,Novel_012735:LNC_013106,XM_018062134.1:…
Biological Process	GO:0018117	protein adenylylation	5	6	5.06128e-06	0.000130368	Novel_014533:LNC_014581,Novel_014531:LNC_014581,XM_018061079.1:LNC_014581,Novel_014532:LNC_014581,XM_018061078.1:LNC_014581
Biological Process	GO:0018175	protein nucleotidylation	5	6	5.06128e-06	0.000130368	Novel_014533:LNC_014581,Novel_014531:LNC_014581,XM_018061078.1:LNC_014581,XM_018061079.1:LNC_014581,Novel_014532:LNC_014581
Biological Process	GO:0032072	regulation of restriction endodeoxyribonuclease activity	5	6	5.06128e-06	0.000130368	XM_018056616.1:LNC_011076,Novel_010870:LNC_011076,XM_018056617.1:LNC_011076,Novel_010869:LNC_011076,Novel_010871:LNC_011076
Biological Process	GO:0035711	T-helper 1 cell activation	5	6	5.06128e-06	0.000130368	Novel_010869:LNC_011076,XM_018056617.1:LNC_011076,Novel_010871:LNC_011076,Novel_010870:LNC_011076,XM_018056616.1:LNC_011076
Biological Process	GO:0045819	positive regulation of glycogen catabolic process	5	6	5.06128e-06	0.000130368	XM_018056616.1:LNC_011076,Novel_010870:LNC_011076,XM_018056617.1:LNC_011076,Novel_010869:LNC_011076,Novel_010871:LNC_011076
Biological Process	GO:0048822	enucleate erythrocyte development	5	6	5.06128e-06	0.000130368	Novel_005670:LNC_006132,Novel_005669:LNC_006132,XM_018049868.1:LNC_006132,XM_018049866.1:LNC_006132,XM_018049867.1:LNC_006132
Biological Process	GO:0097350	neutrophil clearance	5	6	5.06128e-06	0.000130368	XM_018056616.1:LNC_011076,Novel_010870:LNC_011076,XM_018056617.1:LNC_011076,Novel_010869:LNC_011076,Novel_010871:LNC_011076
Biological Process	GO:2000053	regulation of Wnt signaling pathway involved in dorsal/ventral axis specification	5	6	5.06128e-06	0.000130368	Novel_005163:LNC_005282,Novel_005167:LNC_005282,Novel_005164:LNC_005282,XM_018048470.1:LNC_005282,Novel_005165:LNC_005282
Biological Process	GO:2000426	negative regulation of apoptotic cell clearance	5	6	5.06128e-06	0.000130368	Novel_010870:LNC_011076,XM_018056616.1:LNC_011076,XM_018056617.1:LNC_011076,Novel_010869:LNC_011076,Novel_010871:LNC_011076
Molecular Function	GO:0000401	open form four-way junction DNA binding	5	6	5.06128e-06	0.000130368	Novel_010871:LNC_011076,Novel_010869:LNC_011076,XM_018056617.1:LNC_011076,Novel_010870:LNC_011076,XM_018056616.1:LNC_011076
Molecular Function	GO:0000402	crossed form four-way junction DNA binding	5	6	5.06128e-06	0.000130368	XM_018056617.1:LNC_011076,Novel_010869:LNC_011076,Novel_010871:LNC_011076,Novel_010870:LNC_011076,XM_018056616.1:LNC_011076
Molecular Function	GO:0003835	beta-galactoside alpha-2,6-sialyltransferase activity	5	6	5.06128e-06	0.000130368	XM_013962773.2:LNC_000199,XM_018052854.1:LNC_000199,XM_018053406.1:LNC_000199,XM_018051786.1:LNC_000199,NM_001285660.1:LNC_000199
Molecular Function	GO:0004611	phosphoenolpyruvate carboxykinase activity	5	6	5.06128e-06	0.000130368	Novel_009588:LNC_009632,Novel_009587:LNC_009632,Novel_009586:LNC_009632,XM_018054616.1:LNC_009632,Novel_009589:LNC_009632
Molecular Function	GO:0004613	phosphoenolpyruvate carboxykinase (GTP) activity	5	6	5.06128e-06	0.000130368	Novel_009586:LNC_009632,Novel_009589:LNC_009632,XM_018054616.1:LNC_009632,Novel_009587:LNC_009632,Novel_009588:LNC_009632
Molecular Function	GO:0070733	protein adenylyltransferase activity	5	6	5.06128e-06	0.000130368	Novel_014531:LNC_014581,Novel_014533:LNC_014581,XM_018061078.1:LNC_014581,XM_018061079.1:LNC_014581,Novel_014532:LNC_014581
Molecular Function	GO:0071936	coreceptor activity involved in Wnt signaling pathway	5	6	5.06128e-06	0.000130368	Novel_005167:LNC_005282,Novel_005163:LNC_005282,Novel_005165:LNC_005282,Novel_005164:LNC_005282,XM_018048470.1:LNC_005282
Cellular Component	GO:0001674	female germ cell nucleus	8	18	5.17789e-06	0.000132899	XM_018065566.1:LNC_017057,XM_018064619.1:LNC_016166,XM_018064617.1:LNC_016166,XM_005693549.3:LNC_016166,XM_005693548.3:LNC_016166,XM_018064618.1:LNC_016166,XM_018063503.1:LNC_015975,XM_013972593.2:LNC_016166
Biological Process	GO:0030099	myeloid cell differentiation	74	702	5.39032e-06	0.000137863	XM_018050469.1:LNC_006884,Novel_016215:LNC_016236,Novel_010869:LNC_011076,Novel_018599:LNC_018638,Novel_018599:LNC_018640,Novel_018599:LNC_018641,XM_018050468.1:LNC_006884,XM_013974500.2:LNC_001556,XM_018049846.1:LNC_006128,XM_005687933.3:LNC_011227,XM_018049867.1:LNC_006132,XM_005675182.3:LNC_000218,XM_005675182.3:LNC_000224,XM_018052260.1:LNC_007908,XM_005675149.3:LNC_000199,XM_018064945.1:LNC_…
Biological Process	GO:0050434	positive regulation of viral transcription	14	56	5.51115e-06	0.000140457	XM_018062392.1:LNC_015760,XM_005682900.3:LNC_006884,XM_018060907.1:LNC_014166,XM_018060907.1:LNC_014168,XM_018060907.1:LNC_014171,XM_018060907.1:LNC_014172,Novel_014179:LNC_014166,Novel_014179:LNC_014168,Novel_014179:LNC_014171,Novel_014179:LNC_014172,Novel_021979:LNC_021927,XM_018050470.1:LNC_006884,XM_005699792.3:LNC_021927,Novel_006925:LNC_006884,Novel_014178:LNC_014166,Novel_014178:LNC_014168…
Biological Process	GO:0051895	negative regulation of focal adhesion assembly	12	42	5.73152e-06	0.000145561	XM_018061087.1:LNC_014581,XM_005683975.3:LNC_007908,Novel_014252:LNC_014581,XM_018052258.1:LNC_007908,XM_018052264.1:LNC_007908,XM_018061086.1:LNC_014581,XM_013966099.2:LNC_007908,XM_018052260.1:LNC_007908,Novel_014253:LNC_014581,Novel_014254:LNC_014581,XM_018052256.1:LNC_007908,XM_018052259.1:LNC_007908
Cellular Component	GO:0080008	Cul4-RING E3 ubiquitin ligase complex	17	80	6.23722e-06	0.00015785	XM_013966842.2:LNC_009632,XM_005685232.3:LNC_009632,XM_013966843.2:LNC_009632,Novel_009598:LNC_009632,XM_018046453.1:LNC_003339,Novel_009597:LNC_009632,Novel_009590:LNC_009632,XM_005685233.3:LNC_009632,Novel_009591:LNC_009632,XM_018046451.1:LNC_003339,XM_018046452.1:LNC_003339,XM_013966845.2:LNC_009632,XM_005685231.3:LNC_009632,Novel_009592:LNC_009632,Novel_009595:LNC_009632,XM_013966844.2:LNC_00…
Biological Process	GO:0031060	regulation of histone methylation	25	152	6.79294e-06	0.000171315	Novel_017498:LNC_017826,Novel_017497:LNC_017826,XM_005676880.3:LNC_001556,Novel_014179:LNC_014166,Novel_014179:LNC_014168,Novel_014179:LNC_014171,Novel_014179:LNC_014172,XM_005676879.3:LNC_001556,Novel_007068:LNC_006483,XM_018052704.1:LNC_007662,XM_018052704.1:LNC_007663,XM_018038557.1:LNC_019251,XM_013968706.2:LNC_011417,XM_018052702.1:LNC_007662,XM_018052702.1:LNC_007663,Novel_007067:LNC_006483…
Molecular Function	GO:0001205	transcriptional activator activity, RNA polymerase II distal enhancer sequence-specific binding	14	57	6.89226e-06	0.000173216	XM_018064944.1:LNC_016236,Novel_016216:LNC_016236,Novel_016215:LNC_016236,XM_018039155.1:LNC_019249,XM_018064945.1:LNC_016236,XM_018064947.1:LNC_016236,Novel_016213:LNC_016236,Novel_016211:LNC_016236,XM_018039156.1:LNC_019249,Novel_016212:LNC_016236,XM_018064948.1:LNC_016236,Novel_016210:LNC_016236,XM_018064946.1:LNC_016236,Novel_016214:LNC_016236
Biological Process	GO:0010801	negative regulation of peptidyl-threonine phosphorylation	9	24	7.12026e-06	0.000177101	XM_018052259.1:LNC_007908,XM_013966099.2:LNC_007908,XM_018052260.1:LNC_007908,XM_018052256.1:LNC_007908,XM_018052264.1:LNC_007908,Novel_021194:LNC_021453,XM_005683975.3:LNC_007908,XM_018052258.1:LNC_007908,XM_005699173.3:LNC_021453
Biological Process	GO:0090239	regulation of histone H4 acetylation	9	24	7.12026e-06	0.000177101	Novel_014178:LNC_014166,Novel_014178:LNC_014168,Novel_014178:LNC_014171,Novel_014178:LNC_014172,XM_018060908.1:LNC_014166,XM_018060908.1:LNC_014168,XM_018060908.1:LNC_014171,XM_018060908.1:LNC_014172,Novel_014180:LNC_014166,Novel_014180:LNC_014168,Novel_014180:LNC_014171,Novel_014180:LNC_014172,XM_018049871.1:LNC_006132,Novel_014181:LNC_014166,Novel_014181:LNC_014168,Novel_014181:LNC_014171,Novel…
Molecular Function	GO:0000149	SNARE binding	34	243	7.11113e-06	0.000177101	XM_005682265.3:LNC_006549,XM_018059014.1:LNC_013106,XM_018062127.1:LNC_015606,XM_013973825.2:LNC_018961,XM_013973825.2:LNC_019251,XM_013973825.2:LNC_019255,Novel_016102:LNC_016166,Novel_021718:LNC_021927,XM_018042961.1:LNC_021927,XM_018062118.1:LNC_015606,XM_018062120.1:LNC_015606,XM_018062122.1:LNC_015606,XM_005682266.3:LNC_006549,Novel_019259:LNC_018961,Novel_019259:LNC_019251,Novel_019259:LNC_…
Molecular Function	GO:0016765	transferase activity, transferring alkyl or aryl (other than methyl) groups	24	143	7.21512e-06	0.000178846	XM_018045875.1:LNC_003109,XM_018056403.1:LNC_001581,XM_018056403.1:LNC_001583,XM_005687536.3:LNC_011076,XM_005677937.3:LNC_003109,Novel_002916:LNC_003109,XM_005676812.3:LNC_001581,XM_005676812.3:LNC_001583,Novel_001606:LNC_001581,Novel_001606:LNC_001583,Novel_001604:LNC_001581,Novel_001604:LNC_001583,Novel_002913:LNC_003109,XM_018045879.1:LNC_003109,XM_005696574.3:LNC_019136,XM_018045877.1:LNC_00…
Biological Process	GO:1903312	negative regulation of mRNA metabolic process	23	134	7.56572e-06	0.000186896	XM_018053874.1:LNC_009306,XM_005679283.3:LNC_003580,XM_005679283.3:LNC_003591,XR_309952.3:LNC_003580,XR_309952.3:LNC_003591,XM_005679284.3:LNC_003580,XM_005679284.3:LNC_003591,XM_013971102.2:LNC_015760,XM_005679280.3:LNC_003580,XM_005679280.3:LNC_003591,XM_018053878.1:LNC_009306,XM_018053871.1:LNC_009306,Novel_015616:LNC_015760,XM_013963372.2:LNC_003580,XM_013963372.2:LNC_003591,XM_018053877.1:LN…
Biological Process	GO:1901570	fatty acid derivative biosynthetic process	16	73	7.62454e-06	0.000187709	XM_018064504.1:LNC_016643,XM_018064503.1:LNC_016643,XM_018064505.1:LNC_016643,Novel_011119:LNC_011076,XM_018055956.1:LNC_010682,Novel_010179:LNC_010682,Novel_016652:LNC_016643,XM_005676858.2:LNC_001034,Novel_001085:LNC_001034,XM_005687536.3:LNC_011076,Novel_016636:LNC_016643,Novel_001087:LNC_001034,XM_018064507.1:LNC_016643,XM_018064506.1:LNC_016643,Novel_001086:LNC_001034,Novel_016634:LNC_016643
Biological Process	GO:0002713	negative regulation of B cell mediated immunity	7	14	7.85661e-06	0.000190826	XM_013970040.2:LNC_013451,XM_013970041.2:LNC_013451,XM_013970043.2:LNC_013451,XM_018060115.1:LNC_013451,XM_013970042.2:LNC_013451,XM_018060116.1:LNC_013451,XM_013970039.2:LNC_013451
Biological Process	GO:0002890	negative regulation of immunoglobulin mediated immune response	7	14	7.85661e-06	0.000190826	XM_013970041.2:LNC_013451,XM_013970043.2:LNC_013451,XM_013970040.2:LNC_013451,XM_018060115.1:LNC_013451,XM_013970042.2:LNC_013451,XM_018060116.1:LNC_013451,XM_013970039.2:LNC_013451
Biological Process	GO:0034162	toll-like receptor 9 signaling pathway	7	14	7.85661e-06	0.000190826	XM_018056616.1:LNC_011076,Novel_005663:LNC_006128,Novel_010870:LNC_011076,Novel_010871:LNC_011076,XM_018049837.1:LNC_006128,XM_018056617.1:LNC_011076,Novel_010869:LNC_011076
Biological Process	GO:0097278	complement-dependent cytotoxicity	7	14	7.85661e-06	0.000190826	XM_018054226.1:XR_001296179.2,XM_018054227.1:XR_001296179.2,XM_018054230.1:XR_001296179.2,XM_018054229.1:XR_001296179.2,XM_018054228.1:XR_001296179.2,XM_018054231.1:XR_001296179.2,Novel_008980:XR_001296179.2
Biological Process	GO:0035524	proline transmembrane transport	8	19	8.45836e-06	0.000202286	XM_013965705.2:LNC_006767,XM_018050132.1:LNC_006767,XM_013965703.2:LNC_006767,Novel_006157:LNC_006767,XM_013965702.2:LNC_006767,XM_013965704.2:LNC_006767,Novel_006158:LNC_006767,Novel_006159:LNC_006767
Biological Process	GO:0051606	detection of stimulus	71	674	8.46817e-06	0.000202286	Novel_021760:LNC_021956,XM_013965046.2:LNC_006563,Novel_014592:LNC_014637,Novel_014592:LNC_014639,Novel_014593:LNC_014637,Novel_014593:LNC_014639,Novel_015389:LNC_015546,Novel_014588:LNC_014637,Novel_014588:LNC_014639,Novel_018606:LNC_018638,Novel_018606:LNC_018640,Novel_018606:LNC_018641,XM_018061402.1:LNC_014370,Novel_019051:LNC_018713,XM_005682223.3:LNC_006563,Novel_001084:LNC_001034,Novel_014…
Biological Process	GO:0060319	primitive erythrocyte differentiation	8	19	8.45836e-06	0.000202286	Novel_018609:LNC_018638,Novel_018609:LNC_018640,Novel_018609:LNC_018641,Novel_018599:LNC_018638,Novel_018599:LNC_018640,Novel_018599:LNC_018641,XM_018038432.1:LNC_018638,XM_018038432.1:LNC_018640,XM_018038432.1:LNC_018641,XM_005676879.3:LNC_001556,Novel_018611:LNC_018638,Novel_018611:LNC_018640,Novel_018611:LNC_018641,XM_005676880.3:LNC_001556,Novel_018610:LNC_018638,Novel_018610:LNC_018640,Novel…
Biological Process	GO:0060586	multicellular organismal iron ion homeostasis	8	19	8.45836e-06	0.000202286	XM_018038368.1:LNC_018536,XM_018038368.1:LNC_018538,Novel_019230:LNC_019221,Novel_019231:LNC_019221,XM_018038717.1:LNC_019221,XM_018038718.1:LNC_019221,XM_018038719.1:LNC_019221,Novel_019232:LNC_019221,XM_005695926.2:LNC_018536,XM_005695926.2:LNC_018538
Cellular Component	GO:0043209	myelin sheath	51	434	8.41377e-06	0.000202286	Novel_010434:LNC_009879,Novel_010434:LNC_009881,Novel_010434:LNC_010442,Novel_010450:LNC_009879,Novel_010450:LNC_009881,Novel_010450:LNC_010442,Novel_010453:LNC_009879,Novel_010453:LNC_009881,Novel_010453:LNC_010442,XM_018039239.1:LNC_019249,Novel_009892:LNC_009879,Novel_009892:LNC_009881,Novel_009892:LNC_010442,Novel_009884:LNC_009879,Novel_009884:LNC_009881,Novel_009884:LNC_010442,Novel_010445:…
Biological Process	GO:0010762	regulation of fibroblast migration	14	58	8.57153e-06	0.000204081	Novel_014254:LNC_014581,XM_018052260.1:LNC_007908,Novel_014253:LNC_014581,XM_013966099.2:LNC_007908,XM_005695926.2:LNC_018536,XM_005695926.2:LNC_018538,XM_018052256.1:LNC_007908,XM_018052259.1:LNC_007908,XM_005683975.3:LNC_007908,XM_018061087.1:LNC_014581,XM_018052258.1:LNC_007908,Novel_014252:LNC_014581,XM_018038368.1:LNC_018536,XM_018038368.1:LNC_018538,XM_018061086.1:LNC_014581,XM_018052264.1:…
Biological Process	GO:0019319	hexose biosynthetic process	26	164	8.90519e-06	0.000210706	Novel_010904:LNC_010866,Novel_009587:LNC_009632,XM_018056673.1:LNC_010866,XM_018056531.1:LNC_000199,Novel_005358:LNC_005448,Novel_005358:LNC_005451,XM_018056675.1:LNC_010866,Novel_010903:LNC_010866,XM_018048905.1:LNC_005448,XM_018048905.1:LNC_005451,Novel_008974:LNC_008939,XM_005675149.3:LNC_000199,XM_018048907.1:LNC_005445,XM_018048907.1:LNC_005448,XM_018048907.1:LNC_005451,XM_018054219.1:LNC_00…
Molecular Function	GO:0003727	single-stranded RNA binding	33	235	8.908e-06	0.000210706	Novel_016929:LNC_016389,Novel_016928:LNC_016389,XM_018042959.1:LNC_021927,XM_018053874.1:LNC_009306,XM_018056616.1:LNC_011076,XM_018066898.1:LNC_018626,XM_018053879.1:LNC_009306,Novel_009893:LNC_010442,XM_005686626.3:LNC_010442,XM_018063649.1:LNC_016389,XM_018053873.1:LNC_009306,XM_018056617.1:LNC_011076,Novel_008780:LNC_009306,XM_018066899.1:LNC_018626,Novel_010871:LNC_011076,XM_018053875.1:LNC_…
Biological Process	GO:0042117	monocyte activation	6	10	9.25837e-06	0.000216168	XM_018054271.1:LNC_009474,XM_018038368.1:LNC_018536,XM_018038368.1:LNC_018538,XM_005695926.2:LNC_018536,XM_005695926.2:LNC_018538,Novel_008998:LNC_009474,Novel_008997:LNC_009474,Novel_008996:LNC_009474
Biological Process	GO:0090086	negative regulation of protein deubiquitination	6	10	9.25837e-06	0.000216168	XM_018059013.1:LNC_001689,XM_018059020.1:LNC_001689,XM_018043533.1:LNC_021927,XM_005699786.3:LNC_021927,Novel_001201:LNC_001689,XM_005699785.2:LNC_021927
Biological Process	GO:2000618	regulation of histone H4-K16 acetylation	6	10	9.25837e-06	0.000216168	Novel_014178:LNC_014166,Novel_014178:LNC_014168,Novel_014178:LNC_014171,Novel_014178:LNC_014172,XM_018060907.1:LNC_014166,XM_018060907.1:LNC_014168,XM_018060907.1:LNC_014171,XM_018060907.1:LNC_014172,XM_018060908.1:LNC_014166,XM_018060908.1:LNC_014168,XM_018060908.1:LNC_014171,XM_018060908.1:LNC_014172,Novel_014180:LNC_014166,Novel_014180:LNC_014168,Novel_014180:LNC_014171,Novel_014180:LNC_014172…
Cellular Component	GO:0030313	cell envelope	6	10	9.25837e-06	0.000216168	Novel_010696:LNC_010670,Novel_010692:LNC_010670,Novel_010694:LNC_010670,Novel_010693:LNC_010670,XM_018055943.1:LNC_010670,Novel_010695:LNC_010670
Biological Process	GO:1900112	regulation of histone H3-K9 trimethylation	10	31	1.04527e-05	0.000243269	Novel_007069:LNC_006483,Novel_014178:LNC_014166,Novel_014178:LNC_014168,Novel_014178:LNC_014171,Novel_014178:LNC_014172,XM_018060908.1:LNC_014166,XM_018060908.1:LNC_014168,XM_018060908.1:LNC_014171,XM_018060908.1:LNC_014172,Novel_007067:LNC_006483,Novel_014180:LNC_014166,Novel_014180:LNC_014168,Novel_014180:LNC_014171,Novel_014180:LNC_014172,Novel_014181:LNC_014166,Novel_014181:LNC_014168,Novel_0…
Molecular Function	GO:0008536	Ran GTPase binding	14	59	1.0603e-05	0.000245976	Novel_014147:LNC_013765,Novel_014147:LNC_014154,Novel_014148:LNC_013765,Novel_014148:LNC_014154,XM_013966097.2:LNC_007908,XM_005693556.3:LNC_016166,XM_005683969.3:LNC_007908,XM_018052255.1:LNC_007908,Novel_014146:LNC_013765,Novel_014146:LNC_014154,XM_018050921.1:LNC_007054,Novel_014145:LNC_013765,Novel_014145:LNC_014154,XM_018060872.1:LNC_013765,XM_018060872.1:LNC_014154,XM_005693555.3:LNC_016166…
Biological Process	GO:0010799	regulation of peptidyl-threonine phosphorylation	15	67	1.10853e-05	0.000256343	Novel_005848:LNC_005618,XM_018052259.1:LNC_007908,XM_005676045.3:LNC_001373,XM_005697608.3:LNC_019853,XM_005676044.3:LNC_001373,XM_018052256.1:LNC_007908,XM_018052260.1:LNC_007908,XM_013966099.2:LNC_007908,NM_001285657.1:LNC_005618,Novel_021194:LNC_021453,XM_018052264.1:LNC_007908,XM_005699173.3:LNC_021453,XM_018052258.1:LNC_007908,XM_005683975.3:LNC_007908,Novel_005849:LNC_005618
Cellular Component	GO:0099568	cytoplasmic region	72	692	1.1188e-05	0.000257894	XR_309952.3:LNC_003580,XR_309952.3:LNC_003591,XM_005679283.3:LNC_003580,XM_005679283.3:LNC_003591,XM_018052259.1:LNC_007908,Novel_006600:LNC_006563,XM_018063503.1:LNC_015975,Novel_006601:LNC_006563,Novel_009885:LNC_009879,Novel_009885:LNC_009881,Novel_009885:LNC_010442,XM_018052264.1:LNC_007908,XM_018049318.1:LNC_005589,Novel_005669:LNC_006132,XM_018052258.1:LNC_007908,Novel_010445:LNC_009879,Nov…
Biological Process	GO:0006289	nucleotide-excision repair	27	176	1.1247e-05	0.000258431	Novel_010871:LNC_011076,XM_018056617.1:LNC_011076,XM_018049865.1:LNC_006132,XM_018050470.1:LNC_006884,XM_005684141.3:LNC_007969,XM_018051446.1:LNC_007195,XM_005684140.3:LNC_007969,Novel_010869:LNC_011076,XM_005682900.3:LNC_006884,XM_005691342.3:LNC_014370,XM_018049863.1:LNC_006132,Novel_005667:LNC_006132,Novel_001771:LNC_001245,XM_018049864.1:LNC_006132,Novel_007577:LNC_007969,Novel_006925:LNC_00…
Biological Process	GO:1905476	negative regulation of protein localization to membrane	13	52	1.18538e-05	0.000271511	XM_018052259.1:LNC_007908,Novel_010390:LNC_010386,XM_018052256.1:LNC_007908,XM_018047286.1:LNC_000224,XM_013966099.2:LNC_007908,XM_018052260.1:LNC_007908,Novel_000246:LNC_000224,XM_018052264.1:LNC_007908,XM_013964104.2:LNC_000224,XM_005675196.3:LNC_000224,XM_018052258.1:LNC_007908,XM_005683975.3:LNC_007908,XM_005675197.3:LNC_000224
Biological Process	GO:0061024	membrane organization	129	1436	1.22249e-05	0.00027913	Novel_010694:LNC_010670,XR_001919079.1:LNC_011495,Novel_010695:LNC_010670,XM_018061308.1:LNC_014322,XM_005695059.3:LNC_017520,XM_018039239.1:LNC_019249,Novel_007252:LNC_007180,XM_018057923.1:LNC_011495,Novel_000246:LNC_000224,XM_005677470.3:LNC_002575,XM_018061311.1:LNC_014322,XM_018047286.1:LNC_000224,XM_018049367.1:LNC_005965,XM_018043269.1:LNC_021980,XM_018064619.1:LNC_016166,Novel_005831:LNC_…
Biological Process	GO:0002923	regulation of humoral immune response mediated by circulating immunoglobulin	7	15	1.39433e-05	0.000292727	XM_013970042.2:LNC_013451,XM_013970039.2:LNC_013451,XM_018060116.1:LNC_013451,XM_013970043.2:LNC_013451,XM_013970041.2:LNC_013451,XM_013970040.2:LNC_013451,XM_018060115.1:LNC_013451
Biological Process	GO:0006064	glucuronate catabolic process	4	4	1.44382e-05	0.000292727	XM_018043621.1:LNC_002191,XM_018043619.1:LNC_002191,Novel_002697:LNC_002191,XM_018043616.1:LNC_002191
Biological Process	GO:0006624	vacuolar protein processing	4	4	1.44382e-05	0.000292727	XM_018062140.1:LNC_015606,XM_005695335.3:LNC_017911,Novel_017598:LNC_017911,XM_005692133.3:LNC_015606
Biological Process	GO:0018011	N-terminal peptidyl-alanine methylation	4	4	1.44382e-05	0.000292727	XM_018055952.1:LNC_010682,XM_005687265.3:LNC_010682,XM_013968035.2:LNC_010682,XM_018055953.1:LNC_010682
Biological Process	GO:0018012	N-terminal peptidyl-alanine trimethylation	4	4	1.44382e-05	0.000292727	XM_018055952.1:LNC_010682,XM_018055953.1:LNC_010682,XM_005687265.3:LNC_010682,XM_013968035.2:LNC_010682
Biological Process	GO:0018013	N-terminal peptidyl-glycine methylation	4	4	1.44382e-05	0.000292727	XM_018055953.1:LNC_010682,XM_005687265.3:LNC_010682,XM_013968035.2:LNC_010682,XM_018055952.1:LNC_010682
Biological Process	GO:0018016	N-terminal peptidyl-proline dimethylation	4	4	1.44382e-05	0.000292727	XM_018055952.1:LNC_010682,XM_018055953.1:LNC_010682,XM_005687265.3:LNC_010682,XM_013968035.2:LNC_010682
Biological Process	GO:0018194	peptidyl-alanine modification	4	4	1.44382e-05	0.000292727	XM_018055952.1:LNC_010682,XM_018055953.1:LNC_010682,XM_013968035.2:LNC_010682,XM_005687265.3:LNC_010682
Biological Process	GO:0030472	mitotic spindle organization in nucleus	4	4	1.44382e-05	0.000292727	XM_018055948.1:LNC_010670,Novel_010703:LNC_010670,Novel_010698:LNC_010670,Novel_010699:LNC_010670
Biological Process	GO:0035568	N-terminal peptidyl-proline methylation	4	4	1.44382e-05	0.000292727	XM_013968035.2:LNC_010682,XM_005687265.3:LNC_010682,XM_018055953.1:LNC_010682,XM_018055952.1:LNC_010682
Biological Process	GO:0035570	N-terminal peptidyl-serine methylation	4	4	1.44382e-05	0.000292727	XM_018055952.1:LNC_010682,XM_005687265.3:LNC_010682,XM_013968035.2:LNC_010682,XM_018055953.1:LNC_010682
Biological Process	GO:0035572	N-terminal peptidyl-serine dimethylation	4	4	1.44382e-05	0.000292727	XM_018055953.1:LNC_010682,XM_005687265.3:LNC_010682,XM_013968035.2:LNC_010682,XM_018055952.1:LNC_010682
Biological Process	GO:0035573	N-terminal peptidyl-serine trimethylation	4	4	1.44382e-05	0.000292727	XM_018055952.1:LNC_010682,XM_005687265.3:LNC_010682,XM_013968035.2:LNC_010682,XM_018055953.1:LNC_010682
Biological Process	GO:0042839	D-glucuronate metabolic process	4	4	1.44382e-05	0.000292727	XM_018043616.1:LNC_002191,XM_018043621.1:LNC_002191,XM_018043619.1:LNC_002191,Novel_002697:LNC_002191
Biological Process	GO:0042840	D-glucuronate catabolic process	4	4	1.44382e-05	0.000292727	XM_018043621.1:LNC_002191,Novel_002697:LNC_002191,XM_018043619.1:LNC_002191,XM_018043616.1:LNC_002191
Biological Process	GO:0043320	natural killer cell degranulation	8	20	1.3333e-05	0.000292727	XM_018054231.1:XR_001296179.2,XM_018054228.1:XR_001296179.2,XM_018054229.1:XR_001296179.2,XM_018054230.1:XR_001296179.2,XM_018054227.1:XR_001296179.2,Novel_008980:XR_001296179.2,XM_018054226.1:XR_001296179.2,Novel_016102:LNC_016166
Biological Process	GO:0051089	constitutive protein ectodomain proteolysis	4	4	1.44382e-05	0.000292727	XM_018054271.1:LNC_009474,Novel_008998:LNC_009474,Novel_008996:LNC_009474,Novel_008997:LNC_009474
Biological Process	GO:0090315	negative regulation of protein targeting to membrane	7	15	1.39433e-05	0.000292727	XM_018052258.1:LNC_007908,XM_018052256.1:LNC_007908,XM_005683975.3:LNC_007908,XM_018052260.1:LNC_007908,XM_013966099.2:LNC_007908,XM_018052259.1:LNC_007908,XM_018052264.1:LNC_007908
Biological Process	GO:1903433	regulation of constitutive secretory pathway	7	15	1.39433e-05	0.000292727	XM_018054230.1:XR_001296179.2,XM_018054226.1:XR_001296179.2,XM_018054227.1:XR_001296179.2,XM_018054231.1:XR_001296179.2,Novel_008980:XR_001296179.2,XM_018054228.1:XR_001296179.2,XM_018054229.1:XR_001296179.2
Biological Process	GO:1903756	regulation of transcription from RNA polymerase II promoter by histone modification	4	4	1.44382e-05	0.000292727	XM_018049872.1:LNC_006132,Novel_006049:LNC_006132,XM_005676880.3:LNC_001556,XM_018049871.1:LNC_006132
Biological Process	GO:1903758	negative regulation of transcription from RNA polymerase II promoter by histone modification	4	4	1.44382e-05	0.000292727	XM_018049872.1:LNC_006132,XM_005676880.3:LNC_001556,Novel_006049:LNC_006132,XM_018049871.1:LNC_006132
Biological Process	GO:2001046	positive regulation of integrin-mediated signaling pathway	7	15	1.39433e-05	0.000292727	XM_018052259.1:LNC_007908,XM_018052264.1:LNC_007908,XM_005683975.3:LNC_007908,XM_018052260.1:LNC_007908,XM_013966099.2:LNC_007908,XM_018052258.1:LNC_007908,XM_018052256.1:LNC_007908
Cellular Component	GO:0001741	XY body	8	20	1.3333e-05	0.000292727	Novel_014179:LNC_014166,Novel_014179:LNC_014168,Novel_014179:LNC_014171,Novel_014179:LNC_014172,Novel_001771:LNC_001245,XM_018060907.1:LNC_014166,XM_018060907.1:LNC_014168,XM_018060907.1:LNC_014171,XM_018060907.1:LNC_014172,XM_018060908.1:LNC_014166,XM_018060908.1:LNC_014168,XM_018060908.1:LNC_014171,XM_018060908.1:LNC_014172,Novel_014180:LNC_014166,Novel_014180:LNC_014168,Novel_014180:LNC_014171…
Cellular Component	GO:0005833	hemoglobin complex	7	15	1.39433e-05	0.000292727	XM_018040088.1:LNC_019757,XM_018040091.1:LNC_019757,XM_018040091.1:LNC_019763,XM_005697335.3:LNC_019757,XM_005697335.3:LNC_019763,XM_018040092.1:LNC_019757,XM_018040092.1:LNC_019763,XM_013974522.2:LNC_019757,XM_013974522.2:LNC_019763,XM_018040090.1:LNC_019757,XM_018040090.1:LNC_019763,XM_018040089.1:LNC_019757,XM_018040089.1:LNC_019763
Cellular Component	GO:0005849	mRNA cleavage factor complex	15	68	1.3416e-05	0.000292727	Novel_006812:LNC_006266,XM_005683156.3:LNC_006266,XM_018050176.1:LNC_006266,XM_018050174.1:LNC_006266,XM_005683153.3:LNC_006266,XM_018050173.1:LNC_006266,XM_018050177.1:LNC_006266,XM_005683152.3:LNC_006266,XM_018050175.1:LNC_006266,Novel_006811:LNC_006266,Novel_006813:LNC_006266,Novel_006810:LNC_006266,XM_005683154.3:LNC_006266,Novel_006814:LNC_006266,Novel_006815:LNC_006266
Cellular Component	GO:0005901	caveola	26	168	1.38285e-05	0.000292727	Novel_001797:LNC_001795,Novel_014252:LNC_014581,XM_018048470.1:LNC_005282,XM_018061086.1:LNC_014581,Novel_005165:LNC_005282,Novel_001794:LNC_001795,XM_005693556.3:LNC_016166,Novel_001798:LNC_001795,Novel_005164:LNC_005282,Novel_014343:LNC_014370,XM_018061087.1:LNC_014581,XM_005676284.3:LNC_001795,Novel_014344:LNC_014370,XM_005693555.3:LNC_016166,Novel_001801:LNC_001795,Novel_001796:LNC_001795,XM_…
Cellular Component	GO:0031253	cell projection membrane	58	525	1.38598e-05	0.000292727	Novel_010443:LNC_009879,Novel_010443:LNC_009881,Novel_010443:LNC_010442,Novel_010455:LNC_009879,Novel_010455:LNC_009881,Novel_010455:LNC_010442,Novel_010433:LNC_009879,Novel_010433:LNC_009881,Novel_010433:LNC_010442,Novel_010457:LNC_009879,Novel_010457:LNC_009881,Novel_010457:LNC_010442,Novel_010442:LNC_009879,Novel_010442:LNC_009881,Novel_010442:LNC_010442,Novel_009888:LNC_009879,Novel_009888:LN…
Cellular Component	GO:1990796	photoreceptor cell terminal bouton	4	4	1.44382e-05	0.000292727	Novel_012736:LNC_013106,XM_018059014.1:LNC_013106,XM_018059016.1:LNC_013106,Novel_012735:LNC_013106
Molecular Function	GO:0004560	alpha-L-fucosidase activity	4	4	1.44382e-05	0.000292727	Novel_001090:LNC_001034,Novel_001088:LNC_001034,Novel_001089:LNC_001034,XM_005676857.3:LNC_001034
Molecular Function	GO:0004642	phosphoribosylformylglycinamidine synthase activity	4	4	1.44382e-05	0.000292727	Novel_016684:LNC_016166,Novel_016685:LNC_016166,XM_018064622.1:LNC_016166,XM_018064621.1:LNC_016166
Molecular Function	GO:0009400	signal transducer, downstream of receptor, with serine/threonine phosphatase activity	4	4	1.44382e-05	0.000292727	XM_018061455.1:LNC_014393,XM_018061454.1:LNC_014393,XM_018061453.1:LNC_014393,XR_001919399.1:LNC_014393
Molecular Function	GO:0015193	L-proline transmembrane transporter activity	8	20	1.3333e-05	0.000292727	XM_013965703.2:LNC_006767,XM_018050132.1:LNC_006767,XM_013965705.2:LNC_006767,Novel_006159:LNC_006767,Novel_006158:LNC_006767,XM_013965704.2:LNC_006767,Novel_006157:LNC_006767,XM_013965702.2:LNC_006767
Molecular Function	GO:0015928	fucosidase activity	4	4	1.44382e-05	0.000292727	Novel_001090:LNC_001034,XM_005676857.3:LNC_001034,Novel_001088:LNC_001034,Novel_001089:LNC_001034
Molecular Function	GO:0030306	ADP-ribosylation factor binding	4	4	1.44382e-05	0.000292727	XM_018040713.1:LNC_019844,Novel_016009:LNC_016565,XM_018064266.1:LNC_016565,XM_018064267.1:LNC_016565
Molecular Function	GO:0033754	indoleamine 2,3-dioxygenase activity	4	4	1.44382e-05	0.000292727	XM_018042134.1:LNC_020880,XM_005698880.3:LNC_020880,XM_005698881.3:LNC_020880,NM_001314289.1:LNC_020880
Molecular Function	GO:0047939	L-glucuronate reductase activity	4	4	1.44382e-05	0.000292727	XM_018043616.1:LNC_002191,XM_018043621.1:LNC_002191,Novel_002697:LNC_002191,XM_018043619.1:LNC_002191
Molecular Function	GO:0050129	N-formylglutamate deformylase activity	4	4	1.44382e-05	0.000292727	XM_018043548.1:LNC_021797,XR_001917521.1:LNC_021797,Novel_021523:LNC_021797,XM_018043549.1:LNC_021797
Molecular Function	GO:0070122	isopeptidase activity	4	4	1.44382e-05	0.000292727	Novel_011117:LNC_011076,Novel_011118:LNC_011076,XM_018056614.1:LNC_011076,XM_018056615.1:LNC_011076
Molecular Function	GO:0070138	ubiquitin-like protein-specific isopeptidase activity	4	4	1.44382e-05	0.000292727	Novel_011118:LNC_011076,Novel_011117:LNC_011076,XM_018056615.1:LNC_011076,XM_018056614.1:LNC_011076
Molecular Function	GO:0070140	SUMO-specific isopeptidase activity	4	4	1.44382e-05	0.000292727	XM_018056615.1:LNC_011076,XM_018056614.1:LNC_011076,Novel_011118:LNC_011076,Novel_011117:LNC_011076
Biological Process	GO:0006400	tRNA modification	30	209	1.4483e-05	0.000292815	Novel_001496:LNC_001993,Novel_001491:LNC_001993,Novel_001494:LNC_001993,XM_005675862.3:LNC_001993,Novel_001482:LNC_001993,Novel_001499:LNC_001993,Novel_001504:LNC_001993,Novel_001485:LNC_001993,Novel_001486:LNC_001993,Novel_007196:LNC_006549,Novel_001502:LNC_001993,Novel_007197:LNC_006549,Novel_001500:LNC_001993,Novel_001498:LNC_001993,Novel_001489:LNC_001993,Novel_001492:LNC_001993,Novel_001484:…
Cellular Component	GO:0005938	cell cortex	65	611	1.46502e-05	0.000295372	XM_018052260.1:LNC_007908,XM_018062125.1:LNC_015606,XM_013971255.2:LNC_015606,Novel_010448:LNC_009879,Novel_010448:LNC_009881,Novel_010448:LNC_010442,Novel_010441:LNC_009879,Novel_010441:LNC_009881,Novel_010441:LNC_010442,XM_005683975.3:LNC_007908,Novel_010455:LNC_009879,Novel_010455:LNC_009881,Novel_010455:LNC_010442,Novel_010457:LNC_009879,Novel_010457:LNC_009881,Novel_010457:LNC_010442,Novel_0…
Biological Process	GO:0031124	mRNA 3'-end processing	28	189	1.5226e-05	0.000305279	XM_018062392.1:LNC_015760,XM_018053880.1:LNC_009306,XM_018053872.1:LNC_009306,Novel_017875:LNC_017930,XM_018053879.1:LNC_009306,Novel_017876:LNC_017930,Novel_008781:LNC_009306,XM_018053875.1:LNC_009306,XM_018053873.1:LNC_009306,Novel_008780:LNC_009306,Novel_017877:LNC_017930,XM_018053876.1:LNC_009306,Novel_008779:LNC_009306,Novel_017879:LNC_017930,XM_018066057.1:LNC_017930,XM_018066060.1:LNC_0179…
Biological Process	GO:0050765	negative regulation of phagocytosis	9	26	1.52016e-05	0.000305279	XM_018056616.1:LNC_011076,NM_001287573.1:LNC_000199,Novel_010870:LNC_011076,Novel_010869:LNC_011076,XM_005675149.3:LNC_000199,XM_018050480.1:LNC_006884,XM_018056617.1:LNC_011076,Novel_010871:LNC_011076,XM_018056531.1:LNC_000199
Biological Process	GO:1901889	negative regulation of cell junction assembly	12	46	1.60158e-05	0.000319346	XM_018052264.1:LNC_007908,XM_018061086.1:LNC_014581,XM_018061087.1:LNC_014581,XM_005683975.3:LNC_007908,XM_018052258.1:LNC_007908,Novel_014252:LNC_014581,XM_018052259.1:LNC_007908,XM_013966099.2:LNC_007908,Novel_014253:LNC_014581,XM_018052260.1:LNC_007908,Novel_014254:LNC_014581,XM_018052256.1:LNC_007908
Biological Process	GO:1903392	negative regulation of adherens junction organization	12	46	1.60158e-05	0.000319346	XM_018052256.1:LNC_007908,XM_018052260.1:LNC_007908,Novel_014253:LNC_014581,Novel_014254:LNC_014581,XM_013966099.2:LNC_007908,XM_018052259.1:LNC_007908,XM_018052258.1:LNC_007908,Novel_014252:LNC_014581,XM_005683975.3:LNC_007908,XM_018061087.1:LNC_014581,XM_018052264.1:LNC_007908,XM_018061086.1:LNC_014581
Biological Process	GO:0000379	tRNA-type intron splice site recognition and cleavage	5	7	1.68071e-05	0.000325267	XM_018063821.1:LNC_016425,XM_018063820.1:LNC_016425,XM_018063819.1:LNC_016425,XM_018063822.1:LNC_016425,XR_001919633.1:LNC_016425
Biological Process	GO:0034137	positive regulation of toll-like receptor 2 signaling pathway	5	7	1.68071e-05	0.000325267	XM_018056616.1:LNC_011076,Novel_010870:LNC_011076,XM_018056617.1:LNC_011076,Novel_010869:LNC_011076,Novel_010871:LNC_011076
Biological Process	GO:0034165	positive regulation of toll-like receptor 9 signaling pathway	5	7	1.68071e-05	0.000325267	Novel_010871:LNC_011076,XM_018056617.1:LNC_011076,Novel_010869:LNC_011076,Novel_010870:LNC_011076,XM_018056616.1:LNC_011076
Biological Process	GO:0036363	transforming growth factor beta activation	5	7	1.68071e-05	0.000325267	XM_018043209.1:LNC_021711,XM_018043209.1:LNC_021956,XM_018043210.1:LNC_021711,XM_018043210.1:LNC_021956,XM_018043212.1:LNC_021711,XM_018043212.1:LNC_021956,XM_018043213.1:LNC_021711,XM_018043213.1:LNC_021956,XM_018043211.1:LNC_021711,XM_018043211.1:LNC_021956
Cellular Component	GO:0034657	GID complex	5	7	1.68071e-05	0.000325267	XM_018049868.1:LNC_006132,XM_018049867.1:LNC_006132,XM_018049866.1:LNC_006132,Novel_005670:LNC_006132,Novel_005669:LNC_006132
Cellular Component	GO:0035985	senescence-associated heterochromatin focus	5	7	1.68071e-05	0.000325267	XM_018047080.1:LNC_003580,XM_018047080.1:LNC_003591,Novel_003897:LNC_003580,Novel_003897:LNC_003591,XM_018039156.1:LNC_019249,Novel_003898:LNC_003580,Novel_003898:LNC_003591,XM_018039155.1:LNC_019249
Molecular Function	GO:0000033	alpha-1,3-mannosyltransferase activity	5	7	1.68071e-05	0.000325267	Novel_000733:LNC_000224,Novel_000734:LNC_000224,Novel_000732:LNC_000224,XM_013964097.2:LNC_000224,Novel_000735:LNC_000224
Molecular Function	GO:0003681	bent DNA binding	5	7	1.68071e-05	0.000325267	Novel_010869:LNC_011076,XM_018056617.1:LNC_011076,Novel_010871:LNC_011076,XM_018056616.1:LNC_011076,Novel_010870:LNC_011076
Molecular Function	GO:0008035	high-density lipoprotein particle binding	5	7	1.68071e-05	0.000325267	Novel_014344:LNC_014370,XM_018061401.1:LNC_014370,Novel_014343:LNC_014370,XM_018061403.1:LNC_014370,XM_018061402.1:LNC_014370
Molecular Function	GO:0070506	high-density lipoprotein particle receptor activity	5	7	1.68071e-05	0.000325267	XM_018061402.1:LNC_014370,Novel_014344:LNC_014370,Novel_014343:LNC_014370,XM_018061401.1:LNC_014370,XM_018061403.1:LNC_014370
Molecular Function	GO:0072345	NAADP-sensitive calcium-release channel activity	5	7	1.68071e-05	0.000325267	XM_018043362.1:LNC_021773,XR_001917501.1:LNC_021773,XM_018043363.1:LNC_021773,Novel_022086:LNC_021773,XM_018043361.1:LNC_021773
Biological Process	GO:0051693	actin filament capping	17	86	1.71925e-05	0.000331839	XM_018052260.1:LNC_007908,XM_018052256.1:LNC_007908,XM_018049848.1:LNC_006128,XM_005695749.3:LNC_018450,Novel_013774:LNC_013765,Novel_013774:LNC_014154,XM_018052259.1:LNC_007908,XM_018060874.1:LNC_013765,XM_018060874.1:LNC_014154,XM_018049845.1:LNC_006128,XM_005683975.3:LNC_007908,Novel_013771:LNC_013765,Novel_013771:LNC_014154,XM_018052258.1:LNC_007908,Novel_013773:LNC_013765,Novel_013773:LNC_01…
Biological Process	GO:0071108	protein K48-linked deubiquitination	13	54	1.8425e-05	0.000354681	Novel_010715:LNC_010163,XM_005690421.3:LNC_013451,XM_018055962.1:LNC_010163,XM_018055965.1:LNC_010163,XM_018055963.1:LNC_010163,XM_018055966.1:LNC_010163,XR_001918679.1:LNC_009474,XR_001918868.1:LNC_010163,XM_013967109.2:LNC_009474,XM_018043533.1:LNC_021927,XM_018055964.1:LNC_010163,XM_005699786.3:LNC_021927,XM_005699785.2:LNC_021927
Cellular Component	GO:0098588	bounding membrane of organelle	227	2818	1.87341e-05	0.000359675	XM_013965702.2:LNC_006767,Novel_001715:LNC_001689,XM_005683153.3:LNC_006266,Novel_022086:LNC_021773,XM_013973826.2:LNC_018961,XM_013973826.2:LNC_019251,XM_013973826.2:LNC_019255,Novel_010441:LNC_009879,Novel_010441:LNC_009881,Novel_010441:LNC_010442,Novel_012735:LNC_013106,XM_018052854.1:LNC_000199,XM_018066404.1:LNC_017911,XM_005683156.3:LNC_006266,Novel_012043:LNC_011495,Novel_021717:LNC_021927…
Biological Process	GO:0000022	mitotic spindle elongation	6	11	1.9299e-05	0.000368565	XM_013972593.2:LNC_016166,XM_018064619.1:LNC_016166,XM_005693548.3:LNC_016166,XM_005693549.3:LNC_016166,XM_018064617.1:LNC_016166,XM_018064618.1:LNC_016166
Biological Process	GO:0051256	mitotic spindle midzone assembly	6	11	1.9299e-05	0.000368565	XM_013972593.2:LNC_016166,XM_018064619.1:LNC_016166,XM_005693548.3:LNC_016166,XM_018064617.1:LNC_016166,XM_005693549.3:LNC_016166,XM_018064618.1:LNC_016166
Cellular Component	GO:0031312	extrinsic component of organelle membrane	14	62	1.94739e-05	0.000370926	XM_018047083.1:LNC_003580,XM_018047083.1:LNC_003591,XM_018047081.1:LNC_003580,XM_018047081.1:LNC_003591,XM_005684654.3:LNC_008558,Novel_014358:LNC_014393,XM_018055957.1:LNC_010163,XM_018066621.1:LNC_018638,XM_018066621.1:LNC_018640,XM_018066621.1:LNC_018641,XM_018057231.1:LNC_011718,XM_018057230.1:LNC_011718,XM_018057229.1:LNC_011718,XM_013970574.2:LNC_014393,XM_018047082.1:LNC_003580,XM_01804708…
Biological Process	GO:0051570	regulation of histone H3-K9 methylation	12	47	2.03039e-05	0.000385722	XM_005676879.3:LNC_001556,Novel_014179:LNC_014166,Novel_014179:LNC_014168,Novel_014179:LNC_014171,Novel_014179:LNC_014172,XM_005676880.3:LNC_001556,Novel_007068:LNC_006483,XM_018060907.1:LNC_014166,XM_018060907.1:LNC_014168,XM_018060907.1:LNC_014171,XM_018060907.1:LNC_014172,Novel_014180:LNC_014166,Novel_014180:LNC_014168,Novel_014180:LNC_014171,Novel_014180:LNC_014172,XM_018060908.1:LNC_014166,X…
Biological Process	GO:0043103	hypoxanthine salvage	8	21	2.03711e-05	0.000385984	XM_018044254.1:LNC_022751,Novel_022621:LNC_022751,Novel_002146:LNC_002829,Novel_002148:LNC_002829,XM_018044253.1:LNC_022751,Novel_002150:LNC_002829,Novel_002147:LNC_002829,Novel_002149:LNC_002829
Biological Process	GO:0051601	exocyst localization	11	40	2.09368e-05	0.000395668	XM_018062125.1:LNC_015606,XM_018062127.1:LNC_015606,XM_013971255.2:LNC_015606,XM_018062126.1:LNC_015606,XM_018062121.1:LNC_015606,XM_018062123.1:LNC_015606,XM_018062118.1:LNC_015606,XM_018062120.1:LNC_015606,XM_018062117.1:LNC_015606,XM_018062122.1:LNC_015606,XM_018062116.1:LNC_015606
Biological Process	GO:0006910	phagocytosis, recognition	9	27	2.15541e-05	0.000405216	XM_018059495.1:LNC_013267,Novel_014344:LNC_014370,XM_018061403.1:LNC_014370,XM_018059491.1:LNC_013267,XM_018059493.1:LNC_013267,XM_013964211.2:LNC_004641,Novel_014343:LNC_014370,XM_018061401.1:LNC_014370,XM_018061402.1:LNC_014370
Cellular Component	GO:0017119	Golgi transport complex	9	27	2.15541e-05	0.000405216	XM_013974910.2:LNC_019844,XM_013970574.2:LNC_014393,Novel_019868:LNC_019844,XM_005695921.3:LNC_018536,XM_005695921.3:LNC_018538,XM_013970576.2:LNC_014393,Novel_019867:LNC_019844,XM_013970575.2:LNC_014393,XM_005697603.3:LNC_019844,Novel_014358:LNC_014393
Biological Process	GO:0042116	macrophage activation	15	71	2.32202e-05	0.000433238	XM_018050464.1:LNC_006884,Novel_010871:LNC_011076,XM_018056617.1:LNC_011076,Novel_006921:LNC_006884,Novel_006920:LNC_006884,Novel_006918:LNC_006884,Novel_010869:LNC_011076,Novel_006919:LNC_006884,XM_018050469.1:LNC_006884,XM_018050467.1:LNC_006884,XM_018050466.1:LNC_006884,Novel_010870:LNC_011076,XM_018050465.1:LNC_006884,XM_018056616.1:LNC_011076,XM_018050468.1:LNC_006884
Biological Process	GO:0045054	constitutive secretory pathway	7	16	2.34636e-05	0.000433238	XM_018054230.1:XR_001296179.2,XM_018054226.1:XR_001296179.2,XM_018054227.1:XR_001296179.2,XM_018054231.1:XR_001296179.2,Novel_008980:XR_001296179.2,XM_018054228.1:XR_001296179.2,XM_018054229.1:XR_001296179.2
Biological Process	GO:2000778	positive regulation of interleukin-6 secretion	7	16	2.34636e-05	0.000433238	Novel_010869:LNC_011076,XM_018056617.1:LNC_011076,XM_018038368.1:LNC_018536,XM_018038368.1:LNC_018538,XM_005695926.2:LNC_018536,XM_005695926.2:LNC_018538,Novel_010871:LNC_011076,Novel_010870:LNC_011076,XM_018056616.1:LNC_011076
Cellular Component	GO:0014731	spectrin-associated cytoskeleton	7	16	2.34636e-05	0.000433238	XM_018052259.1:LNC_007908,XM_018052264.1:LNC_007908,XM_018052258.1:LNC_007908,XM_018052256.1:LNC_007908,XM_005683975.3:LNC_007908,XM_018052260.1:LNC_007908,XM_013966099.2:LNC_007908
Cellular Component	GO:0031095	platelet dense tubular network membrane	7	16	2.34636e-05	0.000433238	XM_018052258.1:LNC_007908,XM_018052256.1:LNC_007908,XM_005683975.3:LNC_007908,XM_018052260.1:LNC_007908,XM_013966099.2:LNC_007908,XM_018052259.1:LNC_007908,XM_018052264.1:LNC_007908
Cellular Component	GO:1905368	peptidase complex	26	173	2.34013e-05	0.000433238	Novel_002090:LNC_002785,Novel_010905:LNC_010866,XM_018056671.1:LNC_010866,Novel_002089:LNC_002785,XM_005697153.3:LNC_019454,XM_018066079.1:LNC_017493,XM_018059013.1:LNC_001689,XM_018054619.1:LNC_009632,XM_005685228.3:LNC_009632,Novel_010906:LNC_010866,XM_005699785.2:LNC_021927,XM_005699786.3:LNC_021927,XM_018059020.1:LNC_001689,XM_005685229.3:LNC_009632,Novel_010904:LNC_010866,Novel_001201:LNC_00…
Molecular Function	GO:0008301	DNA binding, bending	7	16	2.34636e-05	0.000433238	XM_018056616.1:LNC_011076,Novel_022810:LNC_022986,XM_018044460.1:LNC_022986,Novel_010870:LNC_011076,Novel_010871:LNC_011076,Novel_010869:LNC_011076,XM_018056617.1:LNC_011076
Biological Process	GO:1903426	regulation of reactive oxygen species biosynthetic process	18	97	2.42985e-05	0.000447513	Novel_010433:LNC_009879,Novel_010433:LNC_009881,Novel_010433:LNC_010442,XM_018054227.1:XR_001296179.2,XM_018054230.1:XR_001296179.2,XM_005690416.3:LNC_013805,XM_005690416.3:LNC_013807,XM_018038620.1:LNC_019136,XM_018054229.1:XR_001296179.2,XM_018054228.1:XR_001296179.2,XM_018038621.1:LNC_019136,XM_018054226.1:XR_001296179.2,Novel_010438:LNC_009879,Novel_010438:LNC_009881,Novel_010438:LNC_010442,N…
Molecular Function	GO:0030215	semaphorin receptor binding	12	48	2.55583e-05	0.00046952	XM_018067131.1:LNC_018536,XM_018067131.1:LNC_018538,XM_018066812.1:LNC_018536,XM_018066812.1:LNC_018538,XM_018067132.1:LNC_018536,XM_018067132.1:LNC_018538,XM_018066810.1:LNC_018536,XM_018066810.1:LNC_018538,Novel_018198:LNC_018536,Novel_018198:LNC_018538,Novel_018191:LNC_018536,Novel_018191:LNC_018538,XM_018066816.1:LNC_018536,XM_018066816.1:LNC_018538,XM_018066809.1:LNC_018536,XM_018066809.1:LN…
Molecular Function	GO:0005515	protein binding	970	14195	2.57264e-05	0.000471412	Novel_019533:LNC_019300,Novel_019533:LNC_019535,Novel_010456:LNC_009879,Novel_010456:LNC_009881,Novel_010456:LNC_010442,XM_018044481.1:LNC_022996,XM_018061454.1:LNC_014393,XM_005686332.3:LNC_010321,XM_018043387.1:LNC_021711,XM_018046308.1:LNC_002630,XM_018050921.1:LNC_007054,XM_018060872.1:LNC_013765,XM_018060872.1:LNC_014154,Novel_018970:LNC_018961,Novel_005076:LNC_005176,Novel_019529:LNC_019300…
Biological Process	GO:0006883	cellular sodium ion homeostasis	8	22	3.02789e-05	0.00055065	Novel_000388:LNC_000848,XM_005684782.3:LNC_008294,XM_018053232.1:LNC_008294,XM_018053231.1:LNC_008294,XM_018053228.1:LNC_008294,XM_018049690.1:LNC_000848,Novel_000389:LNC_000848,Novel_008267:LNC_008294
Biological Process	GO:0033561	regulation of water loss via skin	8	22	3.02789e-05	0.00055065	Novel_016636:LNC_016643,XM_005693544.3:LNC_016166,XM_018064507.1:LNC_016643,XM_005693545.3:LNC_016166,XM_018064506.1:LNC_016643,Novel_016634:LNC_016643,XM_018064504.1:LNC_016643,XM_018064505.1:LNC_016643
Biological Process	GO:0061436	establishment of skin barrier	8	22	3.02789e-05	0.00055065	XM_018064505.1:LNC_016643,XM_018064504.1:LNC_016643,XM_018064506.1:LNC_016643,Novel_016634:LNC_016643,XM_005693544.3:LNC_016166,XM_018064507.1:LNC_016643,XM_005693545.3:LNC_016166,Novel_016636:LNC_016643
Cellular Component	GO:0015030	Cajal body	20	117	3.08006e-05	0.000557336	Novel_022010:LNC_021980,Novel_001254:LNC_001245,XM_018043359.1:LNC_021980,XM_018062403.1:LNC_015760,XM_018056615.1:LNC_011076,XM_018056614.1:LNC_011076,XM_018041751.1:LNC_002106,Novel_011118:LNC_011076,Novel_006625:LNC_007195,XR_309952.3:LNC_003580,XR_309952.3:LNC_003591,XM_005679283.3:LNC_003580,XM_005679283.3:LNC_003591,XM_005679284.3:LNC_003580,XM_005679284.3:LNC_003591,Novel_002095:LNC_002106…
Molecular Function	GO:0004521	endoribonuclease activity	22	136	3.07596e-05	0.000557336	Novel_016633:LNC_016643,Novel_016650:LNC_016643,Novel_016649:LNC_016643,XM_018043391.1:LNC_021711,XM_018063822.1:LNC_016425,Novel_016632:LNC_016643,Novel_016631:LNC_016643,XM_018063820.1:LNC_016425,XM_018043390.1:LNC_021711,XM_005693473.3:LNC_016643,Novel_016630:LNC_016643,Novel_016635:LNC_016643,XM_018056280.1:LNC_010904,Novel_016642:LNC_016643,XR_001919633.1:LNC_016425,Novel_016641:LNC_016643,X…
Biological Process	GO:0043170	macromolecule metabolic process	1236	18469	3.14617e-05	0.000567879	XM_018042961.1:LNC_021927,Novel_016652:LNC_016643,XM_005693549.3:LNC_016166,XM_018050174.1:LNC_006266,Novel_012469:LNC_012422,XM_018052706.1:LNC_007662,XM_018052706.1:LNC_007663,Novel_017876:LNC_017930,Novel_019230:LNC_019221,XM_018056531.1:LNC_000199,Novel_013897:LNC_013503,Novel_006921:LNC_006884,XM_018046451.1:LNC_003339,XM_013976226.2:LNC_022825,XM_018055948.1:LNC_010670,Novel_010438:LNC_0098…
Biological Process	GO:0031061	negative regulation of histone methylation	12	49	3.19559e-05	0.000575365	XM_005676880.3:LNC_001556,Novel_014179:LNC_014166,Novel_014179:LNC_014168,Novel_014179:LNC_014171,Novel_014179:LNC_014172,XM_005676879.3:LNC_001556,Novel_007068:LNC_006483,XM_018060907.1:LNC_014166,XM_018060907.1:LNC_014168,XM_018060907.1:LNC_014171,XM_018060907.1:LNC_014172,Novel_014180:LNC_014166,Novel_014180:LNC_014168,Novel_014180:LNC_014171,Novel_014180:LNC_014172,XM_018060908.1:LNC_014166,X…
Biological Process	GO:0001755	neural crest cell migration	18	99	3.23417e-05	0.000580867	Novel_018201:LNC_018536,Novel_018201:LNC_018538,Novel_014252:LNC_014581,XM_018066816.1:LNC_018536,XM_018066816.1:LNC_018538,Novel_018198:LNC_018536,Novel_018198:LNC_018538,XM_018067132.1:LNC_018536,XM_018067132.1:LNC_018538,XM_018066812.1:LNC_018536,XM_018066812.1:LNC_018538,XM_018067131.1:LNC_018536,XM_018067131.1:LNC_018538,Novel_018191:LNC_018536,Novel_018191:LNC_018538,XM_018061086.1:LNC_0145…
Molecular Function	GO:0005109	frizzled binding	15	73	3.28535e-05	0.000588599	Novel_005165:LNC_005282,Novel_015930:LNC_016025,Novel_000251:LNC_000224,Novel_000247:LNC_000224,XM_018048470.1:LNC_005282,Novel_015929:LNC_016025,XM_018064118.1:LNC_016025,Novel_000250:LNC_000224,XM_018064116.1:LNC_016025,Novel_005164:LNC_005282,XM_018047311.1:LNC_000224,XM_018048903.1:LNC_005445,XM_018064117.1:LNC_016025,Novel_005167:LNC_005282,Novel_005163:LNC_005282
Biological Process	GO:0090303	positive regulation of wound healing	13	57	3.42237e-05	0.000611632	XM_005683975.3:LNC_007908,Novel_010871:LNC_011076,XM_018056617.1:LNC_011076,XM_018052258.1:LNC_007908,XM_018052264.1:LNC_007908,XM_013966099.2:LNC_007908,XM_018058990.1:LNC_012980,XM_018052260.1:LNC_007908,XM_018052256.1:LNC_007908,Novel_010869:LNC_011076,XM_018056616.1:LNC_011076,Novel_010870:LNC_011076,XM_018052259.1:LNC_007908
Molecular Function	GO:0008143	poly(A) binding	14	65	3.43148e-05	0.000611749	XM_018053879.1:LNC_009306,XM_018053874.1:LNC_009306,XM_018053872.1:LNC_009306,XM_018053880.1:LNC_009306,Novel_008779:LNC_009306,XM_018053871.1:LNC_009306,XM_018053878.1:LNC_009306,XM_018053876.1:LNC_009306,XM_018053873.1:LNC_009306,Novel_008782:LNC_009306,Novel_008780:LNC_009306,Novel_008781:LNC_009306,XM_018053875.1:LNC_009306,XM_018053877.1:LNC_009306
Biological Process	GO:0048488	synaptic vesicle endocytosis	11	42	3.45786e-05	0.000614938	XM_018038717.1:LNC_019221,XM_018039236.1:LNC_019249,Novel_019231:LNC_019221,XM_018039237.1:LNC_019249,Novel_019230:LNC_019221,XM_018039239.1:LNC_019249,Novel_018959:LNC_019249,Novel_019232:LNC_019221,XM_018038719.1:LNC_019221,XM_018038718.1:LNC_019221,XM_018039238.1:LNC_019249
Biological Process	GO:0010804	negative regulation of tumor necrosis factor-mediated signaling pathway	6	12	3.6574e-05	0.000644093	NM_001287573.1:LNC_000199,XM_018062113.1:LNC_015606,XM_018062114.1:LNC_015606,XM_018056531.1:LNC_000199,XM_005675149.3:LNC_000199,XM_018062115.1:LNC_015606
Biological Process	GO:0032596	protein transport into membrane raft	6	12	3.6574e-05	0.000644093	XM_018061311.1:LNC_014322,XM_018061309.1:LNC_014322,XM_018061312.1:LNC_014322,XM_018061308.1:LNC_014322,XM_018061310.1:LNC_014322,XM_018061313.1:LNC_014322
Biological Process	GO:0042748	circadian sleep/wake cycle, non-REM sleep	6	12	3.6574e-05	0.000644093	Novel_019230:LNC_019221,Novel_019231:LNC_019221,XM_018038717.1:LNC_019221,XM_018038718.1:LNC_019221,XM_018038719.1:LNC_019221,Novel_019232:LNC_019221
Biological Process	GO:2000617	positive regulation of histone H3-K9 acetylation	6	12	3.6574e-05	0.000644093	Novel_014181:LNC_014166,Novel_014181:LNC_014168,Novel_014181:LNC_014171,Novel_014181:LNC_014172,Novel_014179:LNC_014166,Novel_014179:LNC_014168,Novel_014179:LNC_014171,Novel_014179:LNC_014172,XM_018060908.1:LNC_014166,XM_018060908.1:LNC_014168,XM_018060908.1:LNC_014171,XM_018060908.1:LNC_014172,Novel_014180:LNC_014166,Novel_014180:LNC_014168,Novel_014180:LNC_014171,Novel_014180:LNC_014172,XM_0180…
Biological Process	GO:0048002	antigen processing and presentation of peptide antigen	21	128	3.72195e-05	0.00065387	Novel_002090:LNC_002785,XM_005675196.3:LNC_000224,XM_005675197.3:LNC_000224,XM_013964104.2:LNC_000224,Novel_002089:LNC_002785,XM_013973815.2:LNC_018961,Novel_018811:LNC_019105,Novel_018811:LNC_019106,Novel_018811:LNC_019118,Novel_019145:LNC_019105,Novel_019145:LNC_019106,Novel_019145:LNC_019118,XM_018047286.1:LNC_000224,XM_018038833.1:LNC_019105,XM_018038833.1:LNC_019106,XM_018038833.1:LNC_019118…
Biological Process	GO:0002921	negative regulation of humoral immune response	7	17	3.77588e-05	0.00066174	XM_018060115.1:LNC_013451,XM_013970043.2:LNC_013451,XM_013970041.2:LNC_013451,XM_013970040.2:LNC_013451,XM_013970039.2:LNC_013451,XM_018060116.1:LNC_013451,XM_013970042.2:LNC_013451
Biological Process	GO:0002460	adaptive immune response based on somatic recombination of immune receptors built from immunoglobulin superfamily domains	37	297	4.00345e-05	0.000699429	XM_013970039.2:LNC_013451,XM_018060113.1:LNC_013451,XM_018056617.1:LNC_011076,XM_018060115.1:LNC_013451,Novel_010871:LNC_011076,Novel_000185:LNC_000163,XM_013966310.2:LNC_007662,XM_013966310.2:LNC_007663,Novel_007719:LNC_007662,Novel_007719:LNC_007663,XM_018054228.1:XR_001296179.2,XM_018054226.1:XR_001296179.2,XM_013974002.2:LNC_019136,XM_018056616.1:LNC_011076,Novel_008980:XR_001296179.2,XM_0056…
Biological Process	GO:0048872	homeostasis of number of cells	54	496	4.01027e-05	0.000699429	XM_018059533.1:LNC_012952,Novel_016214:LNC_016236,XM_018060259.1:LNC_013899,XM_018064946.1:LNC_016236,XM_018049867.1:LNC_006132,XM_018059532.1:LNC_012952,Novel_018610:LNC_018638,Novel_018610:LNC_018640,Novel_018610:LNC_018641,Novel_018603:LNC_018638,Novel_018603:LNC_018640,Novel_018603:LNC_018641,Novel_013316:LNC_012952,XM_018049846.1:LNC_006128,XM_018038432.1:LNC_018638,XM_018038432.1:LNC_018640…
Biological Process	GO:0006283	transcription-coupled nucleotide-excision repair	14	66	4.10977e-05	0.00071506	XM_018051446.1:LNC_007195,Novel_006925:LNC_006884,XM_018049864.1:LNC_006132,Novel_005665:LNC_006132,XM_018049865.1:LNC_006132,Novel_005668:LNC_006132,Novel_005666:LNC_006132,XM_018050470.1:LNC_006884,XM_005699792.3:LNC_021927,XM_018049863.1:LNC_006132,Novel_005667:LNC_006132,Novel_021979:LNC_021927,XM_005682900.3:LNC_006884,XM_005691342.3:LNC_014370
Biological Process	GO:0021533	cell differentiation in hindbrain	13	58	4.16343e-05	0.00072266	Novel_018603:LNC_018638,Novel_018603:LNC_018640,Novel_018603:LNC_018641,Novel_006563:LNC_006549,Novel_018610:LNC_018638,Novel_018610:LNC_018640,Novel_018610:LNC_018641,XM_018051244.1:LNC_006549,Novel_018611:LNC_018638,Novel_018611:LNC_018640,Novel_018611:LNC_018641,XM_018051243.1:LNC_006549,XM_018038432.1:LNC_018638,XM_018038432.1:LNC_018640,XM_018038432.1:LNC_018641,Novel_018599:LNC_018638,Novel…
Biological Process	GO:0032497	detection of lipopolysaccharide	5	8	4.25267e-05	0.000724856	XM_018061403.1:LNC_014370,XM_018061401.1:LNC_014370,Novel_014343:LNC_014370,Novel_014344:LNC_014370,XM_018061402.1:LNC_014370
Biological Process	GO:0034135	regulation of toll-like receptor 2 signaling pathway	5	8	4.25267e-05	0.000724856	XM_018056617.1:LNC_011076,Novel_010869:LNC_011076,Novel_010871:LNC_011076,Novel_010870:LNC_011076,XM_018056616.1:LNC_011076
Biological Process	GO:0044332	Wnt signaling pathway involved in dorsal/ventral axis specification	5	8	4.25267e-05	0.000724856	Novel_005165:LNC_005282,Novel_005164:LNC_005282,XM_018048470.1:LNC_005282,Novel_005163:LNC_005282,Novel_005167:LNC_005282
Biological Process	GO:0051105	regulation of DNA ligation	5	8	4.25267e-05	0.000724856	Novel_010870:LNC_011076,XM_018056616.1:LNC_011076,Novel_010871:LNC_011076,Novel_010869:LNC_011076,XM_018056617.1:LNC_011076
Biological Process	GO:0051106	positive regulation of DNA ligation	5	8	4.25267e-05	0.000724856	Novel_010870:LNC_011076,XM_018056616.1:LNC_011076,Novel_010871:LNC_011076,Novel_010869:LNC_011076,XM_018056617.1:LNC_011076
Cellular Component	GO:0032991	macromolecular complex	698	9965	4.24794e-05	0.000724856	XM_018040962.1:LNC_019844,XM_018040962.1:LNC_019853,Novel_014181:LNC_014166,Novel_014181:LNC_014168,Novel_014181:LNC_014171,Novel_014181:LNC_014172,XM_018062120.1:LNC_015606,XM_018062118.1:LNC_015606,Novel_014178:LNC_014166,Novel_014178:LNC_014168,Novel_014178:LNC_014171,Novel_014178:LNC_014172,NM_001285610.1:LNC_010904,XM_013966845.2:LNC_009632,Novel_019722:LNC_019757,Novel_019722:LNC_019763,Nov…
Cellular Component	GO:0044853	plasma membrane raft	26	179	4.2562e-05	0.000724856	XM_018061401.1:LNC_014370,Novel_001799:LNC_001795,Novel_001802:LNC_001795,Novel_014253:LNC_014581,Novel_005163:LNC_005282,Novel_005167:LNC_005282,Novel_001800:LNC_001795,Novel_014254:LNC_014581,XM_018061402.1:LNC_014370,XM_005693555.3:LNC_016166,Novel_014344:LNC_014370,Novel_001801:LNC_001795,XM_018061403.1:LNC_014370,Novel_001796:LNC_001795,XM_018061087.1:LNC_014581,XM_005676284.3:LNC_001795,Nov…
Cellular Component	GO:1990851	Wnt-Frizzled-LRP5/6 complex	5	8	4.25267e-05	0.000724856	Novel_005164:LNC_005282,XM_018048470.1:LNC_005282,Novel_005165:LNC_005282,Novel_005163:LNC_005282,Novel_005167:LNC_005282
Biological Process	GO:0046101	hypoxanthine biosynthetic process	8	23	4.39164e-05	0.000746167	XM_018044253.1:LNC_022751,Novel_002147:LNC_002829,Novel_002150:LNC_002829,Novel_002149:LNC_002829,Novel_022621:LNC_022751,Novel_002146:LNC_002829,XM_018044254.1:LNC_022751,Novel_002148:LNC_002829
Biological Process	GO:0048846	axon extension involved in axon guidance	15	75	4.58426e-05	0.000775255	XM_018066816.1:LNC_018536,XM_018066816.1:LNC_018538,XM_013966068.2:LNC_007549,XM_013966068.2:LNC_007550,NM_001285613.1:LNC_007549,NM_001285613.1:LNC_007550,XM_018066809.1:LNC_018536,XM_018066809.1:LNC_018538,XM_018066812.1:LNC_018536,XM_018066812.1:LNC_018538,XM_018067131.1:LNC_018536,XM_018067131.1:LNC_018538,XM_018067132.1:LNC_018536,XM_018067132.1:LNC_018538,XM_018066810.1:LNC_018536,XM_018066…
Biological Process	GO:1902284	neuron projection extension involved in neuron projection guidance	15	75	4.58426e-05	0.000775255	Novel_018197:LNC_018536,Novel_018197:LNC_018538,XM_018067130.1:LNC_018536,XM_018067130.1:LNC_018538,XM_018051762.1:LNC_007549,XM_018051762.1:LNC_007550,XM_018066811.1:LNC_018536,XM_018066811.1:LNC_018538,Novel_018201:LNC_018536,Novel_018201:LNC_018538,NM_001285613.1:LNC_007549,NM_001285613.1:LNC_007550,XM_018066816.1:LNC_018536,XM_018066816.1:LNC_018538,XM_013966068.2:LNC_007549,XM_013966068.2:LN…
Biological Process	GO:0008037	cell recognition	21	130	4.71026e-05	0.000794706	XM_018055479.1:LNC_001556,XM_005696570.3:LNC_019136,Novel_013351:LNC_013313,XM_018061402.1:LNC_014370,Novel_013353:LNC_013313,XM_013964211.2:LNC_004641,XM_018061401.1:LNC_014370,XM_005696569.3:LNC_019136,Novel_013350:LNC_013313,XM_018059656.1:LNC_013313,Novel_013349:LNC_013313,Novel_014344:LNC_014370,XM_018059495.1:LNC_013267,XM_018055470.1:LNC_001556,XM_018061403.1:LNC_014370,NM_001314206.1:LNC_…
Cellular Component	GO:0099023	tethering complex	23	150	4.90135e-05	0.000825023	XM_013971255.2:LNC_015606,Novel_019867:LNC_019844,XM_013970575.2:LNC_014393,XM_013970574.2:LNC_014393,XM_013974910.2:LNC_019844,XM_018062125.1:LNC_015606,Novel_019868:LNC_019844,XM_018062116.1:LNC_015606,Novel_014358:LNC_014393,XM_018062123.1:LNC_015606,XM_013973826.2:LNC_018961,XM_013973826.2:LNC_019251,XM_013973826.2:LNC_019255,XM_018062121.1:LNC_015606,XM_018062126.1:LNC_015606,Novel_019258:LN…
Biological Process	GO:0035305	negative regulation of dephosphorylation	21	131	5.28723e-05	0.000887911	XM_013965657.2:LNC_006810,Novel_010699:LNC_010670,XM_018060245.1:LNC_013503,XM_018060246.1:LNC_013503,XM_013965659.2:LNC_006810,XM_013965660.2:LNC_006810,Novel_006625:LNC_007195,XM_018051443.1:LNC_007195,XM_018054219.1:LNC_008939,Novel_008974:LNC_008939,XM_005694060.3:LNC_016364,XM_018055948.1:LNC_010670,Novel_010703:LNC_010670,XM_005683093.3:LNC_006810,Novel_010698:LNC_010670,Novel_013536:LNC_01…
Biological Process	GO:0008033	tRNA processing	40	336	5.61357e-05	0.000940534	XM_018065552.1:LNC_001993,XM_018063820.1:LNC_016425,Novel_001500:LNC_001993,Novel_001498:LNC_001993,Novel_007196:LNC_006549,XM_018063822.1:LNC_016425,Novel_001485:LNC_001993,Novel_001504:LNC_001993,Novel_001494:LNC_001993,XM_018065560.1:LNC_001993,XM_018063821.1:LNC_016425,XM_018063819.1:LNC_016425,Novel_006442:LNC_007054,Novel_001493:LNC_001993,Novel_001503:LNC_001993,Novel_001490:LNC_001993,Nov…
Biological Process	GO:0034660	ncRNA metabolic process	105	1160	5.72093e-05	0.000956307	XM_005682508.3:LNC_007054,Novel_003019:LNC_002575,XM_018046301.1:LNC_002630,Novel_003506:LNC_004160,XM_018043359.1:LNC_021980,Novel_001254:LNC_001245,XM_018060907.1:LNC_014166,XM_018060907.1:LNC_014168,XM_018060907.1:LNC_014171,XM_018060907.1:LNC_014172,Novel_001481:LNC_001993,Novel_016651:LNC_016643,Novel_016637:LNC_016643,Novel_014181:LNC_014166,Novel_014181:LNC_014168,Novel_014181:LNC_014171,N…
Biological Process	GO:0010506	regulation of autophagy	68	677	5.79806e-05	0.000966967	Novel_010457:LNC_009879,Novel_010457:LNC_009881,Novel_010457:LNC_010442,XM_005687933.3:LNC_011227,Novel_010442:LNC_009879,Novel_010442:LNC_009881,Novel_010442:LNC_010442,XM_018062392.1:LNC_015760,Novel_010455:LNC_009879,Novel_010455:LNC_009881,Novel_010455:LNC_010442,Novel_010869:LNC_011076,Novel_010440:LNC_009879,Novel_010440:LNC_009881,Novel_010440:LNC_010442,XM_018051424.1:LNC_007180,Novel_010…
Biological Process	GO:0010668	ectodermal cell differentiation	7	18	5.84922e-05	0.000968802	Novel_019259:LNC_018961,Novel_019259:LNC_019251,Novel_019259:LNC_019255,XR_001917057.1:LNC_018961,XR_001917057.1:LNC_019251,XR_001917057.1:LNC_019255,XM_005696219.3:LNC_018961,XM_005696219.3:LNC_019251,XM_005696219.3:LNC_019255,XM_013973825.2:LNC_018961,XM_013973825.2:LNC_019251,XM_013973825.2:LNC_019255,Novel_019260:LNC_018961,Novel_019260:LNC_019251,Novel_019260:LNC_019255,Novel_019258:LNC_0189…
Biological Process	GO:1903543	positive regulation of exosomal secretion	7	18	5.84922e-05	0.000968802	XM_018066621.1:LNC_018638,XM_018066621.1:LNC_018640,XM_018066621.1:LNC_018641,XM_018063590.1:LNC_016364,Novel_016390:LNC_016364,XM_018063589.1:LNC_016364,XM_018063588.1:LNC_016364,Novel_011768:LNC_011269,XM_005687980.3:LNC_011269
Molecular Function	GO:0070573	metallodipeptidase activity	7	18	5.84922e-05	0.000968802	Novel_012471:LNC_012422,Novel_012469:LNC_012422,Novel_012468:LNC_012422,XM_018058258.1:LNC_012422,Novel_012472:LNC_012422,Novel_012470:LNC_012422,XM_018058257.1:LNC_012422
Biological Process	GO:1901658	glycosyl compound catabolic process	13	60	6.07364e-05	0.00100368	XM_018044254.1:LNC_022751,Novel_002146:LNC_002829,Novel_022621:LNC_022751,Novel_002148:LNC_002829,XM_018044253.1:LNC_022751,Novel_001090:LNC_001034,Novel_002150:LNC_002829,Novel_002147:LNC_002829,Novel_001088:LNC_001034,Novel_001089:LNC_001034,Novel_002149:LNC_002829,XM_005676857.3:LNC_001034,XM_013966112.2:LNC_007908
Biological Process	GO:0006166	purine ribonucleoside salvage	8	24	6.23145e-05	0.00102275	Novel_002149:LNC_002829,XM_018044253.1:LNC_022751,Novel_002147:LNC_002829,Novel_002150:LNC_002829,Novel_002148:LNC_002829,Novel_022621:LNC_022751,Novel_002146:LNC_002829,XM_018044254.1:LNC_022751
Biological Process	GO:0006177	GMP biosynthetic process	8	24	6.23145e-05	0.00102275	Novel_002149:LNC_002829,Novel_002150:LNC_002829,Novel_002147:LNC_002829,XM_018044253.1:LNC_022751,Novel_002148:LNC_002829,XM_018044254.1:LNC_022751,Novel_002146:LNC_002829,Novel_022621:LNC_022751
Molecular Function	GO:0015187	glycine transmembrane transporter activity	8	24	6.23145e-05	0.00102275	XM_013965703.2:LNC_006767,XM_013965705.2:LNC_006767,XM_018050132.1:LNC_006767,Novel_006159:LNC_006767,Novel_006157:LNC_006767,XM_013965702.2:LNC_006767,XM_013965704.2:LNC_006767,Novel_006158:LNC_006767
Biological Process	GO:0001835	blastocyst hatching	6	13	6.43655e-05	0.00103191	Novel_014178:LNC_014166,Novel_014178:LNC_014168,Novel_014178:LNC_014171,Novel_014178:LNC_014172,XM_018060907.1:LNC_014166,XM_018060907.1:LNC_014168,XM_018060907.1:LNC_014171,XM_018060907.1:LNC_014172,Novel_014181:LNC_014166,Novel_014181:LNC_014168,Novel_014181:LNC_014171,Novel_014181:LNC_014172,Novel_014180:LNC_014166,Novel_014180:LNC_014168,Novel_014180:LNC_014171,Novel_014180:LNC_014172,XM_0180…
Biological Process	GO:0010771	negative regulation of cell morphogenesis involved in differentiation	25	173	6.44406e-05	0.00103191	Novel_014253:LNC_014581,XM_018055479.1:LNC_001556,Novel_014254:LNC_014581,XM_013966099.2:LNC_007908,Novel_018197:LNC_018536,Novel_018197:LNC_018538,XM_018066811.1:LNC_018536,XM_018066811.1:LNC_018538,XM_018061087.1:LNC_014581,XM_018066809.1:LNC_018536,XM_018066809.1:LNC_018538,XM_018054992.1:LNC_010321,XM_018066810.1:LNC_018536,XM_018066810.1:LNC_018538,XM_018055470.1:LNC_001556,XM_018052260.1:LN…
Biological Process	GO:0035188	hatching	6	13	6.43655e-05	0.00103191	XM_018060908.1:LNC_014166,XM_018060908.1:LNC_014168,XM_018060908.1:LNC_014171,XM_018060908.1:LNC_014172,Novel_014179:LNC_014166,Novel_014179:LNC_014168,Novel_014179:LNC_014171,Novel_014179:LNC_014172,Novel_014180:LNC_014166,Novel_014180:LNC_014168,Novel_014180:LNC_014171,Novel_014180:LNC_014172,Novel_014181:LNC_014166,Novel_014181:LNC_014168,Novel_014181:LNC_014171,Novel_014181:LNC_014172,XM_0180…
Biological Process	GO:0036159	inner dynein arm assembly	6	13	6.43655e-05	0.00103191	Novel_018496:LNC_018536,Novel_018496:LNC_018538,XM_005685737.3:XR_001296179.2,XM_005685738.3:XR_001296179.2,XM_005696101.3:LNC_018536,XM_005696101.3:LNC_018538,XM_018067097.1:LNC_018536,XM_018067097.1:LNC_018538,XM_005685736.3:XR_001296179.2
Biological Process	GO:0046434	organophosphate catabolic process	29	215	6.36937e-05	0.00103191	Novel_019253:LNC_019249,XM_018061402.1:LNC_014370,XM_018061401.1:LNC_014370,XM_018041505.1:LNC_020420,XM_018044254.1:LNC_022751,Novel_002146:LNC_002829,Novel_008587:LNC_008605,Novel_002149:LNC_002829,XM_013966112.2:LNC_007908,XM_018041504.1:LNC_020420,XM_018041501.1:LNC_020420,XM_018044253.1:LNC_022751,XM_018061403.1:LNC_014370,XM_018053516.1:LNC_008605,Novel_002150:LNC_002829,Novel_014344:LNC_01…
Biological Process	GO:0071684	organism emergence from protective structure	6	13	6.43655e-05	0.00103191	Novel_014181:LNC_014166,Novel_014181:LNC_014168,Novel_014181:LNC_014171,Novel_014181:LNC_014172,Novel_014179:LNC_014166,Novel_014179:LNC_014168,Novel_014179:LNC_014171,Novel_014179:LNC_014172,XM_018060908.1:LNC_014166,XM_018060908.1:LNC_014168,XM_018060908.1:LNC_014171,XM_018060908.1:LNC_014172,Novel_014180:LNC_014166,Novel_014180:LNC_014168,Novel_014180:LNC_014171,Novel_014180:LNC_014172,XM_0180…
Cellular Component	GO:0005694	chromosome	157	1877	6.3391e-05	0.00103191	Novel_000247:LNC_000224,XM_018060242.1:LNC_013503,XM_018041471.1:LNC_020420,XM_005690547.3:LNC_013503,Novel_009662:LNC_009681,Novel_007069:LNC_006483,XM_018049864.1:LNC_006132,XM_005687741.3:LNC_010954,XM_005697607.3:LNC_019853,Novel_016421:LNC_016389,XM_005699911.3:LNC_021980,XM_018046146.1:LNC_002575,XM_018050893.1:LNC_006483,XM_018056894.1:LNC_011417,Novel_018969:LNC_018961,Novel_018969:LNC_01…
Cellular Component	GO:0030312	external encapsulating structure	6	13	6.43655e-05	0.00103191	Novel_010696:LNC_010670,Novel_010692:LNC_010670,XM_018055943.1:LNC_010670,Novel_010693:LNC_010670,Novel_010695:LNC_010670,Novel_010694:LNC_010670
Cellular Component	GO:0032133	chromosome passenger complex	6	13	6.43655e-05	0.00103191	XM_018064617.1:LNC_016166,XM_005693549.3:LNC_016166,XM_018064618.1:LNC_016166,XM_018064619.1:LNC_016166,XM_005693548.3:LNC_016166,XM_013972593.2:LNC_016166
Molecular Function	GO:0030145	manganese ion binding	18	104	6.36545e-05	0.00103191	Novel_017877:LNC_017930,Novel_001085:LNC_001034,XM_005676858.2:LNC_001034,Novel_017875:LNC_017930,Novel_001087:LNC_001034,Novel_001086:LNC_001034,Novel_017876:LNC_017930,XM_018066061.1:LNC_017930,XM_018066059.1:LNC_017930,XM_018066055.1:LNC_017930,Novel_010401:LNC_010404,XM_018055180.1:LNC_010404,Novel_017879:LNC_017930,XM_018066057.1:LNC_017930,XM_018066060.1:LNC_017930,XM_018066058.1:LNC_017930…
Molecular Function	GO:0032454	histone demethylase activity (H3-K9 specific)	6	13	6.43655e-05	0.00103191	XM_018050893.1:LNC_006483,XM_005676879.3:LNC_001556,Novel_007067:LNC_006483,XM_005676880.3:LNC_001556,Novel_007068:LNC_006483,Novel_007069:LNC_006483
Biological Process	GO:0022411	cellular component disassembly	77	795	6.57471e-05	0.0010505	Novel_006813:LNC_006266,XM_018060874.1:LNC_013765,XM_018060874.1:LNC_014154,Novel_019646:LNC_019454,XM_018043269.1:LNC_021980,Novel_013488:LNC_013805,Novel_013488:LNC_013807,Novel_014179:LNC_014166,Novel_014179:LNC_014168,Novel_014179:LNC_014171,Novel_014179:LNC_014172,Novel_006811:LNC_006266,XM_018061522.1:LNC_014437,XM_005684140.3:LNC_007969,XM_005684141.3:LNC_007969,XM_005676043.3:LNC_001373,X…
Biological Process	GO:0006480	N-terminal protein amino acid methylation	4	5	6.86343e-05	0.00107527	XM_018055953.1:LNC_010682,XM_005687265.3:LNC_010682,XM_013968035.2:LNC_010682,XM_018055952.1:LNC_010682
Biological Process	GO:0051140	regulation of NK T cell proliferation	4	5	6.86343e-05	0.00107527	Novel_006601:LNC_006563,XM_018051316.1:LNC_006563,Novel_006599:LNC_006563,Novel_006600:LNC_006563
Biological Process	GO:0051142	positive regulation of NK T cell proliferation	4	5	6.86343e-05	0.00107527	Novel_006601:LNC_006563,Novel_006600:LNC_006563,Novel_006599:LNC_006563,XM_018051316.1:LNC_006563
Cellular Component	GO:0005958	DNA-dependent protein kinase-DNA ligase 4 complex	4	5	6.86343e-05	0.00107527	XM_018056369.1:LNC_010954,XM_018056368.1:LNC_010954,XM_005687742.3:LNC_010954,XM_005687741.3:LNC_010954
Cellular Component	GO:0008537	proteasome activator complex	4	5	6.86343e-05	0.00107527	XM_005685228.3:LNC_009632,XM_018054619.1:LNC_009632,XM_005685229.3:LNC_009632,Novel_009222:LNC_009632
Cellular Component	GO:0032807	DNA ligase IV complex	4	5	6.86343e-05	0.00107527	XM_018056369.1:LNC_010954,XM_018056368.1:LNC_010954,XM_005687742.3:LNC_010954,XM_005687741.3:LNC_010954
Molecular Function	GO:0004032	alditol:NADP+ 1-oxidoreductase activity	4	5	6.86343e-05	0.00107527	XM_018043616.1:LNC_002191,XM_018043621.1:LNC_002191,XM_018043619.1:LNC_002191,Novel_002697:LNC_002191
Molecular Function	GO:0004833	tryptophan 2,3-dioxygenase activity	4	5	6.86343e-05	0.00107527	NM_001314289.1:LNC_020880,XM_005698880.3:LNC_020880,XM_005698881.3:LNC_020880,XM_018042134.1:LNC_020880
Molecular Function	GO:0071885	N-terminal protein N-methyltransferase activity	4	5	6.86343e-05	0.00107527	XM_018055952.1:LNC_010682,XM_018055953.1:LNC_010682,XM_005687265.3:LNC_010682,XM_013968035.2:LNC_010682
Cellular Component	GO:0000792	heterochromatin	20	124	7.21885e-05	0.00112851	Novel_007069:LNC_006483,XM_018063651.1:LNC_016389,Novel_003897:LNC_003580,Novel_003897:LNC_003591,XM_018039156.1:LNC_019249,XM_005676380.3:LNC_001245,Novel_007067:LNC_006483,Novel_007068:LNC_006483,Novel_016421:LNC_016389,XM_018039155.1:LNC_019249,XM_018038587.1:LNC_018961,XM_018038587.1:LNC_019251,XM_018038587.1:LNC_019255,XM_018047080.1:LNC_003580,XM_018047080.1:LNC_003591,Novel_015395:LNC_0155…
Cellular Component	GO:0044427	chromosomal part	141	1660	7.42596e-05	0.00115839	XM_018038635.1:LNC_019136,Novel_009772:LNC_010321,XM_018039156.1:LNC_019249,Novel_017072:LNC_017057,Novel_010870:LNC_011076,Novel_019645:LNC_019454,XM_018044165.1:LNC_002229,XM_005683153.3:LNC_006266,Novel_015395:LNC_015546,XM_018051443.1:LNC_007195,XM_018038587.1:LNC_018961,XM_018038587.1:LNC_019251,XM_018038587.1:LNC_019255,XM_005679284.3:LNC_003580,XM_005679284.3:LNC_003591,XM_018064617.1:LNC_…
Biological Process	GO:0034629	cellular protein complex localization	16	87	7.55235e-05	0.00117557	Novel_019645:LNC_019454,XM_013971255.2:LNC_015606,XM_018062125.1:LNC_015606,Novel_019646:LNC_019454,XM_018062123.1:LNC_015606,XM_018062116.1:LNC_015606,XM_018039708.1:LNC_019454,XM_018062126.1:LNC_015606,XM_018062121.1:LNC_015606,Novel_019644:LNC_019454,XM_018062127.1:LNC_015606,XM_018062118.1:LNC_015606,XM_018062120.1:LNC_015606,XM_018062117.1:LNC_015606,XM_018062122.1:LNC_015606,XM_018039707.1:…
Biological Process	GO:0002274	myeloid leukocyte activation	25	175	7.79421e-05	0.00121047	Novel_006919:LNC_006884,XM_018066172.1:LNC_017911,XM_018054271.1:LNC_009474,XM_005695926.2:LNC_018536,XM_005695926.2:LNC_018538,XM_018056616.1:LNC_011076,Novel_010870:LNC_011076,Novel_017857:LNC_017911,Novel_006921:LNC_006884,Novel_006920:LNC_006884,XM_018038368.1:LNC_018536,XM_018038368.1:LNC_018538,Novel_008997:LNC_009474,Novel_008998:LNC_009474,XM_018050469.1:LNC_006884,Novel_010869:LNC_011076…
Biological Process	GO:0006996	organelle organization	480	6655	7.82202e-05	0.00121047	Novel_001205:LNC_001689,XM_018061308.1:LNC_014322,XM_005695059.3:LNC_017520,XM_018062115.1:LNC_015606,XM_018039239.1:LNC_019249,XM_018060879.1:LNC_013765,XM_018060879.1:LNC_014154,NM_001314206.1:LNC_019136,Novel_011768:LNC_011269,XM_005692123.3:LNC_015606,Novel_005497:LNC_005618,XM_018061311.1:LNC_014322,XM_018066010.1:LNC_017976,XM_018064127.1:LNC_016025,XM_018066890.1:LNC_018297,Novel_007252:LN…
Biological Process	GO:0050684	regulation of mRNA processing	44	388	7.82675e-05	0.00121047	XM_018063657.1:LNC_016389,XM_005679283.3:LNC_003580,XM_005679283.3:LNC_003591,XR_309952.3:LNC_003580,XR_309952.3:LNC_003591,Novel_017878:LNC_017930,XM_018066060.1:LNC_017930,XM_018053874.1:LNC_009306,XM_018063663.1:LNC_016389,XM_018063655.1:LNC_016389,XM_018063656.1:LNC_016389,XM_005679282.3:LNC_003580,XM_005679282.3:LNC_003591,XM_005679280.3:LNC_003580,XM_005679280.3:LNC_003591,XM_013971102.2:LN…
Biological Process	GO:0005996	monosaccharide metabolic process	54	509	7.97518e-05	0.0012308	XM_018045092.1:LNC_002283,XM_018043619.1:LNC_002191,Novel_009587:LNC_009632,Novel_010904:LNC_010866,XM_013970019.2:LNC_013451,XM_018056673.1:LNC_010866,XM_018043621.1:LNC_002191,XM_018048907.1:LNC_005445,XM_018048907.1:LNC_005448,XM_018048907.1:LNC_005451,XM_005675149.3:LNC_000199,XM_018055684.1:LNC_001034,Novel_009586:LNC_009632,XM_018060112.1:LNC_013451,XM_018056674.1:LNC_010866,Novel_010870:LN…
Biological Process	GO:0010761	fibroblast migration	14	70	8.13596e-05	0.00125294	XM_018061086.1:LNC_014581,XM_018052264.1:LNC_007908,XM_018061087.1:LNC_014581,XM_005683975.3:LNC_007908,XM_018038368.1:LNC_018536,XM_018038368.1:LNC_018538,XM_018052258.1:LNC_007908,Novel_014252:LNC_014581,XM_018052259.1:LNC_007908,XM_013966099.2:LNC_007908,XM_018052260.1:LNC_007908,Novel_014254:LNC_014581,Novel_014253:LNC_014581,XM_005695926.2:LNC_018536,XM_005695926.2:LNC_018538,XM_018052256.1:…
Biological Process	GO:0014033	neural crest cell differentiation	23	155	8.22651e-05	0.00126419	Novel_018201:LNC_018536,Novel_018201:LNC_018538,Novel_005164:LNC_005282,Novel_014252:LNC_014581,XM_018066816.1:LNC_018536,XM_018066816.1:LNC_018538,XM_018067132.1:LNC_018536,XM_018067132.1:LNC_018538,Novel_018198:LNC_018536,Novel_018198:LNC_018538,XM_018067131.1:LNC_018536,XM_018067131.1:LNC_018538,XM_018066812.1:LNC_018536,XM_018066812.1:LNC_018538,XM_018048470.1:LNC_005282,Novel_018191:LNC_0185…
Biological Process	GO:0015808	L-alanine transport	8	25	8.66905e-05	0.00131937	XM_013965705.2:LNC_006767,XM_018050132.1:LNC_006767,XM_013965703.2:LNC_006767,XM_013965702.2:LNC_006767,Novel_006157:LNC_006767,XM_013965704.2:LNC_006767,Novel_006158:LNC_006767,Novel_006159:LNC_006767
Biological Process	GO:0030194	positive regulation of blood coagulation	7	19	8.76786e-05	0.00131937	XM_018052258.1:LNC_007908,XM_018052256.1:LNC_007908,XM_018052260.1:LNC_007908,XM_005683975.3:LNC_007908,XM_013966099.2:LNC_007908,XM_018052259.1:LNC_007908,XM_018052264.1:LNC_007908
Biological Process	GO:0030214	hyaluronan catabolic process	7	19	8.76786e-05	0.00131937	XM_018066819.1:LNC_018536,XM_018066819.1:LNC_018538,XM_018066820.1:LNC_018536,XM_018066820.1:LNC_018538,XM_005695926.2:LNC_018536,XM_005695926.2:LNC_018538,XM_018038368.1:LNC_018536,XM_018038368.1:LNC_018538,XM_005695930.3:LNC_018536,XM_005695930.3:LNC_018538,Novel_018498:LNC_018536,Novel_018498:LNC_018538,XM_005695929.3:LNC_018536,XM_005695929.3:LNC_018538
Biological Process	GO:0032466	negative regulation of cytokinesis	7	19	8.76786e-05	0.00131937	XM_013972593.2:LNC_016166,XM_018064130.1:LNC_016025,XM_005693549.3:LNC_016166,XM_018064617.1:LNC_016166,XM_018064618.1:LNC_016166,XM_018064619.1:LNC_016166,XM_005693548.3:LNC_016166
Biological Process	GO:0050820	positive regulation of coagulation	7	19	8.76786e-05	0.00131937	XM_018052258.1:LNC_007908,XM_018052256.1:LNC_007908,XM_018052260.1:LNC_007908,XM_005683975.3:LNC_007908,XM_013966099.2:LNC_007908,XM_018052259.1:LNC_007908,XM_018052264.1:LNC_007908
Biological Process	GO:1900048	positive regulation of hemostasis	7	19	8.76786e-05	0.00131937	XM_018052259.1:LNC_007908,XM_018052264.1:LNC_007908,XM_005683975.3:LNC_007908,XM_018052260.1:LNC_007908,XM_013966099.2:LNC_007908,XM_018052258.1:LNC_007908,XM_018052256.1:LNC_007908
Biological Process	GO:1903541	regulation of exosomal secretion	7	19	8.76786e-05	0.00131937	XM_018063588.1:LNC_016364,Novel_011768:LNC_011269,XM_005687980.3:LNC_011269,XM_018063589.1:LNC_016364,Novel_016390:LNC_016364,XM_018066621.1:LNC_018638,XM_018066621.1:LNC_018640,XM_018066621.1:LNC_018641,XM_018063590.1:LNC_016364
Molecular Function	GO:0015180	L-alanine transmembrane transporter activity	8	25	8.66905e-05	0.00131937	XM_018050132.1:LNC_006767,XM_013965705.2:LNC_006767,XM_013965703.2:LNC_006767,Novel_006158:LNC_006767,XM_013965704.2:LNC_006767,XM_013965702.2:LNC_006767,Novel_006157:LNC_006767,Novel_006159:LNC_006767
Molecular Function	GO:0022858	alanine transmembrane transporter activity	8	25	8.66905e-05	0.00131937	Novel_006157:LNC_006767,XM_013965702.2:LNC_006767,XM_013965704.2:LNC_006767,Novel_006158:LNC_006767,Novel_006159:LNC_006767,XM_013965705.2:LNC_006767,XM_018050132.1:LNC_006767,XM_013965703.2:LNC_006767
Molecular Function	GO:0050431	transforming growth factor beta binding	7	19	8.76786e-05	0.00131937	XM_018043212.1:LNC_021711,XM_018043212.1:LNC_021956,XM_018043211.1:LNC_021711,XM_018043211.1:LNC_021956,XM_018043213.1:LNC_021711,XM_018043213.1:LNC_021956,XM_018043209.1:LNC_021711,XM_018043209.1:LNC_021956,XM_018038368.1:LNC_018536,XM_018038368.1:LNC_018538,XM_005695926.2:LNC_018536,XM_005695926.2:LNC_018538,XM_018043210.1:LNC_021711,XM_018043210.1:LNC_021956
Biological Process	GO:0017055	negative regulation of RNA polymerase II transcriptional preinitiation complex assembly	5	9	9.07992e-05	0.0013385	Novel_010871:LNC_011076,XM_018056617.1:LNC_011076,Novel_010869:LNC_011076,XM_018056616.1:LNC_011076,Novel_010870:LNC_011076
Biological Process	GO:0032423	regulation of mismatch repair	5	9	9.07992e-05	0.0013385	XM_018056616.1:LNC_011076,Novel_010870:LNC_011076,Novel_010869:LNC_011076,XM_018056617.1:LNC_011076,Novel_010871:LNC_011076
Biological Process	GO:0032425	positive regulation of mismatch repair	5	9	9.07992e-05	0.0013385	Novel_010871:LNC_011076,XM_018056617.1:LNC_011076,Novel_010869:LNC_011076,XM_018056616.1:LNC_011076,Novel_010870:LNC_011076
Biological Process	GO:0034163	regulation of toll-like receptor 9 signaling pathway	5	9	9.07992e-05	0.0013385	XM_018056617.1:LNC_011076,Novel_010869:LNC_011076,Novel_010871:LNC_011076,Novel_010870:LNC_011076,XM_018056616.1:LNC_011076
Biological Process	GO:0038018	Wnt receptor catabolic process	5	9	9.07992e-05	0.0013385	XM_018064117.1:LNC_016025,XM_018064118.1:LNC_016025,Novel_015929:LNC_016025,Novel_015930:LNC_016025,XM_018064116.1:LNC_016025
Biological Process	GO:0060633	negative regulation of transcription initiation from RNA polymerase II promoter	5	9	9.07992e-05	0.0013385	Novel_010871:LNC_011076,Novel_010869:LNC_011076,XM_018056617.1:LNC_011076,Novel_010870:LNC_011076,XM_018056616.1:LNC_011076
Biological Process	GO:1904263	positive regulation of TORC1 signaling	5	9	9.07992e-05	0.0013385	XM_018039707.1:LNC_019454,Novel_019644:LNC_019454,XM_018039708.1:LNC_019454,Novel_019645:LNC_019454,Novel_019646:LNC_019454
Biological Process	GO:1990774	tumor necrosis factor secretion	5	9	9.07992e-05	0.0013385	XM_018056616.1:LNC_011076,Novel_010870:LNC_011076,XM_018056617.1:LNC_011076,Novel_010869:LNC_011076,Novel_010871:LNC_011076
Biological Process	GO:2000143	negative regulation of DNA-templated transcription, initiation	5	9	9.07992e-05	0.0013385	Novel_010870:LNC_011076,XM_018056616.1:LNC_011076,XM_018056617.1:LNC_011076,Novel_010869:LNC_011076,Novel_010871:LNC_011076
Molecular Function	GO:0044378	non-sequence-specific DNA binding, bending	5	9	9.07992e-05	0.0013385	Novel_010871:LNC_011076,Novel_010869:LNC_011076,XM_018056617.1:LNC_011076,XM_018056616.1:LNC_011076,Novel_010870:LNC_011076
Cellular Component	GO:0031252	cell leading edge	72	740	9.69785e-05	0.00142669	Novel_010441:LNC_009879,Novel_010441:LNC_009881,Novel_010441:LNC_010442,Novel_012735:LNC_013106,XM_013967662.2:LNC_009879,XM_013967662.2:LNC_009881,XM_013967662.2:LNC_010442,Novel_010448:LNC_009879,Novel_010448:LNC_009881,Novel_010448:LNC_010442,XM_005681449.3:LNC_005589,Novel_010440:LNC_009879,Novel_010440:LNC_009881,Novel_010440:LNC_010442,XM_018060290.1:LNC_013904,XM_005680846.3:LNC_004641,Nov…
Biological Process	GO:0061136	regulation of proteasomal protein catabolic process	39	333	9.81118e-05	0.00144043	Novel_009222:LNC_009632,XM_005676380.3:LNC_001245,XM_018059020.1:LNC_001689,Novel_006813:LNC_006266,XM_018050175.1:LNC_006266,XM_018040083.1:LNC_019757,Novel_005849:LNC_005618,XM_018043533.1:LNC_021927,Novel_005848:LNC_005618,XM_005683153.3:LNC_006266,Novel_006811:LNC_006266,XM_018050177.1:LNC_006266,XM_005683152.3:LNC_006266,XM_018050173.1:LNC_006266,XM_005685738.3:XR_001296179.2,Novel_001771:LN…
Biological Process	GO:1903362	regulation of cellular protein catabolic process	47	428	9.95846e-05	0.0014591	XM_005685229.3:LNC_009632,Novel_001201:LNC_001689,Novel_006814:LNC_006266,NM_001285657.1:LNC_005618,XM_005685736.3:XR_001296179.2,Novel_006812:LNC_006266,XM_018061458.1:LNC_014393,Novel_005615:LNC_005784,XM_005697608.3:LNC_019853,Novel_006810:LNC_006266,XM_005683154.3:LNC_006266,Novel_006815:LNC_006266,XM_005685737.3:XR_001296179.2,Novel_002089:LNC_002785,XM_018050176.1:LNC_006266,XM_005685228.3:…
Molecular Function	GO:0070717	poly-purine tract binding	16	89	0.000100141	0.00146428	XM_018053874.1:LNC_009306,Novel_008782:LNC_009306,XM_018053877.1:LNC_009306,XM_018053871.1:LNC_009306,XM_018053878.1:LNC_009306,XM_018053872.1:LNC_009306,XM_018053880.1:LNC_009306,XM_018053879.1:LNC_009306,Novel_009893:LNC_010442,XM_005686626.3:LNC_010442,Novel_008780:LNC_009306,XM_018053873.1:LNC_009306,XM_018053875.1:LNC_009306,Novel_008781:LNC_009306,Novel_008779:LNC_009306,XM_018053876.1:LNC_…
Biological Process	GO:1905268	negative regulation of chromatin organization	20	127	0.000101585	0.00147942	XM_018049872.1:LNC_006132,XM_018039155.1:LNC_019249,Novel_007068:LNC_006483,XM_018065987.1:LNC_017552,XM_005676880.3:LNC_001556,XM_005676879.3:LNC_001556,Novel_014179:LNC_014166,Novel_014179:LNC_014168,Novel_014179:LNC_014171,Novel_014179:LNC_014172,Novel_006049:LNC_006132,XM_018065988.1:LNC_017552,Novel_007069:LNC_006483,XM_018039156.1:LNC_019249,XM_018049871.1:LNC_006132,Novel_007067:LNC_006483…
Molecular Function	GO:0140030	modification-dependent protein binding	20	127	0.000101585	0.00147942	XM_018038568.1:LNC_018961,XM_018038566.1:LNC_018961,XM_018052703.1:LNC_007662,XM_018052703.1:LNC_007663,XM_018063651.1:LNC_016389,XM_018052702.1:LNC_007662,XM_018052702.1:LNC_007663,XM_018038557.1:LNC_019251,XM_018038565.1:LNC_018961,Novel_016421:LNC_016389,XM_018052704.1:LNC_007662,XM_018052704.1:LNC_007663,Novel_018970:LNC_018961,Novel_016929:LNC_016389,Novel_016928:LNC_016389,Novel_018971:LNC_…
Biological Process	GO:0036089	cleavage furrow formation	6	14	0.000106747	0.00152997	XM_005693549.3:LNC_016166,XM_018064617.1:LNC_016166,XM_018064618.1:LNC_016166,XM_018064619.1:LNC_016166,XM_005693548.3:LNC_016166,XM_013972593.2:LNC_016166
Biological Process	GO:0036123	histone H3-K9 dimethylation	6	14	0.000106747	0.00152997	XM_018060908.1:LNC_014166,XM_018060908.1:LNC_014168,XM_018060908.1:LNC_014171,XM_018060908.1:LNC_014172,Novel_014180:LNC_014166,Novel_014180:LNC_014168,Novel_014180:LNC_014171,Novel_014180:LNC_014172,Novel_014179:LNC_014166,Novel_014179:LNC_014168,Novel_014179:LNC_014171,Novel_014179:LNC_014172,Novel_014181:LNC_014166,Novel_014181:LNC_014168,Novel_014181:LNC_014171,Novel_014181:LNC_014172,Novel_0…
Biological Process	GO:0060215	primitive hemopoiesis	11	47	0.000105774	0.00152997	Novel_018599:LNC_018638,Novel_018599:LNC_018640,Novel_018599:LNC_018641,XM_018038432.1:LNC_018638,XM_018038432.1:LNC_018640,XM_018038432.1:LNC_018641,Novel_012040:LNC_011495,Novel_018610:LNC_018638,Novel_018610:LNC_018640,Novel_018610:LNC_018641,Novel_012041:LNC_011495,Novel_018603:LNC_018638,Novel_018603:LNC_018640,Novel_018603:LNC_018641,XM_005676879.3:LNC_001556,Novel_018611:LNC_018638,Novel_0…
Biological Process	GO:1901838	positive regulation of transcription of nuclear large rRNA transcript from RNA polymerase I promoter	6	14	0.000106747	0.00152997	XM_018060907.1:LNC_014166,XM_018060907.1:LNC_014168,XM_018060907.1:LNC_014171,XM_018060907.1:LNC_014172,Novel_014178:LNC_014166,Novel_014178:LNC_014168,Novel_014178:LNC_014171,Novel_014178:LNC_014172,Novel_014181:LNC_014166,Novel_014181:LNC_014168,Novel_014181:LNC_014171,Novel_014181:LNC_014172,XM_018060908.1:LNC_014166,XM_018060908.1:LNC_014168,XM_018060908.1:LNC_014171,XM_018060908.1:LNC_014172…
Biological Process	GO:2000615	regulation of histone H3-K9 acetylation	6	14	0.000106747	0.00152997	XM_018060907.1:LNC_014166,XM_018060907.1:LNC_014168,XM_018060907.1:LNC_014171,XM_018060907.1:LNC_014172,Novel_014178:LNC_014166,Novel_014178:LNC_014168,Novel_014178:LNC_014171,Novel_014178:LNC_014172,Novel_014181:LNC_014166,Novel_014181:LNC_014168,Novel_014181:LNC_014171,Novel_014181:LNC_014172,XM_018060908.1:LNC_014166,XM_018060908.1:LNC_014168,XM_018060908.1:LNC_014171,XM_018060908.1:LNC_014172…
Cellular Component	GO:0031313	extrinsic component of endosome membrane	6	14	0.000106747	0.00152997	XM_018057231.1:LNC_011718,XM_018057230.1:LNC_011718,XM_018047081.1:LNC_003580,XM_018047081.1:LNC_003591,XM_018057229.1:LNC_011718,XM_018047083.1:LNC_003580,XM_018047083.1:LNC_003591,XM_018047082.1:LNC_003580,XM_018047082.1:LNC_003591
Cellular Component	GO:0071598	neuronal ribonucleoprotein granule	6	14	0.000106747	0.00152997	XM_005679280.3:LNC_003580,XM_005679280.3:LNC_003591,XM_005679283.3:LNC_003580,XM_005679283.3:LNC_003591,XR_309952.3:LNC_003580,XR_309952.3:LNC_003591,XM_013963372.2:LNC_003580,XM_013963372.2:LNC_003591,XM_005679284.3:LNC_003580,XM_005679284.3:LNC_003591,XM_005679282.3:LNC_003580,XM_005679282.3:LNC_003591
Molecular Function	GO:0016803	ether hydrolase activity	6	14	0.000106747	0.00152997	Novel_014159:LNC_013765,Novel_014159:LNC_014154,XM_013970074.2:LNC_013499,Novel_013885:LNC_013499,XM_013970075.2:LNC_013499,XM_018059920.1:LNC_013499,NM_001285557.1:LNC_013499
Biological Process	GO:0019318	hexose metabolic process	50	466	0.000108765	0.00155582	XM_018060112.1:LNC_013451,Novel_009586:LNC_009632,XM_018056674.1:LNC_010866,XM_018048907.1:LNC_005445,XM_018048907.1:LNC_005448,XM_018048907.1:LNC_005451,XM_005675149.3:LNC_000199,XM_018055684.1:LNC_001034,XM_018048905.1:LNC_005448,XM_018048905.1:LNC_005451,Novel_010870:LNC_011076,XM_018056675.1:LNC_010866,XM_018045092.1:LNC_002283,XM_013970019.2:LNC_013451,XM_018056673.1:LNC_010866,Novel_009587:…
Biological Process	GO:1903050	regulation of proteolysis involved in cellular protein catabolic process	44	394	0.000111377	0.00159004	XM_018051446.1:LNC_007195,Novel_002090:LNC_002785,Novel_006811:LNC_006266,XM_005683152.3:LNC_006266,XM_018050177.1:LNC_006266,XM_018050173.1:LNC_006266,XM_005685738.3:XR_001296179.2,Novel_001771:LNC_001245,XM_005688206.2:LNC_011790,XM_018054619.1:LNC_009632,Novel_019717:LNC_019757,XM_005683156.3:LNC_006266,Novel_009222:LNC_009632,XM_005678712.2:LNC_002785,XM_005676380.3:LNC_001245,XM_018059020.1:…
Molecular Function	GO:0070566	adenylyltransferase activity	16	90	0.000114893	0.00163699	Novel_014531:LNC_014581,Novel_017875:LNC_017930,XM_018061079.1:LNC_014581,Novel_017876:LNC_017930,Novel_014533:LNC_014581,Novel_017877:LNC_017930,XM_018066057.1:LNC_017930,Novel_017879:LNC_017930,XM_018066058.1:LNC_017930,XM_018061078.1:LNC_014581,Novel_017878:LNC_017930,XM_018066060.1:LNC_017930,XM_018066061.1:LNC_017930,Novel_014532:LNC_014581,XM_018066059.1:LNC_017930,XM_018066055.1:LNC_017930
Biological Process	GO:0002366	leukocyte activation involved in immune response	36	301	0.000116872	0.00166192	XM_018056616.1:LNC_011076,XM_018054226.1:XR_001296179.2,XM_018066172.1:LNC_017911,Novel_006919:LNC_006884,Novel_008980:XR_001296179.2,Novel_006921:LNC_006884,Novel_016102:LNC_016166,XM_018050466.1:LNC_006884,XM_018050465.1:LNC_006884,XM_018050467.1:LNC_006884,Novel_006918:LNC_006884,XM_018054228.1:XR_001296179.2,Novel_010871:LNC_011076,XM_018050464.1:LNC_006884,Novel_000185:LNC_000163,XM_01805661…
Biological Process	GO:0070234	positive regulation of T cell apoptotic process	8	26	0.000118463	0.00168125	Novel_015619:LNC_015760,Novel_015617:LNC_015760,NM_001285625.1:LNC_015760,NM_001314289.1:LNC_020880,XM_005692545.3:LNC_015760,Novel_015618:LNC_015760,NM_001285650.1:LNC_015760,Novel_022786:LNC_022954
Molecular Function	GO:0001530	lipopolysaccharide binding	10	40	0.000119922	0.00169862	Novel_010871:LNC_011076,XM_018056617.1:LNC_011076,XM_018061403.1:LNC_014370,Novel_014344:LNC_014370,Novel_010869:LNC_011076,XM_018061402.1:LNC_014370,XM_018061401.1:LNC_014370,Novel_014343:LNC_014370,Novel_010870:LNC_011076,XM_018056616.1:LNC_011076
Biological Process	GO:0006997	nucleus organization	32	256	0.000120254	0.00170001	XM_018060241.1:LNC_013503,Novel_007503:LNC_007908,XM_018039707.1:LNC_019454,XM_005690546.3:LNC_013503,XM_018052280.1:LNC_007908,Novel_013895:LNC_013503,XM_018039708.1:LNC_019454,Novel_013897:LNC_013503,XM_018060240.1:LNC_013503,XM_005697608.3:LNC_019853,Novel_018276:LNC_018297,Novel_011118:LNC_011076,XM_018055957.1:LNC_010163,XM_018066888.1:LNC_018297,XM_018056614.1:LNC_011076,XM_018056615.1:LNC_…
Biological Process	GO:0045732	positive regulation of protein catabolic process	43	384	0.000124544	0.00175722	XM_005683153.3:LNC_006266,XM_013970042.2:LNC_013451,XM_018060116.1:LNC_013451,XM_018049745.1:LNC_005784,XM_005678712.2:LNC_002785,XM_018050175.1:LNC_006266,XM_018059020.1:LNC_001689,XM_005676380.3:LNC_001245,Novel_006813:LNC_006266,XM_005688206.2:LNC_011790,Novel_001771:LNC_001245,XM_005683152.3:LNC_006266,XM_018050177.1:LNC_006266,XM_018050173.1:LNC_006266,XM_018066621.1:LNC_018638,XM_018066621.…
Biological Process	GO:0010457	centriole-centriole cohesion	7	20	0.000127711	0.00177422	Novel_001558:LNC_000978,Novel_001556:LNC_000978,Novel_001555:LNC_000978,Novel_001554:LNC_000978,Novel_001559:LNC_000978,XM_018054612.1:LNC_000978,Novel_001557:LNC_000978
Biological Process	GO:0015671	oxygen transport	7	20	0.000127711	0.00177422	XM_005697335.3:LNC_019757,XM_005697335.3:LNC_019763,XM_018040091.1:LNC_019757,XM_018040091.1:LNC_019763,XM_018040088.1:LNC_019757,XM_018040092.1:LNC_019757,XM_018040092.1:LNC_019763,XM_013974522.2:LNC_019757,XM_013974522.2:LNC_019763,XM_018040090.1:LNC_019757,XM_018040090.1:LNC_019763,XM_018040089.1:LNC_019757,XM_018040089.1:LNC_019763
Biological Process	GO:0032727	positive regulation of interferon-alpha production	7	20	0.000127711	0.00177422	XM_018056616.1:LNC_011076,XM_018063834.1:LNC_001373,Novel_010870:LNC_011076,Novel_001369:LNC_001373,Novel_010871:LNC_011076,XM_018056617.1:LNC_011076,Novel_010869:LNC_011076
Biological Process	GO:0048863	stem cell differentiation	39	337	0.000126396	0.00177422	XM_018066812.1:LNC_018536,XM_018066812.1:LNC_018538,XM_018067131.1:LNC_018536,XM_018067131.1:LNC_018538,Novel_018198:LNC_018536,Novel_018198:LNC_018538,XM_018052702.1:LNC_007662,XM_018052702.1:LNC_007663,Novel_005165:LNC_005282,Novel_018191:LNC_018536,Novel_018191:LNC_018538,XM_018043210.1:LNC_021711,XM_018043210.1:LNC_021956,XM_018043213.1:LNC_021711,XM_018043213.1:LNC_021956,Novel_005164:LNC_00…
Biological Process	GO:0070230	positive regulation of lymphocyte apoptotic process	9	33	0.000126626	0.00177422	NM_001285650.1:LNC_015760,Novel_022786:LNC_022954,Novel_015618:LNC_015760,XM_005692545.3:LNC_015760,XM_005690416.3:LNC_013805,XM_005690416.3:LNC_013807,NM_001314289.1:LNC_020880,NM_001285625.1:LNC_015760,Novel_015619:LNC_015760,Novel_015617:LNC_015760
Cellular Component	GO:0031094	platelet dense tubular network	7	20	0.000127711	0.00177422	XM_018052259.1:LNC_007908,XM_018052264.1:LNC_007908,XM_018052260.1:LNC_007908,XM_005683975.3:LNC_007908,XM_013966099.2:LNC_007908,XM_018052258.1:LNC_007908,XM_018052256.1:LNC_007908
Molecular Function	GO:0005344	oxygen transporter activity	7	20	0.000127711	0.00177422	XM_013974522.2:LNC_019757,XM_013974522.2:LNC_019763,XM_018040090.1:LNC_019757,XM_018040090.1:LNC_019763,XM_018040089.1:LNC_019757,XM_018040089.1:LNC_019763,XM_018040091.1:LNC_019757,XM_018040091.1:LNC_019763,XM_018040088.1:LNC_019757,XM_005697335.3:LNC_019757,XM_005697335.3:LNC_019763,XM_018040092.1:LNC_019757,XM_018040092.1:LNC_019763
Molecular Function	GO:0032183	SUMO binding	7	20	0.000127711	0.00177422	XM_018056614.1:LNC_011076,Novel_016928:LNC_016389,XM_018056615.1:LNC_011076,Novel_011117:LNC_011076,Novel_016929:LNC_016389,Novel_011118:LNC_011076,XM_018063649.1:LNC_016389
Biological Process	GO:0002263	cell activation involved in immune response	37	314	0.000128726	0.0017849	Novel_006921:LNC_006884,XM_018056616.1:LNC_011076,XM_018054226.1:XR_001296179.2,XM_018066172.1:LNC_017911,Novel_006919:LNC_006884,Novel_008980:XR_001296179.2,Novel_006918:LNC_006884,XM_018054228.1:XR_001296179.2,XM_018050464.1:LNC_006884,XM_005698882.3:LNC_020880,Novel_000185:LNC_000163,Novel_010871:LNC_011076,XM_018056617.1:LNC_011076,Novel_016102:LNC_016166,XM_018050465.1:LNC_006884,XM_01805046…
Biological Process	GO:0010324	membrane invagination	12	56	0.000129406	0.00179047	XM_013972593.2:LNC_016166,Novel_016390:LNC_016364,XM_005693548.3:LNC_016166,XM_018064618.1:LNC_016166,XM_018064503.1:LNC_016643,Novel_016652:LNC_016643,XM_018063590.1:LNC_016364,XM_018063588.1:LNC_016364,XM_018064619.1:LNC_016166,XM_018064617.1:LNC_016166,XM_005693549.3:LNC_016166,XM_018063589.1:LNC_016364
Cellular Component	GO:0070938	contractile ring	11	48	0.000129622	0.00179047	Novel_005669:LNC_006132,Novel_005670:LNC_006132,XM_018049867.1:LNC_006132,XM_018049868.1:LNC_006132,XM_018064619.1:LNC_016166,XM_005693549.3:LNC_016166,XM_018064617.1:LNC_016166,XM_013972593.2:LNC_016166,XM_018049866.1:LNC_006132,XM_005693548.3:LNC_016166,XM_018064618.1:LNC_016166
Biological Process	GO:0072659	protein localization to plasma membrane	46	421	0.00013182	0.00181736	NM_001287573.1:LNC_000199,XM_018057923.1:LNC_011495,Novel_007252:LNC_007180,Novel_016102:LNC_016166,XM_018047286.1:LNC_000224,XM_018059014.1:LNC_013106,Novel_005163:LNC_005282,Novel_000246:LNC_000224,XM_005677470.3:LNC_002575,XM_018051425.1:LNC_007180,XM_013964104.2:LNC_000224,XM_005677469.3:LNC_002575,XM_005675314.3:XR_001295746.2,XM_005693555.3:LNC_016166,XM_005675316.3:XR_001295746.2,XR_001919…
Biological Process	GO:0031057	negative regulation of histone modification	18	110	0.000134448	0.00185006	Novel_014178:LNC_014166,Novel_014178:LNC_014168,Novel_014178:LNC_014171,Novel_014178:LNC_014172,XM_018060908.1:LNC_014166,XM_018060908.1:LNC_014168,XM_018060908.1:LNC_014171,XM_018060908.1:LNC_014172,Novel_014180:LNC_014166,Novel_014180:LNC_014168,Novel_014180:LNC_014171,Novel_014180:LNC_014172,Novel_014181:LNC_014166,Novel_014181:LNC_014168,Novel_014181:LNC_014171,Novel_014181:LNC_014172,XM_0180…
Molecular Function	GO:0042803	protein homodimerization activity	126	1474	0.000135653	0.00186311	Novel_008587:LNC_008605,XM_018047260.1:LNC_000218,XM_018047260.1:LNC_000224,XM_018041549.1:LNC_020614,Novel_002149:LNC_002829,XM_018049844.1:LNC_006128,XM_018047248.1:LNC_000218,XM_018047248.1:LNC_000224,Novel_000183:LNC_000163,XM_018055696.1:LNC_001034,XM_005695059.3:LNC_017520,XM_018047235.1:LNC_000218,XM_018047235.1:LNC_000224,XM_005683150.3:LNC_006266,XM_005693108.3:LNC_016031,XM_005675864.3:…
Molecular Function	GO:0051219	phosphoprotein binding	22	151	0.000152508	0.00209063	Novel_006812:LNC_006266,XM_018044251.1:LNC_022751,Novel_016928:LNC_016389,XM_018044252.1:LNC_022751,XM_005683153.3:LNC_006266,Novel_016929:LNC_016389,XM_018050175.1:LNC_006266,Novel_006813:LNC_006266,XM_018049318.1:LNC_005589,Novel_006814:LNC_006266,Novel_005454:LNC_005589,XM_005683156.3:LNC_006266,XM_018050174.1:LNC_006266,XM_018050176.1:LNC_006266,XM_018063649.1:LNC_016389,Novel_022620:LNC_0227…
Biological Process	GO:0042053	regulation of dopamine metabolic process	8	27	0.000159267	0.00216687	XM_018044254.1:LNC_022751,Novel_022621:LNC_022751,Novel_002146:LNC_002829,Novel_002148:LNC_002829,XM_018044253.1:LNC_022751,Novel_002150:LNC_002829,Novel_002147:LNC_002829,Novel_002149:LNC_002829
Biological Process	GO:0042069	regulation of catecholamine metabolic process	8	27	0.000159267	0.00216687	Novel_002148:LNC_002829,Novel_002146:LNC_002829,Novel_022621:LNC_022751,XM_018044254.1:LNC_022751,Novel_002149:LNC_002829,XM_018044253.1:LNC_022751,Novel_002147:LNC_002829,Novel_002150:LNC_002829
Biological Process	GO:0043096	purine nucleobase salvage	8	27	0.000159267	0.00216687	Novel_022621:LNC_022751,Novel_002146:LNC_002829,XM_018044254.1:LNC_022751,Novel_002148:LNC_002829,Novel_002147:LNC_002829,Novel_002150:LNC_002829,XM_018044253.1:LNC_022751,Novel_002149:LNC_002829
Biological Process	GO:0046100	hypoxanthine metabolic process	8	27	0.000159267	0.00216687	XM_018044254.1:LNC_022751,Novel_022621:LNC_022751,Novel_002146:LNC_002829,Novel_002148:LNC_002829,XM_018044253.1:LNC_022751,Novel_002150:LNC_002829,Novel_002147:LNC_002829,Novel_002149:LNC_002829
Biological Process	GO:0051000	positive regulation of nitric-oxide synthase activity	9	34	0.000162829	0.00221118	XM_018044085.1:LNC_022825,XM_013976225.2:LNC_022825,Novel_014343:LNC_014370,Novel_022683:LNC_022825,XM_018061401.1:LNC_014370,XM_018061402.1:LNC_014370,Novel_014344:LNC_014370,XM_013976226.2:LNC_022825,XM_018061403.1:LNC_014370
Biological Process	GO:0002192	IRES-dependent translational initiation of linear mRNA	6	15	0.000168616	0.00226009	XM_018060095.1:LNC_013805,XM_018060095.1:LNC_013807,Novel_013490:LNC_013805,Novel_013490:LNC_013807,XM_018060096.1:LNC_013805,XM_018060096.1:LNC_013807,XM_018060093.1:LNC_013805,XM_018060093.1:LNC_013807,Novel_013489:LNC_013805,Novel_013489:LNC_013807,Novel_013488:LNC_013805,Novel_013488:LNC_013807
Biological Process	GO:0019388	galactose catabolic process	6	15	0.000168616	0.00226009	XM_018045101.1:LNC_002283,Novel_002760:LNC_002283,XM_018055684.1:LNC_001034,XM_018045092.1:LNC_002283,XM_018055690.1:LNC_001034,XM_018055696.1:LNC_001034
Biological Process	GO:0043970	histone H3-K9 acetylation	6	15	0.000168616	0.00226009	Novel_014180:LNC_014166,Novel_014180:LNC_014168,Novel_014180:LNC_014171,Novel_014180:LNC_014172,XM_018060908.1:LNC_014166,XM_018060908.1:LNC_014168,XM_018060908.1:LNC_014171,XM_018060908.1:LNC_014172,Novel_014179:LNC_014166,Novel_014179:LNC_014168,Novel_014179:LNC_014171,Novel_014179:LNC_014172,Novel_014181:LNC_014166,Novel_014181:LNC_014168,Novel_014181:LNC_014171,Novel_014181:LNC_014172,XM_0180…
Biological Process	GO:0051231	spindle elongation	6	15	0.000168616	0.00226009	XM_005693548.3:LNC_016166,XM_018064619.1:LNC_016166,XM_018064618.1:LNC_016166,XM_018064617.1:LNC_016166,XM_005693549.3:LNC_016166,XM_013972593.2:LNC_016166
Biological Process	GO:0110017	cap-independent translational initiation of linear mRNA	6	15	0.000168616	0.00226009	XM_018060095.1:LNC_013805,XM_018060095.1:LNC_013807,Novel_013490:LNC_013805,Novel_013490:LNC_013807,XM_018060096.1:LNC_013805,XM_018060096.1:LNC_013807,Novel_013488:LNC_013805,Novel_013488:LNC_013807,XM_018060093.1:LNC_013805,XM_018060093.1:LNC_013807,Novel_013489:LNC_013805,Novel_013489:LNC_013807
Biological Process	GO:2000977	regulation of forebrain neuron differentiation	6	15	0.000168616	0.00226009	XM_018038432.1:LNC_018638,XM_018038432.1:LNC_018640,XM_018038432.1:LNC_018641,Novel_018599:LNC_018638,Novel_018599:LNC_018640,Novel_018599:LNC_018641,Novel_018609:LNC_018638,Novel_018609:LNC_018640,Novel_018609:LNC_018641,Novel_018611:LNC_018638,Novel_018611:LNC_018640,Novel_018611:LNC_018641,Novel_018610:LNC_018638,Novel_018610:LNC_018640,Novel_018610:LNC_018641,Novel_018603:LNC_018638,Novel_018…
Cellular Component	GO:0016593	Cdc73/Paf1 complex	6	15	0.000168616	0.00226009	XM_005695094.1:LNC_017826,Novel_017497:LNC_017826,Novel_013318:LNC_012952,XM_005689680.3:LNC_012952,Novel_013317:LNC_012952,Novel_017498:LNC_017826
Biological Process	GO:0002424	T cell mediated immune response to tumor cell	5	10	0.00017234	0.00228043	Novel_010871:LNC_011076,XM_018056617.1:LNC_011076,Novel_010869:LNC_011076,XM_018056616.1:LNC_011076,Novel_010870:LNC_011076
Biological Process	GO:0002840	regulation of T cell mediated immune response to tumor cell	5	10	0.00017234	0.00228043	Novel_010871:LNC_011076,Novel_010869:LNC_011076,XM_018056617.1:LNC_011076,Novel_010870:LNC_011076,XM_018056616.1:LNC_011076
Biological Process	GO:2000739	regulation of mesenchymal stem cell differentiation	5	10	0.00017234	0.00228043	XM_018043211.1:LNC_021711,XM_018043211.1:LNC_021956,XM_018043213.1:LNC_021711,XM_018043213.1:LNC_021956,XM_018043212.1:LNC_021711,XM_018043212.1:LNC_021956,XM_018043210.1:LNC_021711,XM_018043210.1:LNC_021956,XM_018043209.1:LNC_021711,XM_018043209.1:LNC_021956
Biological Process	GO:2000741	positive regulation of mesenchymal stem cell differentiation	5	10	0.00017234	0.00228043	XM_018043209.1:LNC_021711,XM_018043209.1:LNC_021956,XM_018043210.1:LNC_021711,XM_018043210.1:LNC_021956,XM_018043212.1:LNC_021711,XM_018043212.1:LNC_021956,XM_018043213.1:LNC_021711,XM_018043213.1:LNC_021956,XM_018043211.1:LNC_021711,XM_018043211.1:LNC_021956
Cellular Component	GO:0005826	actomyosin contractile ring	5	10	0.00017234	0.00228043	Novel_005669:LNC_006132,Novel_005670:LNC_006132,XM_018049867.1:LNC_006132,XM_018049866.1:LNC_006132,XM_018049868.1:LNC_006132
Molecular Function	GO:0001875	lipopolysaccharide receptor activity	5	10	0.00017234	0.00228043	Novel_014344:LNC_014370,XM_018061401.1:LNC_014370,Novel_014343:LNC_014370,XM_018061403.1:LNC_014370,XM_018061402.1:LNC_014370
Molecular Function	GO:0071253	connexin binding	5	10	0.00017234	0.00228043	Novel_013536:LNC_013503,XM_005690548.3:LNC_013503,XM_018060246.1:LNC_013503,Novel_013537:LNC_013503,XM_018060245.1:LNC_013503
Biological Process	GO:0000027	ribosomal large subunit assembly	15	84	0.000176459	0.00232997	Novel_001586:LNC_001034,XM_018054225.1:XR_001296179.2,XM_005676864.3:LNC_001034,XM_005697180.3:LNC_019469,XM_005685752.2:XR_001296179.2,Novel_008999:LNC_009474,Novel_014278:LNC_014613,Novel_004373:LNC_004490,Novel_004373:LNC_004491,Novel_014279:LNC_014613,Novel_004374:LNC_004490,Novel_004374:LNC_004491,XM_013970794.2:LNC_014613,XM_013974382.2:LNC_001034,Novel_004375:LNC_004490,Novel_004375:LNC_00…
Biological Process	GO:0030101	natural killer cell activation	14	75	0.000176728	0.00232997	XM_018038367.1:LNC_018536,XM_018038367.1:LNC_018538,XM_018054229.1:XR_001296179.2,XM_018054228.1:XR_001296179.2,XM_013974107.2:LNC_001581,XM_013974107.2:LNC_001583,XM_018054231.1:XR_001296179.2,XM_018054227.1:XR_001296179.2,XM_005676816.3:LNC_001581,XM_005676816.3:LNC_001583,XM_018054230.1:XR_001296179.2,Novel_008980:XR_001296179.2,XM_013965046.2:LNC_006563,XM_018054226.1:XR_001296179.2,Novel_016…
Biological Process	GO:0001514	selenocysteine incorporation	7	21	0.000181381	0.00237402	XM_018038243.1:LNC_018638,XM_018038243.1:LNC_018640,XM_018038243.1:LNC_018641,Novel_018284:LNC_018638,Novel_018284:LNC_018640,Novel_018284:LNC_018641,XM_018038244.1:LNC_018638,XM_018038244.1:LNC_018640,XM_018038244.1:LNC_018641,Novel_018287:LNC_018638,Novel_018287:LNC_018640,Novel_018287:LNC_018641,XM_018038245.1:LNC_018638,XM_018038245.1:LNC_018640,XM_018038245.1:LNC_018641,Novel_018285:LNC_0186…
Biological Process	GO:0006451	translational readthrough	7	21	0.000181381	0.00237402	Novel_018285:LNC_018638,Novel_018285:LNC_018640,Novel_018285:LNC_018641,Novel_018286:LNC_018638,Novel_018286:LNC_018640,Novel_018286:LNC_018641,XM_018038245.1:LNC_018638,XM_018038245.1:LNC_018640,XM_018038245.1:LNC_018641,Novel_018287:LNC_018638,Novel_018287:LNC_018640,Novel_018287:LNC_018641,XM_018038244.1:LNC_018638,XM_018038244.1:LNC_018640,XM_018038244.1:LNC_018641,Novel_018284:LNC_018638,Nov…
Biological Process	GO:0036257	multivesicular body organization	7	21	0.000181381	0.00237402	XM_018054228.1:XR_001296179.2,XM_018054229.1:XR_001296179.2,XM_018054231.1:XR_001296179.2,Novel_008980:XR_001296179.2,XM_018054226.1:XR_001296179.2,XM_018054227.1:XR_001296179.2,XM_018054230.1:XR_001296179.2
Molecular Function	GO:0004415	hyalurononglucosaminidase activity	7	21	0.000181381	0.00237402	XM_018066820.1:LNC_018536,XM_018066820.1:LNC_018538,XM_018066819.1:LNC_018536,XM_018066819.1:LNC_018538,XM_005695930.3:LNC_018536,XM_005695930.3:LNC_018538,XM_018038368.1:LNC_018536,XM_018038368.1:LNC_018538,XM_005695926.2:LNC_018536,XM_005695926.2:LNC_018538,Novel_018498:LNC_018536,Novel_018498:LNC_018538,XM_005695929.3:LNC_018536,XM_005695929.3:LNC_018538
Biological Process	GO:0006457	protein folding	45	415	0.000184047	0.00240362	XM_018039213.1:LNC_018917,XM_018042992.1:LNC_021927,Novel_018213:LNC_018536,Novel_018213:LNC_018538,Novel_021851:LNC_021797,XM_018049966.1:LNC_007195,XM_005696315.3:LNC_018879,XM_018066337.1:LNC_017826,Novel_021856:LNC_021797,Novel_021854:LNC_021797,XM_018059020.1:LNC_001689,Novel_010712:LNC_010163,Novel_021855:LNC_021797,Novel_021853:LNC_021797,Novel_021852:LNC_021797,XM_005696569.3:LNC_019136,X…
Biological Process	GO:0071354	cellular response to interleukin-6	12	58	0.000184306	0.00240362	Novel_006919:LNC_006884,XM_018050469.1:LNC_006884,XM_018050468.1:LNC_006884,XM_018050466.1:LNC_006884,XM_018050467.1:LNC_006884,XM_018050465.1:LNC_006884,Novel_006920:LNC_006884,Novel_006921:LNC_006884,XM_018050464.1:LNC_006884,Novel_006918:LNC_006884,XM_018043384.1:LNC_021711,Novel_021761:LNC_021711
Biological Process	GO:1903076	regulation of protein localization to plasma membrane	22	153	0.000185035	0.00240879	XM_005693556.3:LNC_016166,Novel_010390:LNC_010386,XM_018051424.1:LNC_007180,XM_018060246.1:LNC_013503,Novel_012735:LNC_013106,XM_018060245.1:LNC_013503,Novel_007250:LNC_007180,XM_018059014.1:LNC_013106,Novel_000246:LNC_000224,Novel_013537:LNC_013503,XM_018059016.1:LNC_013106,XM_018047286.1:LNC_000224,Novel_007251:LNC_007180,Novel_012736:LNC_013106,Novel_007252:LNC_007180,XM_005690548.3:LNC_013503…
Molecular Function	GO:0000030	mannosyltransferase activity	10	42	0.000185924	0.00241601	XM_018054239.1:XR_001296179.2,XM_013967126.2:XR_001296179.2,XM_005687612.3:LNC_010866,Novel_000732:LNC_000224,XM_018054240.1:XR_001296179.2,XM_013964097.2:LNC_000224,Novel_010902:LNC_010866,Novel_000735:LNC_000224,Novel_000733:LNC_000224,Novel_000734:LNC_000224
Molecular Function	GO:0004652	polynucleotide adenylyltransferase activity	11	50	0.000191231	0.00248053	XM_018066061.1:LNC_017930,XM_018066059.1:LNC_017930,XM_018066055.1:LNC_017930,Novel_017877:LNC_017930,XM_018066057.1:LNC_017930,Novel_017879:LNC_017930,Novel_017875:LNC_017930,XM_018066058.1:LNC_017930,Novel_017878:LNC_017930,Novel_017876:LNC_017930,XM_018066060.1:LNC_017930
Biological Process	GO:0006004	fucose metabolic process	4	6	0.00019578	0.00249482	Novel_001090:LNC_001034,XM_005676857.3:LNC_001034,Novel_001088:LNC_001034,Novel_001089:LNC_001034
Biological Process	GO:0035564	regulation of kidney size	4	6	0.00019578	0.00249482	XM_013976225.2:LNC_022825,Novel_022683:LNC_022825,XM_018044085.1:LNC_022825,XM_013976226.2:LNC_022825
Biological Process	GO:0035566	regulation of metanephros size	4	6	0.00019578	0.00249482	Novel_022683:LNC_022825,XM_013976225.2:LNC_022825,XM_013976226.2:LNC_022825,XM_018044085.1:LNC_022825
Biological Process	GO:0045053	protein retention in Golgi apparatus	4	6	0.00019578	0.00249482	Novel_022214:LNC_022198,Novel_022212:LNC_022198,Novel_022213:LNC_022198,Novel_022215:LNC_022198
Biological Process	GO:0046951	ketone body biosynthetic process	4	6	0.00019578	0.00249482	Novel_001087:LNC_001034,Novel_001086:LNC_001034,Novel_001085:LNC_001034,XM_005676858.2:LNC_001034
Biological Process	GO:0051133	regulation of NK T cell activation	4	6	0.00019578	0.00249482	Novel_006600:LNC_006563,Novel_006599:LNC_006563,XM_018051316.1:LNC_006563,Novel_006601:LNC_006563
Biological Process	GO:0051135	positive regulation of NK T cell activation	4	6	0.00019578	0.00249482	Novel_006599:LNC_006563,Novel_006600:LNC_006563,XM_018051316.1:LNC_006563,Novel_006601:LNC_006563
Biological Process	GO:0075713	establishment of integrated proviral latency	4	6	0.00019578	0.00249482	XM_018043269.1:LNC_021980,XM_018039156.1:LNC_019249,XM_018039155.1:LNC_019249,XM_005699911.3:LNC_021980
Molecular Function	GO:0004419	hydroxymethylglutaryl-CoA lyase activity	4	6	0.00019578	0.00249482	XM_005676858.2:LNC_001034,Novel_001085:LNC_001034,Novel_001086:LNC_001034,Novel_001087:LNC_001034
Molecular Function	GO:0008160	protein tyrosine phosphatase activator activity	4	6	0.00019578	0.00249482	XM_018055948.1:LNC_010670,Novel_010698:LNC_010670,Novel_010699:LNC_010670,Novel_010703:LNC_010670
Biological Process	GO:0009154	purine ribonucleotide catabolic process	14	76	0.000204466	0.00259636	Novel_002150:LNC_002829,Novel_002147:LNC_002829,XM_018044253.1:LNC_022751,XM_005688203.3:LNC_011790,XM_013966112.2:LNC_007908,Novel_002149:LNC_002829,XM_005675916.3:LNC_001438,XM_005675916.3:LNC_001450,XM_018044254.1:LNC_022751,Novel_002146:LNC_002829,Novel_022621:LNC_022751,XM_018038783.1:LNC_019249,Novel_011402:LNC_011790,Novel_019253:LNC_019249,Novel_002148:LNC_002829
Biological Process	GO:0009261	ribonucleotide catabolic process	14	76	0.000204466	0.00259636	XM_005688203.3:LNC_011790,XM_013966112.2:LNC_007908,Novel_002149:LNC_002829,Novel_002150:LNC_002829,Novel_002147:LNC_002829,XM_018044253.1:LNC_022751,Novel_011402:LNC_011790,Novel_019253:LNC_019249,Novel_002148:LNC_002829,XM_018044254.1:LNC_022751,XM_005675916.3:LNC_001438,XM_005675916.3:LNC_001450,Novel_022621:LNC_022751,Novel_002146:LNC_002829,XM_018038783.1:LNC_019249
Molecular Function	GO:0016884	carbon-nitrogen ligase activity, with glutamine as amido-N-donor	9	35	0.00020726	0.00262723	XM_005675863.3:LNC_001993,XR_001919788.1:LNC_001993,XM_018064621.1:LNC_016166,Novel_016684:LNC_016166,Novel_016685:LNC_016166,XM_018064622.1:LNC_016166,Novel_001979:LNC_001993,Novel_001980:LNC_001993,XM_005675864.3:LNC_001993
Biological Process	GO:0015816	glycine transport	8	28	0.000210964	0.00265558	XM_013965703.2:LNC_006767,XM_018050132.1:LNC_006767,XM_013965705.2:LNC_006767,Novel_006159:LNC_006767,XM_013965704.2:LNC_006767,Novel_006158:LNC_006767,Novel_006157:LNC_006767,XM_013965702.2:LNC_006767
Biological Process	GO:0015824	proline transport	8	28	0.000210964	0.00265558	XM_018050132.1:LNC_006767,XM_013965705.2:LNC_006767,XM_013965703.2:LNC_006767,XM_013965704.2:LNC_006767,Novel_006158:LNC_006767,XM_013965702.2:LNC_006767,Novel_006157:LNC_006767,Novel_006159:LNC_006767
Biological Process	GO:0032647	regulation of interferon-alpha production	8	28	0.000210964	0.00265558	XM_005690416.3:LNC_013805,XM_005690416.3:LNC_013807,XM_018056617.1:LNC_011076,Novel_010871:LNC_011076,Novel_001369:LNC_001373,Novel_010870:LNC_011076,XM_018056616.1:LNC_011076,XM_018063834.1:LNC_001373,Novel_010869:LNC_011076
Biological Process	GO:0070841	inclusion body assembly	8	28	0.000210964	0.00265558	XM_018059013.1:LNC_001689,XM_005693108.3:LNC_016031,Novel_017796:LNC_017826,Novel_017797:LNC_017826,Novel_001201:LNC_001689,XM_018059020.1:LNC_001689,XM_018066338.1:LNC_017826,XM_018066337.1:LNC_017826
Biological Process	GO:0000481	maturation of 5S rRNA	3	3	0.000234359	0.00266712	XM_018043359.1:LNC_021980,XM_018043360.1:LNC_021980,Novel_022010:LNC_021980
Biological Process	GO:0003127	detection of nodal flow	3	3	0.000234359	0.00266712	XM_018049318.1:LNC_005589,Novel_005454:LNC_005589,XM_005681449.3:LNC_005589
Biological Process	GO:0009726	detection of endogenous stimulus	3	3	0.000234359	0.00266712	Novel_005454:LNC_005589,XM_005681449.3:LNC_005589,XM_018049318.1:LNC_005589
Biological Process	GO:0010923	negative regulation of phosphatase activity	18	114	0.000213631	0.00266712	XM_013965658.2:LNC_006810,Novel_010703:LNC_010670,Novel_010698:LNC_010670,XM_005683093.3:LNC_006810,Novel_013536:LNC_013503,Novel_019644:LNC_019454,Novel_013537:LNC_013503,XM_005690548.3:LNC_013503,XM_018060245.1:LNC_013503,XM_018060246.1:LNC_013503,Novel_010699:LNC_010670,XM_013965657.2:LNC_006810,XM_018051443.1:LNC_007195,XM_018055948.1:LNC_010670,XM_005694060.3:LNC_016364,XM_013965660.2:LNC_00…
Biological Process	GO:0018958	phenol-containing compound metabolic process	23	165	0.000213711	0.00266712	Novel_002150:LNC_002829,XM_005689575.3:LNC_012980,XM_018044253.1:LNC_022751,Novel_012471:LNC_012422,XM_018038717.1:LNC_019221,Novel_002149:LNC_002829,XM_018044254.1:LNC_022751,XM_018038719.1:LNC_019221,Novel_019232:LNC_019221,Novel_002146:LNC_002829,XM_018038718.1:LNC_019221,Novel_012469:LNC_012422,Novel_012468:LNC_012422,XM_005689574.3:LNC_012980,Novel_012472:LNC_012422,Novel_002147:LNC_002829,N…
Biological Process	GO:0019882	antigen processing and presentation	29	231	0.000226521	0.00266712	XM_018047286.1:LNC_000224,XM_018054619.1:LNC_009632,XM_018066621.1:LNC_018638,XM_018066621.1:LNC_018640,XM_018066621.1:LNC_018641,Novel_000246:LNC_000224,XM_018038833.1:LNC_019105,XM_018038833.1:LNC_019106,XM_018038833.1:LNC_019118,XM_005675196.3:LNC_000224,Novel_002090:LNC_002785,XM_005675197.3:LNC_000224,XM_018054229.1:XR_001296179.2,XM_018054228.1:XR_001296179.2,XM_018054230.1:XR_001296179.2,N…
Biological Process	GO:0021636	trigeminal nerve morphogenesis	3	3	0.000234359	0.00266712	XM_018067130.1:LNC_018536,XM_018067130.1:LNC_018538,XM_018067131.1:LNC_018536,XM_018067131.1:LNC_018538,XM_018067132.1:LNC_018536,XM_018067132.1:LNC_018538
Biological Process	GO:0021637	trigeminal nerve structural organization	3	3	0.000234359	0.00266712	XM_018067132.1:LNC_018536,XM_018067132.1:LNC_018538,XM_018067131.1:LNC_018536,XM_018067131.1:LNC_018538,XM_018067130.1:LNC_018536,XM_018067130.1:LNC_018538
Biological Process	GO:0030835	negative regulation of actin filament depolymerization	17	105	0.000232693	0.00266712	XM_005695749.3:LNC_018450,XM_018049848.1:LNC_006128,Novel_013774:LNC_013765,Novel_013774:LNC_014154,XM_018052259.1:LNC_007908,XM_018052260.1:LNC_007908,XM_018052256.1:LNC_007908,Novel_013773:LNC_013765,Novel_013773:LNC_014154,XM_018052264.1:LNC_007908,Novel_013772:LNC_013765,Novel_013772:LNC_014154,XM_005683975.3:LNC_007908,XM_018060874.1:LNC_013765,XM_018060874.1:LNC_014154,XM_018049845.1:LNC_00…
Biological Process	GO:0031123	RNA 3'-end processing	31	253	0.000218105	0.00266712	Novel_017876:LNC_017930,XM_018053879.1:LNC_009306,XM_018062403.1:LNC_015760,XM_018062392.1:LNC_015760,XM_018053880.1:LNC_009306,XM_018053872.1:LNC_009306,Novel_017875:LNC_017930,XM_005698791.3:LNC_021062,Novel_008779:LNC_009306,Novel_017877:LNC_017930,XM_005687498.3:LNC_010866,XM_018053876.1:LNC_009306,Novel_008780:LNC_009306,XM_018053873.1:LNC_009306,Novel_008781:LNC_009306,XM_018053875.1:LNC_00…
Biological Process	GO:0031585	regulation of inositol 1,4,5-trisphosphate-sensitive calcium-release channel activity	3	3	0.000234359	0.00266712	XM_018049318.1:LNC_005589,XM_005681449.3:LNC_005589,Novel_005454:LNC_005589
Biological Process	GO:0031587	positive regulation of inositol 1,4,5-trisphosphate-sensitive calcium-release channel activity	3	3	0.000234359	0.00266712	XM_018049318.1:LNC_005589,XM_005681449.3:LNC_005589,Novel_005454:LNC_005589
Biological Process	GO:0035733	hepatic stellate cell activation	3	3	0.000234359	0.00266712	XM_018056459.1:LNC_001581,XM_018056459.1:LNC_001583,Novel_001607:LNC_001581,Novel_001607:LNC_001583,XM_018056454.1:LNC_001581,XM_018056454.1:LNC_001583
Biological Process	GO:0035790	platelet-derived growth factor receptor-alpha signaling pathway	3	3	0.000234359	0.00266712	NM_001287573.1:LNC_000199,XM_005675149.3:LNC_000199,XM_018056531.1:LNC_000199
Biological Process	GO:0045715	negative regulation of low-density lipoprotein particle receptor biosynthetic process	3	3	0.000234359	0.00266712	NM_001287573.1:LNC_000199,XM_005675149.3:LNC_000199,XM_018056531.1:LNC_000199
Biological Process	GO:0046456	icosanoid biosynthetic process	12	59	0.000218494	0.00266712	Novel_016636:LNC_016643,XM_018064506.1:LNC_016643,XM_018055956.1:LNC_010682,Novel_016634:LNC_016643,Novel_011119:LNC_011076,XM_018064507.1:LNC_016643,Novel_016652:LNC_016643,XM_018064504.1:LNC_016643,XM_018064503.1:LNC_016643,Novel_010179:LNC_010682,XM_005687536.3:LNC_011076,XM_018064505.1:LNC_016643
Biological Process	GO:0048254	snoRNA localization	3	3	0.000234359	0.00266712	XM_005676381.3:LNC_001245,XM_018062403.1:LNC_015760,Novel_001254:LNC_001245
Biological Process	GO:0051344	negative regulation of cyclic-nucleotide phosphodiesterase activity	3	3	0.000234359	0.00266712	XM_005695934.3:LNC_018536,XM_005695934.3:LNC_018538,XM_018067129.1:LNC_018536,XM_018067129.1:LNC_018538,XM_013973538.2:LNC_018536,XM_013973538.2:LNC_018538
Biological Process	GO:0051595	response to methylglyoxal	3	3	0.000234359	0.00266712	XM_018065988.1:LNC_017552,XM_018065987.1:LNC_017552,XM_005695121.3:LNC_017552
Biological Process	GO:0061300	cerebellum vasculature development	3	3	0.000234359	0.00266712	Novel_021870:LNC_021578,Novel_021870:LNC_021579,Novel_021869:LNC_021578,Novel_021869:LNC_021579,XM_018043330.1:LNC_021578,XM_018043330.1:LNC_021579
Biological Process	GO:0061301	cerebellum vasculature morphogenesis	3	3	0.000234359	0.00266712	XM_018043330.1:LNC_021578,XM_018043330.1:LNC_021579,Novel_021869:LNC_021578,Novel_021869:LNC_021579,Novel_021870:LNC_021578,Novel_021870:LNC_021579
Biological Process	GO:0070994	detection of oxidative stress	3	3	0.000234359	0.00266712	XM_005675149.3:LNC_000199,XM_018056531.1:LNC_000199,NM_001287573.1:LNC_000199
Biological Process	GO:0072671	mitochondria-associated ubiquitin-dependent protein catabolic process	3	3	0.000234359	0.00266712	XM_013972832.2:LNC_001689,XM_005676580.3:LNC_001689,XM_013972828.2:LNC_001689
Biological Process	GO:0097018	renal albumin absorption	3	3	0.000234359	0.00266712	NM_001287573.1:LNC_000199,XM_005675149.3:LNC_000199,XM_018056531.1:LNC_000199
Biological Process	GO:0097500	receptor localization to non-motile cilium	3	3	0.000234359	0.00266712	XM_018059493.1:LNC_013267,XM_018059491.1:LNC_013267,XM_018059495.1:LNC_013267
Biological Process	GO:1901292	nucleoside phosphate catabolic process	18	114	0.000213631	0.00266712	Novel_002146:LNC_002829,XM_018044254.1:LNC_022751,Novel_019253:LNC_019249,XM_018053516.1:LNC_008605,XM_018044253.1:LNC_022751,Novel_002150:LNC_002829,Novel_008587:LNC_008605,Novel_002149:LNC_002829,XM_013966112.2:LNC_007908,XM_018038783.1:LNC_019249,Novel_022621:LNC_022751,XM_005675916.3:LNC_001438,XM_005675916.3:LNC_001450,Novel_008586:LNC_008605,Novel_002148:LNC_002829,Novel_011402:LNC_011790,N…
Biological Process	GO:1901675	negative regulation of histone H3-K27 acetylation	3	3	0.000234359	0.00266712	XM_018065988.1:LNC_017552,XM_018065987.1:LNC_017552,XM_005695121.3:LNC_017552
Biological Process	GO:1903450	regulation of G1 to G0 transition	3	3	0.000234359	0.00266712	XM_018064266.1:LNC_016565,XM_018064267.1:LNC_016565,Novel_016009:LNC_016565
Biological Process	GO:1903452	positive regulation of G1 to G0 transition	3	3	0.000234359	0.00266712	XM_018064266.1:LNC_016565,XM_018064267.1:LNC_016565,Novel_016009:LNC_016565
Biological Process	GO:2000477	regulation of metanephric glomerular visceral epithelial cell development	3	3	0.000234359	0.00266712	NM_001287573.1:LNC_000199,XM_005675149.3:LNC_000199,XM_018056531.1:LNC_000199
Biological Process	GO:2000478	positive regulation of metanephric glomerular visceral epithelial cell development	3	3	0.000234359	0.00266712	XM_018056531.1:LNC_000199,XM_005675149.3:LNC_000199,NM_001287573.1:LNC_000199
Biological Process	GO:2000489	regulation of hepatic stellate cell activation	3	3	0.000234359	0.00266712	XM_018056454.1:LNC_001581,XM_018056454.1:LNC_001583,Novel_001607:LNC_001581,Novel_001607:LNC_001583,XM_018056459.1:LNC_001581,XM_018056459.1:LNC_001583
Biological Process	GO:2000491	positive regulation of hepatic stellate cell activation	3	3	0.000234359	0.00266712	XM_018056459.1:LNC_001581,XM_018056459.1:LNC_001583,Novel_001607:LNC_001581,Novel_001607:LNC_001583,XM_018056454.1:LNC_001581,XM_018056454.1:LNC_001583
Biological Process	GO:2000532	regulation of renal albumin absorption	3	3	0.000234359	0.00266712	XM_018056531.1:LNC_000199,XM_005675149.3:LNC_000199,NM_001287573.1:LNC_000199
Biological Process	GO:2000534	positive regulation of renal albumin absorption	3	3	0.000234359	0.00266712	NM_001287573.1:LNC_000199,XM_005675149.3:LNC_000199,XM_018056531.1:LNC_000199
Biological Process	GO:2000583	regulation of platelet-derived growth factor receptor-alpha signaling pathway	3	3	0.000234359	0.00266712	NM_001287573.1:LNC_000199,XM_005675149.3:LNC_000199,XM_018056531.1:LNC_000199
Biological Process	GO:2000584	negative regulation of platelet-derived growth factor receptor-alpha signaling pathway	3	3	0.000234359	0.00266712	NM_001287573.1:LNC_000199,XM_018056531.1:LNC_000199,XM_005675149.3:LNC_000199
Biological Process	GO:2000590	negative regulation of metanephric mesenchymal cell migration	3	3	0.000234359	0.00266712	NM_001287573.1:LNC_000199,XM_005675149.3:LNC_000199,XM_018056531.1:LNC_000199
Biological Process	GO:2001160	regulation of histone H3-K79 methylation	3	3	0.000234359	0.00266712	Novel_017498:LNC_017826,Novel_017497:LNC_017826,XM_005695094.1:LNC_017826
Biological Process	GO:2001162	positive regulation of histone H3-K79 methylation	3	3	0.000234359	0.00266712	XM_005695094.1:LNC_017826,Novel_017498:LNC_017826,Novel_017497:LNC_017826
Cellular Component	GO:0000111	nucleotide-excision repair factor 2 complex	3	3	0.000234359	0.00266712	Novel_018584:LNC_018297,Novel_018583:LNC_018297,XM_018066886.1:LNC_018297
Cellular Component	GO:0000785	chromatin	86	945	0.000216218	0.00266712	XM_005695121.3:LNC_017552,XM_018058990.1:LNC_012980,XM_005690546.3:LNC_013503,XM_018038983.1:LNC_018879,Novel_005497:LNC_005618,XM_013967480.2:LNC_010321,XM_018056617.1:LNC_011076,XM_018043386.1:LNC_021711,XM_005697608.3:LNC_019853,XM_005676879.3:LNC_001556,XM_018056616.1:LNC_011076,XM_018060240.1:LNC_013503,XM_005678526.3:LNC_002191,XM_005676880.3:LNC_001556,Novel_017497:LNC_017826,XM_018043387.…
Cellular Component	GO:0036266	Cdc48p-Npl4p-Vms1p AAA ATPase complex	3	3	0.000234359	0.00266712	XM_013972832.2:LNC_001689,XM_013972828.2:LNC_001689,XM_005676580.3:LNC_001689
Cellular Component	GO:0070685	macropinocytic cup	3	3	0.000234359	0.00266712	XM_018057231.1:LNC_011718,XM_018057229.1:LNC_011718,XM_018057230.1:LNC_011718
Molecular Function	GO:0000035	acyl binding	3	3	0.000234359	0.00266712	XM_018067129.1:LNC_018536,XM_018067129.1:LNC_018538,XM_005695934.3:LNC_018536,XM_005695934.3:LNC_018538,XM_013973538.2:LNC_018536,XM_013973538.2:LNC_018538
Molecular Function	GO:0003974	UDP-N-acetylglucosamine 4-epimerase activity	3	3	0.000234359	0.00266712	XM_018055690.1:LNC_001034,XM_018055696.1:LNC_001034,XM_018055684.1:LNC_001034
Molecular Function	GO:0003978	UDP-glucose 4-epimerase activity	3	3	0.000234359	0.00266712	XM_018055696.1:LNC_001034,XM_018055690.1:LNC_001034,XM_018055684.1:LNC_001034
Molecular Function	GO:0004092	carnitine O-acetyltransferase activity	3	3	0.000234359	0.00266712	XM_018055946.1:LNC_010670,XM_018055947.1:LNC_010670,Novel_010159:LNC_010670
Molecular Function	GO:0005185	neurohypophyseal hormone activity	3	3	0.000234359	0.00266712	XM_018057423.1:LNC_011790,XM_018057424.1:LNC_011790,Novel_011403:LNC_011790
Molecular Function	GO:0005504	fatty acid binding	10	43	0.000228966	0.00266712	XM_018059014.1:LNC_013106,XM_018065457.1:LNC_016364,XM_018065458.1:LNC_016364,Novel_016899:LNC_016364,XM_018059016.1:LNC_013106,Novel_012736:LNC_013106,Novel_011119:LNC_011076,Novel_012735:LNC_013106,XM_005687536.3:LNC_011076,XM_018040962.1:LNC_019844,XM_018040962.1:LNC_019853
Molecular Function	GO:0015439	heme-transporting ATPase activity	3	3	0.000234359	0.00266712	Novel_001716:LNC_001689,Novel_001715:LNC_001689,XM_005676573.3:LNC_001689
Molecular Function	GO:0032574	5'-3' RNA helicase activity	3	3	0.000234359	0.00266712	Novel_022084:LNC_021773,XM_018043276.1:LNC_021773,Novel_022085:LNC_021773
Molecular Function	GO:0032575	ATP-dependent 5'-3' RNA helicase activity	3	3	0.000234359	0.00266712	Novel_022085:LNC_021773,Novel_022084:LNC_021773,XM_018043276.1:LNC_021773
Molecular Function	GO:0047325	inositol tetrakisphosphate 1-kinase activity	3	3	0.000234359	0.00266712	Novel_017599:LNC_017911,XM_018066175.1:LNC_017911,XM_018066174.1:LNC_017911
Molecular Function	GO:0047874	dolichyldiphosphatase activity	3	3	0.000234359	0.00266712	Novel_010697:LNC_010670,XM_018055945.1:LNC_010670,XM_018055944.1:LNC_010670
Molecular Function	GO:0051538	3 iron, 4 sulfur cluster binding	3	3	0.000234359	0.00266712	Novel_001028:LNC_000978,XM_018054683.1:LNC_000978,XM_018054682.1:LNC_000978
Molecular Function	GO:0051765	inositol tetrakisphosphate kinase activity	3	3	0.000234359	0.00266712	Novel_017599:LNC_017911,XM_018066175.1:LNC_017911,XM_018066174.1:LNC_017911
Molecular Function	GO:0052725	inositol-1,3,4-trisphosphate 6-kinase activity	3	3	0.000234359	0.00266712	XM_018066174.1:LNC_017911,XM_018066175.1:LNC_017911,Novel_017599:LNC_017911
Molecular Function	GO:0052726	inositol-1,3,4-trisphosphate 5-kinase activity	3	3	0.000234359	0.00266712	XM_018066174.1:LNC_017911,XM_018066175.1:LNC_017911,Novel_017599:LNC_017911
Molecular Function	GO:0052925	dol-P-Man:Man(5)GlcNAc(2)-PP-Dol alpha-1,3-mannosyltransferase activity	3	3	0.000234359	0.00266712	Novel_000734:LNC_000224,Novel_000732:LNC_000224,Novel_000735:LNC_000224
Molecular Function	GO:0071796	K6-linked polyubiquitin binding	3	3	0.000234359	0.00266712	XM_018043533.1:LNC_021927,XM_005699786.3:LNC_021927,XM_005699785.2:LNC_021927
Biological Process	GO:0072657	protein localization to membrane	85	935	0.000242579	0.00275633	XM_005683975.3:LNC_007908,XM_005676864.3:LNC_001034,XM_018060245.1:LNC_013503,Novel_012735:LNC_013106,XM_018051424.1:LNC_007180,XM_005693556.3:LNC_016166,XM_018049690.1:LNC_000848,XM_018052260.1:LNC_007908,XM_018042932.1:LNC_021980,Novel_016390:LNC_016364,XM_005675149.3:LNC_000199,Novel_013536:LNC_013503,XM_018061313.1:LNC_014322,XM_018063588.1:LNC_016364,XM_005701764.3:LNC_010302,Novel_013537:LN…
Biological Process	GO:0044237	cellular metabolic process	1397	21283	0.000246987	0.00280202	XM_018041503.1:LNC_020420,XR_001917521.1:LNC_021797,Novel_006203:LNC_006810,XM_018040709.1:LNC_019853,XM_018043389.1:LNC_021711,Novel_001482:LNC_001993,Novel_009265:LNC_009681,Novel_000250:LNC_000224,Novel_009597:LNC_009632,XM_018064947.1:LNC_016236,XM_018047080.1:LNC_003580,XM_018047080.1:LNC_003591,XM_018065987.1:LNC_017552,Novel_001488:LNC_001993,XM_018066899.1:LNC_018626,XM_018061460.1:LNC_01…
Biological Process	GO:0030449	regulation of complement activation	7	22	0.000251895	0.0028399	XM_013970041.2:LNC_013451,XM_013970043.2:LNC_013451,XM_013970040.2:LNC_013451,XM_018060115.1:LNC_013451,XM_013970042.2:LNC_013451,XM_013970039.2:LNC_013451,XM_018060116.1:LNC_013451
Biological Process	GO:0043248	proteasome assembly	7	22	0.000251895	0.0028399	XM_018052593.1:LNC_007619,XM_018052589.1:LNC_007619,XM_005684357.3:LNC_007662,XM_005684357.3:LNC_007663,XM_005697153.3:LNC_019454,XM_018052591.1:LNC_007619,XM_018052590.1:LNC_007619,XM_018052592.1:LNC_007619
Biological Process	GO:0051292	nuclear pore complex assembly	7	22	0.000251895	0.0028399	XM_005690546.3:LNC_013503,Novel_013895:LNC_013503,Novel_013897:LNC_013503,XM_018060241.1:LNC_013503,XM_018060240.1:LNC_013503,Novel_013896:LNC_013503,XM_018060242.1:LNC_013503
Biological Process	GO:0090083	regulation of inclusion body assembly	7	22	0.000251895	0.0028399	Novel_017797:LNC_017826,Novel_017796:LNC_017826,Novel_001201:LNC_001689,XM_018066338.1:LNC_017826,XM_018059013.1:LNC_001689,XM_018059020.1:LNC_001689,XM_018066337.1:LNC_017826
Biological Process	GO:0036158	outer dynein arm assembly	6	16	0.000255708	0.0028518	XM_005696101.3:LNC_018536,XM_005696101.3:LNC_018538,XM_018067097.1:LNC_018536,XM_018067097.1:LNC_018538,XM_005685736.3:XR_001296179.2,XM_005685738.3:XR_001296179.2,XM_005685737.3:XR_001296179.2,Novel_018496:LNC_018536,Novel_018496:LNC_018538
Biological Process	GO:0043988	histone H3-S28 phosphorylation	6	16	0.000255708	0.0028518	XM_018064619.1:LNC_016166,XM_005693548.3:LNC_016166,XM_005693549.3:LNC_016166,XM_018064617.1:LNC_016166,XM_018064618.1:LNC_016166,XM_013972593.2:LNC_016166
Biological Process	GO:0090240	positive regulation of histone H4 acetylation	6	16	0.000255708	0.0028518	Novel_014178:LNC_014166,Novel_014178:LNC_014168,Novel_014178:LNC_014171,Novel_014178:LNC_014172,XM_018060907.1:LNC_014166,XM_018060907.1:LNC_014168,XM_018060907.1:LNC_014171,XM_018060907.1:LNC_014172,Novel_014179:LNC_014166,Novel_014179:LNC_014168,Novel_014179:LNC_014171,Novel_014179:LNC_014172,XM_018060908.1:LNC_014166,XM_018060908.1:LNC_014168,XM_018060908.1:LNC_014171,XM_018060908.1:LNC_014172…
Biological Process	GO:1903044	protein localization to membrane raft	6	16	0.000255708	0.0028518	XM_018061309.1:LNC_014322,XM_018061311.1:LNC_014322,XM_018061312.1:LNC_014322,XM_018061308.1:LNC_014322,XM_018061310.1:LNC_014322,XM_018061313.1:LNC_014322
Biological Process	GO:1905661	regulation of telomerase RNA reverse transcriptase activity	6	16	0.000255708	0.0028518	XM_005679280.3:LNC_003580,XM_005679280.3:LNC_003591,XR_309952.3:LNC_003580,XR_309952.3:LNC_003591,XM_005679283.3:LNC_003580,XM_005679283.3:LNC_003591,XM_005679284.3:LNC_003580,XM_005679284.3:LNC_003591,XM_013963372.2:LNC_003580,XM_013963372.2:LNC_003591,XM_005679282.3:LNC_003580,XM_005679282.3:LNC_003591
Biological Process	GO:1905663	positive regulation of telomerase RNA reverse transcriptase activity	6	16	0.000255708	0.0028518	XM_005679282.3:LNC_003580,XM_005679282.3:LNC_003591,XM_005679284.3:LNC_003580,XM_005679284.3:LNC_003591,XM_013963372.2:LNC_003580,XM_013963372.2:LNC_003591,XM_005679283.3:LNC_003580,XM_005679283.3:LNC_003591,XR_309952.3:LNC_003580,XR_309952.3:LNC_003591,XM_005679280.3:LNC_003580,XM_005679280.3:LNC_003591
Molecular Function	GO:0047429	nucleoside-triphosphate diphosphatase activity	6	16	0.000255708	0.0028518	Novel_008587:LNC_008605,XM_005688203.3:LNC_011790,Novel_008585:LNC_008605,Novel_011402:LNC_011790,XM_018053516.1:LNC_008605,Novel_008586:LNC_008605
Biological Process	GO:0000301	retrograde transport, vesicle recycling within Golgi	12	60	0.000257934	0.00286778	Novel_019987:LNC_019945,XM_018066405.1:LNC_017911,Novel_012043:LNC_011495,XM_018042932.1:LNC_021980,XM_018057922.1:LNC_011495,XM_018057924.1:LNC_011495,XR_001919079.1:LNC_011495,XM_018040280.1:LNC_019945,XM_018057923.1:LNC_011495,XM_005695338.3:LNC_017911,XM_018066404.1:LNC_017911,XM_018057921.1:LNC_011495
Biological Process	GO:0006636	unsaturated fatty acid biosynthetic process	12	60	0.000257934	0.00286778	Novel_016636:LNC_016643,XM_005693544.3:LNC_016166,XM_018064507.1:LNC_016643,XM_005693545.3:LNC_016166,XM_018064506.1:LNC_016643,Novel_016634:LNC_016643,XM_018055956.1:LNC_010682,XM_018064504.1:LNC_016643,XM_018064503.1:LNC_016643,Novel_010179:LNC_010682,Novel_016652:LNC_016643,XM_018064505.1:LNC_016643
Molecular Function	GO:0000976	transcription regulatory region sequence-specific DNA binding	123	1456	0.000260069	0.00288709	Novel_014160:LNC_013765,Novel_014160:LNC_014154,Novel_019530:LNC_019300,Novel_019530:LNC_019535,Novel_012519:LNC_012492,Novel_003898:LNC_003580,Novel_003898:LNC_003591,Novel_002202:LNC_002229,Novel_014178:LNC_014166,Novel_014178:LNC_014168,Novel_014178:LNC_014171,Novel_014178:LNC_014172,XM_018039309.1:LNC_018988,Novel_019537:LNC_019535,XM_018039612.1:LNC_019300,XM_018039612.1:LNC_019535,Novel_014…
Biological Process	GO:0006855	drug transmembrane transport	9	36	0.000261313	0.00289202	XM_018049138.1:LNC_005589,XM_018049140.1:LNC_005589,XM_018049139.1:LNC_005589,XM_018049143.1:LNC_005589,XM_018049137.1:LNC_005589,XM_018049141.1:LNC_005589,Novel_005797:LNC_005589,XM_018049142.1:LNC_005589,NM_001285707.1:LNC_005589
Cellular Component	GO:0043073	germ cell nucleus	9	36	0.000261313	0.00289202	XM_018065566.1:LNC_017057,XM_018064619.1:LNC_016166,XM_018064617.1:LNC_016166,XM_005693549.3:LNC_016166,XM_018065640.1:LNC_017388,XM_005693548.3:LNC_016166,XM_018064618.1:LNC_016166,XM_018063503.1:LNC_015975,XM_013972593.2:LNC_016166
Biological Process	GO:0071526	semaphorin-plexin signaling pathway	15	87	0.000263515	0.00291194	XM_018066811.1:LNC_018536,XM_018066811.1:LNC_018538,Novel_018201:LNC_018536,Novel_018201:LNC_018538,Novel_016899:LNC_016364,XM_018065458.1:LNC_016364,Novel_018197:LNC_018536,Novel_018197:LNC_018538,XM_018067130.1:LNC_018536,XM_018067130.1:LNC_018538,XM_018065457.1:LNC_016364,Novel_018191:LNC_018536,Novel_018191:LNC_018538,XM_018067131.1:LNC_018536,XM_018067131.1:LNC_018538,XM_018066812.1:LNC_0185…
Biological Process	GO:0060041	retina development in camera-type eye	25	189	0.000267103	0.00294709	XM_018067129.1:LNC_018536,XM_018067129.1:LNC_018538,XM_018043330.1:LNC_021578,XM_018043330.1:LNC_021579,XM_013964033.2:LNC_000218,XM_013964033.2:LNC_000224,Novel_005164:LNC_005282,Novel_013352:LNC_013313,XM_005696314.1:LNC_018879,XM_018064267.1:LNC_016565,XM_018059491.1:LNC_013267,XM_018059493.1:LNC_013267,XM_018048470.1:LNC_005282,Novel_005165:LNC_005282,Novel_021869:LNC_021578,Novel_021869:LNC_…
Biological Process	GO:0032328	alanine transport	8	29	0.000275652	0.00303138	Novel_006157:LNC_006767,XM_013965702.2:LNC_006767,Novel_006158:LNC_006767,XM_013965704.2:LNC_006767,Novel_006159:LNC_006767,XM_013965705.2:LNC_006767,XM_018050132.1:LNC_006767,XM_013965703.2:LNC_006767
Biological Process	GO:0045649	regulation of macrophage differentiation	11	52	0.000275999	0.00303138	Novel_018599:LNC_018638,Novel_018599:LNC_018640,Novel_018599:LNC_018641,XM_018038432.1:LNC_018638,XM_018038432.1:LNC_018640,XM_018038432.1:LNC_018641,XM_005675149.3:LNC_000199,Novel_018610:LNC_018638,Novel_018610:LNC_018640,Novel_018610:LNC_018641,Novel_018603:LNC_018638,Novel_018603:LNC_018640,Novel_018603:LNC_018641,Novel_018611:LNC_018638,Novel_018611:LNC_018640,Novel_018611:LNC_018641,XM_0139…
Cellular Component	GO:0000780	condensed nuclear chromosome, centromeric region	8	29	0.000275652	0.00303138	XM_005694606.3:LNC_017057,XM_018064619.1:LNC_016166,XM_018064617.1:LNC_016166,XM_005693549.3:LNC_016166,XM_013972593.2:LNC_016166,XM_005697608.3:LNC_019853,XM_005693548.3:LNC_016166,XM_018064618.1:LNC_016166
Biological Process	GO:0042759	long-chain fatty acid biosynthetic process	10	44	0.000280053	0.00307125	XM_018064505.1:LNC_016643,XM_018064503.1:LNC_016643,XM_018064504.1:LNC_016643,Novel_016652:LNC_016643,XM_005693545.3:LNC_016166,XM_018064507.1:LNC_016643,XM_005693544.3:LNC_016166,Novel_016634:LNC_016643,XM_018064506.1:LNC_016643,Novel_016636:LNC_016643
Biological Process	GO:1904375	regulation of protein localization to cell periphery	22	158	0.000294505	0.00322486	XM_005693556.3:LNC_016166,XM_018051424.1:LNC_007180,Novel_010390:LNC_010386,XM_018060246.1:LNC_013503,Novel_012735:LNC_013106,XM_018060245.1:LNC_013503,XM_018059014.1:LNC_013106,Novel_007250:LNC_007180,Novel_013537:LNC_013503,Novel_000246:LNC_000224,XM_018059016.1:LNC_013106,XM_018047286.1:LNC_000224,Novel_007251:LNC_007180,Novel_012736:LNC_013106,Novel_007252:LNC_007180,XM_005690548.3:LNC_013503…
Biological Process	GO:0009446	putrescine biosynthetic process	5	11	0.000299874	0.00324438	Novel_010598:LNC_010617,XM_018055662.1:LNC_010617,Novel_010597:LNC_010617,XM_018055660.1:LNC_010617,XM_018055661.1:LNC_010617
Biological Process	GO:0033387	putrescine biosynthetic process from ornithine	5	11	0.000299874	0.00324438	Novel_010597:LNC_010617,XM_018055662.1:LNC_010617,XM_018055661.1:LNC_010617,XM_018055660.1:LNC_010617,Novel_010598:LNC_010617
Biological Process	GO:0042998	positive regulation of Golgi to plasma membrane protein transport	5	11	0.000299874	0.00324438	Novel_013536:LNC_013503,XM_005690548.3:LNC_013503,XM_018060246.1:LNC_013503,Novel_013537:LNC_013503,XM_018060245.1:LNC_013503
Biological Process	GO:0043353	enucleate erythrocyte differentiation	5	11	0.000299874	0.00324438	XM_018049866.1:LNC_006132,XM_018049867.1:LNC_006132,XM_018049868.1:LNC_006132,Novel_005669:LNC_006132,Novel_005670:LNC_006132
Biological Process	GO:0072497	mesenchymal stem cell differentiation	5	11	0.000299874	0.00324438	XM_018043209.1:LNC_021711,XM_018043209.1:LNC_021956,XM_018043210.1:LNC_021711,XM_018043210.1:LNC_021956,XM_018043212.1:LNC_021711,XM_018043212.1:LNC_021956,XM_018043211.1:LNC_021711,XM_018043211.1:LNC_021956,XM_018043213.1:LNC_021711,XM_018043213.1:LNC_021956
Biological Process	GO:2001200	positive regulation of dendritic cell differentiation	5	11	0.000299874	0.00324438	Novel_010870:LNC_011076,XM_018056616.1:LNC_011076,Novel_010871:LNC_011076,XM_018056617.1:LNC_011076,Novel_010869:LNC_011076
Molecular Function	GO:0004586	ornithine decarboxylase activity	5	11	0.000299874	0.00324438	XM_018055661.1:LNC_010617,XM_018055660.1:LNC_010617,Novel_010597:LNC_010617,XM_018055662.1:LNC_010617,Novel_010598:LNC_010617
Molecular Function	GO:0051959	dynein light intermediate chain binding	5	11	0.000299874	0.00324438	Novel_017900:LNC_017976,XM_018066010.1:LNC_017976,Novel_017898:LNC_017976,Novel_017901:LNC_017976,Novel_017899:LNC_017976
Biological Process	GO:1905269	positive regulation of chromatin organization	23	169	0.000304533	0.00328987	Novel_017498:LNC_017826,XM_018065987.1:LNC_017552,Novel_006049:LNC_006132,XM_005676879.3:LNC_001556,Novel_014179:LNC_014166,Novel_014179:LNC_014168,Novel_014179:LNC_014171,Novel_014179:LNC_014172,XM_005676880.3:LNC_001556,Novel_017497:LNC_017826,XM_018049872.1:LNC_006132,XM_018052704.1:LNC_007662,XM_018052704.1:LNC_007663,XM_018049871.1:LNC_006132,XM_018052702.1:LNC_007662,XM_018052702.1:LNC_0076…
Biological Process	GO:0046330	positive regulation of JNK cascade	21	148	0.000308263	0.00332024	Novel_000250:LNC_000224,XM_018039186.1:LNC_018917,XM_018056616.1:LNC_011076,Novel_010870:LNC_011076,Novel_018928:LNC_018917,XM_018053225.1:LNC_008605,Novel_000251:LNC_000224,Novel_000247:LNC_000224,XM_018040709.1:LNC_019853,Novel_008261:LNC_008605,XM_018039184.1:LNC_018917,Novel_021870:LNC_021578,Novel_021870:LNC_021579,XM_018047311.1:LNC_000224,XM_018048903.1:LNC_005445,XM_018039185.1:LNC_018917…
Molecular Function	GO:0019899	enzyme binding	289	3868	0.000308109	0.00332024	XM_018049371.1:LNC_005965,Novel_010455:LNC_009879,Novel_010455:LNC_009881,Novel_010455:LNC_010442,Novel_013537:LNC_013503,XM_018062109.1:LNC_015606,Novel_007718:LNC_007662,Novel_007718:LNC_007663,Novel_008996:LNC_009474,Novel_015447:LNC_015606,XM_005696569.3:LNC_019136,XM_018064266.1:LNC_016565,XM_005690421.3:LNC_013451,XM_005680846.3:LNC_004641,XM_013970800.2:LNC_014613,XM_018048907.1:LNC_005445…
Biological Process	GO:1903036	positive regulation of response to wounding	13	70	0.000313699	0.00337378	XM_018056616.1:LNC_011076,XM_018052259.1:LNC_007908,Novel_010870:LNC_011076,XM_013966099.2:LNC_007908,XM_018052260.1:LNC_007908,XM_018058990.1:LNC_012980,XM_018052256.1:LNC_007908,Novel_010869:LNC_011076,XM_018052264.1:LNC_007908,XM_005683975.3:LNC_007908,Novel_010871:LNC_011076,XM_018052258.1:LNC_007908,XM_018056617.1:LNC_011076
Cellular Component	GO:0005643	nuclear pore	25	191	0.000314289	0.00337511	Novel_011497:LNC_011417,XM_018060241.1:LNC_013503,XM_005688315.3:LNC_011417,Novel_011494:LNC_011417,XM_018039707.1:LNC_019454,Novel_011495:LNC_011417,Novel_001771:LNC_001245,Novel_013896:LNC_013503,XM_013966097.2:LNC_007908,Novel_013895:LNC_013503,XM_005690546.3:LNC_013503,Novel_019644:LNC_019454,Novel_019646:LNC_019454,XM_018060242.1:LNC_013503,Novel_013897:LNC_013503,XM_018039708.1:LNC_019454,X…
Biological Process	GO:0030837	negative regulation of actin filament polymerization	17	108	0.000328231	0.00351961	Novel_013773:LNC_013765,Novel_013773:LNC_014154,Novel_013772:LNC_013765,Novel_013772:LNC_014154,XM_018052264.1:LNC_007908,XM_018049845.1:LNC_006128,XM_018060874.1:LNC_013765,XM_018060874.1:LNC_014154,XM_005683975.3:LNC_007908,Novel_013771:LNC_013765,Novel_013771:LNC_014154,XM_018052258.1:LNC_007908,XM_018049848.1:LNC_006128,XM_005695749.3:LNC_018450,Novel_013774:LNC_013765,Novel_013774:LNC_014154…
Cellular Component	GO:0098805	whole membrane	187	2375	0.000332652	0.00355648	Novel_010695:LNC_010670,Novel_010439:LNC_009879,Novel_010439:LNC_009881,Novel_010439:LNC_010442,Novel_006190:LNC_006266,XM_018054226.1:XR_001296179.2,Novel_010694:LNC_010670,Novel_008980:XR_001296179.2,Novel_006307:LNC_006884,Novel_010436:LNC_009879,Novel_010436:LNC_009881,Novel_010436:LNC_010442,Novel_010456:LNC_009879,Novel_010456:LNC_009881,Novel_010456:LNC_010442,Novel_010452:LNC_009879,Novel…
Molecular Function	GO:1990837	sequence-specific double-stranded DNA binding	127	1521	0.0003323	0.00355648	XM_018050487.1:LNC_006884,Novel_019523:LNC_019300,Novel_019523:LNC_019535,XM_005695121.3:LNC_017552,Novel_006308:LNC_006884,XM_018039616.1:LNC_019300,XM_018039616.1:LNC_019535,XM_018058990.1:LNC_012980,Novel_022810:LNC_022986,XM_018051246.1:LNC_006549,XM_018043384.1:LNC_021711,Novel_017742:LNC_017493,Novel_002200:LNC_002229,Novel_016212:LNC_016236,XM_018044155.1:LNC_002229,Novel_019522:LNC_019300…
Biological Process	GO:0006807	nitrogen compound metabolic process	1314	19966	0.000336285	0.00359002	XM_005687505.3:LNC_010866,Novel_017495:LNC_017826,XM_018063429.1:LNC_015975,XM_018063429.1:LNC_015979,Novel_000247:LNC_000224,XM_018067210.1:LNC_018450,XM_018050488.1:LNC_006884,XM_018060261.1:LNC_013899,XM_013967604.2:LNC_010404,XM_018039213.1:LNC_018917,XM_005687741.3:LNC_010954,Novel_002090:LNC_002785,XM_005690421.3:LNC_013451,XM_018060290.1:LNC_013904,XM_013974012.2:LNC_019136,XR_001919633.1:…
Molecular Function	GO:0070491	repressing transcription factor binding	21	149	0.000338306	0.00360627	XM_018049872.1:LNC_006132,XM_018048907.1:LNC_005445,XM_018048907.1:LNC_005448,XM_018048907.1:LNC_005451,XM_018043387.1:LNC_021711,Novel_010870:LNC_011076,XM_018065987.1:LNC_017552,XM_018056616.1:LNC_011076,Novel_006049:LNC_006132,XM_018048905.1:LNC_005448,XM_018048905.1:LNC_005451,XM_018065988.1:LNC_017552,Novel_005358:LNC_005448,Novel_005358:LNC_005451,XM_018043389.1:LNC_021711,XM_018049871.1:LN…
Biological Process	GO:0044802	single-organism membrane organization	108	1258	0.000339315	0.00361171	XM_018061309.1:LNC_014322,XM_018059016.1:LNC_013106,Novel_013537:LNC_013503,XM_018055364.1:LNC_010489,XM_018057922.1:LNC_011495,Novel_012043:LNC_011495,XM_018049371.1:LNC_005965,Novel_021717:LNC_021927,XM_018055943.1:LNC_010670,Novel_011497:LNC_011417,XM_018061313.1:LNC_014322,Novel_013536:LNC_013503,XM_018049690.1:LNC_000848,XM_018052281.1:LNC_007908,XM_018051424.1:LNC_007180,XM_005693556.3:LNC_…
Biological Process	GO:0010939	regulation of necrotic cell death	10	45	0.000340329	0.00361188	XM_018062115.1:LNC_015606,XM_005685227.3:LNC_009632,Novel_022305:LNC_022350,Novel_022305:LNC_022351,XM_018051446.1:LNC_007195,Novel_009601:LNC_009632,Novel_009600:LNC_009632,XM_005691342.3:LNC_014370,XM_018062114.1:LNC_015606,XM_018062113.1:LNC_015606,Novel_009602:LNC_009632
Biological Process	GO:0032655	regulation of interleukin-12 production	10	45	0.000340329	0.00361188	Novel_010871:LNC_011076,XM_018056617.1:LNC_011076,Novel_021761:LNC_021711,XM_018043384.1:LNC_021711,Novel_014250:LNC_014578,XM_005691599.3:LNC_014578,XM_018064523.1:LNC_016643,Novel_010869:LNC_011076,Novel_010870:LNC_011076,XM_018056616.1:LNC_011076
Biological Process	GO:2000257	regulation of protein activation cascade	7	23	0.000342885	0.00361779	XM_013970041.2:LNC_013451,XM_013970043.2:LNC_013451,XM_013970040.2:LNC_013451,XM_018060115.1:LNC_013451,XM_013970042.2:LNC_013451,XM_018060116.1:LNC_013451,XM_013970039.2:LNC_013451
Biological Process	GO:2001044	regulation of integrin-mediated signaling pathway	7	23	0.000342885	0.00361779	XM_018052256.1:LNC_007908,XM_018052258.1:LNC_007908,XM_013966099.2:LNC_007908,XM_018052260.1:LNC_007908,XM_005683975.3:LNC_007908,XM_018052264.1:LNC_007908,XM_018052259.1:LNC_007908
Molecular Function	GO:0030957	Tat protein binding	7	23	0.000342885	0.00361779	Novel_014179:LNC_014166,Novel_014179:LNC_014168,Novel_014179:LNC_014171,Novel_014179:LNC_014172,XM_018060908.1:LNC_014166,XM_018060908.1:LNC_014168,XM_018060908.1:LNC_014171,XM_018060908.1:LNC_014172,Novel_014180:LNC_014166,Novel_014180:LNC_014168,Novel_014180:LNC_014171,Novel_014180:LNC_014172,XM_005680846.3:LNC_004641,Novel_014181:LNC_014166,Novel_014181:LNC_014168,Novel_014181:LNC_014171,Novel…
Molecular Function	GO:0042605	peptide antigen binding	7	23	0.000342885	0.00361779	Novel_019145:LNC_019105,Novel_019145:LNC_019106,Novel_019145:LNC_019118,Novel_018811:LNC_019105,Novel_018811:LNC_019106,Novel_018811:LNC_019118,Novel_018812:LNC_019105,Novel_018812:LNC_019106,Novel_018812:LNC_019118,Novel_019142:LNC_019105,Novel_019142:LNC_019106,Novel_019142:LNC_019118,XM_018038833.1:LNC_019105,XM_018038833.1:LNC_019106,XM_018038833.1:LNC_019118,XM_013973994.2:LNC_019105,XM_0139…
Cellular Component	GO:0000124	SAGA complex	8	30	0.000355676	0.00374729	Novel_010904:LNC_010866,XM_018056673.1:LNC_010866,Novel_010905:LNC_010866,XM_018056671.1:LNC_010866,Novel_010906:LNC_010866,XM_018056675.1:LNC_010866,Novel_010903:LNC_010866,XM_018056674.1:LNC_010866
Biological Process	GO:1903729	regulation of plasma membrane organization	23	171	0.000361524	0.00380336	XM_018060246.1:LNC_013503,Novel_012735:LNC_013106,XM_018060245.1:LNC_013503,XM_005693556.3:LNC_016166,Novel_010390:LNC_010386,XM_018051424.1:LNC_007180,XM_005693555.3:LNC_016166,Novel_013536:LNC_013503,XM_018051425.1:LNC_007180,XM_013964104.2:LNC_000224,XM_005676285.3:LNC_001795,XM_005675197.3:LNC_000224,XM_005675196.3:LNC_000224,Novel_007251:LNC_007180,Novel_012736:LNC_013106,Novel_007252:LNC_00…
Cellular Component	GO:0031090	organelle membrane	322	4371	0.00036233	0.00380631	Novel_021769:LNC_021980,Novel_018853:LNC_019136,XM_018054683.1:LNC_000978,Novel_006813:LNC_006266,Novel_010432:LNC_009879,Novel_010432:LNC_009881,Novel_010432:LNC_010442,XM_018066887.1:LNC_018297,XM_005682183.3:LNC_007180,XM_018039238.1:LNC_019249,XM_005686551.3:LNC_010404,XM_005678687.3:LNC_002106,XM_018046306.1:LNC_002630,XM_005696574.3:LNC_019136,XM_018063589.1:LNC_016364,Novel_006445:LNC_0070…
Cellular Component	GO:0061617	MICOS complex	6	17	0.00037459	0.00392371	XM_018050911.1:LNC_007054,XM_018055364.1:LNC_010489,XM_005686702.3:LNC_010489,XM_005682516.3:LNC_007054,Novel_010492:LNC_010489,XM_018055365.1:LNC_010489
Molecular Function	GO:0016262	protein N-acetylglucosaminyltransferase activity	6	17	0.00037459	0.00392371	XM_018038402.1:LNC_018450,XM_005695753.3:LNC_018450,Novel_018424:LNC_018450,Novel_018425:LNC_018450,XR_001917026.1:LNC_018450,Novel_018426:LNC_018450
Biological Process	GO:0034067	protein localization to Golgi apparatus	15	90	0.000385303	0.00402428	Novel_022214:LNC_022198,Novel_022212:LNC_022198,Novel_022215:LNC_022198,XM_018057921.1:LNC_011495,XM_005697603.3:LNC_019844,XR_001919079.1:LNC_011495,Novel_019867:LNC_019844,XM_018057923.1:LNC_011495,Novel_022213:LNC_022198,XM_018042932.1:LNC_021980,XM_018057922.1:LNC_011495,Novel_012043:LNC_011495,XM_013974910.2:LNC_019844,XM_018057924.1:LNC_011495,Novel_019868:LNC_019844
Cellular Component	GO:0045095	keratin filament	15	90	0.000385303	0.00402428	Novel_006812:LNC_006266,XM_005683156.3:LNC_006266,XM_018050174.1:LNC_006266,XM_018050176.1:LNC_006266,XM_018050177.1:LNC_006266,XM_018050173.1:LNC_006266,XM_005683152.3:LNC_006266,XM_005683153.3:LNC_006266,Novel_006811:LNC_006266,Novel_006813:LNC_006266,Novel_006810:LNC_006266,XM_018050175.1:LNC_006266,Novel_006814:LNC_006266,Novel_006815:LNC_006266,XM_005683154.3:LNC_006266
Cellular Component	GO:0030141	secretory granule	49	479	0.000387053	0.00403673	Novel_014159:LNC_013765,Novel_014159:LNC_014154,Novel_016102:LNC_016166,XM_018058998.1:LNC_001689,XM_018047286.1:LNC_000224,XM_018059014.1:LNC_013106,Novel_000246:LNC_000224,XM_018062127.1:LNC_015606,XM_005677470.3:LNC_002575,XM_018062120.1:LNC_015606,XM_018062118.1:LNC_015606,XM_013964104.2:LNC_000224,XM_018062122.1:LNC_015606,XM_005677469.3:LNC_002575,Novel_017073:LNC_017057,XM_018054228.1:XR_0…
Molecular Function	GO:0015238	drug transmembrane transporter activity	9	38	0.000404631	0.00421398	Novel_005797:LNC_005589,XM_018049142.1:LNC_005589,NM_001285707.1:LNC_005589,XM_018049141.1:LNC_005589,XM_018049137.1:LNC_005589,XM_018049143.1:LNC_005589,XM_018049138.1:LNC_005589,XM_018049140.1:LNC_005589,XM_018049139.1:LNC_005589
Biological Process	GO:0032615	interleukin-12 production	10	46	0.000411039	0.00426844	XM_018056616.1:LNC_011076,Novel_010870:LNC_011076,Novel_010869:LNC_011076,XM_018064523.1:LNC_016643,Novel_014250:LNC_014578,XM_018043384.1:LNC_021711,XM_005691599.3:LNC_014578,Novel_021761:LNC_021711,Novel_010871:LNC_011076,XM_018056617.1:LNC_011076
Cellular Component	GO:0000803	sex chromosome	10	46	0.000411039	0.00426844	Novel_014179:LNC_014166,Novel_014179:LNC_014168,Novel_014179:LNC_014171,Novel_014179:LNC_014172,Novel_001771:LNC_001245,XM_018060907.1:LNC_014166,XM_018060907.1:LNC_014168,XM_018060907.1:LNC_014171,XM_018060907.1:LNC_014172,XM_018038587.1:LNC_018961,XM_018038587.1:LNC_019251,XM_018038587.1:LNC_019255,XM_018060908.1:LNC_014166,XM_018060908.1:LNC_014168,XM_018060908.1:LNC_014171,XM_018060908.1:LNC_…
Biological Process	GO:0070076	histone lysine demethylation	12	63	0.000414367	0.00429683	Novel_007068:LNC_006483,XM_005692123.3:LNC_015606,Novel_015447:LNC_015606,XM_005692122.3:LNC_015606,Novel_015451:LNC_015606,XM_005676880.3:LNC_001556,XM_005676879.3:LNC_001556,Novel_015448:LNC_015606,Novel_007069:LNC_006483,XM_018050893.1:LNC_006483,Novel_015449:LNC_015606,Novel_007067:LNC_006483
Biological Process	GO:0002474	antigen processing and presentation of peptide antigen via MHC class I	13	72	0.000417776	0.00432598	XM_018051426.1:LNC_007180,XM_018038833.1:LNC_019105,XM_018038833.1:LNC_019106,XM_018038833.1:LNC_019118,Novel_002089:LNC_002785,Novel_019145:LNC_019105,Novel_019145:LNC_019106,Novel_019145:LNC_019118,Novel_018811:LNC_019105,Novel_018811:LNC_019106,Novel_018811:LNC_019118,XM_005678712.2:LNC_002785,Novel_007253:LNC_007180,Novel_018812:LNC_019105,Novel_018812:LNC_019106,Novel_018812:LNC_019118,Novel…
Biological Process	GO:0019441	tryptophan catabolic process to kynurenine	4	7	0.000434412	0.00444734	NM_001314289.1:LNC_020880,XM_005698880.3:LNC_020880,XM_005698881.3:LNC_020880,XM_018042134.1:LNC_020880
Biological Process	GO:0030505	inorganic diphosphate transport	4	7	0.000434412	0.00444734	Novel_008587:LNC_008605,Novel_008585:LNC_008605,XM_018053516.1:LNC_008605,Novel_008586:LNC_008605
Biological Process	GO:0051088	PMA-inducible membrane protein ectodomain proteolysis	4	7	0.000434412	0.00444734	Novel_008998:LNC_009474,Novel_008996:LNC_009474,Novel_008997:LNC_009474,XM_018054271.1:LNC_009474
Cellular Component	GO:0016363	nuclear matrix	29	240	0.000431081	0.00444734	NM_001285662.1:LNC_006767,XM_018049867.1:LNC_006132,Novel_005670:LNC_006132,XM_018060241.1:LNC_013503,XM_018051307.1:LNC_006563,XR_001918364.1:LNC_006563,XM_005690546.3:LNC_013503,XM_018049866.1:LNC_006132,Novel_013895:LNC_013503,XM_018051306.1:LNC_006563,XR_001918366.1:LNC_006563,Novel_013896:LNC_013503,XM_013963372.2:LNC_003580,XM_013963372.2:LNC_003591,XM_018049868.1:LNC_006132,Novel_005669:LN…
Cellular Component	GO:0090498	extrinsic component of Golgi membrane	4	7	0.000434412	0.00444734	XM_013970574.2:LNC_014393,Novel_014358:LNC_014393,XM_013970575.2:LNC_014393,XM_013970576.2:LNC_014393
Molecular Function	GO:0003910	DNA ligase (ATP) activity	4	7	0.000434412	0.00444734	XM_018056368.1:LNC_010954,XM_018056369.1:LNC_010954,XM_005687741.3:LNC_010954,XM_005687742.3:LNC_010954
Molecular Function	GO:0004117	calmodulin-dependent cyclic-nucleotide phosphodiesterase activity	4	7	0.000434412	0.00444734	XM_013968476.2:LNC_001481,XM_013968472.2:LNC_001481,XM_005675891.3:LNC_001481,XM_013968481.2:LNC_001481
Molecular Function	GO:0048101	calcium- and calmodulin-regulated 3',5'-cyclic-GMP phosphodiesterase activity	4	7	0.000434412	0.00444734	XM_013968476.2:LNC_001481,XM_013968472.2:LNC_001481,XM_013968481.2:LNC_001481,XM_005675891.3:LNC_001481
Cellular Component	GO:0044391	ribosomal subunit	49	482	0.000445686	0.00455632	Novel_019729:LNC_019757,Novel_019729:LNC_019763,XM_005709406.3:LNC_014613,XM_018060095.1:LNC_013805,XM_018060095.1:LNC_013807,XM_005686324.3:LNC_010321,XM_013967709.2:LNC_010489,XM_018060093.1:LNC_013805,XM_018060093.1:LNC_013807,XM_005697180.3:LNC_019469,Novel_001711:LNC_001689,XM_018050913.1:LNC_007054,Novel_017075:LNC_017057,XM_018054272.1:LNC_009474,Novel_004375:LNC_004490,Novel_004375:LNC_00…
Cellular Component	GO:0031616	spindle pole centrosome	8	31	0.000453634	0.00461801	XM_013972593.2:LNC_016166,XM_005685887.3:LNC_008896,XM_005693548.3:LNC_016166,XM_018064618.1:LNC_016166,XM_018064619.1:LNC_016166,XM_005685886.3:LNC_008896,XM_018064617.1:LNC_016166,XM_005693549.3:LNC_016166
Molecular Function	GO:0008329	signaling pattern recognition receptor activity	8	31	0.000453634	0.00461801	XM_018061402.1:LNC_014370,XM_013965046.2:LNC_006563,XM_018061401.1:LNC_014370,XM_005682223.3:LNC_006563,Novel_014343:LNC_014370,XM_013964211.2:LNC_004641,XM_018061403.1:LNC_014370,Novel_014344:LNC_014370
Molecular Function	GO:0038187	pattern recognition receptor activity	8	31	0.000453634	0.00461801	Novel_014344:LNC_014370,XM_018061403.1:LNC_014370,XM_013964211.2:LNC_004641,XM_005682223.3:LNC_006563,Novel_014343:LNC_014370,XM_018061401.1:LNC_014370,XM_013965046.2:LNC_006563,XM_018061402.1:LNC_014370
Biological Process	GO:0002643	regulation of tolerance induction	7	24	0.000458415	0.00462762	Novel_010871:LNC_011076,XM_018056617.1:LNC_011076,Novel_010869:LNC_011076,Novel_022786:LNC_022954,NM_001314289.1:LNC_020880,Novel_010870:LNC_011076,XM_018056616.1:LNC_011076
Biological Process	GO:0031953	negative regulation of protein autophosphorylation	7	24	0.000458415	0.00462762	Novel_008585:LNC_008605,XM_018056531.1:LNC_000199,XM_005675149.3:LNC_000199,Novel_008587:LNC_008605,Novel_008586:LNC_008605,NM_001287573.1:LNC_000199,XM_018053516.1:LNC_008605
Biological Process	GO:0050951	sensory perception of temperature stimulus	7	24	0.000458415	0.00462762	Novel_019230:LNC_019221,Novel_019231:LNC_019221,XM_018064523.1:LNC_016643,XM_018038717.1:LNC_019221,XM_018038718.1:LNC_019221,XM_018038719.1:LNC_019221,Novel_019232:LNC_019221
Cellular Component	GO:0034098	VCP-NPL4-UFD1 AAA ATPase complex	7	24	0.000458415	0.00462762	XM_018046200.1:LNC_000163,XM_018043533.1:LNC_021927,XM_018046206.1:LNC_000163,XM_005699786.3:LNC_021927,Novel_000184:LNC_000163,XM_018063596.1:LNC_016364,XM_005699785.2:LNC_021927
Cellular Component	GO:0035631	CD40 receptor complex	7	24	0.000458415	0.00462762	XM_005685227.3:LNC_009632,Novel_009600:LNC_009632,XM_018061306.1:LNC_014322,XM_018061305.1:LNC_014322,XM_013967480.2:LNC_010321,Novel_009601:LNC_009632,Novel_009602:LNC_009632
Molecular Function	GO:0030983	mismatched DNA binding	7	24	0.000458415	0.00462762	XM_013967766.2:LNC_001993,XM_013974012.2:LNC_019136,XM_018038635.1:LNC_019136,XM_018038636.1:LNC_019136,XM_018038638.1:LNC_019136,XM_005675860.2:LNC_001993,XM_018038637.1:LNC_019136
Biological Process	GO:0006195	purine nucleotide catabolic process	14	82	0.000462652	0.0046639	Novel_002150:LNC_002829,Novel_002147:LNC_002829,XM_018044253.1:LNC_022751,XM_005688203.3:LNC_011790,XM_013966112.2:LNC_007908,Novel_002149:LNC_002829,XM_018044254.1:LNC_022751,XM_005675916.3:LNC_001438,XM_005675916.3:LNC_001450,Novel_022621:LNC_022751,Novel_002146:LNC_002829,XM_018038783.1:LNC_019249,Novel_011402:LNC_011790,Novel_019253:LNC_019249,Novel_002148:LNC_002829
Biological Process	GO:0010498	proteasomal protein catabolic process	81	902	0.000485555	0.00487811	Novel_019717:LNC_019757,XM_018054619.1:LNC_009632,Novel_019232:LNC_019221,Novel_001771:LNC_001245,XM_018050177.1:LNC_006266,XM_018050173.1:LNC_006266,XM_005683152.3:LNC_006266,XM_018049744.1:LNC_005784,Novel_006811:LNC_006266,XM_018051446.1:LNC_007195,XM_018049745.1:LNC_005784,XM_013972828.2:LNC_001689,XM_018066067.1:LNC_017976,XM_018043533.1:LNC_021927,XM_018050175.1:LNC_006266,XM_018049868.1:LN…
Biological Process	GO:0034384	high-density lipoprotein particle clearance	5	12	0.000487946	0.00487811	Novel_014344:LNC_014370,Novel_014343:LNC_014370,XM_018061401.1:LNC_014370,XM_018061403.1:LNC_014370,XM_018061402.1:LNC_014370
Biological Process	GO:0060059	embryonic retina morphogenesis in camera-type eye	5	12	0.000487946	0.00487811	Novel_005163:LNC_005282,Novel_005167:LNC_005282,XM_018048470.1:LNC_005282,Novel_005164:LNC_005282,Novel_005165:LNC_005282
Biological Process	GO:2000394	positive regulation of lamellipodium morphogenesis	5	12	0.000487946	0.00487811	XM_018061086.1:LNC_014581,Novel_014252:LNC_014581,Novel_014254:LNC_014581,Novel_014253:LNC_014581,XM_018061087.1:LNC_014581
Biological Process	GO:2000819	regulation of nucleotide-excision repair	5	12	0.000487946	0.00487811	Novel_010870:LNC_011076,XM_018056616.1:LNC_011076,Novel_010869:LNC_011076,XM_018056617.1:LNC_011076,Novel_010871:LNC_011076
Cellular Component	GO:0042589	zymogen granule membrane	5	12	0.000487946	0.00487811	Novel_012735:LNC_013106,XM_018059016.1:LNC_013106,XM_018059014.1:LNC_013106,Novel_016102:LNC_016166,Novel_012736:LNC_013106
Biological Process	GO:0043094	cellular metabolic compound salvage	15	92	0.000490956	0.00490144	Novel_002147:LNC_002829,Novel_002150:LNC_002829,XM_018059531.1:LNC_012952,XM_018059533.1:LNC_012952,XM_018044253.1:LNC_022751,XM_018059532.1:LNC_012952,Novel_002149:LNC_002829,Novel_022621:LNC_022751,Novel_013316:LNC_012952,Novel_002146:LNC_002829,XM_018044254.1:LNC_022751,XM_005689692.3:LNC_012952,XM_018059534.1:LNC_012952,Novel_002148:LNC_002829,XM_005689693.3:LNC_012952
Biological Process	GO:0010955	negative regulation of protein processing	10	47	0.000493543	0.00491371	XM_018062114.1:LNC_015606,XM_018060116.1:LNC_013451,XM_018062113.1:LNC_015606,XM_013970039.2:LNC_013451,XM_013970042.2:LNC_013451,XM_018062115.1:LNC_015606,XM_018060115.1:LNC_013451,XM_013970040.2:LNC_013451,XM_013970041.2:LNC_013451,XM_013970043.2:LNC_013451
Biological Process	GO:1903318	negative regulation of protein maturation	10	47	0.000493543	0.00491371	XM_013970042.2:LNC_013451,XM_018060116.1:LNC_013451,XM_013970039.2:LNC_013451,XM_018062113.1:LNC_015606,XM_018062114.1:LNC_015606,XM_013970040.2:LNC_013451,XM_013970041.2:LNC_013451,XM_013970043.2:LNC_013451,XM_018062115.1:LNC_015606,XM_018060115.1:LNC_013451
Biological Process	GO:0010921	regulation of phosphatase activity	22	164	0.000497714	0.00494163	XM_018060245.1:LNC_013503,XM_018060246.1:LNC_013503,Novel_010699:LNC_010670,XM_013965657.2:LNC_006810,XM_013976226.2:LNC_022825,XM_018051443.1:LNC_007195,XM_018055948.1:LNC_010670,XM_005694060.3:LNC_016364,XM_013965660.2:LNC_006810,Novel_006625:LNC_007195,XM_013965659.2:LNC_006810,XM_018044085.1:LNC_022825,XM_013965658.2:LNC_006810,Novel_010703:LNC_010670,Novel_010698:LNC_010670,XM_005683093.3:LN…
Biological Process	GO:0055072	iron ion homeostasis	22	164	0.000497714	0.00494163	XM_005695926.2:LNC_018536,XM_005695926.2:LNC_018538,Novel_005615:LNC_005784,Novel_001715:LNC_001689,XM_018049745.1:LNC_005784,Novel_022307:LNC_022350,Novel_022307:LNC_022351,XM_018061082.1:LNC_014581,Novel_000182:LNC_000163,XM_018038368.1:LNC_018536,XM_018038368.1:LNC_018538,Novel_019230:LNC_019221,Novel_001716:LNC_001689,Novel_019231:LNC_019221,XM_013963470.2:LNC_000163,XM_005676573.3:LNC_001689…
Molecular Function	GO:0008238	exopeptidase activity	27	220	0.000523131	0.00518688	XM_018058979.1:LNC_001689,XM_013967603.2:LNC_010404,XM_013967604.2:LNC_010404,XM_018058257.1:LNC_012422,XM_013967109.2:LNC_009474,XM_013967602.2:LNC_010404,XM_018058258.1:LNC_012422,XM_005686555.2:LNC_010404,XM_018043548.1:LNC_021797,XM_018060876.1:LNC_013765,XM_018060876.1:LNC_014154,XR_001917521.1:LNC_021797,Novel_012470:LNC_012422,XM_018055184.1:LNC_010404,Novel_014159:LNC_013765,Novel_014159:…
Biological Process	GO:0010891	negative regulation of sequestering of triglyceride	6	18	0.000532639	0.00525953	Novel_005357:LNC_005448,Novel_005357:LNC_005451,XM_018048907.1:LNC_005445,XM_018048907.1:LNC_005448,XM_018048907.1:LNC_005451,XM_018048904.1:LNC_005448,XM_018048904.1:LNC_005451,Novel_005358:LNC_005448,Novel_005358:LNC_005451,XM_018048906.1:LNC_005445,XM_018048906.1:LNC_005448,XM_018048906.1:LNC_005451,XM_018048905.1:LNC_005448,XM_018048905.1:LNC_005451
Biological Process	GO:0042996	regulation of Golgi to plasma membrane protein transport	6	18	0.000532639	0.00525953	XM_018060245.1:LNC_013503,Novel_013537:LNC_013503,XM_018060246.1:LNC_013503,XM_005690548.3:LNC_013503,Novel_010390:LNC_010386,Novel_013536:LNC_013503
Cellular Component	GO:0072687	meiotic spindle	6	18	0.000532639	0.00525953	XM_013972593.2:LNC_016166,XM_005693548.3:LNC_016166,XM_018064619.1:LNC_016166,XM_018064618.1:LNC_016166,XM_005693549.3:LNC_016166,XM_018064617.1:LNC_016166
Biological Process	GO:0032392	DNA geometric change	19	133	0.000534838	0.00527406	XM_018051446.1:LNC_007195,XM_018056617.1:LNC_011076,Novel_010871:LNC_011076,XM_018043276.1:LNC_021773,Novel_010869:LNC_011076,Novel_022085:LNC_021773,XM_005691342.3:LNC_014370,XM_018063805.1:LNC_016425,XM_005679280.3:LNC_003580,XM_005679280.3:LNC_003591,XM_005679282.3:LNC_003580,XM_005679282.3:LNC_003591,XM_018039156.1:LNC_019249,XM_013963372.2:LNC_003580,XM_013963372.2:LNC_003591,XM_005679283.3:…
Biological Process	GO:0050766	positive regulation of phagocytosis	11	56	0.000542191	0.00533929	XM_013974002.2:LNC_019136,XM_018054226.1:XR_001296179.2,Novel_008980:XR_001296179.2,XM_018054227.1:XR_001296179.2,XM_018059495.1:LNC_013267,XM_018054230.1:XR_001296179.2,XM_018059491.1:LNC_013267,XM_018054229.1:XR_001296179.2,XM_018054228.1:XR_001296179.2,XM_018059493.1:LNC_013267,XM_018054231.1:XR_001296179.2
Biological Process	GO:0009057	macromolecule catabolic process	206	2677	0.000555316	0.00546111	Novel_005670:LNC_006132,XM_018060115.1:LNC_013451,Novel_006810:LNC_006266,XM_018061459.1:LNC_014393,XM_018059013.1:LNC_001689,XM_018049866.1:LNC_006132,Novel_003506:LNC_004160,Novel_010445:LNC_009879,Novel_010445:LNC_009881,Novel_010445:LNC_010442,XM_018038719.1:LNC_019221,XM_005699786.3:LNC_021927,XM_018038368.1:LNC_018536,XM_018038368.1:LNC_018538,XM_005685229.3:LNC_009632,Novel_005669:LNC_0061…
Biological Process	GO:0019369	arachidonic acid metabolic process	12	65	0.000557997	0.00548003	Novel_016652:LNC_016643,XM_018064503.1:LNC_016643,XM_018064504.1:LNC_016643,XM_018064505.1:LNC_016643,XM_005693470.3:LNC_016643,XM_018064500.1:LNC_016643,Novel_016636:LNC_016643,Novel_016634:LNC_016643,XM_018064506.1:LNC_016643,XM_005693545.3:LNC_016166,XM_018064507.1:LNC_016643,XM_005693544.3:LNC_016166
Biological Process	GO:0006370	7-methylguanosine mRNA capping	8	32	0.000572379	0.00559093	Novel_021979:LNC_021927,XM_018062392.1:LNC_015760,XM_005682900.3:LNC_006884,XM_013971102.2:LNC_015760,Novel_015616:LNC_015760,XM_005699792.3:LNC_021927,XM_018050470.1:LNC_006884,Novel_006925:LNC_006884
Biological Process	GO:0009452	7-methylguanosine RNA capping	8	32	0.000572379	0.00559093	Novel_015616:LNC_015760,XM_013971102.2:LNC_015760,Novel_006925:LNC_006884,XM_005699792.3:LNC_021927,XM_018050470.1:LNC_006884,Novel_021979:LNC_021927,XM_005682900.3:LNC_006884,XM_018062392.1:LNC_015760
Biological Process	GO:0032607	interferon-alpha production	8	32	0.000572379	0.00559093	Novel_001369:LNC_001373,Novel_010871:LNC_011076,XM_018056617.1:LNC_011076,XM_005690416.3:LNC_013805,XM_005690416.3:LNC_013807,Novel_010869:LNC_011076,XM_018056616.1:LNC_011076,XM_018063834.1:LNC_001373,Novel_010870:LNC_011076
Biological Process	GO:0036260	RNA capping	8	32	0.000572379	0.00559093	XM_005682900.3:LNC_006884,XM_018062392.1:LNC_015760,Novel_021979:LNC_021927,Novel_006925:LNC_006884,XM_005699792.3:LNC_021927,XM_018050470.1:LNC_006884,Novel_015616:LNC_015760,XM_013971102.2:LNC_015760
Biological Process	GO:0010906	regulation of glucose metabolic process	26	210	0.000574587	0.00560494	Novel_010904:LNC_010866,XM_018056673.1:LNC_010866,XM_018056531.1:LNC_000199,Novel_005358:LNC_005448,Novel_005358:LNC_005451,XM_018056675.1:LNC_010866,Novel_010870:LNC_011076,XM_018056616.1:LNC_011076,Novel_010903:LNC_010866,XM_018048905.1:LNC_005448,XM_018048905.1:LNC_005451,Novel_008974:LNC_008939,XM_005675149.3:LNC_000199,XM_018048907.1:LNC_005445,XM_018048907.1:LNC_005448,XM_018048907.1:LNC_00…
Molecular Function	GO:0003690	double-stranded DNA binding	140	1727	0.000581918	0.00566881	XM_018061933.1:LNC_015546,Novel_018599:LNC_018638,Novel_018599:LNC_018640,Novel_018599:LNC_018641,Novel_016215:LNC_016236,Novel_002450:LNC_002575,Novel_014180:LNC_014166,Novel_014180:LNC_014168,Novel_014180:LNC_014171,Novel_014180:LNC_014172,XM_018060908.1:LNC_014166,XM_018060908.1:LNC_014168,XM_018060908.1:LNC_014171,XM_018060908.1:LNC_014172,XM_018051247.1:LNC_006549,XM_018051241.1:LNC_006549,N…
Biological Process	GO:0006914	autophagy	87	989	0.000586887	0.00570246	XM_005675314.3:XR_001295746.2,XM_018057243.1:LNC_011718,Novel_010453:LNC_009879,Novel_010453:LNC_009881,Novel_010453:LNC_010442,XM_005692133.3:LNC_015606,XM_005675316.3:XR_001295746.2,Novel_010871:LNC_011076,Novel_010445:LNC_009879,Novel_010445:LNC_009881,Novel_010445:LNC_010442,XM_018061521.1:LNC_014437,XM_005691342.3:LNC_014370,XM_005678581.3:LNC_002829,XM_018041724.1:LNC_002106,XM_018054115.1:…
Biological Process	GO:0036124	histone H3-K9 trimethylation	10	48	0.000589312	0.00570246	Novel_014178:LNC_014166,Novel_014178:LNC_014168,Novel_014178:LNC_014171,Novel_014178:LNC_014172,Novel_007069:LNC_006483,Novel_014181:LNC_014166,Novel_014181:LNC_014168,Novel_014181:LNC_014171,Novel_014181:LNC_014172,XM_018050893.1:LNC_006483,Novel_014180:LNC_014166,Novel_014180:LNC_014168,Novel_014180:LNC_014171,Novel_014180:LNC_014172,XM_018060908.1:LNC_014166,XM_018060908.1:LNC_014168,XM_018060…
Biological Process	GO:0042991	transcription factor import into nucleus	22	166	0.000588398	0.00570246	Novel_002167:LNC_002191,Novel_010401:LNC_010404,Novel_002166:LNC_002191,Novel_014149:LNC_013765,Novel_014149:LNC_014154,XM_018055181.1:LNC_010404,Novel_014147:LNC_013765,Novel_014147:LNC_014154,Novel_014148:LNC_013765,Novel_014148:LNC_014154,XM_018051424.1:LNC_007180,XM_018060872.1:LNC_013765,XM_018060872.1:LNC_014154,XM_018062114.1:LNC_015606,XM_018055180.1:LNC_010404,XM_005678534.3:LNC_002191,N…
Biological Process	GO:0045652	regulation of megakaryocyte differentiation	10	48	0.000589312	0.00570246	XM_005675181.3:LNC_000218,XM_005675181.3:LNC_000224,Novel_018609:LNC_018638,Novel_018609:LNC_018640,Novel_018609:LNC_018641,XM_005675182.3:LNC_000218,XM_005675182.3:LNC_000224,XM_018038432.1:LNC_018638,XM_018038432.1:LNC_018640,XM_018038432.1:LNC_018641,Novel_018599:LNC_018638,Novel_018599:LNC_018640,Novel_018599:LNC_018641,Novel_018611:LNC_018638,Novel_018611:LNC_018640,Novel_018611:LNC_018641,X…
Biological Process	GO:0048864	stem cell development	19	134	0.000587756	0.00570246	XM_018061087.1:LNC_014581,XM_018066809.1:LNC_018536,XM_018066809.1:LNC_018538,XM_018051668.1:LNC_007054,XM_018066810.1:LNC_018536,XM_018066810.1:LNC_018538,Novel_014254:LNC_014581,Novel_014253:LNC_014581,XM_018067130.1:LNC_018536,XM_018067130.1:LNC_018538,XM_018048903.1:LNC_005445,Novel_018197:LNC_018536,Novel_018197:LNC_018538,XM_018066811.1:LNC_018536,XM_018066811.1:LNC_018538,Novel_014252:LNC_…
Biological Process	GO:0006590	thyroid hormone generation	7	25	0.000602974	0.00581135	XM_018058257.1:LNC_012422,Novel_012472:LNC_012422,Novel_012470:LNC_012422,Novel_012471:LNC_012422,Novel_012468:LNC_012422,Novel_012469:LNC_012422,XM_018058258.1:LNC_012422
Cellular Component	GO:0035102	PRC1 complex	7	25	0.000602974	0.00581135	Novel_016421:LNC_016389,XM_018063651.1:LNC_016389,XM_018063649.1:LNC_016389,Novel_018969:LNC_018961,Novel_018969:LNC_019251,Novel_018969:LNC_019255,XM_018038587.1:LNC_018961,XM_018038587.1:LNC_019251,XM_018038587.1:LNC_019255,Novel_016928:LNC_016389,Novel_016929:LNC_016389
Cellular Component	GO:0042612	MHC class I protein complex	7	25	0.000602974	0.00581135	Novel_018811:LNC_019105,Novel_018811:LNC_019106,Novel_018811:LNC_019118,Novel_019145:LNC_019105,Novel_019145:LNC_019106,Novel_019145:LNC_019118,Novel_018812:LNC_019105,Novel_018812:LNC_019106,Novel_018812:LNC_019118,XM_018038833.1:LNC_019105,XM_018038833.1:LNC_019106,XM_018038833.1:LNC_019118,XM_005696612.3:LNC_019105,XM_005696612.3:LNC_019106,XM_005696612.3:LNC_019118,XM_013973994.2:LNC_019105,X…
Biological Process	GO:0072583	clathrin-dependent endocytosis	18	124	0.000609788	0.00586921	XM_018039238.1:LNC_019249,Novel_018959:LNC_019249,Novel_019230:LNC_019221,XM_018039237.1:LNC_019249,Novel_019231:LNC_019221,XM_018039236.1:LNC_019249,XM_018038718.1:LNC_019221,XM_018041505.1:LNC_020420,XM_018038719.1:LNC_019221,Novel_019232:LNC_019221,XM_018047286.1:LNC_000224,Novel_000246:LNC_000224,XM_013964104.2:LNC_000224,XM_018039239.1:LNC_019249,XM_005675196.3:LNC_000224,XM_018038717.1:LNC_…
Biological Process	GO:0008152	metabolic process	1525	23478	0.000634956	0.00610334	XM_013974515.2:LNC_001556,XM_005687536.3:LNC_011076,Novel_010440:LNC_009879,Novel_010440:LNC_009881,Novel_010440:LNC_010442,Novel_002916:LNC_003109,Novel_016527:LNC_016031,XM_018049899.1:LNC_000862,XM_018064237.1:LNC_016025,XM_018050893.1:LNC_006483,Novel_019236:LNC_018917,XM_018056894.1:LNC_011417,XM_018040710.1:LNC_019853,XM_018053872.1:LNC_009306,XM_018039185.1:LNC_018917,XM_018046303.1:LNC_00…
Molecular Function	GO:0045499	chemorepellent activity	12	66	0.000644197	0.00618394	Novel_018201:LNC_018536,Novel_018201:LNC_018538,XM_018066811.1:LNC_018536,XM_018066811.1:LNC_018538,Novel_018197:LNC_018536,Novel_018197:LNC_018538,XM_018067130.1:LNC_018536,XM_018067130.1:LNC_018538,XM_018067131.1:LNC_018536,XM_018067131.1:LNC_018538,XM_018066812.1:LNC_018536,XM_018066812.1:LNC_018538,XM_018066810.1:LNC_018536,XM_018066810.1:LNC_018538,XM_018067132.1:LNC_018536,XM_018067132.1:LN…
Biological Process	GO:0009056	catabolic process	332	4562	0.000664012	0.00636572	Novel_002146:LNC_002829,XM_018050173.1:LNC_006266,Novel_007250:LNC_007180,XM_018066621.1:LNC_018638,XM_018066621.1:LNC_018640,XM_018066621.1:LNC_018641,XM_018060111.1:LNC_013451,XM_005695930.3:LNC_018536,XM_005695930.3:LNC_018538,XM_005676043.3:LNC_001373,XM_005687498.3:LNC_010866,XM_018055965.1:LNC_010163,XM_018053132.1:LNC_008558,XM_005684141.3:LNC_007969,XM_018055962.1:LNC_010163,XM_018041501.…
Molecular Function	GO:0033293	monocarboxylic acid binding	14	85	0.000672618	0.00643969	XM_005687536.3:LNC_011076,XM_018040962.1:LNC_019844,XM_018040962.1:LNC_019853,XM_005695096.3:LNC_017826,XM_018046300.1:LNC_002630,Novel_012735:LNC_013106,Novel_002521:LNC_002630,Novel_012736:LNC_013106,Novel_011119:LNC_011076,Novel_017798:LNC_017826,XM_018059014.1:LNC_013106,XM_018065457.1:LNC_016364,XM_018065458.1:LNC_016364,Novel_016899:LNC_016364,XM_018059016.1:LNC_013106
Biological Process	GO:0042255	ribosome assembly	19	136	0.000707268	0.00676249	Novel_014278:LNC_014613,Novel_014279:LNC_014613,Novel_004373:LNC_004490,Novel_004373:LNC_004491,Novel_001586:LNC_001034,NM_001286087.1:LNC_019249,XM_005685752.2:XR_001296179.2,XM_018054272.1:LNC_009474,Novel_004375:LNC_004490,Novel_004375:LNC_004491,XM_013970794.2:LNC_014613,Novel_017874:LNC_017930,Novel_008999:LNC_009474,Novel_004374:LNC_004490,Novel_004374:LNC_004491,XM_018054225.1:XR_001296179…
Biological Process	GO:0043001	Golgi to plasma membrane protein transport	13	76	0.000715387	0.00681312	XM_018060246.1:LNC_013503,XM_018060245.1:LNC_013503,Novel_013536:LNC_013503,XM_018057921.1:LNC_011495,Novel_012043:LNC_011495,XM_018057922.1:LNC_011495,Novel_013537:LNC_013503,XM_018057924.1:LNC_011495,XR_001919079.1:LNC_011495,XM_018057923.1:LNC_011495,Novel_010390:LNC_010386,Novel_016102:LNC_016166,XM_005690548.3:LNC_013503
Biological Process	GO:0051560	mitochondrial calcium ion homeostasis	8	33	0.000715019	0.00681312	XM_018055365.1:LNC_010489,XM_013975660.2:LNC_021453,XM_018055364.1:LNC_010489,Novel_010492:LNC_010489,XM_005699177.3:LNC_021453,XM_018042485.1:LNC_021453,XM_005686702.3:LNC_010489,XM_013975661.2:LNC_021453
Biological Process	GO:0060547	negative regulation of necrotic cell death	8	33	0.000715019	0.00681312	Novel_009601:LNC_009632,XM_018062115.1:LNC_015606,XM_005685227.3:LNC_009632,Novel_022305:LNC_022350,Novel_022305:LNC_022351,XM_018062113.1:LNC_015606,Novel_009602:LNC_009632,Novel_009600:LNC_009632,XM_018062114.1:LNC_015606
Biological Process	GO:0006152	purine nucleoside catabolic process	9	41	0.000735661	0.00690477	XM_018044254.1:LNC_022751,Novel_002146:LNC_002829,Novel_022621:LNC_022751,Novel_002148:LNC_002829,XM_018044253.1:LNC_022751,Novel_002150:LNC_002829,Novel_002147:LNC_002829,Novel_002149:LNC_002829,XM_013966112.2:LNC_007908
Biological Process	GO:0014031	mesenchymal cell development	18	126	0.00073952	0.00690477	XM_018067132.1:LNC_018536,XM_018067132.1:LNC_018538,Novel_018198:LNC_018536,Novel_018198:LNC_018538,XM_018066812.1:LNC_018536,XM_018066812.1:LNC_018538,XM_018067131.1:LNC_018536,XM_018067131.1:LNC_018538,Novel_018191:LNC_018536,Novel_018191:LNC_018538,XM_018061086.1:LNC_014581,Novel_014252:LNC_014581,XM_018066816.1:LNC_018536,XM_018066816.1:LNC_018538,Novel_018201:LNC_018536,Novel_018201:LNC_0185…
Biological Process	GO:0014032	neural crest cell development	18	126	0.00073952	0.00690477	XM_018066812.1:LNC_018536,XM_018066812.1:LNC_018538,XM_018067131.1:LNC_018536,XM_018067131.1:LNC_018538,Novel_018198:LNC_018536,Novel_018198:LNC_018538,XM_018067132.1:LNC_018536,XM_018067132.1:LNC_018538,XM_018061086.1:LNC_014581,Novel_018191:LNC_018536,Novel_018191:LNC_018538,XM_018066816.1:LNC_018536,XM_018066816.1:LNC_018538,Novel_014252:LNC_014581,Novel_018201:LNC_018536,Novel_018201:LNC_0185…
Biological Process	GO:0032096	negative regulation of response to food	6	19	0.000738005	0.00690477	XM_018048905.1:LNC_005448,XM_018048905.1:LNC_005451,Novel_005357:LNC_005448,Novel_005357:LNC_005451,XM_018048907.1:LNC_005445,XM_018048907.1:LNC_005448,XM_018048907.1:LNC_005451,XM_018048904.1:LNC_005448,XM_018048904.1:LNC_005451,XM_018048906.1:LNC_005445,XM_018048906.1:LNC_005448,XM_018048906.1:LNC_005451,Novel_005358:LNC_005448,Novel_005358:LNC_005451
Biological Process	GO:0032099	negative regulation of appetite	6	19	0.000738005	0.00690477	Novel_005357:LNC_005448,Novel_005357:LNC_005451,XM_018048907.1:LNC_005445,XM_018048907.1:LNC_005448,XM_018048907.1:LNC_005451,XM_018048906.1:LNC_005445,XM_018048906.1:LNC_005448,XM_018048906.1:LNC_005451,Novel_005358:LNC_005448,Novel_005358:LNC_005451,XM_018048904.1:LNC_005448,XM_018048904.1:LNC_005451,XM_018048905.1:LNC_005448,XM_018048905.1:LNC_005451
Biological Process	GO:0032594	protein transport within lipid bilayer	6	19	0.000738005	0.00690477	XM_018061313.1:LNC_014322,XM_018061310.1:LNC_014322,XM_018061308.1:LNC_014322,XM_018061312.1:LNC_014322,XM_018061309.1:LNC_014322,XM_018061311.1:LNC_014322
Biological Process	GO:0033137	negative regulation of peptidyl-serine phosphorylation	11	58	0.000740274	0.00690477	Novel_021194:LNC_021453,XM_018052264.1:LNC_007908,XM_018052258.1:LNC_007908,XM_005699173.3:LNC_021453,XM_018041504.1:LNC_020420,XM_005683975.3:LNC_007908,XM_018052259.1:LNC_007908,XM_018041505.1:LNC_020420,XM_018052256.1:LNC_007908,XM_018052260.1:LNC_007908,XM_013966099.2:LNC_007908
Biological Process	GO:0042364	water-soluble vitamin biosynthetic process	6	19	0.000738005	0.00690477	XM_018043621.1:LNC_002191,XM_018043619.1:LNC_002191,XM_005693713.3:LNC_016236,Novel_002697:LNC_002191,XM_005678536.3:LNC_002191,XM_018043616.1:LNC_002191
Biological Process	GO:0043241	protein complex disassembly	33	295	0.000727833	0.00690477	XM_005683156.3:LNC_006266,XM_018049846.1:LNC_006128,XM_005683152.3:LNC_006266,Novel_006811:LNC_006266,XM_005699173.3:LNC_021453,Novel_021194:LNC_021453,XM_018052260.1:LNC_007908,XM_018049848.1:LNC_006128,XM_005683153.3:LNC_006266,XM_005695749.3:LNC_018450,Novel_013774:LNC_013765,Novel_013774:LNC_014154,XM_018049845.1:LNC_006128,XM_018060874.1:LNC_013765,XM_018060874.1:LNC_014154,XM_005683975.3:LN…
Biological Process	GO:0045943	positive regulation of transcription from RNA polymerase I promoter	6	19	0.000738005	0.00690477	Novel_014179:LNC_014166,Novel_014179:LNC_014168,Novel_014179:LNC_014171,Novel_014179:LNC_014172,XM_018060908.1:LNC_014166,XM_018060908.1:LNC_014168,XM_018060908.1:LNC_014171,XM_018060908.1:LNC_014172,Novel_014180:LNC_014166,Novel_014180:LNC_014168,Novel_014180:LNC_014171,Novel_014180:LNC_014172,Novel_014181:LNC_014166,Novel_014181:LNC_014168,Novel_014181:LNC_014171,Novel_014181:LNC_014172,XM_0180…
Biological Process	GO:0046130	purine ribonucleoside catabolic process	9	41	0.000735661	0.00690477	Novel_002146:LNC_002829,Novel_022621:LNC_022751,XM_018044254.1:LNC_022751,Novel_002148:LNC_002829,Novel_002147:LNC_002829,Novel_002150:LNC_002829,XM_018044253.1:LNC_022751,XM_013966112.2:LNC_007908,Novel_002149:LNC_002829
Biological Process	GO:0051129	negative regulation of cellular component organization	100	1175	0.00073641	0.00690477	XM_018052256.1:LNC_007908,XM_018062114.1:LNC_015606,XM_005697608.3:LNC_019853,Novel_010390:LNC_010386,XM_005676879.3:LNC_001556,XM_005676880.3:LNC_001556,XM_018056616.1:LNC_011076,Novel_014252:LNC_014581,XM_018066816.1:LNC_018536,XM_018066816.1:LNC_018538,XM_018056531.1:LNC_000199,Novel_013771:LNC_013765,Novel_013771:LNC_014154,XM_018039236.1:LNC_019249,Novel_013772:LNC_013765,Novel_013772:LNC_01…
Biological Process	GO:0072369	regulation of lipid transport by positive regulation of transcription from RNA polymerase II promoter	6	19	0.000738005	0.00690477	XM_018048905.1:LNC_005448,XM_018048905.1:LNC_005451,XM_018048907.1:LNC_005445,XM_018048907.1:LNC_005448,XM_018048907.1:LNC_005451,Novel_005357:LNC_005448,Novel_005357:LNC_005451,XM_018048904.1:LNC_005448,XM_018048904.1:LNC_005451,XM_018048906.1:LNC_005445,XM_018048906.1:LNC_005448,XM_018048906.1:LNC_005451,Novel_005358:LNC_005448,Novel_005358:LNC_005451
Molecular Function	GO:0050542	icosanoid binding	6	19	0.000738005	0.00690477	XM_005687536.3:LNC_011076,Novel_012736:LNC_013106,Novel_011119:LNC_011076,XM_018059014.1:LNC_013106,XM_018059016.1:LNC_013106,Novel_012735:LNC_013106
Molecular Function	GO:0050543	icosatetraenoic acid binding	6	19	0.000738005	0.00690477	XM_018059014.1:LNC_013106,Novel_012735:LNC_013106,XM_018059016.1:LNC_013106,XM_005687536.3:LNC_011076,Novel_012736:LNC_013106,Novel_011119:LNC_011076
Molecular Function	GO:0050544	arachidonic acid binding	6	19	0.000738005	0.00690477	Novel_012735:LNC_013106,XM_018059016.1:LNC_013106,XM_018059014.1:LNC_013106,Novel_011119:LNC_011076,Novel_012736:LNC_013106,XM_005687536.3:LNC_011076
Biological Process	GO:0006529	asparagine biosynthetic process	5	13	0.000752683	0.00694888	XM_005675864.3:LNC_001993,XM_005675863.3:LNC_001993,XR_001919788.1:LNC_001993,Novel_001979:LNC_001993,Novel_001980:LNC_001993
Biological Process	GO:0030853	negative regulation of granulocyte differentiation	5	13	0.000752683	0.00694888	XM_013974500.2:LNC_001556,NM_001287573.1:LNC_000199,XM_018055450.1:LNC_001556,XM_005675149.3:LNC_000199,XM_018056531.1:LNC_000199
Biological Process	GO:0035461	vitamin transmembrane transport	5	13	0.000752683	0.00694888	XM_018061402.1:LNC_014370,XM_018061403.1:LNC_014370,XM_018061401.1:LNC_014370,Novel_014343:LNC_014370,Novel_014344:LNC_014370
Biological Process	GO:0043371	negative regulation of CD4-positive, alpha-beta T cell differentiation	5	13	0.000752683	0.00694888	XM_018056617.1:LNC_011076,Novel_010869:LNC_011076,Novel_010871:LNC_011076,Novel_010870:LNC_011076,XM_018056616.1:LNC_011076
Biological Process	GO:0097168	mesenchymal stem cell proliferation	5	13	0.000752683	0.00694888	XM_018043213.1:LNC_021711,XM_018043213.1:LNC_021956,XM_018043211.1:LNC_021711,XM_018043211.1:LNC_021956,XM_018043212.1:LNC_021711,XM_018043212.1:LNC_021956,XM_018043210.1:LNC_021711,XM_018043210.1:LNC_021956,XM_018043209.1:LNC_021711,XM_018043209.1:LNC_021956
Biological Process	GO:1902460	regulation of mesenchymal stem cell proliferation	5	13	0.000752683	0.00694888	XM_018043210.1:LNC_021711,XM_018043210.1:LNC_021956,XM_018043209.1:LNC_021711,XM_018043209.1:LNC_021956,XM_018043211.1:LNC_021711,XM_018043211.1:LNC_021956,XM_018043213.1:LNC_021711,XM_018043213.1:LNC_021956,XM_018043212.1:LNC_021711,XM_018043212.1:LNC_021956
Biological Process	GO:1902462	positive regulation of mesenchymal stem cell proliferation	5	13	0.000752683	0.00694888	XM_018043212.1:LNC_021711,XM_018043212.1:LNC_021956,XM_018043211.1:LNC_021711,XM_018043211.1:LNC_021956,XM_018043213.1:LNC_021711,XM_018043213.1:LNC_021956,XM_018043209.1:LNC_021711,XM_018043209.1:LNC_021956,XM_018043210.1:LNC_021711,XM_018043210.1:LNC_021956
Molecular Function	GO:0004066	asparagine synthase (glutamine-hydrolyzing) activity	5	13	0.000752683	0.00694888	XM_005675864.3:LNC_001993,XR_001919788.1:LNC_001993,Novel_001979:LNC_001993,Novel_001980:LNC_001993,XM_005675863.3:LNC_001993
Biological Process	GO:0030219	megakaryocyte differentiation	14	86	0.000758468	0.00699336	XM_005675181.3:LNC_000218,XM_005675181.3:LNC_000224,Novel_018609:LNC_018638,Novel_018609:LNC_018640,Novel_018609:LNC_018641,Novel_011270:LNC_011227,XM_005709546.3:LNC_019136,Novel_011271:LNC_011227,XM_005675182.3:LNC_000218,XM_005675182.3:LNC_000224,XM_018038432.1:LNC_018638,XM_018038432.1:LNC_018640,XM_018038432.1:LNC_018641,Novel_018599:LNC_018638,Novel_018599:LNC_018640,Novel_018599:LNC_018641…
Biological Process	GO:0032401	establishment of melanosome localization	7	26	0.000781478	0.00714184	XM_018054230.1:XR_001296179.2,XM_018054226.1:XR_001296179.2,XM_018054227.1:XR_001296179.2,XM_018054231.1:XR_001296179.2,Novel_008980:XR_001296179.2,XM_018054229.1:XR_001296179.2,XM_018054228.1:XR_001296179.2
Biological Process	GO:0032402	melanosome transport	7	26	0.000781478	0.00714184	XM_018054230.1:XR_001296179.2,XM_018054227.1:XR_001296179.2,XM_018054226.1:XR_001296179.2,Novel_008980:XR_001296179.2,XM_018054231.1:XR_001296179.2,XM_018054229.1:XR_001296179.2,XM_018054228.1:XR_001296179.2
Biological Process	GO:0035308	negative regulation of protein dephosphorylation	7	26	0.000781478	0.00714184	XM_013967132.2:LNC_008939,Novel_010699:LNC_010670,Novel_010698:LNC_010670,Novel_010703:LNC_010670,XM_018055948.1:LNC_010670,XM_018054219.1:LNC_008939,Novel_008974:LNC_008939
Biological Process	GO:0051904	pigment granule transport	7	26	0.000781478	0.00714184	XM_018054230.1:XR_001296179.2,XM_018054227.1:XR_001296179.2,XM_018054226.1:XR_001296179.2,Novel_008980:XR_001296179.2,XM_018054231.1:XR_001296179.2,XM_018054228.1:XR_001296179.2,XM_018054229.1:XR_001296179.2
Biological Process	GO:0051905	establishment of pigment granule localization	7	26	0.000781478	0.00714184	XM_018054228.1:XR_001296179.2,XM_018054229.1:XR_001296179.2,Novel_008980:XR_001296179.2,XM_018054231.1:XR_001296179.2,XM_018054227.1:XR_001296179.2,XM_018054226.1:XR_001296179.2,XM_018054230.1:XR_001296179.2
Cellular Component	GO:0035253	ciliary rootlet	7	26	0.000781478	0.00714184	XM_018054612.1:LNC_000978,Novel_001557:LNC_000978,Novel_001559:LNC_000978,Novel_001554:LNC_000978,Novel_001556:LNC_000978,Novel_001555:LNC_000978,Novel_001558:LNC_000978
Molecular Function	GO:0015026	coreceptor activity	7	26	0.000781478	0.00714184	XM_018059656.1:LNC_013313,Novel_005163:LNC_005282,Novel_005167:LNC_005282,XM_018048470.1:LNC_005282,Novel_005164:LNC_005282,Novel_013350:LNC_013313,Novel_005165:LNC_005282
Biological Process	GO:0010812	negative regulation of cell-substrate adhesion	24	192	0.000799109	0.00729376	Novel_004747:LNC_005445,Novel_004747:LNC_005448,Novel_004747:LNC_005451,Novel_014254:LNC_014581,Novel_014253:LNC_014581,Novel_021062:LNC_021062,XM_013966099.2:LNC_007908,Novel_021870:LNC_021578,Novel_021870:LNC_021579,Novel_013735:LNC_013735,Novel_018593:LNC_018638,Novel_018593:LNC_018640,Novel_018593:LNC_018641,XM_018061087.1:LNC_014581,Novel_015386:LNC_015546,XM_018043330.1:LNC_021578,XM_018043…
Biological Process	GO:0043255	regulation of carbohydrate biosynthetic process	21	159	0.000810061	0.00737512	XM_018056531.1:LNC_000199,Novel_005358:LNC_005448,Novel_005358:LNC_005451,Novel_010904:LNC_010866,XM_018056673.1:LNC_010866,XM_018054219.1:LNC_008939,XM_018048907.1:LNC_005445,XM_018048907.1:LNC_005448,XM_018048907.1:LNC_005451,XM_005675149.3:LNC_000199,Novel_008974:LNC_008939,XM_018056674.1:LNC_010866,XM_018056675.1:LNC_010866,XM_018048905.1:LNC_005448,XM_018048905.1:LNC_005451,Novel_010903:LNC_…
Molecular Function	GO:0031072	heat shock protein binding	23	181	0.000809503	0.00737512	XM_018066337.1:LNC_017826,Novel_021856:LNC_021797,XM_018059020.1:LNC_001689,XM_018066338.1:LNC_017826,Novel_021854:LNC_021797,Novel_021851:LNC_021797,Novel_001201:LNC_001689,Novel_017797:LNC_017826,XM_018065458.1:LNC_016364,XM_005678528.3:LNC_002191,XM_005678526.3:LNC_002191,XM_018043296.1:LNC_021797,Novel_021857:LNC_021797,Novel_017796:LNC_017826,NM_001314206.1:LNC_019136,XM_018065457.1:LNC_0163…
Biological Process	GO:1902106	negative regulation of leukocyte differentiation	18	127	0.000812809	0.00739084	XM_018055450.1:LNC_001556,Novel_010871:LNC_011076,XM_018056617.1:LNC_011076,XM_013974500.2:LNC_001556,NM_001287573.1:LNC_000199,XM_005682223.3:LNC_006563,Novel_018603:LNC_018638,Novel_018603:LNC_018640,Novel_018603:LNC_018641,Novel_018610:LNC_018638,Novel_018610:LNC_018640,Novel_018610:LNC_018641,Novel_010869:LNC_011076,Novel_018599:LNC_018638,Novel_018599:LNC_018640,Novel_018599:LNC_018641,XM_01…
Biological Process	GO:0006027	glycosaminoglycan catabolic process	10	50	0.000827107	0.00740916	XM_018038368.1:LNC_018536,XM_018038368.1:LNC_018538,XM_005689689.3:LNC_012952,XM_018066820.1:LNC_018536,XM_018066820.1:LNC_018538,XM_018066819.1:LNC_018536,XM_018066819.1:LNC_018538,XM_005695929.3:LNC_018536,XM_005695929.3:LNC_018538,XM_005695930.3:LNC_018536,XM_005695930.3:LNC_018538,XM_005695926.2:LNC_018536,XM_005695926.2:LNC_018538,XM_013965046.2:LNC_006563,XM_005682223.3:LNC_006563,Novel_018…
Biological Process	GO:0019043	establishment of viral latency	4	8	0.000826296	0.00740916	XM_018039156.1:LNC_019249,XM_018039155.1:LNC_019249,XM_005699911.3:LNC_021980,XM_018043269.1:LNC_021980
Biological Process	GO:0042026	protein refolding	10	50	0.000827107	0.00740916	XM_018066337.1:LNC_017826,XM_018066338.1:LNC_017826,XM_018059020.1:LNC_001689,Novel_017797:LNC_017826,Novel_001201:LNC_001689,Novel_017796:LNC_017826,NM_001314206.1:LNC_019136,XM_018059013.1:LNC_001689,XM_005696570.3:LNC_019136,XM_005696569.3:LNC_019136
Biological Process	GO:0046365	monosaccharide catabolic process	10	50	0.000827107	0.00740916	XM_018043621.1:LNC_002191,Novel_002760:LNC_002283,XM_018055684.1:LNC_001034,XM_018055690.1:LNC_001034,XM_018045101.1:LNC_002283,XM_018043616.1:LNC_002191,XM_018045092.1:LNC_002283,Novel_002697:LNC_002191,XM_018043619.1:LNC_002191,XM_018055696.1:LNC_001034
Biological Process	GO:0046641	positive regulation of alpha-beta T cell proliferation	4	8	0.000826296	0.00740916	XM_018051316.1:LNC_006563,Novel_006599:LNC_006563,Novel_006600:LNC_006563,Novel_006601:LNC_006563
Biological Process	GO:0051387	negative regulation of neurotrophin TRK receptor signaling pathway	4	8	0.000826296	0.00740916	Novel_022683:LNC_022825,XM_013976225.2:LNC_022825,XM_018044085.1:LNC_022825,XM_013976226.2:LNC_022825
Biological Process	GO:0090156	cellular sphingolipid homeostasis	4	8	0.000826296	0.00740916	XM_018065580.1:LNC_001993,Novel_001506:LNC_001993,XM_018065586.1:LNC_001993,Novel_001505:LNC_001993
Molecular Function	GO:0001733	galactosylceramide sulfotransferase activity	4	8	0.000826296	0.00740916	Novel_021769:LNC_021980,Novel_021770:LNC_021980,XM_018042926.1:LNC_021980,XM_018042927.1:LNC_021980
Molecular Function	GO:0003909	DNA ligase activity	4	8	0.000826296	0.00740916	XM_005687742.3:LNC_010954,XM_005687741.3:LNC_010954,XM_018056369.1:LNC_010954,XM_018056368.1:LNC_010954
Molecular Function	GO:0015295	solute:proton symporter activity	10	50	0.000827107	0.00740916	Novel_006159:LNC_006767,XM_013965704.2:LNC_006767,Novel_006158:LNC_006767,Novel_006157:LNC_006767,XM_013965702.2:LNC_006767,Novel_008266:LNC_008294,XM_013965703.2:LNC_006767,NM_001314215.1:LNC_008294,XM_018050132.1:LNC_006767,XM_013965705.2:LNC_006767
Molecular Function	GO:0050694	galactose 3-O-sulfotransferase activity	4	8	0.000826296	0.00740916	XM_018042927.1:LNC_021980,Novel_021770:LNC_021980,XM_018042926.1:LNC_021980,Novel_021769:LNC_021980
Molecular Function	GO:1990226	histone methyltransferase binding	4	8	0.000826296	0.00740916	Novel_003898:LNC_003580,Novel_003898:LNC_003591,Novel_003897:LNC_003580,Novel_003897:LNC_003591,XM_018047080.1:LNC_003580,XM_018047080.1:LNC_003591,XM_018064941.1:LNC_016236
Biological Process	GO:0044260	cellular macromolecule metabolic process	1135	17176	0.00084461	0.0075566	XM_005696284.3:LNC_019221,XM_018059977.1:LNC_013499,XM_018043384.1:LNC_021711,XM_018059094.1:LNC_001689,Novel_016212:LNC_016236,Novel_005667:LNC_006132,Novel_002093:LNC_002106,XM_018046264.1:LNC_002610,Novel_009890:LNC_009879,Novel_009890:LNC_009881,Novel_009890:LNC_010442,Novel_002760:LNC_002283,Novel_021405:LNC_021483,Novel_019235:LNC_018917,XM_018060240.1:LNC_013503,XM_018053232.1:LNC_008294,N…
Biological Process	GO:0042771	intrinsic apoptotic signaling pathway in response to DNA damage by p53 class mediator	12	68	0.000850285	0.00759798	XM_018060882.1:LNC_013765,Novel_017895:LNC_017976,Novel_021194:LNC_021453,XM_018066066.1:LNC_017976,Novel_017897:LNC_017976,XM_005699173.3:LNC_021453,Novel_014164:LNC_013765,Novel_017896:LNC_017976,XM_018066067.1:LNC_017976,XM_005676879.3:LNC_001556,Novel_014163:LNC_013765,XM_005676880.3:LNC_001556
Biological Process	GO:0032411	positive regulation of transporter activity	14	87	0.00085339	0.00761632	XM_018049318.1:LNC_005589,Novel_008267:LNC_008294,Novel_000389:LNC_000848,XM_005681449.3:LNC_005589,XM_005676380.3:LNC_001245,XM_018053228.1:LNC_008294,XM_018053231.1:LNC_008294,XM_018049690.1:LNC_000848,Novel_001771:LNC_001245,XM_005684782.3:LNC_008294,Novel_005454:LNC_005589,Novel_000388:LNC_000848,XM_018053232.1:LNC_008294,Novel_005406:LNC_005523
Biological Process	GO:0032456	endocytic recycling	11	59	0.000859848	0.00765508	XM_013973826.2:LNC_018961,XM_013973826.2:LNC_019251,XM_013973826.2:LNC_019255,XM_018041504.1:LNC_020420,Novel_019258:LNC_018961,Novel_019258:LNC_019251,Novel_019258:LNC_019255,XM_005677469.3:LNC_002575,XR_001917057.1:LNC_018961,XR_001917057.1:LNC_019251,XR_001917057.1:LNC_019255,XM_005677470.3:LNC_002575,Novel_019260:LNC_018961,Novel_019260:LNC_019251,Novel_019260:LNC_019255,XM_018041505.1:LNC_02…
Molecular Function	GO:0008134	transcription factor binding	106	1264	0.000859366	0.00765508	Novel_019533:LNC_019300,Novel_019533:LNC_019535,Novel_018609:LNC_018638,Novel_018609:LNC_018640,Novel_018609:LNC_018641,Novel_019262:LNC_018961,Novel_019262:LNC_019255,Novel_005358:LNC_005448,Novel_005358:LNC_005451,XM_005676381.3:LNC_001245,XM_013970829.2:LNC_014166,XM_013970829.2:LNC_014168,XM_018043387.1:LNC_021711,XM_018049665.1:LNC_000848,XM_005680210.3:LNC_005076,Novel_012040:LNC_011495,XM_…
Biological Process	GO:0070228	regulation of lymphocyte apoptotic process	15	97	0.000868508	0.00772268	Novel_015617:LNC_015760,Novel_015619:LNC_015760,NM_001285625.1:LNC_015760,XM_018064619.1:LNC_016166,XM_005690416.3:LNC_013805,XM_005690416.3:LNC_013807,NM_001314289.1:LNC_020880,XM_018064617.1:LNC_016166,XM_005693549.3:LNC_016166,XM_005692545.3:LNC_015760,XM_013972593.2:LNC_016166,XM_005693548.3:LNC_016166,NM_001285650.1:LNC_015760,Novel_022786:LNC_022954,Novel_015618:LNC_015760,XM_018064618.1:LN…
Biological Process	GO:0002576	platelet degranulation	9	42	0.00088559	0.00783606	XM_018052258.1:LNC_007908,XM_005683975.3:LNC_007908,XM_018052264.1:LNC_007908,XM_018059034.1:LNC_001689,XM_013965444.2:LNC_006767,XM_018052256.1:LNC_007908,XM_018052260.1:LNC_007908,XM_013966099.2:LNC_007908,XM_018052259.1:LNC_007908
Biological Process	GO:0032770	positive regulation of monooxygenase activity	9	42	0.00088559	0.00783606	XM_018061403.1:LNC_014370,XM_013976226.2:LNC_022825,Novel_014344:LNC_014370,Novel_022683:LNC_022825,Novel_014343:LNC_014370,XM_013976225.2:LNC_022825,XM_018061401.1:LNC_014370,XM_018044085.1:LNC_022825,XM_018061402.1:LNC_014370
Molecular Function	GO:0015278	calcium-release channel activity	8	34	0.000884924	0.00783606	Novel_005454:LNC_005589,XM_018043361.1:LNC_021773,Novel_022086:LNC_021773,XM_018043363.1:LNC_021773,XR_001917501.1:LNC_021773,XM_018043362.1:LNC_021773,XM_005681449.3:LNC_005589,XM_018049318.1:LNC_005589
Molecular Function	GO:0099604	ligand-gated calcium channel activity	8	34	0.000884924	0.00783606	Novel_005454:LNC_005589,XM_018043361.1:LNC_021773,Novel_022086:LNC_021773,XM_018043363.1:LNC_021773,XR_001917501.1:LNC_021773,XM_018043362.1:LNC_021773,XM_005681449.3:LNC_005589,XM_018049318.1:LNC_005589
Biological Process	GO:0032957	inositol trisphosphate metabolic process	3	4	0.00089412	0.00784441	XM_018066174.1:LNC_017911,Novel_017599:LNC_017911,XM_018066175.1:LNC_017911
Biological Process	GO:0072537	fibroblast activation	3	4	0.00089412	0.00784441	XM_018056454.1:LNC_001581,XM_018056454.1:LNC_001583,XM_018056459.1:LNC_001581,XM_018056459.1:LNC_001583,Novel_001607:LNC_001581,Novel_001607:LNC_001583
Biological Process	GO:1903093	regulation of protein K48-linked deubiquitination	3	4	0.00089412	0.00784441	XM_018043533.1:LNC_021927,XM_005699786.3:LNC_021927,XM_005699785.2:LNC_021927
Biological Process	GO:1903094	negative regulation of protein K48-linked deubiquitination	3	4	0.00089412	0.00784441	XM_018043533.1:LNC_021927,XM_005699785.2:LNC_021927,XM_005699786.3:LNC_021927
Biological Process	GO:2000157	negative regulation of ubiquitin-specific protease activity	3	4	0.00089412	0.00784441	XM_005699786.3:LNC_021927,XM_005699785.2:LNC_021927,XM_018043533.1:LNC_021927
Cellular Component	GO:0032044	DSIF complex	3	4	0.00089412	0.00784441	Novel_015616:LNC_015760,XM_013971102.2:LNC_015760,XM_018062392.1:LNC_015760
Molecular Function	GO:0070052	collagen V binding	3	4	0.00089412	0.00784441	XM_005684161.3:LNC_007549,XM_005684161.3:LNC_007550,XM_013966189.2:LNC_007549,XM_013966189.2:LNC_007550,XM_005684160.3:LNC_007549,XM_005684160.3:LNC_007550
Biological Process	GO:0030834	regulation of actin filament depolymerization	17	118	0.000929982	0.00814916	XM_018049846.1:LNC_006128,XM_013966099.2:LNC_007908,XM_018049844.1:LNC_006128,Novel_013774:LNC_013765,Novel_013774:LNC_014154,XM_018049848.1:LNC_006128,XM_005695749.3:LNC_018450,XM_018052259.1:LNC_007908,XM_018052260.1:LNC_007908,XM_018052256.1:LNC_007908,Novel_013773:LNC_013765,Novel_013773:LNC_014154,Novel_013772:LNC_013765,Novel_013772:LNC_014154,XM_018052264.1:LNC_007908,XM_018060874.1:LNC_01…
Biological Process	GO:0002250	adaptive immune response	40	385	0.000936732	0.00819839	Novel_010871:LNC_011076,XM_018060115.1:LNC_013451,Novel_000185:LNC_000163,XM_018056617.1:LNC_011076,XM_018054228.1:XR_001296179.2,Novel_016652:LNC_016643,Novel_007719:LNC_007662,Novel_007719:LNC_007663,XM_013966310.2:LNC_007662,XM_013966310.2:LNC_007663,XM_013970039.2:LNC_013451,XM_018060113.1:LNC_013451,XM_005676887.3:LNC_001556,Novel_001585:LNC_001556,XM_013970041.2:LNC_013451,XM_013974002.2:LN…
Biological Process	GO:0045921	positive regulation of exocytosis	16	108	0.000956731	0.00835535	XM_018054226.1:XR_001296179.2,XM_005687980.3:LNC_011269,Novel_008980:XR_001296179.2,Novel_016390:LNC_016364,XM_018051428.1:LNC_007180,XM_018063590.1:LNC_016364,XM_018054231.1:XR_001296179.2,XM_018066621.1:LNC_018638,XM_018066621.1:LNC_018640,XM_018066621.1:LNC_018641,XM_018054227.1:XR_001296179.2,XM_018063589.1:LNC_016364,XM_018063588.1:LNC_016364,Novel_011768:LNC_011269,XM_018054230.1:XR_0012961…
Biological Process	GO:0046782	regulation of viral transcription	14	88	0.000958129	0.00835535	XM_018050470.1:LNC_006884,XM_005699792.3:LNC_021927,Novel_006925:LNC_006884,Novel_014178:LNC_014166,Novel_014178:LNC_014168,Novel_014178:LNC_014171,Novel_014178:LNC_014172,XM_013971102.2:LNC_015760,XM_018060908.1:LNC_014166,XM_018060908.1:LNC_014168,XM_018060908.1:LNC_014171,XM_018060908.1:LNC_014172,Novel_014180:LNC_014166,Novel_014180:LNC_014168,Novel_014180:LNC_014171,Novel_014180:LNC_014172,N…
Cellular Component	GO:1990391	DNA repair complex	14	88	0.000958129	0.00835535	XM_005687742.3:LNC_010954,Novel_018583:LNC_018297,XM_018038635.1:LNC_019136,XM_018066886.1:LNC_018297,XM_005687741.3:LNC_010954,XM_018038637.1:LNC_019136,XM_005676879.3:LNC_001556,XM_005676880.3:LNC_001556,Novel_018584:LNC_018297,XM_005675860.2:LNC_001993,XM_018056368.1:LNC_010954,XM_018038636.1:LNC_019136,XM_018056369.1:LNC_010954,XM_013974012.2:LNC_019136
Biological Process	GO:1903311	regulation of mRNA metabolic process	46	461	0.000964682	0.00840237	XM_018063657.1:LNC_016389,XR_309952.3:LNC_003580,XR_309952.3:LNC_003591,Novel_017878:LNC_017930,XM_005679283.3:LNC_003580,XM_005679283.3:LNC_003591,XM_018066060.1:LNC_017930,XM_018063655.1:LNC_016389,XM_018063663.1:LNC_016389,XM_018063656.1:LNC_016389,XM_018053874.1:LNC_009306,XM_005679280.3:LNC_003580,XM_005679280.3:LNC_003591,XM_013971102.2:LNC_015760,XM_005679282.3:LNC_003580,XM_005679282.3:LN…
Biological Process	GO:0016577	histone demethylation	12	69	0.000972334	0.00841837	Novel_007068:LNC_006483,XM_005692123.3:LNC_015606,XM_005676879.3:LNC_001556,XM_005676880.3:LNC_001556,Novel_015451:LNC_015606,XM_005692122.3:LNC_015606,Novel_015447:LNC_015606,Novel_007069:LNC_006483,Novel_015448:LNC_015606,Novel_007067:LNC_006483,Novel_015449:LNC_015606,XM_018050893.1:LNC_006483
Biological Process	GO:0051567	histone H3-K9 methylation	12	69	0.000972334	0.00841837	XM_018060907.1:LNC_014166,XM_018060907.1:LNC_014168,XM_018060907.1:LNC_014171,XM_018060907.1:LNC_014172,Novel_007068:LNC_006483,XM_005676879.3:LNC_001556,Novel_014179:LNC_014166,Novel_014179:LNC_014168,Novel_014179:LNC_014171,Novel_014179:LNC_014172,XM_005676880.3:LNC_001556,Novel_014178:LNC_014166,Novel_014178:LNC_014168,Novel_014178:LNC_014171,Novel_014178:LNC_014172,Novel_007069:LNC_006483,XM_…
Biological Process	GO:0070741	response to interleukin-6	12	69	0.000972334	0.00841837	Novel_021761:LNC_021711,XM_018043384.1:LNC_021711,Novel_006918:LNC_006884,XM_018050464.1:LNC_006884,Novel_006921:LNC_006884,Novel_006920:LNC_006884,XM_018050467.1:LNC_006884,XM_018050466.1:LNC_006884,XM_018050465.1:LNC_006884,XM_018050468.1:LNC_006884,XM_018050469.1:LNC_006884,Novel_006919:LNC_006884
Biological Process	GO:1900024	regulation of substrate adhesion-dependent cell spreading	12	69	0.000972334	0.00841837	XM_018052258.1:LNC_007908,Novel_014252:LNC_014581,XM_005683975.3:LNC_007908,XM_018061087.1:LNC_014581,XM_018052264.1:LNC_007908,XM_018061086.1:LNC_014581,XM_018052256.1:LNC_007908,Novel_014253:LNC_014581,XM_018052260.1:LNC_007908,Novel_014254:LNC_014581,XM_013966099.2:LNC_007908,XM_018052259.1:LNC_007908
Biological Process	GO:1901575	organic substance catabolic process	279	3791	0.000969287	0.00841837	XM_018056280.1:LNC_010904,Novel_015930:LNC_016025,XM_018056281.1:LNC_010904,XM_018042134.1:LNC_020880,XM_005676864.3:LNC_001034,Novel_010448:LNC_009879,Novel_010448:LNC_009881,Novel_010448:LNC_010442,Novel_005848:LNC_005618,XM_018044253.1:LNC_022751,XM_018055966.1:LNC_010163,XM_005690421.3:LNC_013451,Novel_002090:LNC_002785,Novel_010455:LNC_009879,Novel_010455:LNC_009881,Novel_010455:LNC_010442,N…
Biological Process	GO:0010675	regulation of cellular carbohydrate metabolic process	28	241	0.000991814	0.0085619	Novel_005358:LNC_005448,Novel_005358:LNC_005451,XM_018056531.1:LNC_000199,XM_018056673.1:LNC_010866,Novel_010904:LNC_010866,XM_018056674.1:LNC_010866,XM_005675149.3:LNC_000199,Novel_008974:LNC_008939,XM_018054219.1:LNC_008939,XM_018048907.1:LNC_005445,XM_018048907.1:LNC_005448,XM_018048907.1:LNC_005451,XM_018056616.1:LNC_011076,Novel_010903:LNC_010866,XM_018048905.1:LNC_005448,XM_018048905.1:LNC_…
Biological Process	GO:0045898	regulation of RNA polymerase II transcriptional preinitiation complex assembly	7	27	0.000999252	0.0085619	Novel_010870:LNC_011076,Novel_004295:LNC_005076,XM_018056616.1:LNC_011076,Novel_010871:LNC_011076,Novel_010869:LNC_011076,XM_018056617.1:LNC_011076,XM_005680210.3:LNC_005076
Biological Process	GO:0051694	pointed-end actin filament capping	6	20	0.000999559	0.0085619	Novel_013772:LNC_013765,Novel_013772:LNC_014154,XM_005695749.3:LNC_018450,Novel_013773:LNC_013765,Novel_013773:LNC_014154,Novel_013774:LNC_013765,Novel_013774:LNC_014154,Novel_013771:LNC_013765,Novel_013771:LNC_014154,XM_018060874.1:LNC_013765,XM_018060874.1:LNC_014154
Biological Process	GO:0072604	interleukin-6 secretion	7	27	0.000999252	0.0085619	XM_018056616.1:LNC_011076,Novel_010870:LNC_011076,XM_018038368.1:LNC_018536,XM_018038368.1:LNC_018538,XM_005695926.2:LNC_018536,XM_005695926.2:LNC_018538,Novel_010871:LNC_011076,XM_018056617.1:LNC_011076,Novel_010869:LNC_011076
Biological Process	GO:0097286	iron ion import	6	20	0.000999559	0.0085619	Novel_000182:LNC_000163,Novel_022306:LNC_022350,Novel_022306:LNC_022351,XM_013963470.2:LNC_000163,Novel_022307:LNC_022350,Novel_022307:LNC_022351,Novel_022305:LNC_022350,Novel_022305:LNC_022351,Novel_000183:LNC_000163
Cellular Component	GO:0044215	other organism	7	27	0.000999252	0.0085619	XM_013970042.2:LNC_013451,XM_018060116.1:LNC_013451,XM_013970039.2:LNC_013451,XM_013970041.2:LNC_013451,XM_013970043.2:LNC_013451,XM_013970040.2:LNC_013451,XM_018060115.1:LNC_013451
Cellular Component	GO:0044216	other organism cell	7	27	0.000999252	0.0085619	XM_013970042.2:LNC_013451,XM_013970039.2:LNC_013451,XM_018060116.1:LNC_013451,XM_013970040.2:LNC_013451,XM_013970041.2:LNC_013451,XM_013970043.2:LNC_013451,XM_018060115.1:LNC_013451
Cellular Component	GO:0044217	other organism part	7	27	0.000999252	0.0085619	XM_013970041.2:LNC_013451,XM_013970043.2:LNC_013451,XM_013970040.2:LNC_013451,XM_018060115.1:LNC_013451,XM_013970042.2:LNC_013451,XM_018060116.1:LNC_013451,XM_013970039.2:LNC_013451
Molecular Function	GO:1990715	mRNA CDS binding	6	20	0.000999559	0.0085619	XM_005679284.3:LNC_003580,XM_005679284.3:LNC_003591,XM_013963372.2:LNC_003580,XM_013963372.2:LNC_003591,XM_005679282.3:LNC_003580,XM_005679282.3:LNC_003591,XM_005679280.3:LNC_003580,XM_005679280.3:LNC_003591,XM_005679283.3:LNC_003580,XM_005679283.3:LNC_003591,XR_309952.3:LNC_003580,XR_309952.3:LNC_003591
Biological Process	GO:1901568	fatty acid derivative metabolic process	20	151	0.00102761	0.00877108	Novel_010179:LNC_010682,Novel_016652:LNC_016643,XM_005676858.2:LNC_001034,XM_018064500.1:LNC_016643,Novel_001085:LNC_001034,XM_005687536.3:LNC_011076,XM_005693470.3:LNC_016643,Novel_001087:LNC_001034,Novel_016636:LNC_016643,XM_005693544.3:LNC_016166,XM_018064507.1:LNC_016643,XM_018064506.1:LNC_016643,Novel_016634:LNC_016643,Novel_001086:LNC_001034,XM_018064504.1:LNC_016643,XM_018064503.1:LNC_0166…
Molecular Function	GO:0001190	transcriptional activator activity, RNA polymerase II transcription factor binding	20	151	0.00102761	0.00877108	XM_018064944.1:LNC_016236,XM_018048906.1:LNC_005445,XM_018048906.1:LNC_005448,XM_018048906.1:LNC_005451,Novel_016216:LNC_016236,Novel_016215:LNC_016236,Novel_005357:LNC_005448,Novel_005357:LNC_005451,XM_018048904.1:LNC_005448,XM_018048904.1:LNC_005451,Novel_016212:LNC_016236,XM_018064946.1:LNC_016236,Novel_016214:LNC_016236,XM_005695926.2:LNC_018536,XM_005695926.2:LNC_018538,XM_018048907.1:LNC_00…
Molecular Function	GO:0098811	transcriptional repressor activity, RNA polymerase II activating transcription factor binding	20	151	0.00102761	0.00877108	XM_018038368.1:LNC_018536,XM_018038368.1:LNC_018538,XM_018064948.1:LNC_016236,Novel_005358:LNC_005448,Novel_005358:LNC_005451,Novel_016210:LNC_016236,XM_005695926.2:LNC_018536,XM_005695926.2:LNC_018538,XM_018048907.1:LNC_005445,XM_018048907.1:LNC_005448,XM_018048907.1:LNC_005451,Novel_016213:LNC_016236,Novel_016211:LNC_016236,XM_018064947.1:LNC_016236,XM_018064945.1:LNC_016236,XM_018048905.1:LNC_…
Biological Process	GO:0039694	viral RNA genome replication	9	43	0.0010594	0.00901052	Novel_014178:LNC_014166,Novel_014178:LNC_014168,Novel_014178:LNC_014171,Novel_014178:LNC_014172,XM_018060908.1:LNC_014166,XM_018060908.1:LNC_014168,XM_018060908.1:LNC_014171,XM_018060908.1:LNC_014172,Novel_014180:LNC_014166,Novel_014180:LNC_014168,Novel_014180:LNC_014171,Novel_014180:LNC_014172,XM_013971102.2:LNC_015760,Novel_014181:LNC_014166,Novel_014181:LNC_014168,Novel_014181:LNC_014171,Novel…
Biological Process	GO:0045923	positive regulation of fatty acid metabolic process	9	43	0.0010594	0.00901052	Novel_005358:LNC_005448,Novel_005358:LNC_005451,XM_018048904.1:LNC_005448,XM_018048904.1:LNC_005451,XM_018056531.1:LNC_000199,XM_018048905.1:LNC_005448,XM_018048905.1:LNC_005451,NM_001287573.1:LNC_000199,XM_018048906.1:LNC_005445,XM_018048906.1:LNC_005448,XM_018048906.1:LNC_005451,XM_018048907.1:LNC_005445,XM_018048907.1:LNC_005448,XM_018048907.1:LNC_005451,Novel_005357:LNC_005448,Novel_005357:LN…
Cellular Component	GO:0031305	integral component of mitochondrial inner membrane	9	43	0.0010594	0.00901052	XM_018042485.1:LNC_021453,XM_005686702.3:LNC_010489,XM_018050911.1:LNC_007054,Novel_014158:LNC_013765,Novel_014158:LNC_014154,XM_018055364.1:LNC_010489,XM_005682516.3:LNC_007054,Novel_010492:LNC_010489,XM_018055365.1:LNC_010489,XM_018060875.1:LNC_013765,XM_018060875.1:LNC_014154
Biological Process	GO:0010803	regulation of tumor necrosis factor-mediated signaling pathway	8	35	0.00108571	0.00921266	XM_005675149.3:LNC_000199,XM_018062114.1:LNC_015606,XM_005691342.3:LNC_014370,XM_018062113.1:LNC_015606,NM_001287573.1:LNC_000199,XM_018056531.1:LNC_000199,XM_018062115.1:LNC_015606,XM_018051446.1:LNC_007195
Molecular Function	GO:0005416	cation:amino acid symporter activity	8	35	0.00108571	0.00921266	Novel_006159:LNC_006767,Novel_006158:LNC_006767,XM_013965704.2:LNC_006767,Novel_006157:LNC_006767,XM_013965702.2:LNC_006767,XM_013965703.2:LNC_006767,XM_018050132.1:LNC_006767,XM_013965705.2:LNC_006767
Biological Process	GO:0009445	putrescine metabolic process	5	14	0.00111154	0.00934413	XM_018055660.1:LNC_010617,XM_018055661.1:LNC_010617,XM_018055662.1:LNC_010617,Novel_010597:LNC_010617,Novel_010598:LNC_010617
Biological Process	GO:0034638	phosphatidylcholine catabolic process	5	14	0.00111154	0.00934413	Novel_014344:LNC_014370,Novel_014343:LNC_014370,XM_018061401.1:LNC_014370,XM_018061403.1:LNC_014370,XM_018061402.1:LNC_014370
Biological Process	GO:0051315	attachment of mitotic spindle microtubules to kinetochore	5	14	0.00111154	0.00934413	XM_018039707.1:LNC_019454,Novel_019644:LNC_019454,XM_018039708.1:LNC_019454,Novel_019645:LNC_019454,Novel_019646:LNC_019454
Biological Process	GO:1902743	regulation of lamellipodium organization	12	70	0.0011086	0.00934413	XM_018061086.1:LNC_014581,XM_018052264.1:LNC_007908,XM_018061087.1:LNC_014581,XM_005683975.3:LNC_007908,Novel_014252:LNC_014581,XM_018052258.1:LNC_007908,XM_018052259.1:LNC_007908,XM_013966099.2:LNC_007908,XM_018052260.1:LNC_007908,Novel_014253:LNC_014581,Novel_014254:LNC_014581,XM_018052256.1:LNC_007908
Biological Process	GO:2001198	regulation of dendritic cell differentiation	5	14	0.00111154	0.00934413	Novel_010869:LNC_011076,XM_018056617.1:LNC_011076,Novel_010871:LNC_011076,XM_018056616.1:LNC_011076,Novel_010870:LNC_011076
Molecular Function	GO:0019534	toxin transporter activity	5	14	0.00111154	0.00934413	Novel_005167:LNC_005282,Novel_005163:LNC_005282,Novel_005164:LNC_005282,XM_018048470.1:LNC_005282,Novel_005165:LNC_005282
Molecular Function	GO:0034186	apolipoprotein A-I binding	5	14	0.00111154	0.00934413	XM_018061401.1:LNC_014370,Novel_014343:LNC_014370,XM_018061403.1:LNC_014370,Novel_014344:LNC_014370,XM_018061402.1:LNC_014370
Molecular Function	GO:0097100	supercoiled DNA binding	5	14	0.00111154	0.00934413	Novel_010871:LNC_011076,Novel_010869:LNC_011076,XM_018056617.1:LNC_011076,XM_018056616.1:LNC_011076,Novel_010870:LNC_011076
Biological Process	GO:0031400	negative regulation of protein modification process	82	942	0.00112087	0.0094117	XM_018052264.1:LNC_007908,XM_018061086.1:LNC_014581,Novel_010699:LNC_010670,XM_018048470.1:LNC_005282,XM_018052258.1:LNC_007908,XM_018038368.1:LNC_018536,XM_018038368.1:LNC_018538,XM_018065988.1:LNC_017552,Novel_008585:LNC_008605,XM_018052259.1:LNC_007908,XM_018065987.1:LNC_017552,XM_018054115.1:LNC_008896,XM_018054219.1:LNC_008939,XM_018049872.1:LNC_006132,Novel_007598:LNC_007549,Novel_007598:LN…
Biological Process	GO:0045494	photoreceptor cell maintenance	10	52	0.00113853	0.00954889	XM_018059491.1:LNC_013267,Novel_001555:LNC_000978,XM_018059493.1:LNC_013267,XM_018059495.1:LNC_013267,XM_018054612.1:LNC_000978,Novel_001559:LNC_000978,Novel_001556:LNC_000978,Novel_001554:LNC_000978,Novel_001558:LNC_000978,Novel_001557:LNC_000978
Cellular Component	GO:0000145	exocyst	11	61	0.00114715	0.00961002	XM_018062127.1:LNC_015606,XM_018062125.1:LNC_015606,XM_013971255.2:LNC_015606,XM_018062121.1:LNC_015606,XM_018062126.1:LNC_015606,XM_018062116.1:LNC_015606,XM_018062122.1:LNC_015606,XM_018062117.1:LNC_015606,XM_018062123.1:LNC_015606,XM_018062120.1:LNC_015606,XM_018062118.1:LNC_015606
Molecular Function	GO:0004180	carboxypeptidase activity	13	80	0.00117411	0.00982451	XR_001918679.1:LNC_009474,XR_001917521.1:LNC_021797,XM_018043548.1:LNC_021797,Novel_012471:LNC_012422,Novel_012470:LNC_012422,Novel_021523:LNC_021797,XM_018058257.1:LNC_012422,XM_018058258.1:LNC_012422,Novel_012468:LNC_012422,XM_018043549.1:LNC_021797,Novel_012469:LNC_012422,XM_013967109.2:LNC_009474,Novel_012472:LNC_012422
GO_class	GO ID	GO_term	Hit_number	Background number	P-Value	Q-Value	Gene IDs
Cellular Component	GO:0005853	eukaryotic translation elongation factor 1 complex	33	95	6.31505e-18	3.12153e-14	Novel_010446:LNC_019454,Novel_010432:LNC_001689,Novel_010432:LNC_023452,Novel_010438:LNC_001481,Novel_010438:LNC_002775,Novel_010438:LNC_005445,Novel_010438:LNC_005784,Novel_010438:LNC_006810,Novel_010438:LNC_012511,Novel_007697:LNC_001034,Novel_007697:LNC_006563,Novel_007697:LNC_006678,Novel_007697:LNC_007195,Novel_007697:LNC_010617,Novel_007697:LNC_011227,Novel_007697:LNC_014437,Novel_007697:LN…
Cellular Component	GO:0098574	cytoplasmic side of lysosomal membrane	33	94	4.35653e-18	3.12153e-14	Novel_010432:LNC_001689,Novel_010432:LNC_023452,Novel_010446:LNC_019454,Novel_013005:LNC_005618,Novel_013005:LNC_006240,Novel_013005:LNC_010475,Novel_013005:LNC_018029,Novel_013005:LNC_021711,Novel_013005:LNC_022996,Novel_013005:LNC_023324,Novel_010434:LNC_000224,Novel_010434:LNC_006884,Novel_010434:LNC_007663,Novel_010434:LNC_009632,Novel_010434:LNC_011076,Novel_010434:LNC_014581,Novel_010434:LN…
Biological Process	GO:0008202	steroid metabolic process	72	412	1.18504e-17	3.43075e-14	XM_018053599.1:LNC_000224,XM_018053599.1:LNC_006884,XM_018053599.1:LNC_007663,XM_018053599.1:LNC_009632,XM_018053599.1:LNC_011076,XM_018053599.1:LNC_014581,XM_018053599.1:LNC_017911,XM_018053599.1:LNC_018879,XM_018053599.1:LNC_023471,XM_018053599.1:LNC_023854,Novel_014127:LNC_017426,XM_018053956.1:LNC_017426,XM_018061401.1:LNC_017426,XM_018067071.1:LNC_001481,XM_018067071.1:LNC_002775,XM_01806707…
Biological Process	GO:0061684	chaperone-mediated autophagy	35	110	1.55418e-17	3.43075e-14	Novel_007700:LNC_001245,Novel_007700:LNC_001450,Novel_007700:LNC_006549,Novel_007700:LNC_007568,Novel_007700:LNC_007619,Novel_007700:LNC_009681,Novel_007700:LNC_010826,Novel_007700:LNC_012422,Novel_007700:LNC_013807,Novel_007700:LNC_016031,Novel_007700:LNC_016389,Novel_007700:LNC_017976,Novel_007700:LNC_018450,Novel_007700:LNC_019249,Novel_007700:LNC_019844,Novel_007700:LNC_021062,Novel_007700:LN…
Biological Process	GO:1904714	regulation of chaperone-mediated autophagy	34	104	1.73516e-17	3.43075e-14	Novel_007700:LNC_001245,Novel_007700:LNC_001450,Novel_007700:LNC_006549,Novel_007700:LNC_007568,Novel_007700:LNC_007619,Novel_007700:LNC_009681,Novel_007700:LNC_010826,Novel_007700:LNC_012422,Novel_007700:LNC_013807,Novel_007700:LNC_016031,Novel_007700:LNC_016389,Novel_007700:LNC_017976,Novel_007700:LNC_018450,Novel_007700:LNC_019249,Novel_007700:LNC_019844,Novel_007700:LNC_021062,Novel_007700:LN…
Biological Process	GO:0071364	cellular response to epidermal growth factor stimulus	37	142	2.64703e-15	4.36143e-12	Novel_023431:LNC_002229,Novel_013415:LNC_001583,Novel_013415:LNC_007662,Novel_013415:LNC_008294,Novel_013415:LNC_010471,Novel_013415:LNC_010476,Novel_013415:LNC_013106,Novel_013415:LNC_013313,Novel_013415:LNC_014166,Novel_013415:LNC_014168,Novel_013415:LNC_014613,Novel_013415:LNC_015760,Novel_013415:LNC_023141,Novel_013415:LNC_023323,Novel_013415:LNC_023840,Novel_013415:XR_001295805.2,Novel_00769…
Biological Process	GO:0070849	response to epidermal growth factor	37	144	4.30058e-15	6.07365e-12	Novel_010433:LNC_000224,Novel_010433:LNC_006884,Novel_010433:LNC_007663,Novel_010433:LNC_009632,Novel_010433:LNC_011076,Novel_010433:LNC_014581,Novel_010433:LNC_017911,Novel_010433:LNC_018879,Novel_010433:LNC_023471,Novel_010433:LNC_023854,Novel_022888:LNC_000199,Novel_022888:LNC_001556,Novel_022888:LNC_003358,Novel_022888:LNC_008501,Novel_022888:LNC_010489,Novel_022888:LNC_011790,Novel_022888:LN…
Cellular Component	GO:0031253	cell projection membrane	78	525	6.38089e-15	7.88518e-12	Novel_013007:LNC_007550,Novel_013007:LNC_009879,Novel_013007:LNC_009881,Novel_013007:LNC_010670,Novel_013007:LNC_010866,Novel_013007:LNC_013503,Novel_013007:LNC_016166,Novel_013007:LNC_019221,Novel_013007:LNC_019757,XM_005685526.3:LNC_001583,XM_005685526.3:LNC_007662,XM_005685526.3:LNC_008294,XM_005685526.3:LNC_010471,XM_005685526.3:LNC_010476,XM_005685526.3:LNC_013106,XM_005685526.3:LNC_013313,X…
Biological Process	GO:0042445	hormone metabolic process	46	222	1.42703e-14	1.41076e-11	Novel_015523:LNC_017426,Novel_010589:LNC_005589,XM_018058131.1:LNC_017426,XM_018041239.1:LNC_001245,XM_018041239.1:LNC_001450,XM_018041239.1:LNC_006549,XM_018041239.1:LNC_007568,XM_018041239.1:LNC_007619,XM_018041239.1:LNC_009681,XM_018041239.1:LNC_010826,XM_018041239.1:LNC_012422,XM_018041239.1:LNC_013807,XM_018041239.1:LNC_016031,XM_018041239.1:LNC_016389,XM_018041239.1:LNC_017976,XM_018041239.…
Biological Process	GO:1902652	secondary alcohol metabolic process	41	180	1.30428e-14	1.41076e-11	XM_018058131.1:LNC_017426,XM_013975437.2:LNC_017426,XM_018044710.1:LNC_017426,XM_018053599.1:LNC_000224,XM_018053599.1:LNC_006884,XM_018053599.1:LNC_007663,XM_018053599.1:LNC_009632,XM_018053599.1:LNC_011076,XM_018053599.1:LNC_014581,XM_018053599.1:LNC_017911,XM_018053599.1:LNC_018879,XM_018053599.1:LNC_023471,XM_018053599.1:LNC_023854,Novel_016988:LNC_017426,XM_018061401.1:LNC_017426,XM_01805395…
Cellular Component	GO:0031256	leading edge membrane	53	290	3.46361e-14	3.11284e-11	Novel_010441:LNC_001245,Novel_010441:LNC_001450,Novel_010441:LNC_006549,Novel_010441:LNC_007568,Novel_010441:LNC_007619,Novel_010441:LNC_009681,Novel_010441:LNC_010826,Novel_010441:LNC_012422,Novel_010441:LNC_013807,Novel_010441:LNC_016031,Novel_010441:LNC_016389,Novel_010441:LNC_017976,Novel_010441:LNC_018450,Novel_010441:LNC_019249,Novel_010441:LNC_019844,Novel_010441:LNC_021062,Novel_010441:LN…
Biological Process	GO:0008203	cholesterol metabolic process	39	171	5.45889e-14	4.49721e-11	XM_005694739.3:LNC_017426,XM_005678362.3:LNC_017426,XM_018052368.1:LNC_017426,XM_018061849.1:LNC_017426,Novel_000475:LNC_017426,NM_001287574.1:LNC_017426,XM_005700492.3:LNC_017426,Novel_007154:LNC_017426,XM_018061403.1:LNC_017426,Novel_017809:LNC_017426,XM_005677120.3:LNC_017426,XM_018059749.1:LNC_017426,XM_005677161.2:LNC_017426,Novel_014344:LNC_017426,XM_005695356.3:LNC_001583,XM_005695356.3:LN…
Molecular Function	GO:0000049	tRNA binding	45	222	6.33973e-14	4.82112e-11	Novel_015317:LNC_000199,Novel_015317:LNC_001556,Novel_015317:LNC_003358,Novel_015317:LNC_008501,Novel_015317:LNC_010489,Novel_015317:LNC_011790,Novel_015317:LNC_013156,Novel_015317:LNC_017057,Novel_015317:LNC_023817,Novel_015317:LNC_023850,Novel_015317:LNC_023906,Novel_022882:LNC_001245,Novel_022882:LNC_001450,Novel_022882:LNC_006549,Novel_022882:LNC_007568,Novel_022882:LNC_007619,Novel_022882:LN…
Biological Process	GO:0016125	sterol metabolic process	40	181	7.91793e-14	5.54397e-11	XM_005682375.3:LNC_017426,XM_005695356.3:LNC_001583,XM_005695356.3:LNC_007662,XM_005695356.3:LNC_008294,XM_005695356.3:LNC_010471,XM_005695356.3:LNC_010476,XM_005695356.3:LNC_013106,XM_005695356.3:LNC_013313,XM_005695356.3:LNC_014166,XM_005695356.3:LNC_014168,XM_005695356.3:LNC_014613,XM_005695356.3:LNC_015760,XM_005695356.3:LNC_023141,XM_005695356.3:LNC_023323,XM_005695356.3:LNC_023840,XM_005695…
Cellular Component	GO:0032587	ruffle membrane	44	215	8.41185e-14	5.54397e-11	XM_005685526.3:LNC_001583,XM_005685526.3:LNC_007662,XM_005685526.3:LNC_008294,XM_005685526.3:LNC_010471,XM_005685526.3:LNC_010476,XM_005685526.3:LNC_013106,XM_005685526.3:LNC_013313,XM_005685526.3:LNC_014166,XM_005685526.3:LNC_014613,XM_005685526.3:LNC_023141,XM_005685526.3:LNC_023323,XM_005685526.3:LNC_023840,XM_005685526.3:XR_001295805.2,Novel_020597:LNC_001481,Novel_020597:LNC_002775,Novel_020…
Cellular Component	GO:0005576	extracellular region	575	7716	9.32045e-14	5.75887e-11	XM_018057035.1:LNC_001689,XM_018057035.1:LNC_023452,Novel_018344:LNC_022441,XM_005690418.3:LNC_001583,XM_005690418.3:LNC_007662,XM_005690418.3:LNC_008294,XM_005690418.3:LNC_010471,XM_005690418.3:LNC_010476,XM_005690418.3:LNC_013106,XM_005690418.3:LNC_013313,XM_005690418.3:LNC_014166,XM_005690418.3:LNC_014168,XM_005690418.3:LNC_014613,XM_005690418.3:LNC_015760,XM_005690418.3:LNC_023141,XM_00569041…
Biological Process	GO:0042221	response to chemical	489	6415	3.98257e-13	2.31598e-10	Novel_012240:LNC_005451,XM_018059749.1:LNC_017426,Novel_021840:LNC_005618,Novel_021840:LNC_006240,Novel_021840:LNC_010475,Novel_021840:LNC_018029,Novel_021840:LNC_021711,Novel_021840:LNC_022996,Novel_021840:LNC_023324,NM_001287558.1:LNC_001583,NM_001287558.1:LNC_007662,NM_001287558.1:LNC_008294,NM_001287558.1:LNC_010471,NM_001287558.1:LNC_010476,NM_001287558.1:LNC_013106,NM_001287558.1:LNC_013313…
Molecular Function	GO:0003746	translation elongation factor activity	37	167	6.16288e-13	3.38479e-10	Novel_013415:LNC_001583,Novel_013415:LNC_007662,Novel_013415:LNC_008294,Novel_013415:LNC_010471,Novel_013415:LNC_010476,Novel_013415:LNC_013106,Novel_013415:LNC_013313,Novel_013415:LNC_014166,Novel_013415:LNC_014168,Novel_013415:LNC_014613,Novel_013415:LNC_015760,Novel_013415:LNC_023141,Novel_013415:LNC_023323,Novel_013415:LNC_023840,Novel_013415:XR_001295805.2,Novel_023431:LNC_002229,Novel_00769…
Biological Process	GO:0006694	steroid biosynthetic process	43	221	9.81158e-13	5.10512e-10	Novel_017809:LNC_017426,XM_005677120.3:LNC_017426,XM_013962472.2:LNC_017426,XM_018061849.1:LNC_017426,XM_018055086.1:LNC_017426,XM_018052368.1:LNC_017426,XM_005694739.3:LNC_017426,XM_018055083.1:LNC_017426,NM_001314145.1:LNC_017426,XM_005700492.3:LNC_017426,Novel_000475:LNC_017426,NM_001287574.1:LNC_017426,XM_018058109.1:LNC_017426,XM_005677386.3:LNC_017426,Novel_000474:LNC_001583,Novel_000474:LN…
Biological Process	GO:0034754	cellular hormone metabolic process	29	111	2.42282e-12	1.1976e-09	XM_018058109.1:LNC_017426,XM_018065821.1:LNC_017426,Novel_009799:LNC_017426,XM_013967186.2:LNC_017426,XM_018063569.1:LNC_001481,XM_018063569.1:LNC_002775,XM_018063569.1:LNC_005445,XM_018063569.1:LNC_005784,XM_018063569.1:LNC_006810,XM_018063569.1:LNC_010386,XM_018063569.1:LNC_012511,Novel_020735:LNC_017426,XM_018055084.1:LNC_017426,XM_005686006.2:LNC_017426,Novel_020569:LNC_001583,Novel_020569:LN…
Molecular Function	GO:0008527	taste receptor activity	56	357	4.56941e-12	2.15111e-09	Novel_006102:LNC_017426,Novel_018604:LNC_001481,Novel_018604:LNC_002775,Novel_018604:LNC_005445,Novel_018604:LNC_005784,Novel_018604:LNC_006810,Novel_018604:LNC_012511,Novel_004313:LNC_000199,Novel_004313:LNC_001556,Novel_004313:LNC_003358,Novel_004313:LNC_008501,Novel_004313:LNC_010489,Novel_004313:LNC_011790,Novel_004313:LNC_013156,Novel_004313:LNC_023817,Novel_004313:LNC_023850,Novel_004313:LN…
Molecular Function	GO:0033038	bitter taste receptor activity	55	352	8.27164e-12	3.71698e-09	Novel_005614:LNC_017426,Novel_014126:LNC_017426,Novel_019959:LNC_005451,Novel_014119:LNC_017426,Novel_019062:LNC_000199,Novel_019062:LNC_001556,Novel_019062:LNC_003358,Novel_019062:LNC_008501,Novel_019062:LNC_010489,Novel_019062:LNC_011790,Novel_019062:LNC_013156,Novel_019062:LNC_023817,Novel_019062:LNC_023850,Novel_019062:LNC_023906,Novel_009485:LNC_017426,Novel_014118:LNC_017426,Novel_014121:LN…
Cellular Component	GO:0005615	extracellular space	483	6463	1.31782e-11	5.66435e-09	XM_018066735.1:LNC_001689,XM_018055860.1:LNC_000199,XM_018055860.1:LNC_001556,XM_018055860.1:LNC_003358,XM_018055860.1:LNC_008501,XM_018055860.1:LNC_010489,XM_018055860.1:LNC_011790,XM_018055860.1:LNC_013156,XM_018055860.1:LNC_023817,XM_018055860.1:LNC_023906,XM_018051785.1:LNC_017426,Novel_011081:LNC_001689,Novel_011081:LNC_023452,Novel_008901:LNC_017426,Novel_022189:LNC_001583,Novel_022189:LNC_…
Biological Process	GO:0050912	detection of chemical stimulus involved in sensory perception of taste	56	370	1.94351e-11	7.68541e-09	Novel_019959:LNC_005451,Novel_014126:LNC_017426,Novel_005614:LNC_017426,Novel_009485:LNC_017426,Novel_019062:LNC_000199,Novel_019062:LNC_001556,Novel_019062:LNC_003358,Novel_019062:LNC_008501,Novel_019062:LNC_010489,Novel_019062:LNC_011790,Novel_019062:LNC_013156,Novel_019062:LNC_023817,Novel_019062:LNC_023850,Novel_019062:LNC_023906,Novel_014119:LNC_017426,Novel_014118:LNC_017426,Novel_014121:LN…
Biological Process	GO:1901615	organic hydroxy compound metabolic process	80	635	1.89003e-11	7.68541e-09	XM_005686388.3:LNC_017426,XM_005691559.3:LNC_017426,Novel_022066:LNC_019251,XM_018057735.1:LNC_021956,Novel_019861:LNC_013765,Novel_004724:LNC_014171,Novel_004724:LNC_015760,XM_018059542.1:LNC_017426,XM_018065821.1:LNC_017426,XM_018059535.1:LNC_017426,Novel_019477:LNC_001034,Novel_019477:LNC_006563,Novel_019477:LNC_006678,Novel_019477:LNC_007195,Novel_019477:LNC_010617,Novel_019477:LNC_011227,Nov…
Biological Process	GO:0001580	detection of chemical stimulus involved in sensory perception of bitter taste	55	365	3.4841e-11	1.32476e-08	Novel_020784:LNC_017426,Novel_009482:LNC_017426,Novel_015606:LNC_003167,Novel_015606:LNC_004491,Novel_015606:LNC_005282,Novel_015606:LNC_006197,Novel_015606:LNC_009996,Novel_015606:LNC_018536,Novel_015606:LNC_021836,Novel_015606:LNC_022986,Novel_015606:LNC_023833,Novel_015606:LNC_023899,Novel_015389:LNC_004682,Novel_015389:LNC_018961,Novel_008456:LNC_007550,Novel_008456:LNC_009879,Novel_008456:LN…
Biological Process	GO:0006066	alcohol metabolic process	54	358	5.03524e-11	1.84365e-08	XM_005677120.3:LNC_017426,XM_018049290.1:LNC_017426,XM_018061403.1:LNC_017426,Novel_017809:LNC_017426,Novel_000475:LNC_017426,NM_001287574.1:LNC_017426,Novel_007154:LNC_017426,XM_005700492.3:LNC_017426,XM_005694739.3:LNC_017426,Novel_010587:LNC_022441,XM_005678362.3:LNC_017426,XM_018052368.1:LNC_017426,XM_018061849.1:LNC_017426,Novel_002218:LNC_017426,XM_013964539.2:LNC_001245,XM_013964539.2:LNC_…
Biological Process	GO:0050913	sensory perception of bitter taste	55	369	5.33295e-11	1.88291e-08	Novel_017006:LNC_001481,Novel_017006:LNC_002775,Novel_017006:LNC_005445,Novel_017006:LNC_005784,Novel_017006:LNC_006810,Novel_017006:LNC_012511,Novel_022830:LNC_005589,Novel_006102:LNC_017426,Novel_018604:LNC_001481,Novel_018604:LNC_002775,Novel_018604:LNC_005445,Novel_018604:LNC_005784,Novel_018604:LNC_006810,Novel_018604:LNC_012511,Novel_004313:LNC_000199,Novel_004313:LNC_001556,Novel_004313:LN…
Cellular Component	GO:0044421	extracellular region part	508	6962	1.31061e-10	4.46782e-08	XM_005675551.3:LNC_017426,Novel_015444:LNC_017426,Novel_018878:LNC_014524,Novel_000078:LNC_000199,Novel_000078:LNC_001556,Novel_000078:LNC_003358,Novel_000078:LNC_008501,Novel_000078:LNC_010489,Novel_000078:LNC_011790,Novel_000078:LNC_013156,Novel_000078:LNC_017057,Novel_000078:LNC_023817,Novel_000078:LNC_023850,Novel_000078:LNC_023906,Novel_016507:LNC_005451,Novel_009429:LNC_017426,Novel_007450:…
Biological Process	GO:0050909	sensory perception of taste	58	411	1.45618e-10	4.7986e-08	Novel_011236:LNC_001993,Novel_011236:LNC_003591,Novel_011236:LNC_009474,Novel_011236:LNC_009491,Novel_011236:LNC_010321,Novel_011236:LNC_016236,Novel_011236:LNC_019945,Novel_011236:LNC_020857,Novel_006101:LNC_017426,Novel_012240:LNC_005451,Novel_021840:LNC_005618,Novel_021840:LNC_006240,Novel_021840:LNC_010475,Novel_021840:LNC_018029,Novel_021840:LNC_021711,Novel_021840:LNC_022996,Novel_021840:LN…
Cellular Component	GO:0043209	myelin sheath	60	434	1.62664e-10	5.18739e-08	Novel_006868:LNC_005618,Novel_006868:LNC_006240,Novel_006868:LNC_010475,Novel_006868:LNC_018029,Novel_006868:LNC_021711,Novel_006868:LNC_022996,Novel_006868:LNC_023324,XM_005686846.3:LNC_017426,Novel_007694:LNC_001993,Novel_007694:LNC_003591,Novel_007694:LNC_009474,Novel_007694:LNC_009491,Novel_007694:LNC_010321,Novel_007694:LNC_019945,Novel_010450:LNC_001993,Novel_010450:LNC_003591,Novel_010450:…
Biological Process	GO:0042446	hormone biosynthetic process	19	58	2.0328e-10	6.28009e-08	Novel_015523:LNC_017426,Novel_017809:LNC_017426,XM_018058131.1:LNC_017426,NM_001314145.1:LNC_017426,XM_005698412.3:LNC_017426,NM_001287574.1:LNC_017426,XM_018055086.1:LNC_017426,Novel_009798:LNC_017426,XM_018055083.1:LNC_017426,Novel_009799:LNC_017426,XM_018058109.1:LNC_017426,XM_018065821.1:LNC_017426,XM_018062281.1:LNC_017426,XM_005686388.3:LNC_017426,XM_018065126.1:LNC_017426,XM_018055084.1:LN…
Cellular Component	GO:0030864	cortical actin cytoskeleton	37	203	2.59908e-10	7.78622e-08	Novel_020752:LNC_001245,Novel_020752:LNC_001450,Novel_020752:LNC_006549,Novel_020752:LNC_007568,Novel_020752:LNC_007619,Novel_020752:LNC_009681,Novel_020752:LNC_010826,Novel_020752:LNC_012422,Novel_020752:LNC_013807,Novel_020752:LNC_016031,Novel_020752:LNC_016389,Novel_020752:LNC_017976,Novel_020752:LNC_018450,Novel_020752:LNC_019249,Novel_020752:LNC_019844,Novel_020752:LNC_021062,Novel_020752:LN…
Cellular Component	GO:0030863	cortical cytoskeleton	43	261	2.76829e-10	8.04922e-08	XM_018057716.1:LNC_017426,XM_013965948.2:LNC_001583,XM_013965948.2:LNC_007662,XM_013965948.2:LNC_008294,XM_013965948.2:LNC_010471,XM_013965948.2:LNC_010476,XM_013965948.2:LNC_013106,XM_013965948.2:LNC_013313,XM_013965948.2:LNC_014166,XM_013965948.2:LNC_014168,XM_013965948.2:LNC_014613,XM_013965948.2:LNC_015760,XM_013965948.2:LNC_023141,XM_013965948.2:LNC_023323,XM_013965948.2:LNC_023840,XM_013965…
Cellular Component	GO:0044448	cell cortex part	51	346	3.93809e-10	1.11234e-07	Novel_003964:LNC_000224,Novel_003964:LNC_006884,Novel_003964:LNC_007663,Novel_003964:LNC_009632,Novel_003964:LNC_011076,Novel_003964:LNC_014581,Novel_003964:LNC_017911,Novel_003964:LNC_018879,Novel_003964:LNC_023471,Novel_003964:LNC_023854,XM_018062120.1:LNC_010386,Novel_010441:LNC_001245,Novel_010441:LNC_001450,Novel_010441:LNC_006549,Novel_010441:LNC_007568,Novel_010441:LNC_007619,Novel_010441:…
Cellular Component	GO:0031213	RSF complex	13	27	5.47304e-10	1.50296e-07	Novel_013274:LNC_005451,Novel_013259:LNC_001245,Novel_013259:LNC_001450,Novel_013259:LNC_006549,Novel_013259:LNC_007568,Novel_013259:LNC_007619,Novel_013259:LNC_009681,Novel_013259:LNC_010826,Novel_013259:LNC_012422,Novel_013259:LNC_013807,Novel_013259:LNC_016031,Novel_013259:LNC_016389,Novel_013259:LNC_017976,Novel_013259:LNC_018450,Novel_013259:LNC_019249,Novel_013259:LNC_019844,Novel_013259:LN…
Cellular Component	GO:0001726	ruffle	52	365	9.1027e-10	2.43214e-07	Novel_010446:LNC_019454,XM_018041387.1:LNC_002191,Novel_010432:LNC_001689,Novel_010432:LNC_023452,Novel_010438:LNC_001481,Novel_010438:LNC_002775,Novel_010438:LNC_005445,Novel_010438:LNC_005784,Novel_010438:LNC_006810,Novel_010438:LNC_012511,Novel_007697:LNC_001034,Novel_007697:LNC_006563,Novel_007697:LNC_006678,Novel_007697:LNC_007195,Novel_007697:LNC_010617,Novel_007697:LNC_011227,Novel_007697:…
Cellular Component	GO:0098590	plasma membrane region	142	1501	1.2394e-09	3.22441e-07	XM_018057030.1:LNC_022441,XM_005682375.3:LNC_017426,Novel_020900:LNC_022441,XM_018057912.1:LNC_017426,Novel_019486:LNC_022441,XM_018057035.1:LNC_001689,XM_018057035.1:LNC_023452,Novel_023302:LNC_017426,Novel_010440:LNC_001245,Novel_010440:LNC_001450,Novel_010440:LNC_006549,Novel_010440:LNC_007568,Novel_010440:LNC_007619,Novel_010440:LNC_009681,Novel_010440:LNC_010826,Novel_010440:LNC_012422,Novel…
Biological Process	GO:0071495	cellular response to endogenous stimulus	191	2194	1.51003e-09	3.82774e-07	XM_018048151.1:LNC_017426,Novel_022878:LNC_000199,Novel_022878:LNC_001556,Novel_022878:LNC_003358,Novel_022878:LNC_008501,Novel_022878:LNC_010489,Novel_022878:LNC_011790,Novel_022878:LNC_013156,Novel_022878:LNC_023817,Novel_022878:LNC_023850,Novel_022878:LNC_023906,Novel_017809:LNC_017426,Novel_010449:LNC_002191,Novel_010450:LNC_001993,Novel_010450:LNC_003591,Novel_010450:LNC_009474,Novel_010450:…
Biological Process	GO:0070887	cellular response to chemical stimulus	337	4418	4.14269e-09	1.02386e-06	Novel_005123:LNC_007550,Novel_005123:LNC_009879,Novel_005123:LNC_009881,Novel_005123:LNC_010670,Novel_005123:LNC_010866,Novel_005123:LNC_013503,Novel_005123:LNC_016166,Novel_005123:LNC_019221,Novel_005123:LNC_019757,NM_001285636.1:LNC_017426,XM_013964506.2:LNC_017426,XM_013967186.2:LNC_017426,XM_018053608.1:LNC_017520,XM_018045312.1:LNC_002191,XM_018043463.1:LNC_001245,XM_018043463.1:LNC_001450,X…
Cellular Component	GO:0005677	chromatin silencing complex	13	31	4.54637e-09	1.09623e-06	Novel_013255:LNC_002191,Novel_013270:LNC_003167,Novel_013270:LNC_004491,Novel_013270:LNC_005282,Novel_013270:LNC_006197,Novel_013270:LNC_006493,Novel_013270:LNC_009996,Novel_013270:LNC_018536,Novel_013270:LNC_021836,Novel_013270:LNC_022986,Novel_013270:LNC_023833,Novel_013270:LNC_023899,Novel_013269:LNC_022441,Novel_013273:LNC_002191,Novel_013274:LNC_005451,Novel_013259:LNC_001245,Novel_013259:LN…
Biological Process	GO:0009719	response to endogenous stimulus	201	2374	5.0671e-09	1.1927e-06	Novel_014129:LNC_017426,XM_005683284.3:LNC_001993,XM_005683284.3:LNC_003591,XM_005683284.3:LNC_009474,XM_005683284.3:LNC_009491,XM_005683284.3:LNC_010321,XM_005683284.3:LNC_019945,XM_018046617.1:LNC_001583,XM_018046617.1:LNC_007662,XM_018046617.1:LNC_008294,XM_018046617.1:LNC_010471,XM_018046617.1:LNC_010476,XM_018046617.1:LNC_013106,XM_018046617.1:LNC_013313,XM_018046617.1:LNC_014166,XM_01804661…
Biological Process	GO:0016584	nucleosome positioning	14	37	5.75701e-09	1.32358e-06	Novel_013269:LNC_022441,Novel_013273:LNC_002191,Novel_013270:LNC_003167,Novel_013270:LNC_004491,Novel_013270:LNC_005282,Novel_013270:LNC_006197,Novel_013270:LNC_006493,Novel_013270:LNC_009996,Novel_013270:LNC_018536,Novel_013270:LNC_021836,Novel_013270:LNC_022986,Novel_013270:LNC_023833,Novel_013270:LNC_023899,Novel_013255:LNC_002191,Novel_013258:LNC_000199,Novel_013258:LNC_001556,Novel_013258:LN…
Biological Process	GO:0003006	developmental process involved in reproduction	111	1127	9.82567e-09	2.20765e-06	XM_018060812.1:LNC_017426,Novel_009799:LNC_017426,Novel_010115:LNC_017426,Novel_011946:LNC_007550,Novel_011946:LNC_009879,Novel_011946:LNC_009881,Novel_011946:LNC_010670,Novel_011946:LNC_010866,Novel_011946:LNC_013503,Novel_011946:LNC_016166,Novel_011946:LNC_019221,Novel_011946:LNC_019757,Novel_014436:LNC_000199,Novel_014436:LNC_001556,Novel_014436:LNC_003358,Novel_014436:LNC_008501,Novel_014436:…
Biological Process	GO:0010033	response to organic substance	342	4534	1.03429e-08	2.27222e-06	XM_018054247.1:LNC_001689,XM_018054247.1:LNC_023452,Novel_007055:LNC_005618,Novel_007055:LNC_006240,Novel_007055:LNC_010475,Novel_007055:LNC_018029,Novel_007055:LNC_021711,Novel_007055:LNC_022996,Novel_007055:LNC_023324,Novel_002172:LNC_001689,Novel_002172:LNC_023452,Novel_000570:LNC_003167,Novel_000570:LNC_004491,Novel_000570:LNC_005282,Novel_000570:LNC_006197,Novel_000570:LNC_009996,Novel_00057…
Biological Process	GO:0007548	sex differentiation	61	500	1.52276e-08	3.27262e-06	XM_018060812.1:LNC_017426,XM_018058998.1:LNC_017426,Novel_006535:LNC_000199,Novel_006535:LNC_001556,Novel_006535:LNC_003358,Novel_006535:LNC_008501,Novel_006535:LNC_010489,Novel_006535:LNC_011790,Novel_006535:LNC_013156,Novel_006535:LNC_017057,Novel_006535:LNC_023817,Novel_006535:LNC_023850,Novel_006535:LNC_023906,Novel_001297:LNC_001034,Novel_001297:LNC_006563,Novel_001297:LNC_006678,Novel_00129…
Biological Process	GO:0009593	detection of chemical stimulus	61	505	2.20014e-08	4.62778e-06	XM_005689854.3:LNC_001993,XM_005689854.3:LNC_003591,XM_005689854.3:LNC_009474,XM_005689854.3:LNC_009491,XM_005689854.3:LNC_010321,XM_005689854.3:LNC_019945,Novel_005392:LNC_017426,Novel_021840:LNC_005618,Novel_021840:LNC_006240,Novel_021840:LNC_010475,Novel_021840:LNC_018029,Novel_021840:LNC_021711,Novel_021840:LNC_022996,Novel_021840:LNC_023324,Novel_020874:LNC_022441,Novel_013391:LNC_001481,Nov…
Molecular Function	GO:0009917	sterol 5-alpha reductase activity	6	6	3.22793e-08	6.64819e-06	XM_018055086.1:LNC_017426,Novel_009798:LNC_017426,XM_018055083.1:LNC_017426,XM_005686388.3:LNC_017426,Novel_009799:LNC_017426,XM_018055084.1:LNC_017426
Cellular Component	GO:0098552	side of membrane	83	785	3.5568e-08	7.17602e-06	Novel_010440:LNC_001245,Novel_010440:LNC_001450,Novel_010440:LNC_006549,Novel_010440:LNC_007568,Novel_010440:LNC_007619,Novel_010440:LNC_009681,Novel_010440:LNC_010826,Novel_010440:LNC_012422,Novel_010440:LNC_013807,Novel_010440:LNC_016031,Novel_010440:LNC_016389,Novel_010440:LNC_017976,Novel_010440:LNC_018450,Novel_010440:LNC_019249,Novel_010440:LNC_019844,Novel_010440:LNC_021062,Novel_010440:LN…
Cellular Component	GO:0044463	cell projection part	149	1689	4.60802e-08	8.93233e-06	Novel_007698:LNC_001245,Novel_007698:LNC_001450,Novel_007698:LNC_006549,Novel_007698:LNC_007568,Novel_007698:LNC_007619,Novel_007698:LNC_009681,Novel_007698:LNC_010826,Novel_007698:LNC_012422,Novel_007698:LNC_013807,Novel_007698:LNC_016031,Novel_007698:LNC_016389,Novel_007698:LNC_017976,Novel_007698:LNC_018450,Novel_007698:LNC_019249,Novel_007698:LNC_019844,Novel_007698:LNC_021062,Novel_007698:LN…
Cellular Component	GO:0120038	plasma membrane bounded cell projection part	149	1689	4.60802e-08	8.93233e-06	Novel_021911:LNC_019251,XR_001917124.1:LNC_018961,Novel_013383:LNC_001583,Novel_013383:LNC_007662,Novel_013383:LNC_008294,Novel_013383:LNC_010471,Novel_013383:LNC_010476,Novel_013383:LNC_013106,Novel_013383:LNC_013313,Novel_013383:LNC_014166,Novel_013383:LNC_014168,Novel_013383:LNC_014613,Novel_013383:LNC_015760,Novel_013383:LNC_023141,Novel_013383:LNC_023323,Novel_013383:LNC_023840,Novel_013383:…
Biological Process	GO:0050907	detection of chemical stimulus involved in sensory perception	56	458	5.40039e-08	1.0267e-05	Novel_023574:LNC_000199,Novel_023574:LNC_001556,Novel_023574:LNC_003358,Novel_023574:LNC_008501,Novel_023574:LNC_010489,Novel_023574:LNC_011790,Novel_023574:LNC_013156,Novel_023574:LNC_017057,Novel_023574:LNC_023817,Novel_023574:LNC_023850,Novel_023574:LNC_023906,Novel_020879:LNC_022441,Novel_009483:LNC_017426,Novel_015389:LNC_004682,Novel_015389:LNC_018961,Novel_008456:LNC_007550,Novel_008456:LN…
Biological Process	GO:0044711	single-organism biosynthetic process	201	2451	5.70466e-08	1.06408e-05	XM_013962472.2:LNC_017426,XM_005677417.3:LNC_005451,Novel_016598:LNC_017426,Novel_009863:LNC_017426,XM_005684823.3:LNC_017426,Novel_000069:LNC_002229,Novel_000475:LNC_017426,NM_001314145.1:LNC_017426,XM_005685526.3:LNC_001583,XM_005685526.3:LNC_007662,XM_005685526.3:LNC_008294,XM_005685526.3:LNC_010471,XM_005685526.3:LNC_010476,XM_005685526.3:LNC_013106,XM_005685526.3:LNC_013313,XM_005685526.3:LN…
Biological Process	GO:0010817	regulation of hormone levels	75	697	7.91458e-08	1.44895e-05	XM_018058109.1:LNC_017426,Novel_011347:LNC_007550,Novel_011347:LNC_009879,Novel_011347:LNC_009881,Novel_011347:LNC_010670,Novel_011347:LNC_010866,Novel_011347:LNC_013503,Novel_011347:LNC_016166,Novel_011347:LNC_019221,Novel_011347:LNC_019757,Novel_001295:LNC_005618,Novel_001295:LNC_006240,Novel_001295:LNC_010475,Novel_001295:LNC_018029,Novel_001295:LNC_021711,Novel_001295:LNC_022996,Novel_001295:…
Molecular Function	GO:0019901	protein kinase binding	118	1271	8.7292e-08	1.56903e-05	Novel_017114:LNC_000224,Novel_017114:LNC_006884,Novel_017114:LNC_007663,Novel_017114:LNC_009632,Novel_017114:LNC_011076,Novel_017114:LNC_014581,Novel_017114:LNC_017911,Novel_017114:LNC_018879,Novel_017114:LNC_023471,Novel_017114:LNC_023854,Novel_022888:LNC_000199,Novel_022888:LNC_001556,Novel_022888:LNC_003358,Novel_022888:LNC_008501,Novel_022888:LNC_010489,Novel_022888:LNC_011790,Novel_022888:LN…
Biological Process	GO:0051606	detection of stimulus	73	674	9.06898e-08	1.601e-05	Novel_009485:LNC_017426,XM_018061403.1:LNC_017426,Novel_019062:LNC_000199,Novel_019062:LNC_001556,Novel_019062:LNC_003358,Novel_019062:LNC_008501,Novel_019062:LNC_010489,Novel_019062:LNC_011790,Novel_019062:LNC_013156,Novel_019062:LNC_023817,Novel_019062:LNC_023850,Novel_019062:LNC_023906,Novel_014119:LNC_017426,Novel_014126:LNC_017426,Novel_005614:LNC_017426,Novel_014123:LNC_017426,Novel_022497:…
Biological Process	GO:0061458	reproductive system development	80	768	1.16887e-07	2.02727e-05	XM_018059286.1:LNC_001689,XM_018059286.1:LNC_023452,Novel_022407:LNC_001034,Novel_022407:LNC_006563,Novel_022407:LNC_006678,Novel_022407:LNC_007195,Novel_022407:LNC_010617,Novel_022407:LNC_011227,Novel_022407:LNC_014437,Novel_022407:LNC_017552,Novel_022407:LNC_021773,Novel_004854:LNC_001034,Novel_004854:LNC_006563,Novel_004854:LNC_006678,Novel_004854:LNC_007195,Novel_004854:LNC_010617,Novel_00485…
Biological Process	GO:0065007	biological regulation	1386	22438	1.26596e-07	2.15781e-05	XM_005698203.3:LNC_017426,Novel_013268:LNC_000199,Novel_013268:LNC_001556,Novel_013268:LNC_003358,Novel_013268:LNC_008501,Novel_013268:LNC_010489,Novel_013268:LNC_011790,Novel_013268:LNC_013156,Novel_013268:LNC_017057,Novel_013268:LNC_023817,Novel_013268:LNC_023850,Novel_013268:LNC_023906,Novel_018628:LNC_001993,Novel_018628:LNC_003591,Novel_018628:LNC_009474,Novel_018628:LNC_009491,Novel_018628:…
Molecular Function	GO:0005102	receptor binding	216	2704	1.32369e-07	2.21797e-05	NM_001285644.1:LNC_001481,NM_001285644.1:LNC_002775,NM_001285644.1:LNC_005445,NM_001285644.1:LNC_005784,NM_001285644.1:LNC_006810,NM_001285644.1:LNC_012511,XM_005681749.3:LNC_001583,XM_005681749.3:LNC_007662,XM_005681749.3:LNC_008294,XM_005681749.3:LNC_010471,XM_005681749.3:LNC_010476,XM_005681749.3:LNC_013106,XM_005681749.3:LNC_013313,XM_005681749.3:LNC_014166,XM_005681749.3:LNC_014168,XM_005681…
Biological Process	GO:0045137	development of primary sexual characteristics	51	412	1.41404e-07	2.32986e-05	XM_018044046.1:LNC_017426,Novel_003396:LNC_007550,Novel_003396:LNC_009879,Novel_003396:LNC_009881,Novel_003396:LNC_010670,Novel_003396:LNC_010866,Novel_003396:LNC_013503,Novel_003396:LNC_016166,Novel_003396:LNC_019221,Novel_003396:LNC_019757,Novel_006534:LNC_001034,Novel_006534:LNC_006563,Novel_006534:LNC_006678,Novel_006534:LNC_007195,Novel_006534:LNC_010617,Novel_006534:LNC_011227,Novel_006534:…
Biological Process	GO:0044699	single-organism process	1546	25351	1.49775e-07	2.42734e-05	Novel_022215:LNC_003167,Novel_022215:LNC_004491,Novel_022215:LNC_005282,Novel_022215:LNC_006197,Novel_022215:LNC_006493,Novel_022215:LNC_009996,Novel_022215:LNC_018536,Novel_022215:LNC_021836,Novel_022215:LNC_022986,Novel_022215:LNC_023833,Novel_022215:LNC_023899,XM_005700817.3:LNC_017426,XM_018066418.1:LNC_013267,XM_018041227.1:LNC_000199,XM_018041227.1:LNC_001556,XM_018041227.1:LNC_003358,XM_01…
Biological Process	GO:0008209	androgen metabolic process	10	23	1.88e-07	2.96735e-05	XM_018055084.1:LNC_017426,XM_013967046.2:LNC_017426,XM_005686388.3:LNC_017426,Novel_009798:LNC_017426,XM_018055083.1:LNC_017426,XM_013967186.2:LNC_017426,XM_018055086.1:LNC_017426,Novel_008967:LNC_017426,Novel_009799:LNC_017426,NM_001285747.1:LNC_017426
Biological Process	GO:0048608	reproductive structure development	79	764	1.89099e-07	2.96735e-05	Novel_012146:LNC_005589,XM_018049151.1:LNC_017426,Novel_016941:LNC_001245,Novel_016941:LNC_001450,Novel_016941:LNC_006549,Novel_016941:LNC_007568,Novel_016941:LNC_007619,Novel_016941:LNC_009681,Novel_016941:LNC_010826,Novel_016941:LNC_012422,Novel_016941:LNC_013807,Novel_016941:LNC_016031,Novel_016941:LNC_016389,Novel_016941:LNC_017976,Novel_016941:LNC_018450,Novel_016941:LNC_019249,Novel_016941:…
Biological Process	GO:0022414	reproductive process	159	1876	2.06991e-07	3.19736e-05	Novel_007410:LNC_001583,Novel_007410:LNC_007662,Novel_007410:LNC_008294,Novel_007410:LNC_010471,Novel_007410:LNC_010476,Novel_007410:LNC_013106,Novel_007410:LNC_013313,Novel_007410:LNC_014166,Novel_007410:LNC_014168,Novel_007410:LNC_014613,Novel_007410:LNC_015760,Novel_007410:LNC_023141,Novel_007410:LNC_023323,Novel_007410:LNC_023840,Novel_007410:XR_001295805.2,XM_018055083.1:LNC_017426,XM_013965…
Biological Process	GO:0000003	reproduction	159	1879	2.28359e-07	3.47316e-05	Novel_022407:LNC_001034,Novel_022407:LNC_006563,Novel_022407:LNC_006678,Novel_022407:LNC_007195,Novel_022407:LNC_010617,Novel_022407:LNC_011227,Novel_022407:LNC_014437,Novel_022407:LNC_017552,Novel_022407:LNC_021773,Novel_010261:LNC_001993,Novel_010261:LNC_003591,Novel_010261:LNC_009474,Novel_010261:LNC_009491,Novel_010261:LNC_010321,Novel_010261:LNC_016236,Novel_010261:LNC_019945,Novel_010261:LN…
Biological Process	GO:0050906	detection of stimulus involved in sensory perception	58	505	2.71858e-07	4.03383e-05	Novel_015390:LNC_001034,Novel_015390:LNC_006563,Novel_015390:LNC_006678,Novel_015390:LNC_010617,Novel_015390:LNC_011227,Novel_015390:LNC_014437,Novel_015390:LNC_017552,Novel_015390:LNC_021773,Novel_022235:LNC_001689,Novel_022235:LNC_023452,Novel_007751:LNC_005076,Novel_007751:LNC_017426,Novel_001674:LNC_001245,Novel_001674:LNC_001450,Novel_001674:LNC_006549,Novel_001674:LNC_007568,Novel_001674:LN…
Biological Process	GO:0071310	cellular response to organic substance	274	3618	2.73383e-07	4.03383e-05	Novel_007320:LNC_017426,Novel_013007:LNC_007550,Novel_013007:LNC_009879,Novel_013007:LNC_009881,Novel_013007:LNC_010670,Novel_013007:LNC_010866,Novel_013007:LNC_013503,Novel_013007:LNC_016166,Novel_013007:LNC_019221,Novel_013007:LNC_019757,Novel_000569:LNC_003167,Novel_000569:LNC_004491,Novel_000569:LNC_005282,Novel_000569:LNC_006197,Novel_000569:LNC_006493,Novel_000569:LNC_009996,Novel_000569:LN…
Cellular Component	GO:0005938	cell cortex	66	611	4.05804e-07	5.89967e-05	Novel_007704:LNC_001481,Novel_007704:LNC_002775,Novel_007704:LNC_005445,Novel_007704:LNC_005784,Novel_007704:LNC_006810,Novel_007704:LNC_012511,Novel_023434:LNC_000199,Novel_023434:LNC_001556,Novel_023434:LNC_003358,Novel_023434:LNC_008501,Novel_023434:LNC_010489,Novel_023434:LNC_011790,Novel_023434:LNC_013156,Novel_023434:LNC_017057,Novel_023434:LNC_023817,Novel_023434:LNC_023850,Novel_023434:LN…
Biological Process	GO:0044707	single-multicellular organism process	679	10225	4.18005e-07	5.98898e-05	Novel_017377:LNC_001993,Novel_017377:LNC_003591,Novel_017377:LNC_009474,Novel_017377:LNC_009491,Novel_017377:LNC_010321,Novel_017377:LNC_016236,Novel_017377:LNC_019945,Novel_017377:LNC_020857,Novel_010261:LNC_001993,Novel_010261:LNC_003591,Novel_010261:LNC_009474,Novel_010261:LNC_009491,Novel_010261:LNC_010321,Novel_010261:LNC_016236,Novel_010261:LNC_019945,Novel_010261:LNC_020857,Novel_022407:LN…
Biological Process	GO:0008610	lipid biosynthetic process	93	967	4.4442e-07	6.27649e-05	Novel_003349:LNC_002630,Novel_003349:LNC_005618,Novel_003349:LNC_006240,Novel_003349:LNC_010475,Novel_003349:LNC_021711,Novel_003349:LNC_022996,Novel_003349:LNC_023324,XM_018065126.1:LNC_017426,Novel_020539:LNC_017426,XM_018059813.1:LNC_017426,Novel_020538:LNC_017426,XM_018055084.1:LNC_017426,NM_001285628.1:LNC_017426,Novel_009328:LNC_003167,Novel_009328:LNC_004491,Novel_009328:LNC_005282,Novel_0…
Biological Process	GO:0032870	cellular response to hormone stimulus	100	1065	5.01649e-07	6.98493e-05	XM_018046432.1:LNC_003167,XM_018046432.1:LNC_004491,XM_018046432.1:LNC_005282,XM_018046432.1:LNC_006197,XM_018046432.1:LNC_006493,XM_018046432.1:LNC_009996,XM_018046432.1:LNC_018536,XM_018046432.1:LNC_021836,XM_018046432.1:LNC_022986,XM_018046432.1:LNC_023833,XM_018046432.1:LNC_023899,Novel_009863:LNC_017426,Novel_015417:LNC_001583,Novel_015417:LNC_007662,Novel_015417:LNC_008294,Novel_015417:LNC_…
Biological Process	GO:0048519	negative regulation of biological process	598	8886	5.25946e-07	7.1226e-05	Novel_013276:LNC_017426,Novel_009697:LNC_006266,Novel_008812:LNC_005618,Novel_008812:LNC_006240,Novel_008812:LNC_010475,Novel_008812:LNC_018029,Novel_008812:LNC_021711,Novel_008812:LNC_022996,Novel_008812:LNC_023324,XM_005689046.3:LNC_001583,XM_005689046.3:LNC_007662,XM_005689046.3:LNC_008294,XM_005689046.3:LNC_010471,XM_005689046.3:LNC_010476,XM_005689046.3:LNC_013106,XM_005689046.3:LNC_013313,X…
Biological Process	GO:0065008	regulation of biological quality	419	5948	5.23221e-07	7.1226e-05	XM_005686388.3:LNC_017426,Novel_006246:LNC_005451,NM_001285667.1:LNC_005589,Novel_008944:LNC_001245,Novel_008944:LNC_001450,Novel_008944:LNC_006549,Novel_008944:LNC_007568,Novel_008944:LNC_007619,Novel_008944:LNC_009681,Novel_008944:LNC_010826,Novel_008944:LNC_012422,Novel_008944:LNC_013807,Novel_008944:LNC_016031,Novel_008944:LNC_016389,Novel_008944:LNC_017976,Novel_008944:LNC_018450,Novel_00894…
Molecular Function	GO:0030414	peptidase inhibitor activity	42	325	5.50167e-07	7.34993e-05	Novel_016598:LNC_017426,Novel_004066:LNC_001245,Novel_004066:LNC_001450,Novel_004066:LNC_006549,Novel_004066:LNC_007568,Novel_004066:LNC_007619,Novel_004066:LNC_009681,Novel_004066:LNC_010826,Novel_004066:LNC_012422,Novel_004066:LNC_013807,Novel_004066:LNC_016031,Novel_004066:LNC_016389,Novel_004066:LNC_017976,Novel_004066:LNC_018450,Novel_004066:LNC_019249,Novel_004066:LNC_019844,Novel_004066:LN…
Biological Process	GO:1902653	secondary alcohol biosynthetic process	19	91	6.49553e-07	8.56197e-05	Novel_003349:LNC_002630,Novel_003349:LNC_005618,Novel_003349:LNC_006240,Novel_003349:LNC_010475,Novel_003349:LNC_021711,Novel_003349:LNC_022996,Novel_003349:LNC_023324,XM_018059749.1:LNC_017426,NM_001286088.1:LNC_017426,Novel_000474:LNC_001583,Novel_000474:LNC_007662,Novel_000474:LNC_008294,Novel_000474:LNC_010471,Novel_000474:LNC_010476,Novel_000474:LNC_013106,Novel_000474:LNC_013313,Novel_00047…
Biological Process	GO:0008207	C21-steroid hormone metabolic process	12	38	6.99561e-07	9.09982e-05	Novel_009799:LNC_017426,XM_018058109.1:LNC_017426,XM_018065821.1:LNC_017426,Novel_017809:LNC_017426,XM_018058131.1:LNC_017426,XM_005698412.3:LNC_017426,XM_005686388.3:LNC_017426,NM_001314145.1:LNC_017426,XM_005681745.2:LNC_017426,NM_001287574.1:LNC_017426,Novel_009798:LNC_017426,Novel_020735:LNC_017426
Biological Process	GO:0006826	iron ion transport	20	101	8.13802e-07	0.000104484	Novel_018026:LNC_022441,Novel_013352:LNC_011495,Novel_013352:LNC_014171,Novel_013352:LNC_015760,Novel_007918:LNC_017426,XM_018040355.1:LNC_017426,Novel_002098:LNC_001481,Novel_002098:LNC_002775,Novel_002098:LNC_005445,Novel_002098:LNC_005784,Novel_002098:LNC_006810,Novel_002098:LNC_012511,XM_018052295.1:LNC_017426,Novel_021552:LNC_001583,Novel_021552:LNC_007662,Novel_021552:LNC_008294,Novel_02155…
Biological Process	GO:1901700	response to oxygen-containing compound	169	2068	8.49328e-07	0.000107647	NM_001287574.1:LNC_017426,XM_005678194.3:LNC_017426,Novel_007251:LNC_001245,Novel_007251:LNC_001450,Novel_007251:LNC_006549,Novel_007251:LNC_007568,Novel_007251:LNC_007619,Novel_007251:LNC_009681,Novel_007251:LNC_010826,Novel_007251:LNC_012422,Novel_007251:LNC_013807,Novel_007251:LNC_016031,Novel_007251:LNC_016389,Novel_007251:LNC_017976,Novel_007251:LNC_018450,Novel_007251:LNC_019249,Novel_00725…
Biological Process	GO:1901617	organic hydroxy compound biosynthetic process	37	274	8.74126e-07	0.000108146	XM_018063212.1:LNC_006147,XM_018063212.1:XR_001919765.1,XM_018059749.1:LNC_017426,Novel_016636:LNC_005618,Novel_016636:LNC_006240,Novel_016636:LNC_018029,Novel_016636:LNC_021711,Novel_016636:LNC_022996,Novel_016636:LNC_023324,XM_013964539.2:LNC_001245,XM_013964539.2:LNC_001450,XM_013964539.2:LNC_006549,XM_013964539.2:LNC_007568,XM_013964539.2:LNC_007619,XM_013964539.2:LNC_009681,XM_013964539.2:LN…
Biological Process	GO:2000194	regulation of female gonad development	8	16	8.75146e-07	0.000108146	Novel_006534:LNC_001034,Novel_006534:LNC_006563,Novel_006534:LNC_006678,Novel_006534:LNC_007195,Novel_006534:LNC_010617,Novel_006534:LNC_011227,Novel_006534:LNC_014437,Novel_006534:LNC_017552,Novel_006534:LNC_021773,Novel_006536:LNC_001481,Novel_006536:LNC_002775,Novel_006536:LNC_005445,Novel_006536:LNC_005784,Novel_006536:LNC_006810,Novel_006536:LNC_012511,XM_018041042.1:LNC_017426,Novel_006535:…
Biological Process	GO:0032501	multicellular organismal process	774	11888	9.26479e-07	0.000113076	Novel_011399:LNC_001034,Novel_011399:LNC_006563,Novel_011399:LNC_006678,Novel_011399:LNC_007195,Novel_011399:LNC_010617,Novel_011399:LNC_011227,Novel_011399:LNC_014437,Novel_011399:LNC_017552,Novel_011399:LNC_021773,Novel_020881:LNC_001689,Novel_020348:LNC_001583,Novel_020348:LNC_007662,Novel_020348:LNC_008294,Novel_020348:LNC_010471,Novel_020348:LNC_010476,Novel_020348:LNC_013106,Novel_020348:LN…
Biological Process	GO:0000183	chromatin silencing at rDNA	13	46	1.01013e-06	0.000120315	Novel_013260:LNC_003167,Novel_013260:LNC_004491,Novel_013260:LNC_005282,Novel_013260:LNC_006197,Novel_013260:LNC_009996,Novel_013260:LNC_018536,Novel_013260:LNC_021836,Novel_013260:LNC_022986,Novel_013260:LNC_023833,Novel_013260:LNC_023899,Novel_013263:LNC_001481,Novel_013263:LNC_002775,Novel_013263:LNC_005445,Novel_013263:LNC_005784,Novel_013263:LNC_006810,Novel_013263:LNC_012511,Novel_013276:LN…
Cellular Component	GO:0016589	NURF complex	13	46	1.01013e-06	0.000120315	Novel_013255:LNC_002191,Novel_013270:LNC_003167,Novel_013270:LNC_004491,Novel_013270:LNC_005282,Novel_013270:LNC_006197,Novel_013270:LNC_006493,Novel_013270:LNC_009996,Novel_013270:LNC_018536,Novel_013270:LNC_021836,Novel_013270:LNC_022986,Novel_013270:LNC_023833,Novel_013270:LNC_023899,Novel_013269:LNC_022441,Novel_013273:LNC_002191,Novel_013274:LNC_005451,Novel_013259:LNC_001245,Novel_013259:LN…
Cellular Component	GO:0099568	cytoplasmic region	71	692	1.02819e-06	0.000121009	Novel_005123:LNC_007550,Novel_005123:LNC_009879,Novel_005123:LNC_009881,Novel_005123:LNC_010670,Novel_005123:LNC_010866,Novel_005123:LNC_013503,Novel_005123:LNC_016166,Novel_005123:LNC_019221,Novel_005123:LNC_019757,Novel_022877:LNC_005451,Novel_010346:LNC_001689,Novel_010346:LNC_023452,Novel_010440:LNC_001245,Novel_010440:LNC_001450,Novel_010440:LNC_006549,Novel_010440:LNC_007568,Novel_010440:LN…
Biological Process	GO:0008406	gonad development	48	404	1.07383e-06	0.000124893	XM_018055751.1:LNC_017426,XM_018059286.1:LNC_001689,XM_018059286.1:LNC_023452,Novel_008917:LNC_022441,Novel_000569:LNC_003167,Novel_000569:LNC_004491,Novel_000569:LNC_005282,Novel_000569:LNC_006197,Novel_000569:LNC_006493,Novel_000569:LNC_009996,Novel_000569:LNC_018536,Novel_000569:LNC_021836,Novel_000569:LNC_022986,Novel_000569:LNC_023833,Novel_000569:LNC_023899,XM_005685912.3:LNC_001245,XM_0056…
Biological Process	GO:0048513	animal organ development	384	5431	1.23436e-06	0.000137332	Novel_021298:LNC_001245,Novel_021298:LNC_001450,Novel_021298:LNC_006549,Novel_021298:LNC_007568,Novel_021298:LNC_007619,Novel_021298:LNC_009681,Novel_021298:LNC_010826,Novel_021298:LNC_012422,Novel_021298:LNC_013807,Novel_021298:LNC_016031,Novel_021298:LNC_016389,Novel_021298:LNC_017976,Novel_021298:LNC_018450,Novel_021298:LNC_019249,Novel_021298:LNC_019844,Novel_021298:LNC_021062,Novel_021298:LN…
Biological Process	GO:0048731	system development	514	7549	1.21695e-06	0.000137332	Novel_006206:LNC_003167,Novel_006206:LNC_004491,Novel_006206:LNC_005282,Novel_006206:LNC_006197,Novel_006206:LNC_006493,Novel_006206:LNC_009996,Novel_006206:LNC_018536,Novel_006206:LNC_021836,Novel_006206:LNC_022986,Novel_006206:LNC_023833,Novel_006206:LNC_023899,XM_018052918.1:LNC_005451,Novel_014307:LNC_001993,Novel_014307:LNC_003591,Novel_014307:LNC_009474,Novel_014307:LNC_009491,Novel_014307:…
Biological Process	GO:0050896	response to stimulus	951	14949	1.25024e-06	0.000137332	Novel_000568:LNC_003167,Novel_000568:LNC_004491,Novel_000568:LNC_005282,Novel_000568:LNC_006197,Novel_000568:LNC_006493,Novel_000568:LNC_009996,Novel_000568:LNC_018536,Novel_000568:LNC_021836,Novel_000568:LNC_022986,Novel_000568:LNC_023833,Novel_000568:LNC_023899,XM_018067071.1:LNC_001481,XM_018067071.1:LNC_002775,XM_018067071.1:LNC_005445,XM_018067071.1:LNC_005784,XM_018067071.1:LNC_006810,XM_01…
Cellular Component	GO:0044459	plasma membrane part	286	3872	1.21747e-06	0.000137332	Novel_020665:LNC_005589,XR_001917135.1:LNC_017426,Novel_005016:LNC_001481,Novel_005016:LNC_002775,Novel_005016:LNC_005445,Novel_005016:LNC_005784,Novel_005016:LNC_006810,Novel_005016:LNC_009064,Novel_005016:LNC_012511,XM_005692663.3:XR_001295805.2,Novel_010445:LNC_005589,XM_018046290.1:LNC_017426,Novel_009844:LNC_001034,Novel_009844:LNC_006563,Novel_009844:LNC_006678,Novel_009844:LNC_007195,Novel…
Molecular Function	GO:0004866	endopeptidase inhibitor activity	40	312	1.24052e-06	0.000137332	XM_018043160.1:LNC_001689,XM_018043160.1:LNC_023452,XM_018057423.1:LNC_017426,Novel_011242:LNC_007550,Novel_011242:LNC_009879,Novel_011242:LNC_009881,Novel_011242:LNC_010670,Novel_011242:LNC_010866,Novel_011242:LNC_013503,Novel_011242:LNC_016166,Novel_011242:LNC_019221,Novel_011242:LNC_019757,Novel_017865:LNC_017426,XM_005695356.3:LNC_001583,XM_005695356.3:LNC_007662,XM_005695356.3:LNC_008294,XM_…
Biological Process	GO:0097164	ammonium ion metabolic process	59	542	1.27431e-06	0.000138437	Novel_013554:LNC_017426,Novel_020879:LNC_022441,Novel_007243:LNC_001034,Novel_007243:LNC_006563,Novel_007243:LNC_006678,Novel_007243:LNC_007195,Novel_007243:LNC_010617,Novel_007243:LNC_011227,Novel_007243:LNC_014437,Novel_007243:LNC_017552,Novel_007243:LNC_021773,XM_018061401.1:LNC_017426,XM_018040583.1:LNC_017426,Novel_017007:LNC_001481,Novel_017007:LNC_002775,Novel_017007:LNC_005445,Novel_01700…
Cellular Component	GO:0031010	ISWI-type complex	13	48	1.72226e-06	0.000185068	Novel_013258:LNC_000199,Novel_013258:LNC_001556,Novel_013258:LNC_003358,Novel_013258:LNC_008501,Novel_013258:LNC_010489,Novel_013258:LNC_011790,Novel_013258:LNC_013156,Novel_013258:LNC_017057,Novel_013258:LNC_023817,Novel_013258:LNC_023850,Novel_013258:LNC_023906,Novel_013265:LNC_002191,Novel_013272:LNC_005618,Novel_013272:LNC_006240,Novel_013272:LNC_010475,Novel_013272:LNC_018029,Novel_013272:LN…
Biological Process	GO:0009725	response to hormone	111	1250	1.79079e-06	0.000189983	XM_018054247.1:LNC_001689,XM_018054247.1:LNC_023452,Novel_013037:LNC_005589,Novel_013053:LNC_003167,Novel_013053:LNC_004491,Novel_013053:LNC_005282,Novel_013053:LNC_006197,Novel_013053:LNC_006493,Novel_013053:LNC_009996,Novel_013053:LNC_018536,Novel_013053:LNC_021836,Novel_013053:LNC_022986,Novel_013053:LNC_023833,Novel_013053:LNC_023899,Novel_002172:LNC_001689,Novel_002172:LNC_023452,XM_00570083…
Biological Process	GO:0016126	sterol biosynthetic process	19	97	1.80643e-06	0.000189983	Novel_004724:LNC_014171,Novel_004724:LNC_015760,Novel_000474:LNC_001583,Novel_000474:LNC_007662,Novel_000474:LNC_008294,Novel_000474:LNC_010471,Novel_000474:LNC_010476,Novel_000474:LNC_013106,Novel_000474:LNC_013313,Novel_000474:LNC_014166,Novel_000474:LNC_014168,Novel_000474:LNC_014613,Novel_000474:LNC_015760,Novel_000474:LNC_023141,Novel_000474:LNC_023323,Novel_000474:LNC_023840,Novel_000474:XR…
Biological Process	GO:0006695	cholesterol biosynthetic process	18	89	2.06716e-06	0.000213608	XM_018059749.1:LNC_017426,Novel_003349:LNC_002630,Novel_003349:LNC_005618,Novel_003349:LNC_006240,Novel_003349:LNC_010475,Novel_003349:LNC_021711,Novel_003349:LNC_022996,Novel_003349:LNC_023324,Novel_000474:LNC_001583,Novel_000474:LNC_007662,Novel_000474:LNC_008294,Novel_000474:LNC_010471,Novel_000474:LNC_010476,Novel_000474:LNC_013106,Novel_000474:LNC_013313,Novel_000474:LNC_014166,Novel_000474:…
Biological Process	GO:0046165	alcohol biosynthetic process	24	145	2.07428e-06	0.000213608	XM_018044710.1:LNC_017426,XM_005677120.3:LNC_017426,XM_005686815.3:LNC_017426,XM_005694739.3:LNC_017426,XM_018061849.1:LNC_017426,XM_018052368.1:LNC_017426,Novel_006623:LNC_009491,Novel_006623:LNC_016236,Novel_006623:LNC_019945,XM_018053703.1:LNC_017426,XM_005700492.3:LNC_017426,Novel_000475:LNC_017426,XM_018053956.1:LNC_017426,XM_018043425.1:LNC_017426,XM_013976064.2:LNC_017426,Novel_003045:LNC_…
Biological Process	GO:0044281	small molecule metabolic process	263	3546	2.52422e-06	0.000254637	Novel_018518:LNC_003167,Novel_018518:LNC_004491,Novel_018518:LNC_005282,Novel_018518:LNC_006197,Novel_018518:LNC_006493,Novel_018518:LNC_009996,Novel_018518:LNC_018536,Novel_018518:LNC_021836,Novel_018518:LNC_022986,Novel_018518:LNC_023833,Novel_018518:LNC_023899,XR_001919030.1:LNC_000199,XR_001919030.1:LNC_001556,XR_001919030.1:LNC_003358,XR_001919030.1:LNC_008501,XR_001919030.1:LNC_010489,XR_00…
Molecular Function	GO:0004857	enzyme inhibitor activity	67	657	2.51974e-06	0.000254637	XM_018046974.1:LNC_000199,XM_018046974.1:LNC_001556,XM_018046974.1:LNC_003358,XM_018046974.1:LNC_004682,XM_018046974.1:LNC_008501,XM_018046974.1:LNC_010489,XM_018046974.1:LNC_011790,XM_018046974.1:LNC_013156,XM_018046974.1:LNC_023817,XM_018046974.1:LNC_023850,XM_018046974.1:LNC_023906,Novel_001015:LNC_001583,Novel_001015:LNC_007662,Novel_001015:LNC_008294,Novel_001015:LNC_010471,Novel_001015:LNC_…
Biological Process	GO:0010466	negative regulation of peptidase activity	40	322	2.7447e-06	0.000274081	Novel_016186:LNC_022441,XM_005688090.2:LNC_017426,XM_005688091.2:LNC_017426,XM_005683132.3:LNC_005589,Novel_018166:LNC_005451,XM_005688590.3:LNC_011495,XM_005688590.3:LNC_014171,XM_018066462.1:LNC_017426,XM_013964536.2:LNC_005451,XM_005693315.3:LNC_017426,XM_013973198.2:LNC_005589,NM_001314301.1:LNC_011495,NM_001314350.1:LNC_001689,Novel_006454:LNC_022441,XM_005695353.3:LNC_011495,XM_005680883.3:…
Biological Process	GO:0010810	regulation of cell-substrate adhesion	47	406	2.84218e-06	0.000280978	XM_005694738.3:LNC_014166,XM_005694738.3:LNC_014171,XM_005694738.3:LNC_015760,Novel_019113:LNC_001245,Novel_019113:LNC_001450,Novel_019113:LNC_006549,Novel_019113:LNC_007568,Novel_019113:LNC_007619,Novel_019113:LNC_009681,Novel_019113:LNC_010826,Novel_019113:LNC_012422,Novel_019113:LNC_013807,Novel_019113:LNC_016031,Novel_019113:LNC_016389,Novel_019113:LNC_017976,Novel_019113:LNC_018450,Novel_019…
Cellular Component	GO:0031252	cell leading edge	73	740	3.05326e-06	0.000295927	XM_018045682.1:LNC_001481,XM_018045682.1:LNC_002775,XM_018045682.1:LNC_005445,XM_018045682.1:LNC_005784,XM_018045682.1:LNC_006810,XM_018045682.1:LNC_012511,Novel_020597:LNC_001481,Novel_020597:LNC_002775,Novel_020597:LNC_005445,Novel_020597:LNC_005784,Novel_020597:LNC_006810,Novel_020597:LNC_012511,Novel_007698:LNC_001245,Novel_007698:LNC_001450,Novel_007698:LNC_006549,Novel_007698:LNC_007568,Nov…
Molecular Function	GO:0005506	iron ion binding	47	407	3.04009e-06	0.000295927	XM_005698412.3:LNC_017426,Novel_015081:LNC_002191,Novel_022306:LNC_001034,Novel_022306:LNC_006563,Novel_022306:LNC_006678,Novel_022306:LNC_007195,Novel_022306:LNC_010617,Novel_022306:LNC_011227,Novel_022306:LNC_014437,Novel_022306:LNC_017552,Novel_022306:LNC_021773,Novel_012811:LNC_001481,Novel_012811:LNC_002775,Novel_012811:LNC_005445,Novel_012811:LNC_005784,Novel_012811:LNC_006810,Novel_012811:…
Cellular Component	GO:0098562	cytoplasmic side of membrane	54	494	3.10861e-06	0.000298366	Novel_022882:LNC_001245,Novel_022882:LNC_001450,Novel_022882:LNC_006549,Novel_022882:LNC_007568,Novel_022882:LNC_007619,Novel_022882:LNC_009681,Novel_022882:LNC_010826,Novel_022882:LNC_012422,Novel_022882:LNC_013807,Novel_022882:LNC_016031,Novel_022882:LNC_016389,Novel_022882:LNC_017976,Novel_022882:LNC_018450,Novel_022882:LNC_019249,Novel_022882:LNC_019844,Novel_022882:LNC_021062,Novel_022882:LN…
Biological Process	GO:1901362	organic cyclic compound biosynthetic process	577	8658	3.19275e-06	0.000303495	XM_013964506.2:LNC_017426,Novel_000439:LNC_022441,Novel_011588:LNC_017426,NM_001285636.1:LNC_017426,Novel_013037:LNC_005589,XM_018065683.1:LNC_001583,XM_018065683.1:LNC_007662,XM_018065683.1:LNC_008294,XM_018065683.1:LNC_010471,XM_018065683.1:LNC_010476,XM_018065683.1:LNC_013106,XM_018065683.1:LNC_013313,XM_018065683.1:LNC_014166,XM_018065683.1:LNC_014168,XM_018065683.1:LNC_014613,XM_018065683.1:…
Cellular Component	GO:0005765	lysosomal membrane	64	623	3.29268e-06	0.000304218	Novel_013005:LNC_005618,Novel_013005:LNC_006240,Novel_013005:LNC_010475,Novel_013005:LNC_018029,Novel_013005:LNC_021711,Novel_013005:LNC_022996,Novel_013005:LNC_023324,Novel_010434:LNC_000224,Novel_010434:LNC_006884,Novel_010434:LNC_007663,Novel_010434:LNC_009632,Novel_010434:LNC_011076,Novel_010434:LNC_014581,Novel_010434:LNC_017911,Novel_010434:LNC_018879,Novel_010434:LNC_023471,Novel_010434:LN…
Cellular Component	GO:0098852	lytic vacuole membrane	64	623	3.29268e-06	0.000304218	Novel_010450:LNC_001993,Novel_010450:LNC_003591,Novel_010450:LNC_009474,Novel_010450:LNC_009491,Novel_010450:LNC_010321,Novel_010450:LNC_019945,XM_018039600.1:LNC_004288,Novel_013419:LNC_005451,Novel_010449:LNC_002191,Novel_007450:LNC_005618,Novel_007450:LNC_006240,Novel_007450:LNC_021711,Novel_007450:LNC_022996,Novel_007450:LNC_023324,Novel_022878:LNC_000199,Novel_022878:LNC_001556,Novel_022878:…
Molecular Function	GO:0016713	oxidoreductase activity, acting on paired donors, with incorporation or reduction of molecular oxygen, reduced iron-sulfur protein as one donor, and incorporation of one atom of oxygen	5	6	3.27449e-06	0.000304218	XM_018065821.1:LNC_017426,XM_018058109.1:LNC_017426,XM_018058131.1:LNC_017426,Novel_017809:LNC_017426,NM_001287574.1:LNC_017426
Biological Process	GO:0007275	multicellular organism development	559	8365	3.52892e-06	0.000323027	Novel_016941:LNC_001245,Novel_016941:LNC_001450,Novel_016941:LNC_006549,Novel_016941:LNC_007568,Novel_016941:LNC_007619,Novel_016941:LNC_009681,Novel_016941:LNC_010826,Novel_016941:LNC_012422,Novel_016941:LNC_013807,Novel_016941:LNC_016031,Novel_016941:LNC_016389,Novel_016941:LNC_017976,Novel_016941:LNC_018450,Novel_016941:LNC_019249,Novel_016941:LNC_019844,Novel_016941:LNC_021062,Novel_016941:LN…
Molecular Function	GO:0016229	steroid dehydrogenase activity	13	51	3.62661e-06	0.000328923	XM_018055086.1:LNC_017426,Novel_009798:LNC_017426,XM_018055083.1:LNC_017426,XM_018065126.1:LNC_017426,XM_005686388.3:LNC_017426,XM_005700494.3:LNC_017426,XM_005700492.3:LNC_017426,XM_018055084.1:LNC_017426,XM_018044710.1:LNC_017426,XM_013962472.2:LNC_017426,XM_013962473.2:LNC_017426,NM_001285716.1:LNC_017426,Novel_009799:LNC_017426
Biological Process	GO:0007586	digestion	23	142	4.88789e-06	0.000432849	Novel_022427:LNC_017426,Novel_004230:LNC_001583,Novel_004230:LNC_007662,Novel_004230:LNC_008294,Novel_004230:LNC_010471,Novel_004230:LNC_010476,Novel_004230:LNC_013106,Novel_004230:LNC_013313,Novel_004230:LNC_014166,Novel_004230:LNC_014168,Novel_004230:LNC_014613,Novel_004230:LNC_023141,Novel_004230:LNC_023323,Novel_004230:LNC_023835,Novel_004230:LNC_023840,Novel_004230:XR_001295805.2,XM_01806140…
Biological Process	GO:0051716	cellular response to stimulus	812	12666	4.90381e-06	0.000432849	XM_018066806.1:LNC_001481,XM_018066806.1:LNC_002775,XM_018066806.1:LNC_005445,XM_018066806.1:LNC_005784,XM_018066806.1:LNC_006810,XM_018066806.1:LNC_012511,Novel_022066:LNC_019251,Novel_002174:LNC_002191,Novel_005854:LNC_017426,XM_018050778.1:LNC_017426,Novel_008544:LNC_001245,Novel_008544:LNC_001450,Novel_008544:LNC_006549,Novel_008544:LNC_007568,Novel_008544:LNC_007619,Novel_008544:LNC_009681,N…
Cellular Component	GO:0005730	nucleolus	147	1802	4.89845e-06	0.000432849	Novel_004375:LNC_001689,Novel_004375:LNC_023452,XM_005693222.3:LNC_023322,Novel_020450:LNC_007195,Novel_007899:LNC_005589,Novel_002385:LNC_005589,Novel_013912:LNC_001245,Novel_013912:LNC_001450,Novel_013912:LNC_003465,Novel_013912:LNC_006549,Novel_013912:LNC_007568,Novel_013912:LNC_007619,Novel_013912:LNC_009681,Novel_013912:LNC_010826,Novel_013912:LNC_012422,Novel_013912:LNC_013807,Novel_013912:…
Biological Process	GO:0046660	female sex differentiation	28	194	4.9748e-06	0.000435229	Novel_000570:LNC_003167,Novel_000570:LNC_004491,Novel_000570:LNC_005282,Novel_000570:LNC_006197,Novel_000570:LNC_009996,Novel_000570:LNC_018536,Novel_000570:LNC_021836,Novel_000570:LNC_022986,Novel_000570:LNC_023899,XM_018049151.1:LNC_017426,Novel_010115:LNC_017426,Novel_010116:LNC_017426,Novel_009799:LNC_017426,Novel_001297:LNC_001034,Novel_001297:LNC_006563,Novel_001297:LNC_006678,Novel_001297:…
Biological Process	GO:0046661	male sex differentiation	36	285	5.78366e-06	0.000501555	XM_018065784.1:LNC_021579,XM_018050765.1:LNC_017426,Novel_019024:LNC_014393,Novel_010116:LNC_017426,XM_018044046.1:LNC_017426,Novel_003396:LNC_007550,Novel_003396:LNC_009879,Novel_003396:LNC_009881,Novel_003396:LNC_010670,Novel_003396:LNC_010866,Novel_003396:LNC_013503,Novel_003396:LNC_016166,Novel_003396:LNC_019221,Novel_003396:LNC_019757,Novel_006536:LNC_001481,Novel_006536:LNC_002775,Novel_006…
Biological Process	GO:1901701	cellular response to oxygen-containing compound	124	1471	5.95006e-06	0.000511498	Novel_013211:LNC_002191,Novel_010405:LNC_002229,Novel_010405:LNC_005589,XM_018061401.1:LNC_017426,Novel_000568:LNC_003167,Novel_000568:LNC_004491,Novel_000568:LNC_005282,Novel_000568:LNC_006197,Novel_000568:LNC_006493,Novel_000568:LNC_009996,Novel_000568:LNC_018536,Novel_000568:LNC_021836,Novel_000568:LNC_022986,Novel_000568:LNC_023833,Novel_000568:LNC_023899,XM_018041230.1:LNC_001481,XM_01804123…
Molecular Function	GO:0019900	kinase binding	121	1428	6.05068e-06	0.000515664	Novel_004114:LNC_001245,Novel_004114:LNC_001450,Novel_004114:LNC_006549,Novel_004114:LNC_007568,Novel_004114:LNC_007619,Novel_004114:LNC_009681,Novel_004114:LNC_010826,Novel_004114:LNC_012422,Novel_004114:LNC_013807,Novel_004114:LNC_016031,Novel_004114:LNC_016389,Novel_004114:LNC_017976,Novel_004114:LNC_018450,Novel_004114:LNC_019249,Novel_004114:LNC_019844,Novel_004114:LNC_021062,Novel_004114:LN…
Molecular Function	GO:0004867	serine-type endopeptidase inhibitor activity	24	154	6.10389e-06	0.000515753	XM_013965497.2:LNC_001034,XM_013965497.2:LNC_006563,XM_013965497.2:LNC_006678,XM_013965497.2:LNC_007195,XM_013965497.2:LNC_010617,XM_013965497.2:LNC_011227,XM_013965497.2:LNC_014437,XM_013965497.2:LNC_017552,XM_013965497.2:LNC_021773,XM_013973196.2:LNC_001583,XM_013973196.2:LNC_007662,XM_013973196.2:LNC_008294,XM_013973196.2:LNC_010471,XM_013973196.2:LNC_010476,XM_013973196.2:LNC_013106,XM_013973…
Molecular Function	GO:0061135	endopeptidase regulator activity	41	347	7.23073e-06	0.000605788	XR_001919194.1:LNC_001689,XR_001919194.1:LNC_023452,XM_013973155.2:LNC_017426,XM_005695353.3:LNC_011495,XM_005678961.3:LNC_013899,Novel_012761:LNC_000199,Novel_012761:LNC_001556,Novel_012761:LNC_003358,Novel_012761:LNC_008501,Novel_012761:LNC_010489,Novel_012761:LNC_011790,Novel_012761:LNC_013156,Novel_012761:LNC_017057,Novel_012761:LNC_023817,Novel_012761:LNC_023850,Novel_012761:LNC_023906,XM_00…
Molecular Function	GO:0003707	steroid hormone receptor activity	28	198	7.39218e-06	0.000614111	Novel_006848:LNC_001481,Novel_006848:LNC_002775,Novel_006848:LNC_005445,Novel_006848:LNC_005784,Novel_006848:LNC_006810,Novel_006848:LNC_012511,Novel_008671:LNC_000199,Novel_008671:LNC_001556,Novel_008671:LNC_003358,Novel_008671:LNC_004682,Novel_008671:LNC_008501,Novel_008671:LNC_010489,Novel_008671:LNC_011790,Novel_008671:LNC_013156,Novel_008671:LNC_017057,Novel_008671:LNC_023817,Novel_008671:LN…
Molecular Function	GO:0008135	translation factor activity, RNA binding	43	373	8.17392e-06	0.000673395	Novel_010438:LNC_001481,Novel_010438:LNC_002775,Novel_010438:LNC_005445,Novel_010438:LNC_005784,Novel_010438:LNC_006810,Novel_010438:LNC_012511,Novel_007697:LNC_001034,Novel_007697:LNC_006563,Novel_007697:LNC_006678,Novel_007697:LNC_007195,Novel_007697:LNC_010617,Novel_007697:LNC_011227,Novel_007697:LNC_014437,Novel_007697:LNC_017552,Novel_007697:LNC_021773,Novel_007695:LNC_001689,Novel_010434:LN…
Biological Process	GO:0044767	single-organism developmental process	646	9889	8.68539e-06	0.000709618	XM_005682377.3:LNC_013106,NM_001291973.1:LNC_001689,NM_001291973.1:LNC_023452,XM_018058397.1:LNC_017426,Novel_013544:LNC_022441,Novel_012041:LNC_000199,Novel_012041:LNC_001556,Novel_012041:LNC_003358,Novel_012041:LNC_008501,Novel_012041:LNC_010489,Novel_012041:LNC_011790,Novel_012041:LNC_013156,Novel_012041:LNC_017057,Novel_012041:LNC_023817,Novel_012041:LNC_023850,Novel_012041:LNC_023906,Novel_0…
Molecular Function	GO:0016491	oxidoreductase activity	160	2017	8.86009e-06	0.000717958	XM_005675409.3:LNC_017426,Novel_000069:LNC_002229,Novel_005420:LNC_000224,Novel_005420:LNC_006884,Novel_005420:LNC_007663,Novel_005420:LNC_009632,Novel_005420:LNC_011076,Novel_005420:LNC_014581,Novel_005420:LNC_017911,Novel_005420:LNC_018879,Novel_005420:LNC_023471,Novel_005420:LNC_023854,NM_001314145.1:LNC_017426,XM_005678988.3:LNC_005618,XM_005678988.3:LNC_006240,XM_005678988.3:LNC_010475,XM_00…
Biological Process	GO:0002677	negative regulation of chronic inflammatory response	4	4	1.01548e-05	0.00077822	XM_013967046.2:LNC_017426,Novel_008967:LNC_017426,NM_001285747.1:LNC_017426,XM_013967186.2:LNC_017426
Biological Process	GO:0008283	cell proliferation	233	3141	9.84914e-06	0.00077822	XM_018059749.1:LNC_017426,Novel_003102:LNC_022441,XM_018058476.1:LNC_019251,Novel_002431:LNC_005618,Novel_002431:LNC_006240,Novel_002431:LNC_010475,Novel_002431:LNC_018029,Novel_002431:LNC_021711,Novel_002431:LNC_022996,Novel_002431:LNC_023324,XM_018051782.1:LNC_003167,XM_018051782.1:LNC_004491,XM_018051782.1:LNC_006197,XM_018051782.1:LNC_006493,XM_018051782.1:LNC_009996,XM_018051782.1:LNC_018536…
Biological Process	GO:0010760	negative regulation of macrophage chemotaxis	4	4	1.01548e-05	0.00077822	XM_013967186.2:LNC_017426,Novel_008967:LNC_017426,NM_001285747.1:LNC_017426,XM_013967046.2:LNC_017426
Biological Process	GO:0044092	negative regulation of molecular function	136	1664	1.00966e-05	0.00077822	XM_018050778.1:LNC_017426,XM_013973198.2:LNC_005589,XM_005693315.3:LNC_017426,Novel_015492:LNC_017366,Novel_005854:LNC_017426,Novel_007622:LNC_017426,Novel_017031:LNC_001481,Novel_017031:LNC_002775,Novel_017031:LNC_005445,Novel_017031:LNC_005784,Novel_017031:LNC_006810,Novel_017031:LNC_012511,XM_005690548.3:LNC_014370,Novel_000129:LNC_023471,Novel_000956:LNC_001689,Novel_000956:LNC_023452,XM_0139…
Molecular Function	GO:0004872	receptor activity	219	2924	1.00268e-05	0.00077822	XM_005683953.3:LNC_017426,Novel_015389:LNC_004682,Novel_015389:LNC_018961,Novel_023512:LNC_001993,Novel_023512:LNC_003591,Novel_023512:LNC_009474,Novel_023512:LNC_009491,Novel_023512:LNC_010321,Novel_023512:LNC_019945,Novel_005643:LNC_008726,XM_005681629.3:LNC_017426,Novel_007179:LNC_021980,Novel_023539:LNC_017426,Novel_013041:LNC_007550,Novel_013041:LNC_009879,Novel_013041:LNC_009881,Novel_01304…
Molecular Function	GO:0004958	prostaglandin F receptor activity	4	4	1.01548e-05	0.00077822	Novel_002801:LNC_017426,XM_005678194.3:LNC_017426,Novel_002802:LNC_017426,XM_018045663.1:LNC_017426
Molecular Function	GO:0060089	molecular transducer activity	219	2924	1.00268e-05	0.00077822	XM_018066129.1:LNC_001583,XM_018066129.1:LNC_007662,XM_018066129.1:LNC_008294,XM_018066129.1:LNC_010471,XM_018066129.1:LNC_010476,XM_018066129.1:LNC_013106,XM_018066129.1:LNC_013313,XM_018066129.1:LNC_014166,XM_018066129.1:LNC_014168,XM_018066129.1:LNC_014613,XM_018066129.1:LNC_015760,XM_018066129.1:LNC_023141,XM_018066129.1:LNC_023323,XM_018066129.1:LNC_023840,XM_018066129.1:XR_001295805.2,Novel…
Biological Process	GO:0006629	lipid metabolic process	175	2251	1.07309e-05	0.000809812	Novel_010405:LNC_002229,Novel_010405:LNC_005589,XM_018067071.1:LNC_001481,XM_018067071.1:LNC_002775,XM_018067071.1:LNC_005445,XM_018067071.1:LNC_005784,XM_018067071.1:LNC_006810,XM_018067071.1:LNC_012511,XM_005698412.3:LNC_017426,XM_005681720.3:LNC_001583,XM_005681720.3:LNC_007662,XM_005681720.3:LNC_008294,XM_005681720.3:LNC_010471,XM_005681720.3:LNC_010476,XM_005681720.3:LNC_013106,XM_005681720.…
Biological Process	GO:0071281	cellular response to iron ion	9	27	1.06522e-05	0.000809812	Novel_021551:LNC_001034,Novel_021551:LNC_006563,Novel_021551:LNC_006678,Novel_021551:LNC_007195,Novel_021551:LNC_010617,Novel_021551:LNC_011227,Novel_021551:LNC_014437,Novel_021551:LNC_017552,Novel_021551:LNC_021773,XM_018040350.1:LNC_017426,XM_018040357.1:LNC_017426,Novel_021552:LNC_001583,Novel_021552:LNC_007662,Novel_021552:LNC_008294,Novel_021552:LNC_010471,Novel_021552:LNC_010476,Novel_02155…
Molecular Function	GO:0008035	high-density lipoprotein particle binding	5	7	1.09231e-05	0.000818076	XM_018059749.1:LNC_017426,XM_018061403.1:LNC_017426,XM_005677161.2:LNC_017426,XM_018061401.1:LNC_017426,Novel_014344:LNC_017426
Biological Process	GO:0006414	translational elongation	44	390	1.11527e-05	0.000828985	Novel_007693:LNC_021980,Novel_023431:LNC_002229,Novel_013415:LNC_001583,Novel_013415:LNC_007662,Novel_013415:LNC_008294,Novel_013415:LNC_010471,Novel_013415:LNC_010476,Novel_013415:LNC_013106,Novel_013415:LNC_013313,Novel_013415:LNC_014166,Novel_013415:LNC_014168,Novel_013415:LNC_014613,Novel_013415:LNC_015760,Novel_013415:LNC_023141,Novel_013415:LNC_023323,Novel_013415:LNC_023840,Novel_013415:XR…
Molecular Function	GO:0038023	signaling receptor activity	190	2482	1.13072e-05	0.000834199	Novel_000011:LNC_001689,Novel_000011:LNC_023452,Novel_012269:LNC_001689,Novel_013035:LNC_010475,Novel_014121:LNC_017426,Novel_009485:LNC_017426,XM_005686291.3:LNC_001993,XM_005686291.3:LNC_003591,XM_005686291.3:LNC_009474,XM_005686291.3:LNC_009491,XM_005686291.3:LNC_010321,XM_005686291.3:LNC_016236,XM_005686291.3:LNC_019945,XM_005686291.3:LNC_020857,Novel_017698:LNC_022441,Novel_014119:LNC_017426…
Biological Process	GO:0061113	pancreas morphogenesis	6	11	1.16495e-05	0.000853088	Novel_014128:LNC_017426,XM_018060818.1:LNC_017426,Novel_014127:LNC_017426,Novel_014129:LNC_017426,XM_018060817.1:LNC_017426,Novel_003288:LNC_007550,Novel_003288:LNC_009879,Novel_003288:LNC_009881,Novel_003288:LNC_010670,Novel_003288:LNC_010866,Novel_003288:LNC_013503,Novel_003288:LNC_016166,Novel_003288:LNC_019221,Novel_003288:LNC_019757
Biological Process	GO:0044702	single organism reproductive process	139	1724	1.57957e-05	0.00114821	XM_018058998.1:LNC_017426,XM_018051831.1:LNC_017426,XM_005683971.2:LNC_017426,Novel_008544:LNC_001245,Novel_008544:LNC_001450,Novel_008544:LNC_006549,Novel_008544:LNC_007568,Novel_008544:LNC_007619,Novel_008544:LNC_009681,Novel_008544:LNC_010826,Novel_008544:LNC_012422,Novel_008544:LNC_013807,Novel_008544:LNC_016031,Novel_008544:LNC_016389,Novel_008544:LNC_017976,Novel_008544:LNC_018450,Novel_008…
Biological Process	GO:0032502	developmental process	651	10021	1.59567e-05	0.00115145	NM_001285640.1:LNC_017426,Novel_002566:LNC_003167,Novel_002566:LNC_004491,Novel_002566:LNC_005282,Novel_002566:LNC_006197,Novel_002566:LNC_006493,Novel_002566:LNC_009996,Novel_002566:LNC_018536,Novel_002566:LNC_021836,Novel_002566:LNC_022986,Novel_002566:LNC_023833,Novel_002566:LNC_023899,XM_005701097.3:LNC_001689,XM_005701097.3:LNC_023452,Novel_000129:LNC_023471,XM_018051831.1:LNC_017426,Novel_0…
Biological Process	GO:0031589	cell-substrate adhesion	59	591	1.83254e-05	0.00131279	XM_018064894.1:LNC_001034,XM_018064894.1:LNC_006563,XM_018064894.1:LNC_006678,XM_018064894.1:LNC_007195,XM_018064894.1:LNC_010617,XM_018064894.1:LNC_011227,XM_018064894.1:LNC_014437,XM_018064894.1:LNC_017552,XM_018064894.1:LNC_021773,NM_001285709.1:LNC_014171,NM_001285709.1:LNC_015760,Novel_000079:LNC_001993,Novel_000079:LNC_003591,Novel_000079:LNC_009474,Novel_000079:LNC_009491,Novel_000079:LNC_…
Biological Process	GO:0044419	interspecies interaction between organisms	95	1089	1.96247e-05	0.00139575	XM_018059842.1:LNC_000199,XM_018059842.1:LNC_008501,Novel_022270:LNC_001481,Novel_022270:LNC_002775,Novel_022270:LNC_005445,Novel_022270:LNC_005784,Novel_022270:LNC_006810,Novel_022270:LNC_012511,Novel_022273:LNC_001034,Novel_022273:LNC_006563,Novel_022273:LNC_006678,Novel_022273:LNC_010617,Novel_022273:LNC_011227,Novel_022273:LNC_014437,Novel_022273:LNC_017552,Novel_022273:LNC_021773,Novel_02098…
Biological Process	GO:0008585	female gonad development	25	176	2.05944e-05	0.00144395	XM_018046570.1:LNC_017426,NM_001285588.1:LNC_017426,XM_018055751.1:LNC_017426,Novel_012082:LNC_001245,Novel_012082:LNC_001450,Novel_012082:LNC_006549,Novel_012082:LNC_007568,Novel_012082:LNC_007619,Novel_012082:LNC_009681,Novel_012082:LNC_010826,Novel_012082:LNC_012422,Novel_012082:LNC_013807,Novel_012082:LNC_016031,Novel_012082:LNC_016389,Novel_012082:LNC_017976,Novel_012082:LNC_018450,Novel_012…
Molecular Function	GO:0008083	growth factor activity	34	278	2.05414e-05	0.00144395	NM_001285709.1:LNC_014171,NM_001285709.1:LNC_015760,Novel_000447:LNC_017426,NM_001291973.1:LNC_001689,NM_001291973.1:LNC_023452,Novel_006392:LNC_017426,Novel_004676:LNC_002191,Novel_022115:LNC_002191,Novel_001297:LNC_001034,Novel_001297:LNC_006563,Novel_001297:LNC_006678,Novel_001297:LNC_007195,Novel_001297:LNC_010617,Novel_001297:LNC_011227,Novel_001297:LNC_014437,Novel_001297:LNC_017552,Novel_0…
Biological Process	GO:0071704	organic substance metabolic process	1332	21904	2.10219e-05	0.00146354	Novel_000413:LNC_007550,Novel_000413:LNC_009879,Novel_000413:LNC_009881,Novel_000413:LNC_010670,Novel_000413:LNC_010866,Novel_000413:LNC_013503,Novel_000413:LNC_016166,Novel_000413:LNC_019221,Novel_000413:LNC_019757,Novel_001480:LNC_001993,Novel_001480:LNC_003591,Novel_001480:LNC_009474,Novel_001480:LNC_009491,Novel_001480:LNC_010321,Novel_001480:LNC_016236,Novel_001480:LNC_019945,Novel_001480:LN…
Cellular Component	GO:0000323	lytic vacuole	86	964	2.14275e-05	0.00147106	Novel_018002:LNC_001481,Novel_018002:LNC_002775,Novel_018002:LNC_005445,Novel_018002:LNC_005784,Novel_018002:LNC_006810,Novel_018002:LNC_012511,Novel_010450:LNC_001993,Novel_010450:LNC_003591,Novel_010450:LNC_009474,Novel_010450:LNC_009491,Novel_010450:LNC_010321,Novel_010450:LNC_019945,Novel_013419:LNC_005451,XM_018039600.1:LNC_004288,Novel_010449:LNC_002191,Novel_022878:LNC_000199,Novel_022878:…
Cellular Component	GO:0005764	lysosome	86	964	2.14275e-05	0.00147106	Novel_010446:LNC_019454,Novel_009670:LNC_017426,Novel_007697:LNC_001034,Novel_007697:LNC_006563,Novel_007697:LNC_006678,Novel_007697:LNC_007195,Novel_007697:LNC_010617,Novel_007697:LNC_011227,Novel_007697:LNC_014437,Novel_007697:LNC_017552,Novel_007697:LNC_021773,Novel_021777:LNC_001481,Novel_021777:LNC_002775,Novel_021777:LNC_005445,Novel_021777:LNC_005784,Novel_021777:LNC_006810,Novel_021777:LN…
Molecular Function	GO:0003865	3-oxo-5-alpha-steroid 4-dehydrogenase activity	6	12	2.21797e-05	0.00150184	XM_018055084.1:LNC_017426,Novel_009799:LNC_017426,XM_005686388.3:LNC_017426,Novel_009798:LNC_017426,XM_018055083.1:LNC_017426,XM_018055086.1:LNC_017426
Molecular Function	GO:0033765	steroid dehydrogenase activity, acting on the CH-CH group of donors	6	12	2.21797e-05	0.00150184	XM_018055086.1:LNC_017426,XM_018055083.1:LNC_017426,Novel_009798:LNC_017426,XM_005686388.3:LNC_017426,Novel_009799:LNC_017426,XM_018055084.1:LNC_017426
Biological Process	GO:0032879	regulation of localization	303	4292	2.25636e-05	0.00151744	Novel_013204:LNC_003167,Novel_013204:LNC_004491,Novel_013204:LNC_005282,Novel_013204:LNC_006197,Novel_013204:LNC_006493,Novel_013204:LNC_009996,Novel_013204:LNC_018536,Novel_013204:LNC_021836,Novel_013204:LNC_022986,Novel_013204:LNC_023833,Novel_013204:LNC_023899,Novel_007320:LNC_017426,XM_018058022.1:LNC_000199,XM_018058022.1:LNC_001556,XM_018058022.1:LNC_003358,XM_018058022.1:LNC_008501,XM_0180…
Biological Process	GO:0044241	lipid digestion	8	23	2.33387e-05	0.0015485	XM_018044003.1:LNC_017426,XM_018058993.1:LNC_017426,XM_005691564.3:LNC_017426,XM_018046617.1:LNC_001583,XM_018046617.1:LNC_007662,XM_018046617.1:LNC_008294,XM_018046617.1:LNC_010471,XM_018046617.1:LNC_010476,XM_018046617.1:LNC_013106,XM_018046617.1:LNC_013313,XM_018046617.1:LNC_014166,XM_018046617.1:LNC_014168,XM_018046617.1:LNC_014613,XM_018046617.1:LNC_015760,XM_018046617.1:LNC_023141,XM_018046…
Biological Process	GO:0048523	negative regulation of cellular process	527	7967	2.3317e-05	0.0015485	Novel_005115:LNC_017426,XM_005675409.3:LNC_017426,Novel_012764:LNC_001034,Novel_012764:LNC_006563,Novel_012764:LNC_006678,Novel_012764:LNC_007195,Novel_012764:LNC_010617,Novel_012764:LNC_011227,Novel_012764:LNC_014437,Novel_012764:LNC_017552,Novel_012764:LNC_021773,Novel_007412:LNC_002191,NM_001285764.1:LNC_017426,Novel_015510:LNC_010904,Novel_012129:LNC_005589,Novel_013384:LNC_005451,Novel_01665…
Cellular Component	GO:0005773	vacuole	101	1181	2.42049e-05	0.00159527	Novel_009665:LNC_013283,Novel_006800:LNC_000199,Novel_006800:LNC_001556,Novel_006800:LNC_003358,Novel_006800:LNC_008501,Novel_006800:LNC_010489,Novel_006800:LNC_011790,Novel_006800:LNC_013156,Novel_006800:LNC_017057,Novel_006800:LNC_023817,Novel_006800:LNC_023850,Novel_006800:LNC_023906,Novel_001147:LNC_001034,Novel_001147:LNC_006563,Novel_001147:LNC_006678,Novel_001147:LNC_007195,Novel_001147:LN…
Biological Process	GO:0050926	regulation of positive chemotaxis	21	136	2.61297e-05	0.00171072	XM_005681629.3:LNC_017426,XM_018066413.1:LNC_001481,XM_018066413.1:LNC_002775,XM_018066413.1:LNC_005445,XM_018066413.1:LNC_005784,XM_018066413.1:LNC_006810,XM_018066413.1:LNC_012511,Novel_023574:LNC_000199,Novel_023574:LNC_001556,Novel_023574:LNC_003358,Novel_023574:LNC_008501,Novel_023574:LNC_010489,Novel_023574:LNC_011790,Novel_023574:LNC_013156,Novel_023574:LNC_017057,Novel_023574:LNC_023817,N…
Cellular Component	GO:0005774	vacuolar membrane	67	707	2.74549e-05	0.00178565	Novel_009665:LNC_013283,Novel_006800:LNC_000199,Novel_006800:LNC_001556,Novel_006800:LNC_003358,Novel_006800:LNC_008501,Novel_006800:LNC_010489,Novel_006800:LNC_011790,Novel_006800:LNC_013156,Novel_006800:LNC_017057,Novel_006800:LNC_023817,Novel_006800:LNC_023850,Novel_006800:LNC_023906,Novel_007700:LNC_001245,Novel_007700:LNC_001450,Novel_007700:LNC_006549,Novel_007700:LNC_007568,Novel_007700:LN…
Molecular Function	GO:0050656	3'-phosphoadenosine 5'-phosphosulfate binding	5	8	2.77639e-05	0.00179395	XM_018041479.1:LNC_017426,XM_018041480.1:LNC_017426,XM_018041483.1:LNC_017426,XM_018041482.1:LNC_017426,Novel_020647:LNC_017426
Biological Process	GO:0048856	anatomical structure development	607	9328	2.97973e-05	0.00191283	Novel_000417:LNC_000224,Novel_000417:LNC_006884,Novel_000417:LNC_007663,Novel_000417:LNC_009632,Novel_000417:LNC_011076,Novel_000417:LNC_014581,Novel_000417:LNC_017911,Novel_000417:LNC_018879,Novel_000417:LNC_023471,Novel_000417:LNC_023854,XM_005680854.3:LNC_017426,Novel_021809:LNC_000199,Novel_021809:LNC_001556,Novel_021809:LNC_003358,Novel_021809:LNC_008501,Novel_021809:LNC_010489,Novel_021809:…
Biological Process	GO:0007189	adenylate cyclase-activating G-protein coupled receptor signaling pathway	20	127	3.01244e-05	0.00191969	XM_018060493.1:LNC_001689,XM_018060493.1:LNC_023452,Novel_009864:LNC_017426,Novel_007450:LNC_005618,Novel_007450:LNC_006240,Novel_007450:LNC_021711,Novel_007450:LNC_022996,Novel_007450:LNC_023324,Novel_020474:LNC_005589,Novel_009863:LNC_017426,XM_005678194.3:LNC_017426,Novel_005115:LNC_017426,XM_018045663.1:LNC_017426,Novel_007452:LNC_003167,Novel_007452:LNC_004491,Novel_007452:LNC_005282,Novel_0…
Biological Process	GO:0046545	development of primary female sexual characteristics	25	180	3.02925e-05	0.00191969	Novel_015575:LNC_003167,Novel_015575:LNC_004491,Novel_015575:LNC_005282,Novel_015575:LNC_006197,Novel_015575:LNC_006493,Novel_015575:LNC_009996,Novel_015575:LNC_018536,Novel_015575:LNC_021836,Novel_015575:LNC_022986,Novel_015575:LNC_023833,Novel_015575:LNC_023899,Novel_000569:LNC_003167,Novel_000569:LNC_004491,Novel_000569:LNC_005282,Novel_000569:LNC_006197,Novel_000569:LNC_006493,Novel_000569:LN…
Biological Process	GO:0044403	symbiosis, encompassing mutualism through parasitism	93	1075	3.26988e-05	0.00205871	Novel_014307:LNC_001993,Novel_014307:LNC_003591,Novel_014307:LNC_009474,Novel_014307:LNC_009491,Novel_014307:LNC_010321,Novel_014307:LNC_016236,Novel_014307:LNC_019945,Novel_014307:LNC_020857,Novel_000311:LNC_017426,Novel_013352:LNC_011495,Novel_013352:LNC_014171,Novel_013352:LNC_015760,XM_018043139.1:LNC_002191,XM_018060817.1:LNC_017426,Novel_010215:LNC_017426,XM_005688590.3:LNC_011495,XM_005688…
Biological Process	GO:0045861	negative regulation of proteolysis	46	433	3.29027e-05	0.00205871	XM_013964539.2:LNC_001245,XM_013964539.2:LNC_001450,XM_013964539.2:LNC_006549,XM_013964539.2:LNC_007568,XM_013964539.2:LNC_007619,XM_013964539.2:LNC_009681,XM_013964539.2:LNC_010826,XM_013964539.2:LNC_012422,XM_013964539.2:LNC_013807,XM_013964539.2:LNC_016031,XM_013964539.2:LNC_016389,XM_013964539.2:LNC_017976,XM_013964539.2:LNC_018450,XM_013964539.2:LNC_019249,XM_013964539.2:LNC_019844,XM_013964…
Biological Process	GO:0044283	small molecule biosynthetic process	78	864	3.41248e-05	0.00212174	Novel_021279:LNC_005589,XM_005677120.3:LNC_017426,XM_013966067.2:LNC_017426,XM_018061635.1:LNC_017426,XM_018041483.1:LNC_017426,XM_005685526.3:LNC_001583,XM_005685526.3:LNC_007662,XM_005685526.3:LNC_008294,XM_005685526.3:LNC_010471,XM_005685526.3:LNC_010476,XM_005685526.3:LNC_013106,XM_005685526.3:LNC_013313,XM_005685526.3:LNC_014166,XM_005685526.3:LNC_014613,XM_005685526.3:LNC_023141,XM_00568552…
Biological Process	GO:2000241	regulation of reproductive process	28	215	3.45902e-05	0.00213724	XM_005700836.3:LNC_017426,Novel_004511:LNC_000224,Novel_004511:LNC_006884,Novel_004511:LNC_007663,Novel_004511:LNC_009632,Novel_004511:LNC_011076,Novel_004511:LNC_014581,Novel_004511:LNC_017911,Novel_004511:LNC_018879,Novel_004511:LNC_023471,Novel_004511:LNC_023854,XM_018041042.1:LNC_017426,Novel_005704:LNC_002191,Novel_006535:LNC_000199,Novel_006535:LNC_001556,Novel_006535:LNC_003358,Novel_00653…
Biological Process	GO:0043086	negative regulation of catalytic activity	98	1149	3.52403e-05	0.00216389	Novel_000129:LNC_023471,XM_005690548.3:LNC_014370,Novel_017031:LNC_001481,Novel_017031:LNC_002775,Novel_017031:LNC_005445,Novel_017031:LNC_005784,Novel_017031:LNC_006810,Novel_017031:LNC_012511,Novel_008145:LNC_017426,Novel_000956:LNC_001689,Novel_000956:LNC_023452,XM_018047230.1:LNC_017426,XM_013973198.2:LNC_005589,XM_005693315.3:LNC_017426,XM_018050778.1:LNC_017426,Novel_004828:LNC_002191,Novel…
Cellular Component	GO:0090568	nuclear transcriptional repressor complex	14	71	3.70896e-05	0.0022495	Novel_013255:LNC_002191,Novel_013270:LNC_003167,Novel_013270:LNC_004491,Novel_013270:LNC_005282,Novel_013270:LNC_006197,Novel_013270:LNC_006493,Novel_013270:LNC_009996,Novel_013270:LNC_018536,Novel_013270:LNC_021836,Novel_013270:LNC_022986,Novel_013270:LNC_023833,Novel_013270:LNC_023899,Novel_013273:LNC_002191,Novel_013269:LNC_022441,Novel_013259:LNC_001245,Novel_013259:LNC_001450,Novel_013259:LN…
Molecular Function	GO:0070405	ammonium ion binding	14	71	3.70896e-05	0.0022495	XM_005677161.2:LNC_017426,Novel_023539:LNC_017426,Novel_017865:LNC_017426,Novel_023302:LNC_017426,XM_018066574.1:LNC_017426,XM_018064087.1:LNC_002229,XM_018064087.1:LNC_005589,XM_018059749.1:LNC_017426,XM_005684036.3:LNC_017426,XM_018046194.1:LNC_017426,XM_018055318.1:LNC_017426,XM_013972198.2:LNC_001583,XM_013972198.2:LNC_007662,XM_013972198.2:LNC_008294,XM_013972198.2:LNC_010471,XM_013972198.2:…
Biological Process	GO:0046546	development of primary male sexual characteristics	31	251	3.8525e-05	0.0023223	XM_018065784.1:LNC_021579,Novel_006535:LNC_000199,Novel_006535:LNC_001556,Novel_006535:LNC_003358,Novel_006535:LNC_008501,Novel_006535:LNC_010489,Novel_006535:LNC_011790,Novel_006535:LNC_013156,Novel_006535:LNC_017057,Novel_006535:LNC_023817,Novel_006535:LNC_023850,Novel_006535:LNC_023906,XM_018060812.1:LNC_017426,Novel_010115:LNC_017426,Novel_010116:LNC_017426,Novel_009799:LNC_017426,Novel_01443…
Cellular Component	GO:0044437	vacuolar part	67	715	3.88307e-05	0.00232655	Novel_010445:LNC_005589,Novel_004531:LNC_022441,XM_018061401.1:LNC_017426,Novel_010432:LNC_001689,Novel_010432:LNC_023452,Novel_010589:LNC_005589,Novel_020440:LNC_001034,Novel_020440:LNC_006563,Novel_020440:LNC_006678,Novel_020440:LNC_007195,Novel_020440:LNC_010617,Novel_020440:LNC_011227,Novel_020440:LNC_014437,Novel_020440:LNC_017552,Novel_020440:LNC_021773,XM_013964217.2:LNC_001993,XM_01396421…
Biological Process	GO:0006702	androgen biosynthetic process	6	13	3.92141e-05	0.00233537	XM_005686388.3:LNC_017426,XM_018055084.1:LNC_017426,Novel_009799:LNC_017426,XM_018055086.1:LNC_017426,Novel_009798:LNC_017426,XM_018055083.1:LNC_017426
Biological Process	GO:0072359	circulatory system development	144	1835	4.18985e-05	0.00248029	Novel_015974:LNC_022441,Novel_008515:LNC_002229,Novel_008515:LNC_005589,Novel_009485:LNC_017426,XM_005675409.3:LNC_017426,Novel_016941:LNC_001245,Novel_016941:LNC_001450,Novel_016941:LNC_006549,Novel_016941:LNC_007568,Novel_016941:LNC_007619,Novel_016941:LNC_009681,Novel_016941:LNC_010826,Novel_016941:LNC_012422,Novel_016941:LNC_013807,Novel_016941:LNC_016031,Novel_016941:LNC_016389,Novel_016941:…
Biological Process	GO:0051704	multi-organism process	239	3308	4.32185e-05	0.0025432	XM_018046617.1:LNC_001583,XM_018046617.1:LNC_007662,XM_018046617.1:LNC_008294,XM_018046617.1:LNC_010471,XM_018046617.1:LNC_010476,XM_018046617.1:LNC_013106,XM_018046617.1:LNC_013313,XM_018046617.1:LNC_014166,XM_018046617.1:LNC_014168,XM_018046617.1:LNC_014613,XM_018046617.1:LNC_015760,XM_018046617.1:LNC_023141,XM_018046617.1:LNC_023323,XM_018046617.1:LNC_023840,XM_018046617.1:XR_001295805.2,Novel…
Biological Process	GO:0010951	negative regulation of endopeptidase activity	35	301	4.53698e-05	0.002654	Novel_012764:LNC_001034,Novel_012764:LNC_006563,Novel_012764:LNC_006678,Novel_012764:LNC_007195,Novel_012764:LNC_010617,Novel_012764:LNC_011227,Novel_012764:LNC_014437,Novel_012764:LNC_017552,Novel_012764:LNC_021773,XM_005678362.3:LNC_017426,XM_013965497.2:LNC_001034,XM_013965497.2:LNC_006563,XM_013965497.2:LNC_006678,XM_013965497.2:LNC_007195,XM_013965497.2:LNC_010617,XM_013965497.2:LNC_011227,X…
Biological Process	GO:1905939	regulation of gonad development	8	25	4.65103e-05	0.00270471	XM_018055751.1:LNC_017426,Novel_010116:LNC_017426,Novel_010115:LNC_017426,XM_018059286.1:LNC_001689,XM_018059286.1:LNC_023452,XM_018041042.1:LNC_017426,Novel_006535:LNC_000199,Novel_006535:LNC_001556,Novel_006535:LNC_003358,Novel_006535:LNC_008501,Novel_006535:LNC_010489,Novel_006535:LNC_011790,Novel_006535:LNC_013156,Novel_006535:LNC_017057,Novel_006535:LNC_023817,Novel_006535:LNC_023850,Novel_0…
Biological Process	GO:0010876	lipid localization	54	544	4.71899e-05	0.00271732	XM_018040427.1:LNC_001034,XM_018040427.1:LNC_006563,XM_018040427.1:LNC_006678,XM_018040427.1:LNC_010617,XM_018040427.1:LNC_011227,XM_018040427.1:LNC_014437,XM_018040427.1:LNC_017552,XM_018040427.1:LNC_021773,Novel_007243:LNC_001034,Novel_007243:LNC_006563,Novel_007243:LNC_006678,Novel_007243:LNC_007195,Novel_007243:LNC_010617,Novel_007243:LNC_011227,Novel_007243:LNC_014437,Novel_007243:LNC_017552…
[truncated: 99 more rows]

## Sheet: mRNA
GO_class	GO ID	GO_term	Hit_number	Background number	P-Value	Q-Value	Gene IDs		overlap_lncRNA Target		overlap_miRNA target
[truncated: 123 more rows]

[truncated: 1 more sheets: miRNA_targetgene]
