# Supplementary material for: Uterus proliferative period ceRNA network of Yunshang black goat reveals candidate genes on different kidding number trait
Source: Front Endocrinol (Lausanne). 2023 May 12;14:1165409. doi: 10.3389/fendo.2023.1165409 (PMC10213787; doi:10.3389/fendo.2023.1165409)
Supplement: Supplementary file 7 [file Table_7.xlsx]

## Sheet: lncRNA_targetgene
Pathway Hierarchy1	Pathway Hierarchy2	KEGG Pathway	Pathway ID	Gene Number	Background number	P-Value	Q-Value	Gene IDs
Metabolism	Xenobiotics biodegradation and metabolism	Nitrotoluene degradation	ko00633	13	13	5.12951e-16	1.15414e-13	XM_013975503.2:LNC_020857,XM_013975505.2:LNC_020857,XM_018042099.1:LNC_020857,Novel_021011:LNC_020857,XM_018042096.1:LNC_020857,Novel_021008:LNC_020857,XM_018042097.1:LNC_020857,XM_018042098.1:LNC_020857,Novel_021010:LNC_020857,XM_013975506.2:LNC_020857,Novel_021007:LNC_020857,Novel_021009:LNC_020857,XM_018042100.1:LNC_020857
Organismal Systems	Sensory system	Taste transduction	ko04742	83	497	1.16242e-14	1.30772e-12	Novel_013736:LNC_013735,XM_018039141.1:LNC_019249,XM_018051236.1:LNC_006549,XM_018051233.1:LNC_006549,XM_018051225.1:LNC_006549,Novel_006822:LNC_006266,Novel_020627:LNC_020614,Novel_018594:LNC_018638,Novel_018594:LNC_018640,Novel_018594:LNC_018641,Novel_013739:LNC_013735,XM_018051227.1:LNC_006549,Novel_001083:LNC_001034,XM_018051222.1:LNC_006549,Novel_021062:LNC_021062,XM_018039143.1:LNC_019249,X…
Metabolism	Biosynthesis of other secondary metabolites	Caffeine metabolism	ko00232	13	18	3.19598e-12	2.39698e-10	XM_018042096.1:LNC_020857,XM_018042099.1:LNC_020857,Novel_021011:LNC_020857,XM_013975505.2:LNC_020857,XM_013975503.2:LNC_020857,XM_018042100.1:LNC_020857,Novel_021009:LNC_020857,Novel_021007:LNC_020857,Novel_021010:LNC_020857,XM_013975506.2:LNC_020857,XM_018042098.1:LNC_020857,XM_018042097.1:LNC_020857,Novel_021008:LNC_020857
Organismal Systems	Excretory system	Vasopressin-regulated water reabsorption	ko04962	36	154	2.85959e-11	1.60852e-09	XM_018055009.1:LNC_010321,XM_005677475.3:LNC_002575,XM_018055011.1:LNC_010321,XM_018055016.1:LNC_010321,Novel_017899:LNC_017976,XM_013977116.2:LNC_002575,Novel_016102:LNC_016166,XM_018046152.1:LNC_002575,XM_018055017.1:LNC_010321,XM_018055008.1:LNC_010321,XM_018064615.1:LNC_016166,XM_005697607.3:LNC_019853,XM_018066010.1:LNC_017976,XM_018040544.1:LNC_019757,XM_018040544.1:LNC_019763,XM_018065457.…
Environmental Information Processing	Signal transduction	mTOR signaling pathway	ko04150	83	592	1.41867e-10	6.38401e-09	Novel_007250:LNC_007180,Novel_014330:LNC_014322,XM_018061316.1:LNC_014322,Novel_005167:LNC_005282,Novel_005166:LNC_005282,XR_001918314.1:LNC_006884,XM_018061319.1:LNC_014322,Novel_000250:LNC_000224,Novel_000247:LNC_000224,Novel_005332:LNC_004794,Novel_005168:LNC_005282,XM_018043330.1:LNC_021578,XM_018043330.1:LNC_021579,Novel_021194:LNC_021453,XM_018047311.1:LNC_000224,Novel_005333:LNC_004794,Nov…
Organismal Systems	Endocrine system	Adipocytokine signaling pathway	ko04920	46	285	2.5832e-08	9.687e-07	Novel_009586:LNC_009632,XM_018048904.1:LNC_005448,XM_018048904.1:LNC_005451,Novel_014560:LNC_014613,Novel_019263:LNC_018961,Novel_019263:LNC_019255,Novel_021761:LNC_021711,XM_005675149.3:LNC_000199,Novel_009588:LNC_009632,XM_018060261.1:LNC_013899,XM_018061155.1:LNC_014613,XM_018050462.1:LNC_006884,XM_018062110.1:LNC_015606,Novel_009587:LNC_009632,XM_018043384.1:LNC_021711,XM_018060259.1:LNC_0138…
Cellular Processes	Transport and catabolism	Phagosome	ko04145	63	494	6.91391e-07	2.22233e-05	Novel_017670:LNC_018029,XM_018063590.1:LNC_016364,XM_018059034.1:LNC_001689,XM_018038836.1:LNC_019105,XM_018038836.1:LNC_019106,XM_018038836.1:LNC_019118,XM_005696612.3:LNC_019105,XM_005696612.3:LNC_019106,XM_005696612.3:LNC_019118,Novel_017898:LNC_017976,Novel_001205:LNC_001689,XM_018038841.1:LNC_019105,XM_018038841.1:LNC_019106,XM_018038841.1:LNC_019118,Novel_017900:LNC_017976,Novel_019145:LNC_…
Organismal Systems	Immune system	Complement and coagulation cascades	ko04610	38	243	9.04353e-07	2.36483e-05	XM_018038701.1:LNC_019136,XM_018060798.1:LNC_013735,XM_018060792.1:LNC_013735,XM_013974002.2:LNC_019136,XM_013970042.2:LNC_013451,XM_013970050.2:LNC_013451,XM_018060800.1:LNC_013735,Novel_013743:LNC_013735,XM_018060795.1:LNC_013735,XM_018060116.1:LNC_013451,XM_018060799.1:LNC_013735,XM_018060794.1:LNC_013735,XM_013970040.2:LNC_013451,XM_018060801.1:LNC_013735,XM_013970043.2:LNC_013451,XM_00567688…
Genetic Information Processing	Translation	RNA transport	ko03013	77	652	9.45934e-07	2.36483e-05	Novel_010451:LNC_009879,Novel_010451:LNC_009881,Novel_010451:LNC_010442,Novel_010442:LNC_009879,Novel_010442:LNC_009881,Novel_010442:LNC_010442,XM_018047130.1:LNC_000218,XM_018047130.1:LNC_000224,XM_018039707.1:LNC_019454,Novel_011495:LNC_011417,Novel_010455:LNC_009879,Novel_010455:LNC_009881,Novel_010455:LNC_010442,Novel_010433:LNC_009879,Novel_010433:LNC_009881,Novel_010433:LNC_010442,XM_018059…
Environmental Information Processing	Signal transduction	Jak-STAT signaling pathway	ko04630	65	530	1.81376e-06	4.08095e-05	XM_018044187.1:LNC_022778,XM_018051424.1:LNC_007180,XM_013965868.2:LNC_007281,Novel_007352:LNC_007281,NM_001285756.1:LNC_007281,Novel_007346:LNC_007281,XM_018052798.1:LNC_007281,Novel_007358:LNC_007281,XM_018052800.1:LNC_007281,XM_018061155.1:LNC_014613,XM_005678577.2:LNC_002829,XM_005690416.3:LNC_013805,XM_005690416.3:LNC_013807,Novel_007357:LNC_007281,Novel_007353:LNC_007281,XM_005685225.3:LNC_…
Metabolism	Xenobiotics biodegradation and metabolism	Drug metabolism - other enzymes	ko00983	23	127	1.09818e-05	0.000208694	Novel_021008:LNC_020857,Novel_002148:LNC_002829,Novel_021010:LNC_020857,XM_013975506.2:LNC_020857,XM_005688203.3:LNC_011790,Novel_011402:LNC_011790,Novel_021009:LNC_020857,Novel_002146:LNC_002829,Novel_022621:LNC_022751,XM_013975503.2:LNC_020857,XM_018042099.1:LNC_020857,Novel_002150:LNC_002829,XM_018042097.1:LNC_020857,XM_018044253.1:LNC_022751,XM_018042098.1:LNC_020857,Novel_002147:LNC_002829,N…
Metabolism	Glycan biosynthesis and metabolism	N-Glycan biosynthesis	ko00510	27	163	1.11303e-05	0.000208694	Novel_022204:LNC_022198,Novel_010902:LNC_010866,XM_018051786.1:LNC_000199,Novel_022208:LNC_022198,Novel_018597:LNC_018638,Novel_018597:LNC_018640,Novel_018597:LNC_018641,XM_018055944.1:LNC_010670,Novel_022205:LNC_022198,XM_005686325.3:LNC_010321,Novel_000734:LNC_000224,Novel_000735:LNC_000224,XM_018067224.1:LNC_018638,XM_018067224.1:LNC_018640,XM_018067224.1:LNC_018641,XM_018053406.1:LNC_000199,N…
Environmental Information Processing	Signal transduction	AMPK signaling pathway	ko04152	61	524	1.86971e-05	0.000323604	Novel_007251:LNC_007180,XM_018066068.1:LNC_017976,XM_018049369.1:LNC_005965,XM_005682904.3:LNC_006884,XM_018046150.1:LNC_002575,Novel_009589:LNC_009632,Novel_005832:LNC_005965,Novel_005830:LNC_005965,XM_018051425.1:LNC_007180,XM_018050463.1:LNC_006884,XM_005682905.3:LNC_006884,XM_018049368.1:LNC_005965,Novel_007252:LNC_007180,XM_018060112.1:LNC_013451,XM_005677475.3:LNC_002575,XM_018049366.1:LNC_…
Organismal Systems	Nervous system	Synaptic vesicle cycle	ko04721	33	238	5.67139e-05	0.000911474	XM_018047286.1:LNC_000224,Novel_012735:LNC_013106,XM_018051237.1:LNC_006549,XM_018051230.1:LNC_006549,XM_018051428.1:LNC_007180,XM_005675197.3:LNC_000224,Novel_016102:LNC_016166,XM_018051238.1:LNC_006549,Novel_007193:LNC_006549,XM_018051229.1:LNC_006549,XM_018059016.1:LNC_013106,XM_018059015.1:LNC_013106,Novel_000246:LNC_000224,XM_018051226.1:LNC_006549,XM_018064615.1:LNC_016166,XM_018051220.1:LN…
Organismal Systems	Circulatory system	Cardiac muscle contraction	ko04260	30	212	8.27598e-05	0.0012414	XM_018054302.1:LNC_009491,Novel_009465:LNC_009491,XM_018063975.1:LNC_016474,XM_018054306.1:LNC_009491,XM_018054307.1:LNC_009491,Novel_009463:LNC_009491,XM_018054295.1:LNC_009491,XM_018067094.1:LNC_018536,XM_018067094.1:LNC_018538,XM_018054310.1:LNC_009491,XM_018054309.1:LNC_009491,XM_018054305.1:LNC_009491,Novel_009464:LNC_009491,XM_005685687.3:LNC_009491,XM_018054300.1:LNC_009491,XM_018054301.1:…
Metabolism	Metabolism of other amino acids	Glutathione metabolism	ko00480	23	150	0.000161345	0.00226892	XM_005677944.3:LNC_003109,Novel_002912:LNC_003109,NM_001285712.1:LNC_006884,XM_018045876.1:LNC_003109,XM_018045878.1:LNC_003109,Novel_010598:LNC_010617,XM_018055660.1:LNC_010617,Novel_002913:LNC_003109,Novel_010597:LNC_010617,XM_018045879.1:LNC_003109,Novel_002916:LNC_003109,XM_018045880.1:LNC_003109,XM_005677937.3:LNC_003109,XM_018055662.1:LNC_010617,XM_018045875.1:LNC_003109,Novel_002914:LNC_00…
Organismal Systems	Excretory system	Proximal tubule bicarbonate reclamation	ko04964	13	62	0.000192774	0.00255142	Novel_009587:LNC_009632,Novel_009589:LNC_009632,XM_018049690.1:LNC_000848,Novel_016388:LNC_016364,Novel_009586:LNC_009632,XM_018067128.1:LNC_018536,XM_018067128.1:LNC_018538,XM_018063587.1:LNC_016364,Novel_000389:LNC_000848,XM_018054616.1:LNC_009632,Novel_009588:LNC_009632,Novel_000388:LNC_000848,Novel_016389:LNC_016364,Novel_018214:LNC_018536,Novel_018214:LNC_018538
Organismal Systems	Circulatory system	Adrenergic signaling in cardiomyocytes	ko04261	62	582	0.000207083	0.00258854	XM_018063975.1:LNC_016474,XM_018066063.1:LNC_017976,XM_018054302.1:LNC_009491,Novel_022683:LNC_022825,XM_018066069.1:LNC_017976,XM_018060261.1:LNC_013899,XM_013977123.2:LNC_002575,XM_018060259.1:LNC_013899,XM_018066065.1:LNC_017976,XM_018054295.1:LNC_009491,Novel_018213:LNC_018536,Novel_018213:LNC_018538,Novel_018212:LNC_018536,Novel_018212:LNC_018538,XM_018054309.1:LNC_009491,XM_005677481.3:LNC_…
Organismal Systems	Immune system	RIG-I-like receptor signaling pathway	ko04622	37	304	0.000319386	0.0037822	Novel_007345:LNC_007281,Novel_007349:LNC_007281,XM_018052797.1:LNC_007281,Novel_007346:LNC_007281,NM_001285756.1:LNC_007281,Novel_007352:LNC_007281,Novel_007339:LNC_007281,XM_013965868.2:LNC_007281,Novel_001369:LNC_001373,XM_018062110.1:LNC_015606,XM_018052800.1:LNC_007281,XM_018043384.1:LNC_021711,Novel_007354:LNC_007281,Novel_007358:LNC_007281,XM_018052798.1:LNC_007281,Novel_007357:LNC_007281,N…
Organismal Systems	Endocrine system	PPAR signaling pathway	ko03320	31	242	0.00039103	0.00439909	XM_013973016.2:LNC_017826,XM_013973015.2:LNC_017826,Novel_005357:LNC_005448,Novel_005357:LNC_005451,Novel_005358:LNC_005448,Novel_005358:LNC_005451,XM_018050924.1:LNC_006493,XM_013973018.2:LNC_017826,XM_018048907.1:LNC_005445,XM_018048907.1:LNC_005448,XM_018048907.1:LNC_005451,XM_018048906.1:LNC_005445,XM_018048906.1:LNC_005448,XM_018048906.1:LNC_005451,XM_018056531.1:LNC_000199,Novel_019262:LNC_…
Metabolism	Nucleotide metabolism	Purine metabolism	ko00230	58	570	0.000997693	0.0106896	Novel_008586:LNC_008605,Novel_002760:LNC_002283,Novel_022621:LNC_022751,XM_005695371.2:LNC_017930,Novel_011402:LNC_011790,XM_005675891.3:LNC_001481,XM_018055368.1:LNC_010489,XM_005688203.3:LNC_011790,Novel_002146:LNC_002829,Novel_008585:LNC_008605,XM_005682114.3:LNC_007180,XM_005689692.3:LNC_012952,XM_018059534.1:LNC_012952,Novel_002149:LNC_002829,XM_018044254.1:LNC_022751,XM_018040333.1:LNC_0197…
Organismal Systems	Immune system	Antigen processing and presentation	ko04612	34	292	0.00118506	0.0121199	XM_018038586.1:LNC_018961,XM_018038586.1:LNC_019251,XM_018038586.1:LNC_019255,XM_018051426.1:LNC_007180,Novel_019141:LNC_019105,Novel_019141:LNC_019106,Novel_019141:LNC_019118,Novel_011137:LNC_010866,XM_018038833.1:LNC_019105,XM_018038833.1:LNC_019106,XM_018038833.1:LNC_019118,XM_013968267.2:LNC_010866,XM_013973994.2:LNC_019105,XM_013973994.2:LNC_019106,XM_013973994.2:LNC_019118,NM_001285703.1:LN…
Organismal Systems	Nervous system	Cholinergic synapse	ko04725	44	422	0.00239259	0.0228779	XM_005695932.3:LNC_018536,XM_005695932.3:LNC_018538,XM_005677480.3:LNC_002575,XM_018042990.1:LNC_021927,XM_018051224.1:LNC_006549,XM_005677477.3:LNC_002575,XM_018051236.1:LNC_006549,XM_018051233.1:LNC_006549,XM_018051424.1:LNC_007180,XM_018046153.1:LNC_002575,XM_005677478.3:LNC_002575,XM_018051225.1:LNC_006549,XM_005677479.3:LNC_002575,XM_018051227.1:LNC_006549,XM_018051222.1:LNC_006549,Novel_018…
Organismal Systems	Immune system	Fc epsilon RI signaling pathway	ko04664	29	248	0.00244031	0.0228779	Novel_017985:LNC_018029,Novel_017673:LNC_018029,Novel_017980:LNC_018029,XM_018043071.1:LNC_021836,Novel_017669:LNC_018029,Novel_017977:LNC_018029,Novel_017973:LNC_018029,XM_013969989.2:LNC_013106,Novel_017981:LNC_018029,Novel_017671:LNC_018029,Novel_017972:LNC_018029,Novel_017978:LNC_018029,Novel_007250:LNC_007180,Novel_017975:LNC_018029,XM_018051424.1:LNC_007180,Novel_017672:LNC_018029,Novel_017…
Organismal Systems	Immune system	B cell receptor signaling pathway	ko04662	31	273	0.00279427	0.0251484	XM_018039647.1:LNC_019713,Novel_017978:LNC_018029,Novel_007250:LNC_007180,XM_018039648.1:LNC_019713,Novel_017975:LNC_018029,XM_018051424.1:LNC_007180,Novel_017982:LNC_018029,Novel_017672:LNC_018029,Novel_017668:LNC_018029,Novel_017973:LNC_018029,Novel_017972:LNC_018029,Novel_017981:LNC_018029,Novel_017671:LNC_018029,Novel_017669:LNC_018029,Novel_017977:LNC_018029,Novel_017985:LNC_018029,Novel_017…
Organismal Systems	Immune system	Natural killer cell mediated cytotoxicity	ko04650	52	524	0.00295969	0.0256127	XM_005680843.3:LNC_004641,Novel_007251:LNC_007180,Novel_014559:LNC_014613,Novel_017974:LNC_018029,Novel_019144:LNC_019105,Novel_019144:LNC_019106,Novel_019144:LNC_019118,Novel_017979:LNC_018029,Novel_019142:LNC_019105,Novel_019142:LNC_019106,Novel_019142:LNC_019118,XM_018051425.1:LNC_007180,Novel_019143:LNC_019105,Novel_019143:LNC_019106,Novel_019143:LNC_019118,Novel_017667:LNC_018029,Novel_01797…
Organismal Systems	Immune system	Intestinal immune network for IgA production	ko04672	24	201	0.00420526	0.0350438	XM_018056284.1:LNC_010954,XM_018056283.1:LNC_010954,Novel_017670:LNC_018029,XM_005690416.3:LNC_013805,XM_005690416.3:LNC_013807,Novel_017667:LNC_018029,Novel_017976:LNC_018029,Novel_017979:LNC_018029,Novel_017974:LNC_018029,NM_001285702.1:LNC_010954,Novel_017973:LNC_018029,Novel_017671:LNC_018029,Novel_017972:LNC_018029,Novel_017981:LNC_018029,Novel_017669:LNC_018029,Novel_017977:LNC_018029,XM_01…
Metabolism	Overview	Degradation of aromatic compounds	ko01220	4	11	0.0044752	0.0359614	XM_018043621.1:LNC_002191,Novel_002697:LNC_002191,XM_018043616.1:LNC_002191,XM_018043619.1:LNC_002191
Metabolism	Glycan biosynthesis and metabolism	Other glycan degradation	ko00511	9	50	0.00538908	0.0418119	XM_018065989.1:LNC_017552,XM_005696568.3:LNC_019136,XM_018065990.1:LNC_017552,XM_005676857.3:LNC_001034,Novel_001088:LNC_001034,Novel_018853:LNC_019136,XM_018065991.1:LNC_017552,Novel_001089:LNC_001034,Novel_001090:LNC_001034
Organismal Systems	Immune system	Hematopoietic cell lineage	ko04640	33	311	0.0059642	0.0447315	Novel_014108:LNC_013735,XM_013963470.2:LNC_000163,Novel_017980:LNC_018029,XM_005675181.3:LNC_000218,XM_005675181.3:LNC_000224,Novel_017972:LNC_018029,Novel_017973:LNC_018029,Novel_017982:LNC_018029,Novel_017672:LNC_018029,Novel_017978:LNC_018029,Novel_017975:LNC_018029,XM_018041760.1:LNC_002106,XM_018060790.1:LNC_013735,XM_018060788.1:LNC_013735,Novel_017670:LNC_018029,XM_018038380.1:LNC_018626,X…
Organismal Systems	Nervous system	Serotonergic synapse	ko04726	38	377	0.00775873	0.0558249	Novel_018213:LNC_018536,Novel_018213:LNC_018538,XM_005689574.3:LNC_012980,XM_018051221.1:LNC_006549,Novel_018212:LNC_018536,Novel_018212:LNC_018538,XM_018051225.1:LNC_006549,Novel_016634:LNC_016643,XM_018051227.1:LNC_006549,XM_018051222.1:LNC_006549,XM_018064500.1:LNC_016643,XM_005695932.3:LNC_018536,XM_005695932.3:LNC_018538,XM_018042990.1:LNC_021927,XM_018051224.1:LNC_006549,XM_018064502.1:LNC_…
Environmental Information Processing	Signal transduction	TNF signaling pathway	ko04668	39	390	0.00801844	0.0558249	XM_018066403.1:LNC_018029,XM_005677479.3:LNC_002575,XR_001919400.1:LNC_014393,XM_005677478.3:LNC_002575,XM_018046153.1:LNC_002575,XM_005690626.3:LNC_013904,XM_018061455.1:LNC_014393,XM_005677477.3:LNC_002575,XM_018051424.1:LNC_007180,XM_018061453.1:LNC_014393,XM_018052707.1:LNC_007662,XM_018052707.1:LNC_007663,XM_005677480.3:LNC_002575,Novel_017665:LNC_018029,XM_018061454.1:LNC_014393,XM_01806025…
Organismal Systems	Immune system	Fc gamma R-mediated phagocytosis	ko04666	36	354	0.00818765	0.0558249	XM_013964590.2:XR_001295746.2,Novel_017670:LNC_018029,XM_018049899.1:LNC_000862,XM_018060261.1:LNC_013899,XM_018060259.1:LNC_013899,Novel_017973:LNC_018029,Novel_017972:LNC_018029,Novel_017978:LNC_018029,Novel_017975:LNC_018029,XM_018051424.1:LNC_007180,Novel_017982:LNC_018029,Novel_017672:LNC_018029,Novel_017980:LNC_018029,Novel_007252:LNC_007180,XM_018051425.1:LNC_007180,Novel_017667:LNC_018029…
Metabolism	Metabolism of terpenoids and polyketides	Geraniol degradation	ko00281	4	13	0.00870692	0.0576193	Novel_001086:LNC_001034,Novel_001085:LNC_001034,Novel_001087:LNC_001034,XM_005676858.2:LNC_001034
Organismal Systems	Nervous system	Dopaminergic synapse	ko04728	49	523	0.0109566	0.0704355	Novel_017895:LNC_017976,XM_018066067.1:LNC_017976,XM_018046152.1:LNC_002575,XM_018051237.1:LNC_006549,XM_018051230.1:LNC_006549,XM_013977116.2:LNC_002575,XM_018051238.1:LNC_006549,Novel_017897:LNC_017976,Novel_018211:LNC_018536,Novel_018211:LNC_018538,Novel_017896:LNC_017976,XM_005677475.3:LNC_002575,XM_018066064.1:LNC_017976,Novel_007194:LNC_006549,XM_018051232.1:LNC_006549,XM_018051234.1:LNC_00…
Metabolism	Xenobiotics biodegradation and metabolism	Metabolism of xenobiotics by cytochrome P450	ko00980	21	184	0.0115856	0.0712969	XM_013970074.2:LNC_013499,XM_005677937.3:LNC_003109,XM_018045875.1:LNC_003109,Novel_002914:LNC_003109,XM_018046469.1:LNC_003109,Novel_013885:LNC_013499,XM_018045877.1:LNC_003109,Novel_002917:LNC_003109,XM_018059920.1:LNC_013499,Novel_002915:LNC_003109,Novel_002911:LNC_003109,Novel_002912:LNC_003109,XM_005677944.3:LNC_003109,XM_018045878.1:LNC_003109,XM_018045876.1:LNC_003109,NM_001285557.1:LNC_01…
Environmental Information Processing	Signal transduction	Sphingolipid signaling pathway	ko04071	42	437	0.0117244	0.0712969	XM_018060259.1:LNC_013899,XM_018066069.1:LNC_017976,XM_018062110.1:LNC_015606,XM_018060261.1:LNC_013899,XM_018043384.1:LNC_021711,XM_018066063.1:LNC_017976,XM_018066062.1:LNC_017976,XM_018049899.1:LNC_000862,XM_005682500.3:LNC_006493,Novel_018212:LNC_018536,Novel_018212:LNC_018538,Novel_018213:LNC_018536,Novel_018213:LNC_018538,XM_018066065.1:LNC_017976,Novel_021761:LNC_021711,XM_013964590.2:XR_0…
Genetic Information Processing	Folding, sorting and degradation	SNARE interactions in vesicular transport	ko04130	13	99	0.0145476	0.086137	XM_018059014.1:LNC_013106,Novel_021718:LNC_021927,Novel_012735:LNC_013106,Novel_012736:LNC_013106,Novel_016102:LNC_016166,XM_005682266.3:LNC_006549,XM_018059015.1:LNC_013106,XM_018059016.1:LNC_013106,XM_018042961.1:LNC_021927,XM_018064615.1:LNC_016166,XM_005682265.3:LNC_006549,XM_005682267.3:LNC_006549,Novel_021717:LNC_021927
Organismal Systems	Nervous system	GABAergic synapse	ko04727	28	272	0.0154887	0.087936	XM_018051230.1:LNC_006549,XM_018051236.1:LNC_006549,XM_018051233.1:LNC_006549,Novel_018214:LNC_018536,Novel_018214:LNC_018538,XM_018051238.1:LNC_006549,XM_005680846.3:LNC_004641,XM_018051224.1:LNC_006549,XM_018042990.1:LNC_021927,XM_018051237.1:LNC_006549,XM_005695932.3:LNC_018536,XM_005695932.3:LNC_018538,XM_018051222.1:LNC_006549,XM_018051227.1:LNC_006549,Novel_018211:LNC_018536,Novel_018211:LN…
Environmental Information Processing	Signal transduction	Phospholipase D signaling pathway	ko04072	58	650	0.0156331	0.087936	Novel_017973:LNC_018029,XM_018064091.1:LNC_016499,Novel_017972:LNC_018029,Novel_017975:LNC_018029,Novel_017978:LNC_018029,XM_018051424.1:LNC_007180,XM_005693177.3:LNC_016499,Novel_017982:LNC_018029,Novel_017672:LNC_018029,XM_018039141.1:LNC_019249,Novel_017980:LNC_018029,Novel_016514:LNC_016499,Novel_016516:LNC_016499,Novel_016515:LNC_016499,XM_018039144.1:LNC_019249,XM_013964590.2:XR_001295746.2…
Organismal Systems	Aging	Longevity regulating pathway - mammal	ko04211	36	377	0.0201397	0.110523	XM_018038696.1:LNC_019136,XM_005682904.3:LNC_006884,Novel_007251:LNC_007180,Novel_018856:LNC_019136,Novel_007252:LNC_007180,XM_005682905.3:LNC_006884,XM_018050463.1:LNC_006884,XM_018051425.1:LNC_007180,XM_005677475.3:LNC_002575,XM_018046152.1:LNC_002575,XR_001918314.1:LNC_006884,XM_013977116.2:LNC_002575,Novel_007250:LNC_007180,XM_018050462.1:LNC_006884,XM_018038697.1:LNC_019136,XM_018060261.1:LN…
Organismal Systems	Nervous system	Glutamatergic synapse	ko04724	41	441	0.02078	0.110607	XM_018051224.1:LNC_006549,XM_018042990.1:LNC_021927,XM_005695932.3:LNC_018536,XM_005695932.3:LNC_018538,XM_018051236.1:LNC_006549,XM_018051233.1:LNC_006549,XM_018039141.1:LNC_019249,XM_018051225.1:LNC_006549,XM_018051222.1:LNC_006549,XM_018051227.1:LNC_006549,XM_018050481.1:LNC_006884,XM_018039144.1:LNC_019249,XM_013964590.2:XR_001295746.2,XM_018039145.1:LNC_019249,XM_018039143.1:LNC_019249,Novel…
Organismal Systems	Digestive system	Bile secretion	ko04976	27	267	0.0211381	0.110607	XM_018056299.1:LNC_010982,XM_018059920.1:LNC_013499,XM_018049137.1:LNC_005589,XM_018061403.1:LNC_014370,XM_018061402.1:LNC_014370,Novel_013885:LNC_013499,Novel_014344:LNC_014370,XM_018049143.1:LNC_005589,XM_018049141.1:LNC_005589,XM_013970074.2:LNC_013499,XM_018049140.1:LNC_005589,XM_013970075.2:LNC_013499,XM_018056443.1:LNC_010982,XM_018060890.1:LNC_014524,XM_018049690.1:LNC_000848,XM_018049139.…
Organismal Systems	Nervous system	Long-term depression	ko04730	25	245	0.02334	0.119353	XM_018051228.1:LNC_006549,XM_018051221.1:LNC_006549,XM_018051234.1:LNC_006549,Novel_018212:LNC_018536,Novel_018212:LNC_018538,XM_018051223.1:LNC_006549,Novel_007194:LNC_006549,XM_018051232.1:LNC_006549,Novel_018213:LNC_018536,Novel_018213:LNC_018538,XM_018051220.1:LNC_006549,XM_018051226.1:LNC_006549,XM_018051231.1:LNC_006549,Novel_007193:LNC_006549,XM_018051229.1:LNC_006549,XM_018051230.1:LNC_00…
Organismal Systems	Digestive system	Mineral absorption	ko04978	14	119	0.0276181	0.135088	XM_013964033.2:LNC_000218,XM_013964033.2:LNC_000224,XM_013964040.2:LNC_000218,XM_013964040.2:LNC_000224,XM_013964037.2:LNC_000218,XM_013964037.2:LNC_000224,Novel_022305:LNC_022350,Novel_022305:LNC_022351,Novel_022306:LNC_022350,Novel_022306:LNC_022351,Novel_000389:LNC_000848,Novel_000388:LNC_000848,Novel_022304:LNC_022350,Novel_022304:LNC_022351,XM_018065735.1:LNC_017388,XR_001295711.2:LNC_000218…
Metabolism	Glycan biosynthesis and metabolism	Other types of O-glycan biosynthesis	ko00514	11	86	0.0278491	0.135088	Novel_018425:LNC_018450,XM_018051786.1:LNC_000199,XR_001917026.1:LNC_018450,XM_018038402.1:LNC_018450,Novel_018426:LNC_018450,XM_005695753.3:LNC_018450,Novel_018424:LNC_018450,XM_013962773.2:LNC_000199,XM_018053406.1:LNC_000199,NM_001285660.1:LNC_000199,XM_018052854.1:LNC_000199
Genetic Information Processing	Transcription	RNA polymerase	ko03020	9	65	0.0282183	0.135088	XM_005699792.3:LNC_021927,XM_005675184.3:LNC_000218,XM_005675184.3:LNC_000224,Novel_006925:LNC_006884,Novel_021979:LNC_021927,XM_018050470.1:LNC_006884,Novel_000226:LNC_000218,Novel_000226:LNC_000224,XM_005682900.3:LNC_006884,XM_018055368.1:LNC_010489,Novel_010494:LNC_010489
Organismal Systems	Endocrine system	Glucagon signaling pathway	ko04922	37	402	0.0306709	0.142508	XM_005677479.3:LNC_002575,XM_018046153.1:LNC_002575,XM_005676045.3:LNC_001373,Novel_005357:LNC_005448,Novel_005357:LNC_005451,XM_005676044.3:LNC_001373,XM_005677478.3:LNC_002575,Novel_002454:LNC_002575,XM_005677477.3:LNC_002575,XM_018048906.1:LNC_005445,XM_018048906.1:LNC_005448,XM_018048906.1:LNC_005451,XM_005677480.3:LNC_002575,XM_005686623.2:LNC_009879,XM_005686623.2:LNC_009881,XM_005686623.2:…
Environmental Information Processing	Signal transduction	Notch signaling pathway	ko04330	21	203	0.031035	0.142508	Novel_006051:LNC_006132,Novel_006049:LNC_006132,XM_018057917.1:LNC_011495,Novel_000248:LNC_000224,Novel_017665:LNC_018029,XM_018066403.1:LNC_018029,Novel_000250:LNC_000224,Novel_017664:LNC_018029,XM_018063272.1:LNC_015760,Novel_017666:LNC_018029,Novel_000249:LNC_000224,Novel_000247:LNC_000224,XM_018049871.1:LNC_006132,XM_018047311.1:LNC_000224,XM_018047320.1:LNC_000224,XM_018049873.1:LNC_006132,X…
Organismal Systems	Digestive system	Carbohydrate digestion and absorption	ko04973	13	110	0.0319072	0.143583	XM_018049899.1:LNC_000862,XM_018051424.1:LNC_007180,XM_018051425.1:LNC_007180,Novel_000388:LNC_000848,Novel_007250:LNC_007180,Novel_007252:LNC_007180,Novel_000389:LNC_000848,XM_018060261.1:LNC_013899,NM_001314323.1:LNC_014524,Novel_007251:LNC_007180,XM_018060890.1:LNC_014524,XM_018060259.1:LNC_013899,XM_018049690.1:LNC_000848
Organismal Systems	Excretory system	Aldosterone-regulated sodium reabsorption	ko04960	16	145	0.033108	0.146065	Novel_000389:LNC_000848,XM_018053231.1:LNC_008294,Novel_008267:LNC_008294,Novel_007250:LNC_007180,Novel_000388:LNC_000848,XM_018051424.1:LNC_007180,XM_018053232.1:LNC_008294,XM_018049690.1:LNC_000848,XM_005684782.3:LNC_008294,XM_018053228.1:LNC_008294,Novel_007252:LNC_007180,XM_018051425.1:LNC_007180,XM_018049899.1:LNC_000862,XM_018040980.1:LNC_019844,Novel_007251:LNC_007180,XM_018040979.1:LNC_01…
Metabolism	Lipid metabolism	Fatty acid biosynthesis	ko00061	8	57	0.0348124	0.150631	XM_018050924.1:LNC_006493,XM_013973018.2:LNC_017826,XM_013973016.2:LNC_017826,XM_013973012.2:LNC_017826,XM_013973015.2:LNC_017826,XM_005695090.3:LNC_017826,XM_013973019.2:LNC_017826,XM_005695091.3:LNC_017826
Genetic Information Processing	Translation	Ribosome	ko03010	40	449	0.0395863	0.168055	NM_001285639.1:LNC_018961,NM_001285639.1:LNC_019251,NM_001285639.1:LNC_019255,XM_018054225.1:XR_001296179.2,XM_018040330.1:LNC_019757,XM_018040330.1:LNC_019763,XM_018046306.1:LNC_002630,Novel_001711:LNC_001689,XM_005676864.3:LNC_001034,XM_013974382.2:LNC_001034,XM_013965249.2:LNC_007054,Novel_014279:LNC_014613,XM_018046305.1:LNC_002630,Novel_017874:LNC_017930,XM_005685752.2:XR_001296179.2,XM_0180…
Metabolism	Xenobiotics biodegradation and metabolism	Caprolactam degradation	ko00930	4	20	0.0406697	0.169457	Novel_002697:LNC_002191,XM_018043621.1:LNC_002191,XM_018043616.1:LNC_002191,XM_018043619.1:LNC_002191
Environmental Information Processing	Signal transduction	NF-kappa B signaling pathway	ko04064	35	389	0.0456448	0.186729	Novel_017671:LNC_018029,Novel_017981:LNC_018029,Novel_017977:LNC_018029,Novel_017669:LNC_018029,XM_018039647.1:LNC_019713,Novel_017668:LNC_018029,XM_018039648.1:LNC_019713,Novel_017985:LNC_018029,Novel_017673:LNC_018029,Novel_007718:LNC_007662,Novel_007718:LNC_007663,XM_005695059.3:LNC_017520,Novel_007717:LNC_007662,Novel_007717:LNC_007663,XM_018052706.1:LNC_007662,XM_018052706.1:LNC_007663,XM_01…
Pathway Hierarchy1	Pathway Hierarchy2	KEGG Pathway	Pathway ID	Gene Number	Background number	P-Value	Q-Value	Gene IDs
Organismal Systems	Endocrine system	Ovarian Steroidogenesis	ko04913	43	200	3.95057e-14	1.04295e-11	XM_013962701.2:LNC_003167,XM_013962701.2:LNC_004491,XM_013962701.2:LNC_005282,XM_013962701.2:LNC_006197,XM_013962701.2:LNC_006493,XM_013962701.2:LNC_009996,XM_013962701.2:LNC_018536,XM_013962701.2:LNC_021836,XM_013962701.2:LNC_022986,XM_013962701.2:LNC_023833,XM_013962701.2:LNC_023899,XM_005677120.3:LNC_017426,Novel_008967:LNC_017426,Novel_017809:LNC_017426,XM_018065821.1:LNC_017426,Novel_006534:…
Metabolism	Lipid metabolism	Steroid hormone biosynthesis	ko00140	31	188	1.02727e-07	1.356e-05	NM_001285747.1:LNC_017426,XM_005695137.3:LNC_001583,XM_005695137.3:LNC_007662,XM_005695137.3:LNC_008294,XM_005695137.3:LNC_010471,XM_005695137.3:LNC_010476,XM_005695137.3:LNC_013106,XM_005695137.3:LNC_013313,XM_005695137.3:LNC_014166,XM_005695137.3:LNC_014168,XM_005695137.3:LNC_014613,XM_005695137.3:LNC_023141,XM_005695137.3:LNC_023323,XM_005695137.3:LNC_023840,XM_005695137.3:XR_001295805.2,XM_00…
Organismal Systems	Sensory system	Taste transduction	ko04742	57	497	5.25964e-07	4.62848e-05	Novel_020620:LNC_017426,Novel_006818:LNC_000199,Novel_006818:LNC_001556,Novel_006818:LNC_003358,Novel_006818:LNC_008501,Novel_006818:LNC_010489,Novel_006818:LNC_011790,Novel_006818:LNC_013156,Novel_006818:LNC_017057,Novel_006818:LNC_023817,Novel_006818:LNC_023850,Novel_006818:LNC_023906,Novel_014124:LNC_017426,Novel_006102:LNC_017426,Novel_019062:LNC_000199,Novel_019062:LNC_001556,Novel_019062:LN…
Metabolism	Lipid metabolism	Steroid biosynthesis	ko00100	15	67	4.41945e-06	0.000291684	XM_013976064.2:LNC_017426,XM_005700492.3:LNC_017426,XM_005677120.3:LNC_017426,XM_005700494.3:LNC_017426,XM_018044710.1:LNC_017426,XM_005691137.2:LNC_017426,XM_005691140.3:LNC_017426,Novel_000475:LNC_017426,XM_018061635.1:LNC_017426,XM_018043425.1:LNC_017426,XM_005678362.3:LNC_017426,Novel_002218:LNC_017426,XM_005691143.3:LNC_017426,XM_018052368.1:LNC_017426,Novel_000474:LNC_001583,Novel_000474:LN…
Organismal Systems	Endocrine system	Aldosterone synthesis and secretion	ko04925	40	356	3.87705e-05	0.00204709	Novel_010405:LNC_002229,Novel_010405:LNC_005589,Novel_014344:LNC_017426,XM_018061403.1:LNC_017426,NM_001287574.1:LNC_017426,Novel_011665:LNC_001689,Novel_011665:LNC_023452,XM_018063212.1:LNC_006147,XM_018063212.1:XR_001919765.1,XM_018047735.1:LNC_022441,XM_005682375.3:LNC_017426,Novel_015150:LNC_022441,XM_018065821.1:LNC_017426,XM_018038317.1:LNC_001689,XM_018038317.1:LNC_023452,Novel_017809:LNC_…
Organismal Systems	Immune system	Platelet activation	ko04611	45	455	0.000269608	0.0118627	XM_018064526.1:LNC_017426,XM_005689854.3:LNC_001993,XM_005689854.3:LNC_003591,XM_005689854.3:LNC_009474,XM_005689854.3:LNC_009491,XM_005689854.3:LNC_010321,XM_005689854.3:LNC_019945,XM_018060376.1:LNC_011495,XM_018060376.1:LNC_014171,XM_018060376.1:LNC_015760,NM_001314156.1:LNC_001689,Novel_014611:LNC_007550,Novel_014611:LNC_009879,Novel_014611:LNC_009881,Novel_014611:LNC_010670,Novel_014611:LNC_…
Environmental Information Processing	Signal transduction	PI3K-Akt signaling pathway	ko04151	101	1274	0.000596286	0.0224885	XM_018044344.1:LNC_005618,XM_018044344.1:LNC_006240,XM_018044344.1:LNC_010475,XM_018044344.1:LNC_018029,XM_018044344.1:LNC_021711,XM_018044344.1:LNC_022996,XM_018044344.1:LNC_023324,Novel_000011:LNC_001689,Novel_000011:LNC_023452,XM_018041779.1:LNC_001583,XM_018041779.1:LNC_007662,XM_018041779.1:LNC_008294,XM_018041779.1:LNC_010471,XM_018041779.1:LNC_010476,XM_018041779.1:LNC_013106,XM_018041779.…
Cellular Processes	Cellular community - eukaryotes	Adherens junction	ko04520	39	412	0.00149761	0.0433329	XM_018041772.1:LNC_001583,XM_018041772.1:LNC_007662,XM_018041772.1:LNC_008294,XM_018041772.1:LNC_010471,XM_018041772.1:LNC_010476,XM_018041772.1:LNC_013106,XM_018041772.1:LNC_013313,XM_018041772.1:LNC_014166,XM_018041772.1:LNC_014168,XM_018041772.1:LNC_014613,XM_018041772.1:LNC_015760,XM_018041772.1:LNC_023141,XM_018041772.1:LNC_023323,XM_018041772.1:LNC_023840,XM_018041772.1:XR_001295805.2,XM_01…
Organismal Systems	Endocrine system	PPAR signaling pathway	ko03320	26	242	0.00154812	0.0433329	NM_001287558.1:LNC_001583,NM_001287558.1:LNC_007662,NM_001287558.1:LNC_008294,NM_001287558.1:LNC_010471,NM_001287558.1:LNC_010476,NM_001287558.1:LNC_013106,NM_001287558.1:LNC_013313,NM_001287558.1:LNC_014166,NM_001287558.1:LNC_014168,NM_001287558.1:LNC_014613,NM_001287558.1:LNC_015760,NM_001287558.1:LNC_023141,NM_001287558.1:LNC_023323,NM_001287558.1:LNC_023840,NM_001287558.1:XR_001295805.2,XM_00…
Organismal Systems	Immune system	Complement and coagulation cascades	ko04610	26	243	0.0016414	0.0433329	XM_018060353.1:LNC_017426,Novel_016598:LNC_017426,Novel_005181:LNC_001245,Novel_005181:LNC_001450,Novel_005181:LNC_006549,Novel_005181:LNC_007568,Novel_005181:LNC_007619,Novel_005181:LNC_009681,Novel_005181:LNC_010826,Novel_005181:LNC_012422,Novel_005181:LNC_013807,Novel_005181:LNC_016031,Novel_005181:LNC_016389,Novel_005181:LNC_017976,Novel_005181:LNC_018450,Novel_005181:LNC_019249,Novel_005181:…
Cellular Processes	Transport and catabolism	Phagosome	ko04145	44	494	0.00255906	0.0614175	Novel_015376:LNC_017426,NM_001314156.1:LNC_001689,XM_005680667.3:LNC_017426,Novel_017973:LNC_014166,Novel_017973:LNC_023835,XR_001297379.2:LNC_004288,XM_018061403.1:LNC_017426,Novel_017672:LNC_003167,Novel_017672:LNC_004491,Novel_017672:LNC_005282,Novel_017672:LNC_006197,Novel_017672:LNC_006493,Novel_017672:LNC_009996,Novel_017672:LNC_018536,Novel_017672:LNC_021836,Novel_017672:LNC_022986,Novel_0…
Genetic Information Processing	Translation	RNA transport	ko03013	54	652	0.00429713	0.0901987	Novel_023431:LNC_002229,Novel_013415:LNC_001583,Novel_013415:LNC_007662,Novel_013415:LNC_008294,Novel_013415:LNC_010471,Novel_013415:LNC_010476,Novel_013415:LNC_013106,Novel_013415:LNC_013313,Novel_013415:LNC_014166,Novel_013415:LNC_014168,Novel_013415:LNC_014613,Novel_013415:LNC_015760,Novel_013415:LNC_023141,Novel_013415:LNC_023323,Novel_013415:LNC_023840,Novel_013415:XR_001295805.2,Novel_01044…
Metabolism	Xenobiotics biodegradation and metabolism	Metabolism of xenobiotics by cytochrome P450	ko00980	20	184	0.0044416	0.0901987	XM_018045654.1:LNC_001245,XM_018045654.1:LNC_001450,XM_018045654.1:LNC_006549,XM_018045654.1:LNC_007568,XM_018045654.1:LNC_007619,XM_018045654.1:LNC_009681,XM_018045654.1:LNC_010826,XM_018045654.1:LNC_012422,XM_018045654.1:LNC_013807,XM_018045654.1:LNC_016031,XM_018045654.1:LNC_016389,XM_018045654.1:LNC_017976,XM_018045654.1:LNC_018450,XM_018045654.1:LNC_019249,XM_018045654.1:LNC_019844,XM_018045…
Environmental Information Processing	Signal transduction	AMPK signaling pathway	ko04152	44	524	0.00730242	0.124308	Novel_011700:LNC_005589,XM_018046617.1:LNC_001583,XM_018046617.1:LNC_007662,XM_018046617.1:LNC_008294,XM_018046617.1:LNC_010471,XM_018046617.1:LNC_010476,XM_018046617.1:LNC_013106,XM_018046617.1:LNC_013313,XM_018046617.1:LNC_014166,XM_018046617.1:LNC_014168,XM_018046617.1:LNC_014613,XM_018046617.1:LNC_015760,XM_018046617.1:LNC_023141,XM_018046617.1:LNC_023323,XM_018046617.1:LNC_023840,XM_01804661…
Metabolism	Amino acid metabolism	Histidine metabolism	ko00340	9	61	0.00750763	0.124308	XM_018039544.1:LNC_001993,XM_018039544.1:LNC_003591,XM_018039544.1:LNC_009474,XM_018039544.1:LNC_010321,XM_018039544.1:LNC_019945,Novel_004379:LNC_001583,Novel_004379:LNC_007662,Novel_004379:LNC_008294,Novel_004379:LNC_010471,Novel_004379:LNC_010476,Novel_004379:LNC_013106,Novel_004379:LNC_013313,Novel_004379:LNC_014166,Novel_004379:LNC_014168,Novel_004379:LNC_014613,Novel_004379:LNC_015760,Novel…
Organismal Systems	Development	Axon guidance	ko04360	68	880	0.00753384	0.124308	Novel_008061:LNC_001583,Novel_008061:LNC_007662,Novel_008061:LNC_008294,Novel_008061:LNC_010471,Novel_008061:LNC_010476,Novel_008061:LNC_013106,Novel_008061:LNC_013313,Novel_008061:LNC_014166,Novel_008061:LNC_014168,Novel_008061:LNC_014613,Novel_008061:LNC_015760,Novel_008061:LNC_023141,Novel_008061:LNC_023323,Novel_008061:LNC_023840,Novel_008061:XR_001295805.2,XM_018058627.1:LNC_000199,XM_018058…
Organismal Systems	Digestive system	Mineral absorption	ko04978	14	119	0.0080627	0.125209	XM_005677233.3:LNC_017426,Novel_002098:LNC_001481,Novel_002098:LNC_002775,Novel_002098:LNC_005445,Novel_002098:LNC_005784,Novel_002098:LNC_006810,Novel_002098:LNC_012511,XM_005675551.3:LNC_017426,XM_018052075.1:LNC_019469,Novel_022306:LNC_001034,Novel_022306:LNC_006563,Novel_022306:LNC_006678,Novel_022306:LNC_007195,Novel_022306:LNC_010617,Novel_022306:LNC_011227,Novel_022306:LNC_014437,Novel_022…
Environmental Information Processing	Signal transduction	HIF-1 signaling pathway	ko04066	35	403	0.00952531	0.139705	XM_018064643.1:LNC_003167,XM_018064643.1:LNC_004491,XM_018064643.1:LNC_005282,XM_018064643.1:LNC_006197,XM_018064643.1:LNC_009996,XM_018064643.1:LNC_018536,XM_018064643.1:LNC_021836,XM_018064643.1:LNC_022986,XM_018064643.1:LNC_023899,Novel_011951:LNC_002191,Novel_011700:LNC_005589,Novel_021359:LNC_023452,Novel_002174:LNC_002191,XM_018046192.1:LNC_014171,XM_018051424.1:LNC_001689,XM_018051424.1:LN…
Environmental Information Processing	Signaling molecules and interaction	Cytokine-cytokine receptor interaction	ko04060	58	744	0.0107963	0.150011	Novel_000011:LNC_001689,Novel_000011:LNC_023452,Novel_019702:LNC_001481,Novel_019702:LNC_002775,Novel_019702:LNC_005445,Novel_019702:LNC_005784,Novel_019702:LNC_006810,Novel_019702:LNC_012511,Novel_005256:LNC_005451,XM_018066622.1:LNC_001689,XM_018066622.1:LNC_023452,Novel_006392:LNC_017426,Novel_017143:LNC_017426,XM_005696412.2:LNC_001583,XM_005696412.2:LNC_007662,XM_005696412.2:LNC_008294,XM_00…
Environmental Information Processing	Signal transduction	Calcium signaling pathway	ko04020	62	809	0.0121306	0.160125	Novel_012315:LNC_001993,Novel_012315:LNC_003591,Novel_012315:LNC_009474,Novel_012315:LNC_009491,Novel_012315:LNC_010321,Novel_012315:LNC_019945,Novel_012315:LNC_020857,XM_018043848.1:LNC_000224,XM_018043848.1:LNC_006884,XM_018043848.1:LNC_007663,XM_018043848.1:LNC_009632,XM_018043848.1:LNC_011076,XM_018043848.1:LNC_014581,XM_018043848.1:LNC_017911,XM_018043848.1:LNC_018879,XM_018043848.1:LNC_0234…
Organismal Systems	Endocrine system	Oxytocin signaling pathway	ko04921	49	625	0.0162733	0.202436	Novel_021359:LNC_023452,Novel_014799:LNC_000199,Novel_014799:LNC_001556,Novel_014799:LNC_003358,Novel_014799:LNC_008501,Novel_014799:LNC_010489,Novel_014799:LNC_011790,Novel_014799:LNC_013156,Novel_014799:LNC_017057,Novel_014799:LNC_023817,Novel_014799:LNC_023850,Novel_014799:LNC_023906,Novel_007920:LNC_022441,Novel_009026:LNC_022441,XM_018061268.1:LNC_017426,XM_018048391.1:LNC_001993,XM_01804839…
Environmental Information Processing	Signal transduction	Two-component system	ko02020	6	37	0.0174731	0.202436	Novel_001581:LNC_017366,Novel_001583:LNC_017426,XM_018055220.1:LNC_017426,Novel_019665:LNC_005618,Novel_019665:LNC_006240,Novel_019665:LNC_010475,Novel_019665:LNC_018029,Novel_019665:LNC_021711,Novel_019665:LNC_022996,Novel_019665:LNC_023324,XM_018053432.1:LNC_017426,Novel_006886:LNC_001689,Novel_006886:LNC_023452
Cellular Processes	Cell growth and death	Ferroptosis	ko04216	18	183	0.017652	0.202436	XM_018052252.1:LNC_001245,XM_018052252.1:LNC_001450,XM_018052252.1:LNC_006549,XM_018052252.1:LNC_007568,XM_018052252.1:LNC_007619,XM_018052252.1:LNC_009681,XM_018052252.1:LNC_010826,XM_018052252.1:LNC_012422,XM_018052252.1:LNC_013807,XM_018052252.1:LNC_016031,XM_018052252.1:LNC_016389,XM_018052252.1:LNC_017976,XM_018052252.1:LNC_018450,XM_018052252.1:LNC_019249,XM_018052252.1:LNC_019844,XM_018052…
Metabolism	Amino acid metabolism	Arginine and proline metabolism	ko00330	15	145	0.0190373	0.202436	XM_018054151.1:LNC_001583,XM_018054151.1:LNC_007662,XM_018054151.1:LNC_008294,XM_018054151.1:LNC_010471,XM_018054151.1:LNC_010476,XM_018054151.1:LNC_013313,XM_018054151.1:LNC_014166,XM_018054151.1:LNC_014168,XM_018054151.1:LNC_014171,XM_018054151.1:LNC_014613,XM_018054151.1:LNC_015760,XM_018054151.1:LNC_023141,XM_018054151.1:LNC_023323,XM_018054151.1:LNC_023840,XM_018054151.1:XR_001295805.2,Novel…
Environmental Information Processing	Signal transduction	Rap1 signaling pathway	ko04015	73	999	0.0193587	0.202436	Novel_007452:LNC_003167,Novel_007452:LNC_004491,Novel_007452:LNC_005282,Novel_007452:LNC_006197,Novel_007452:LNC_009996,Novel_007452:LNC_018536,Novel_007452:LNC_021836,Novel_007452:LNC_022986,Novel_007452:LNC_023833,Novel_007452:LNC_023899,XM_018051424.1:LNC_001689,XM_018051424.1:LNC_023452,XM_018042865.1:LNC_014524,XM_018042865.1:LNC_023835,Novel_003690:LNC_005451,Novel_002174:LNC_002191,XM_0180…
Metabolism	Amino acid metabolism	Arginine biosynthesis	ko00220	7	49	0.0205817	0.202436	Novel_014981:LNC_001481,Novel_014981:LNC_002775,Novel_014981:LNC_005445,Novel_014981:LNC_005784,Novel_014981:LNC_006810,Novel_014981:LNC_012511,XM_013966479.2:LNC_001689,XM_018046724.1:LNC_017426,XM_018055982.1:LNC_017426,XM_005686001.3:LNC_017426,XM_013971952.2:LNC_017426,Novel_018180:LNC_007550,Novel_018180:LNC_009879,Novel_018180:LNC_009881,Novel_018180:LNC_010670,Novel_018180:LNC_010866,Novel…
Metabolism	Amino acid metabolism	Tryptophan metabolism	ko00380	13	121	0.0210169	0.202436	XM_005691559.3:LNC_017426,Novel_002302:LNC_001245,Novel_002302:LNC_001450,Novel_002302:LNC_006549,Novel_002302:LNC_007568,Novel_002302:LNC_007619,Novel_002302:LNC_009681,Novel_002302:LNC_010826,Novel_002302:LNC_012422,Novel_002302:LNC_013807,Novel_002302:LNC_016031,Novel_002302:LNC_016389,Novel_002302:LNC_017976,Novel_002302:LNC_018450,Novel_002302:LNC_019249,Novel_002302:LNC_019844,Novel_002302:…
Environmental Information Processing	Signal transduction	cGMP - PKG signaling pathway	ko04022	50	652	0.0220433	0.202436	Novel_014803:LNC_022441,XM_018039422.1:LNC_002191,Novel_005704:LNC_002191,Novel_010993:LNC_005589,Novel_006534:LNC_001034,Novel_006534:LNC_006563,Novel_006534:LNC_006678,Novel_006534:LNC_007195,Novel_006534:LNC_010617,Novel_006534:LNC_011227,Novel_006534:LNC_014437,Novel_006534:LNC_017552,Novel_006534:LNC_021773,Novel_014798:LNC_001583,Novel_014798:LNC_007662,Novel_014798:LNC_008294,Novel_014798:…
Metabolism	Overview	Fatty acid metabolism	ko01212	16	162	0.0234354	0.202436	XM_005695091.3:LNC_017426,Novel_021808:LNC_022441,XM_018050724.1:LNC_004160,XM_018062807.1:LNC_001245,XM_018062807.1:LNC_001450,XM_018062807.1:LNC_006549,XM_018062807.1:LNC_007568,XM_018062807.1:LNC_007619,XM_018062807.1:LNC_009681,XM_018062807.1:LNC_010826,XM_018062807.1:LNC_012422,XM_018062807.1:LNC_013807,XM_018062807.1:LNC_016031,XM_018062807.1:LNC_016389,XM_018062807.1:LNC_017976,XM_01806280…
Cellular Processes	Transport and catabolism	Lysosome	ko04142	34	416	0.0236893	0.202436	Novel_016530:LNC_001245,Novel_016530:LNC_001450,Novel_016530:LNC_006549,Novel_016530:LNC_007568,Novel_016530:LNC_007619,Novel_016530:LNC_009681,Novel_016530:LNC_010826,Novel_016530:LNC_012422,Novel_016530:LNC_013807,Novel_016530:LNC_016031,Novel_016530:LNC_016389,Novel_016530:LNC_017976,Novel_016530:LNC_018450,Novel_016530:LNC_019249,Novel_016530:LNC_019844,Novel_016530:LNC_021062,Novel_016530:LN…
Organismal Systems	Immune system	B cell receptor signaling pathway	ko04662	24	273	0.0245458	0.202436	XR_001297379.2:LNC_004288,Novel_017973:LNC_014166,Novel_017973:LNC_023835,Novel_002172:LNC_001689,Novel_002172:LNC_023452,Novel_007920:LNC_022441,XM_005697647.1:LNC_001583,XM_005697647.1:LNC_007662,XM_005697647.1:LNC_008294,XM_005697647.1:LNC_010471,XM_005697647.1:LNC_010476,XM_005697647.1:LNC_013106,XM_005697647.1:LNC_013313,XM_005697647.1:LNC_014166,XM_005697647.1:LNC_014168,XM_005697647.1:LNC_…
Metabolism	Xenobiotics biodegradation and metabolism	Caprolactam degradation	ko00930	4	20	0.0246662	0.202436	Novel_005422:LNC_001034,Novel_005422:LNC_006563,Novel_005422:LNC_006678,Novel_005422:LNC_007195,Novel_005422:LNC_010617,Novel_005422:LNC_011227,Novel_005422:LNC_014437,Novel_005422:LNC_017552,Novel_005422:LNC_021773,Novel_005420:LNC_000224,Novel_005420:LNC_006884,Novel_005420:LNC_007663,Novel_005420:LNC_009632,Novel_005420:LNC_011076,Novel_005420:LNC_014581,Novel_005420:LNC_017911,Novel_005420:LN…
Metabolism	Amino acid metabolism	Phenylalanine metabolism	ko00360	8	63	0.0264898	0.202436	XM_005693872.3:LNC_007550,XM_005693872.3:LNC_009879,XM_005693872.3:LNC_009881,XM_005693872.3:LNC_010670,XM_005693872.3:LNC_010866,XM_005693872.3:LNC_013503,XM_005693872.3:LNC_016166,XM_005693872.3:LNC_019221,XM_005693872.3:LNC_019757,XM_018042751.1:LNC_001583,XM_018042751.1:LNC_007662,XM_018042751.1:LNC_008294,XM_018042751.1:LNC_010471,XM_018042751.1:LNC_010476,XM_018042751.1:LNC_013106,XM_018042…
Organismal Systems	Aging	Longevity regulating pathway - mammal	ko04211	31	377	0.0275704	0.202436	Novel_002172:LNC_001689,Novel_002172:LNC_023452,Novel_005436:LNC_000199,Novel_005436:LNC_001556,Novel_005436:LNC_003358,Novel_005436:LNC_008501,Novel_005436:LNC_010489,Novel_005436:LNC_011790,Novel_005436:LNC_013156,Novel_005436:LNC_017057,Novel_005436:LNC_023817,Novel_005436:LNC_023850,Novel_005436:LNC_023906,XM_018060376.1:LNC_011495,XM_018060376.1:LNC_014171,XM_018060376.1:LNC_015760,XM_018061…
Metabolism	Amino acid metabolism	Phenylalanine, tyrosine and tryptophan biosynthesis	ko00400	3	12	0.0277627	0.202436	XM_018042751.1:LNC_001583,XM_018042751.1:LNC_007662,XM_018042751.1:LNC_008294,XM_018042751.1:LNC_010471,XM_018042751.1:LNC_010476,XM_018042751.1:LNC_013106,XM_018042751.1:LNC_013313,XM_018042751.1:LNC_014166,XM_018042751.1:LNC_014168,XM_018042751.1:LNC_014171,XM_018042751.1:LNC_014613,XM_018042751.1:LNC_015760,XM_018042751.1:LNC_023141,XM_018042751.1:LNC_023323,XM_018042751.1:LNC_023840,XM_018042…
Environmental Information Processing	Signaling molecules and interaction	Neuroactive ligand-receptor interaction	ko04080	52	693	0.0282814	0.202436	XM_018046194.1:LNC_017426,XM_018045663.1:LNC_017426,XM_005683953.3:LNC_017426,XM_005687901.3:LNC_022441,XM_018051355.1:LNC_017426,XM_018066574.1:LNC_017426,NM_001314279.1:LNC_017426,Novel_006848:LNC_001481,Novel_006848:LNC_002775,Novel_006848:LNC_005445,Novel_006848:LNC_005784,Novel_006848:LNC_006810,Novel_006848:LNC_012511,XM_018052222.1:LNC_017426,XM_018050081.1:LNC_017426,Novel_009863:LNC_0174…
Organismal Systems	Nervous system	Cholinergic synapse	ko04725	34	422	0.0283717	0.202436	Novel_023302:LNC_017426,Novel_023539:LNC_017426,Novel_002172:LNC_001689,Novel_002172:LNC_023452,Novel_011665:LNC_001689,Novel_011665:LNC_023452,XM_018040583.1:LNC_017426,XM_018060376.1:LNC_011495,XM_018060376.1:LNC_014171,XM_018060376.1:LNC_015760,XM_018060493.1:LNC_001689,XM_018060493.1:LNC_023452,XM_018047017.1:LNC_012492,Novel_017493:LNC_017426,XM_018055318.1:LNC_017426,Novel_017031:LNC_001481…
Metabolism	Biosynthesis of other secondary metabolites	Isoquinoline alkaloid biosynthesis	ko00950	6	42	0.0310137	0.215464	XM_018065151.1:LNC_001034,XM_018065151.1:LNC_006563,XM_018065151.1:LNC_006678,XM_018065151.1:LNC_010617,XM_018065151.1:LNC_011227,XM_018065151.1:LNC_014437,XM_018065151.1:LNC_017552,XM_018065151.1:LNC_021773,Novel_014981:LNC_001481,Novel_014981:LNC_002775,Novel_014981:LNC_005445,Novel_014981:LNC_005784,Novel_014981:LNC_006810,Novel_014981:LNC_012511,XM_018042749.1:LNC_001583,XM_018042749.1:LNC_00…
Metabolism	Energy metabolism	Nitrogen metabolism	ko00910	6	43	0.0343612	0.232599	XM_018045477.1:LNC_007550,XM_018045477.1:LNC_009879,XM_018045477.1:LNC_009881,XM_018045477.1:LNC_010670,XM_018045477.1:LNC_010866,XM_018045477.1:LNC_013503,XM_018045477.1:LNC_016166,XM_018045477.1:LNC_019221,XM_018045477.1:LNC_019757,XM_018043780.1:LNC_005589,XM_018058174.1:LNC_022441,XM_018064150.1:LNC_017426,XM_018058177.1:LNC_001034,XM_018058177.1:LNC_006563,XM_018058177.1:LNC_006678,XM_018058…
Metabolism	Glycan biosynthesis and metabolism	Mannose type O-glycan biosyntheis	ko00515	8	67	0.0366062	0.241601	XM_018048226.1:LNC_017426,XM_005684273.3:LNC_001481,XM_005684273.3:LNC_002775,XM_005684273.3:LNC_005445,XM_005684273.3:LNC_005784,XM_005684273.3:LNC_006810,XM_005684273.3:LNC_012511,Novel_004407:LNC_003167,Novel_004407:LNC_004491,Novel_004407:LNC_005282,Novel_004407:LNC_006197,Novel_004407:LNC_006493,Novel_004407:LNC_009996,Novel_004407:LNC_018536,Novel_004407:LNC_021836,Novel_004407:LNC_022986,N…
Organismal Systems	Immune system	T cell receptor signaling pathway	ko04660	34	432	0.0377314	0.242953	Novel_003726:LNC_001993,Novel_003726:LNC_003591,Novel_003726:LNC_009474,Novel_003726:LNC_009491,Novel_003726:LNC_010321,Novel_003726:LNC_019945,Novel_003726:LNC_020857,Novel_010490:LNC_003167,Novel_010490:LNC_004491,Novel_010490:LNC_005282,Novel_010490:LNC_006197,Novel_010490:LNC_006493,Novel_010490:LNC_009996,Novel_010490:LNC_018536,Novel_010490:LNC_021836,Novel_010490:LNC_022986,Novel_010490:LN…
Cellular Processes	Cellular community - eukaryotes	Focal adhesion	ko04510	63	880	0.0397555	0.249892	Novel_004114:LNC_001245,Novel_004114:LNC_001450,Novel_004114:LNC_006549,Novel_004114:LNC_007568,Novel_004114:LNC_007619,Novel_004114:LNC_009681,Novel_004114:LNC_010826,Novel_004114:LNC_012422,Novel_004114:LNC_013807,Novel_004114:LNC_016031,Novel_004114:LNC_016389,Novel_004114:LNC_017976,Novel_004114:LNC_018450,Novel_004114:LNC_019249,Novel_004114:LNC_019844,Novel_004114:LNC_021062,Novel_004114:LN…
Environmental Information Processing	Signal transduction	Hippo signaling pathway	ko04390	48	648	0.0408336	0.2507	Novel_000251:LNC_001481,Novel_000251:LNC_002775,Novel_000251:LNC_005445,Novel_000251:LNC_005784,Novel_000251:LNC_006810,Novel_000251:LNC_012511,XM_013963622.2:LNC_007550,XM_013963622.2:LNC_009879,XM_013963622.2:LNC_009881,XM_013963622.2:LNC_010670,XM_013963622.2:LNC_010866,XM_013963622.2:LNC_013503,XM_013963622.2:LNC_016166,XM_013963622.2:LNC_019221,XM_013963622.2:LNC_019757,XM_013963625.2:LNC_00…
Organismal Systems	Digestive system	Fat digestion and absorption	ko04975	12	121	0.0441465	0.264879	NM_001287558.1:LNC_001583,NM_001287558.1:LNC_007662,NM_001287558.1:LNC_008294,NM_001287558.1:LNC_010471,NM_001287558.1:LNC_010476,NM_001287558.1:LNC_013106,NM_001287558.1:LNC_013313,NM_001287558.1:LNC_014166,NM_001287558.1:LNC_014168,NM_001287558.1:LNC_014613,NM_001287558.1:LNC_015760,NM_001287558.1:LNC_023141,NM_001287558.1:LNC_023323,NM_001287558.1:LNC_023840,NM_001287558.1:XR_001295805.2,XM_01…
Organismal Systems	Immune system	Fc epsilon RI signaling pathway	ko04664	21	248	0.0471794	0.276786	Novel_017976:LNC_001481,Novel_017976:LNC_002775,Novel_017976:LNC_005445,Novel_017976:LNC_005784,Novel_017976:LNC_006810,Novel_017976:LNC_009064,Novel_017976:LNC_012511,Novel_017983:LNC_003167,Novel_017983:LNC_004491,Novel_017983:LNC_005282,Novel_017983:LNC_006197,Novel_017983:LNC_009996,Novel_017983:LNC_018536,Novel_017983:LNC_021836,Novel_017983:LNC_022986,Novel_017983:LNC_023833,Novel_017983:LN…

## Sheet: mRNA
Pathway Hierarchy1	Pathway Hierarchy2	KEGG Pathway	Pathway ID	Gene Number	Background number	P-Value	Q-Value	Gene IDs	per		overlap_lncRNA Target		overlap_miRNA target
Cellular Processes	Cellular community - eukaryotes	Adherens junction	ko04520	24	412	0.000400794	0.0961906	Novel_013354,Novel_019379,XM_018042960.1,XM_018042973.1,XM_018041775.1,Novel_019667,XM_018041779.1,XM_018059039.1,Novel_003961,Novel_006536,Novel_019669,XM_018041239.1,XM_018066117.1,XM_018041771.1,Novel_020231,Novel_020348,XM_018066118.1,XM_018041772.1,XM_018039447.1,Novel_019776,XM_018042964.1,XM_018039450.1,Novel_019625,XM_018055357.1	0.0582524		0.00149761		2.30522e-05
Genetic Information Processing	Translation	RNA transport	ko03013	32	652	0.000973744	0.116849	Novel_007698,Novel_010438,Novel_010444,Novel_010440,Novel_009918,NM_001285589.1,Novel_022875,Novel_010457,XM_018047992.1,XM_013964066.2,XM_005691356.3,Novel_010435,Novel_010437,Novel_010447,Novel_018848,Novel_009886,Novel_001999,Novel_010434,Novel_000231,XM_018050112.1,Novel_020054,XM_018046952.1,Novel_020752,Novel_010433,XM_013964234.2,Novel_022882,Novel_013007,Novel_013415,Novel_010446,Novel_01…	0.0490798		9.45934e-07		#N/A
Cellular Processes	Cellular community - eukaryotes	Focal adhesion	ko04510	39	880	0.00192546	0.13616	XM_005695796.3,XM_018059801.1,Novel_013769,Novel_014552,Novel_008417,Novel_004120,Novel_007251,NM_001285667.1,Novel_009461,XM_018063798.1,XM_018055649.1,Novel_023256,Novel_013439,Novel_020348,Novel_014611,XM_005681454.3,Novel_003291,XM_018041336.1,XM_018053196.1,XM_018059566.1,Novel_008482,Novel_014075,XM_018054294.1,XM_018059847.1,Novel_003961,Novel_023255,Novel_003579,Novel_007681,XM_018066217.…	0.0443182		0.0397555		4.05794e-09
Environmental Information Processing	Signaling molecules and interaction	Cell adhesion molecules (CAMs)	ko04514	32	688	0.00226934	0.13616	Novel_016361,XM_018047218.1,XM_013969498.2,Novel_013354,XM_018054667.1,XM_018054669.1,Novel_002892,XM_018045067.1,XM_018054673.1,XM_018038823.1,XM_018039450.1,Novel_009236,XM_018039447.1,XM_018054668.1,XM_018042973.1,Novel_000456,XM_018042960.1,Novel_019143,Novel_012990,Novel_003694,Novel_015468,XM_018053906.1,Novel_019144,XM_018054674.1,Novel_006113,Novel_018802,XM_018065347.1,XM_018042964.1,XM_…	0.0465116		#N/A		0.0029792
Organismal Systems	Immune system	Platelet activation	ko04611	21	455	0.0127526	0.509204	XM_005680737.3,XM_005684185.3,Novel_004120,Novel_007251,Novel_012962,XM_018054294.1,Novel_009461,Novel_007450,XR_001918100.1,XM_005682579.3,Novel_005123,Novel_003579,Novel_005229,Novel_014798,XM_018064894.1,XM_018055649.1,Novel_014611,Novel_020348,Novel_020231,Novel_005122,Novel_014799	0.0461538		0.000269608		0.0122019
Cellular Processes	Cell growth and death	Apoptosis	ko04210	22	494	0.0159579	0.509204	Novel_019086,Novel_005122,Novel_021777,Novel_004238,Novel_013439,Novel_020231,Novel_020348,XM_018062751.1,Novel_011082,Novel_007716,NM_001287231.1,Novel_019085,XR_001918100.1,Novel_007717,Novel_005123,Novel_003053,Novel_003052,XM_018055901.1,XM_018055899.1,XM_018055900.1,Novel_007251,XM_005680737.3	0.0445344		#N/A		0.0206142
Environmental Information Processing	Signaling molecules and interaction	ECM-receptor interaction	ko04512	16	326	0.0163959	0.509204	XM_005681454.3,XM_013964504.2,XM_018053196.1,XM_018059817.1,XM_018064894.1,Novel_005229,Novel_003579,Novel_007681,XM_018059832.1,NM_001285667.1,XM_018059847.1,XM_018063798.1,Novel_008482,XM_018059801.1,Novel_014075,Novel_008417	0.0490798		#N/A		3.10965e-11
Organismal Systems	Sensory system	Taste transduction	ko04742	22	497	0.0169735	0.509204	Novel_018604,Novel_013197,XM_018051220.1,Novel_010014,Novel_013198,Novel_011236,Novel_023577,Novel_021758,Novel_019062,Novel_015389,XM_018048699.1,Novel_013200,Novel_017572,Novel_018593,Novel_018805,Novel_016949,Novel_001410,Novel_003099,Novel_001674,Novel_020448,Novel_023406,Novel_014764	0.0442656		1.16242e-14		#N/A
Cellular Processes	Cell growth and death	Oocyte meiosis	ko04114	20	447	0.0199351	0.531604	XM_018043454.1,Novel_013055,XM_018049737.1,XM_018054805.1,Novel_013044,Novel_010777,XM_005680737.3,Novel_015815,Novel_017224,XM_018047024.1,Novel_005994,XM_018049740.1,Novel_005122,Novel_013041,Novel_014611,Novel_020231,Novel_005123,XR_001918100.1,Novel_013053,XM_018066067.1	0.0447427		#N/A		#N/A
Environmental Information Processing	Signal transduction	PI3K-Akt signaling pathway	ko04151	46	1274	0.0289657	0.648824	XM_018052346.1,XM_018059847.1,Novel_003961,XM_005679263.3,XM_005699173.3,Novel_002430,XM_005684185.3,XM_018050780.1,Novel_014075,Novel_011952,Novel_015815,XM_013972804.2,Novel_008482,XM_018059817.1,Novel_000123,Novel_014363,Novel_017972,XM_013964504.2,Novel_020231,XM_018059832.1,XM_018064894.1,Novel_005229,Novel_003579,Novel_017672,Novel_007681,Novel_016535,XM_018041779.1,XM_018063798.1,XM_018052…	0.0361068		0.000596286		6.99296e-05
Metabolism	Glycan biosynthesis and metabolism	Glycosaminoglycan degradation	ko00531	5	65	0.0308195	0.648824	Novel_009664,Novel_018001,Novel_018002,Novel_003297,Novel_018000	0.0769231		#N/A		#N/A
Cellular Processes	Transport and catabolism	Lysosome	ko04142	18	416	0.0347043	0.648824	Novel_016532,Novel_009664,XM_018061022.1,Novel_004872,XM_013972159.2,Novel_021113,Novel_016530,Novel_018001,XM_005699158.3,XM_018054610.1,XM_005692174.2,Novel_018002,Novel_015500,Novel_021777,XM_018040653.1,Novel_018000,XM_013964217.2,XM_018053889.1	0.0432692		0.0236893		#N/A
Genetic Information Processing	Folding, sorting and degradation	Protein processing in endoplasmic reticulum	ko04141	23	568	0.0363626	0.648824	Novel_013678,XM_018056265.1,Novel_013343,XM_018062751.1,Novel_018289,Novel_008503,XM_018066395.1,NM_001287231.1,Novel_002957,Novel_007466,Novel_012279,XM_018066393.1,Novel_011436,XM_018060712.1,XM_018057228.1,Novel_008463,XM_005699176.3,Novel_011434,XM_018042980.1,Novel_011806,Novel_002508,Novel_012280,Novel_004403	0.040493		#N/A		#N/A
Organismal Systems	Development	Dorso-ventral axis formation	ko04320	7	120	0.0441101	0.648824	Novel_010239,Novel_020231,Novel_018866,XM_018049740.1,XM_018049737.1,Novel_017224,Novel_005994	0.0583333		#N/A		#N/A
Metabolism	Glycan biosynthesis and metabolism	Other glycan degradation	ko00511	4	50	0.0454706	0.648824	Novel_018001,Novel_018002,Novel_021113,Novel_018000	0.08		0.00538908		#N/A
Cellular Processes	Transport and catabolism	Phagosome	ko04145	20	494	0.0484054	0.648824	XM_018038945.1,Novel_018839,Novel_004238,Novel_017972,Novel_020348,XM_018046135.1,Novel_018289,Novel_017900,Novel_019144,Novel_004149,XM_018047396.1,Novel_017672,Novel_018802,XM_018038823.1,XM_013964217.2,Novel_017899,XM_013972159.2,Novel_008417,Novel_019143,Novel_019376	0.0404858		6.91391e-07		#N/A
Cellular Processes	Cellular community - eukaryotes	Gap junction	ko04540	14	316	0.0489768	0.648824	Novel_014798,XM_005680737.3,Novel_005123,XR_001918100.1,XM_018066118.1,Novel_020231,XM_018066117.1,Novel_014363,Novel_005122,Novel_004238,Novel_014799,XM_018038945.1,Novel_001521,Novel_007450	0.0443038		#N/A		0.0475117

## Sheet: miRNA
Pathway Hierarchy1	Pathway Hierarchy2	KEGG Pathway	Pathway ID	Gene Number	Background number	P-Value	Q-Value	Gene IDs
Environmental Information Processing	Signaling molecules and interaction	ECM-receptor interaction	ko04512	19	199	3.10965e-11	5.25531e-09	XM_018038908.1:chi-miR-665,XM_018063799.1:chi-miR-665,XM_018063802.1:chi-miR-665,XM_018038912.1:chi-miR-665,XM_005681454.3:chi-miR-767,XM_018047683.1:novel_179,XM_018038910.1:chi-miR-665,XM_018063798.1:chi-miR-665,XM_018038911.1:chi-miR-665,XM_018038914.1:chi-miR-665,XM_018063803.1:chi-miR-665,XM_018063800.1:chi-miR-665,XM_018063801.1:chi-miR-665,XM_018047684.1:novel_179,XM_018038915.1:chi-miR-66…
Cellular Processes	Cellular community - eukaryotes	Focal adhesion	ko04510	27	529	4.05794e-09	3.42896e-07	XM_018063801.1:chi-miR-665,XM_018047684.1:novel_179,XM_018038915.1:chi-miR-665,XM_018065534.1:novel_306,XM_018063797.1:chi-miR-665,XM_018038909.1:chi-miR-665,XM_005694609.3:novel_306,XM_018038913.1:chi-miR-665,XM_018038907.1:chi-miR-665,XM_018055646.1:novel_306,XM_018038910.1:chi-miR-665,XM_018063798.1:chi-miR-665,XM_018038914.1:chi-miR-665,XM_018038911.1:chi-miR-665,XM_018063803.1:chi-miR-665,XM…
Cellular Processes	Transport and catabolism	Peroxisome	ko04146	13	161	2.99494e-07	1.68715e-05	XM_018048532.1:novel_306,XM_018060482.1:novel_179,XM_018048536.1:novel_306,XM_018060481.1:novel_179,XM_018050724.1:chi-miR-665,XM_018048534.1:novel_306,XM_018048535.1:novel_306,XM_018048537.1:novel_306,XM_005679066.3:novel_306,XM_018048531.1:novel_306,XM_005679064.3:novel_306,XM_018048533.1:novel_306,XM_018060480.1:novel_179
Organismal Systems	Development	Osteoclast differentiation	ko04380	15	302	1.65187e-05	0.000697913	XM_018065533.1:novel_306,XM_018056784.1:novel_306,XM_018057457.1:novel_179,XM_018057458.1:novel_179,XM_018057454.1:novel_179,XM_005694608.3:novel_306,XM_018065534.1:novel_306,XM_005694609.3:novel_306,XM_018057452.1:novel_179,XM_018057453.1:novel_179,XM_005676432.3:chi-miR-137,XM_005696606.3:chi-miR-665,XM_018057456.1:novel_179,XM_018057455.1:novel_179,XM_018057451.1:novel_179
Cellular Processes	Cellular community - eukaryotes	Adherens junction	ko04520	14	274	2.30522e-05	0.000730117	XM_018063627.1:chi-miR-665,XM_018042923.1:chi-miR-665,XM_018042936.1:chi-miR-665,XM_018042947.1:chi-miR-665,XM_018042909.1:chi-miR-665,XM_018042929.1:chi-miR-665,XM_018042960.1:chi-miR-665,XM_018042954.1:chi-miR-665,XM_018039538.1:novel_306,XM_018039540.1:novel_306,XM_018042916.1:chi-miR-665,XM_018042973.1:chi-miR-665,XM_018039539.1:novel_306,XM_018042964.1:chi-miR-665
Genetic Information Processing	Replication and repair	Fanconi anemia pathway	ko03460	9	115	2.59213e-05	0.000730117	XM_018052422.1:novel_306,XM_018065995.1:novel_179,XM_018052421.1:novel_306,XM_013966155.2:novel_306,XM_005676786.3:chi-miR-137,XM_018052420.1:novel_306,XM_018052419.1:novel_306,XM_013966156.2:novel_306,XM_018065996.1:novel_179
Metabolism	Lipid metabolism	Arachidonic acid metabolism	ko00590	11	187	4.88886e-05	0.00105729	XM_018043832.1:chi-miR-767,XM_018057313.1:chi-miR-767,XM_018045586.1:chi-miR-767,XM_018044616.1:chi-miR-767,XM_018046491.1:chi-miR-767,XM_018057314.1:chi-miR-767,XM_018065425.1:chi-miR-767,XM_018057312.1:chi-miR-767,XM_018057321.1:chi-miR-767,XM_018057315.1:chi-miR-767,XM_005701156.3:chi-miR-767
Metabolism	Lipid metabolism	Fatty acid degradation	ko00071	8	97	5.00494e-05	0.00105729	XM_018045586.1:chi-miR-767,XM_018050724.1:chi-miR-665,XM_018043832.1:chi-miR-767,XM_018046491.1:chi-miR-767,XM_018044616.1:chi-miR-767,XM_018045545.1:novel_306,XM_018045548.1:novel_306,XM_018045557.1:novel_306
Environmental Information Processing	Signal transduction	PI3K-Akt signaling pathway	ko04151	25	785	6.99296e-05	0.00131312	XM_018038915.1:chi-miR-665,XM_018065534.1:novel_306,XM_018063797.1:chi-miR-665,XM_018038909.1:chi-miR-665,XM_005694609.3:novel_306,XM_018038913.1:chi-miR-665,XM_018038907.1:chi-miR-665,XM_018063801.1:chi-miR-665,XM_018047684.1:novel_179,XM_005676432.3:chi-miR-137,XM_018063803.1:chi-miR-665,XM_018063800.1:chi-miR-665,XM_018038910.1:chi-miR-665,XM_018063798.1:chi-miR-665,XM_018038914.1:chi-miR-665,…
Genetic Information Processing	Folding, sorting and degradation	RNA degradation	ko03018	10	173	0.000123702	0.00197779	XM_005680353.3:chi-miR-767,XM_005680350.3:chi-miR-767,XM_013963941.2:chi-miR-767,XM_018048067.1:chi-miR-767,XM_005680352.3:chi-miR-767,XM_018057914.1:novel_179,XM_005680351.3:chi-miR-767,XM_013963942.2:chi-miR-767,XM_013963940.2:chi-miR-767,XM_005680354.3:chi-miR-767
Organismal Systems	Endocrine system	Insulin signaling pathway	ko04910	15	362	0.000128732	0.00197779	XM_018042923.1:chi-miR-665,XM_018042929.1:chi-miR-665,XM_018042947.1:chi-miR-665,XM_018042909.1:chi-miR-665,XM_018042936.1:chi-miR-665,XM_018042960.1:chi-miR-665,XM_013963394.2:chi-miR-665,XM_018065533.1:novel_306,XM_018042954.1:chi-miR-665,XM_018042964.1:chi-miR-665,XM_018042973.1:chi-miR-665,XM_018042916.1:chi-miR-665,XM_005694609.3:novel_306,XM_005694608.3:novel_306,XM_018065534.1:novel_306
Cellular Processes	Cell motility	Regulation of actin cytoskeleton	ko04810	19	548	0.000178564	0.00251478	XM_005694609.3:novel_306,XM_018064540.1:novel_306,XM_018065534.1:novel_306,XM_018063797.1:chi-miR-665,XM_018047684.1:novel_179,XM_018063801.1:chi-miR-665,XM_018055649.1:novel_306,XM_018063803.1:chi-miR-665,XM_018063800.1:chi-miR-665,XM_018063798.1:chi-miR-665,XM_018055646.1:novel_306,XM_018047683.1:novel_179,XM_018055647.1:novel_306,XM_005694608.3:novel_306,XM_018055651.1:novel_306,XM_018063802.1…
Genetic Information Processing	Transcription	Spliceosome	ko03040	13	320	0.000430624	0.00559812	XM_018065345.1:chi-miR-665,XM_018050969.1:chi-miR-767,XM_018050967.1:chi-miR-767,XM_018050961.1:chi-miR-767,XM_018050962.1:chi-miR-767,XM_018050965.1:chi-miR-767,XM_018050964.1:chi-miR-767,XM_018050966.1:chi-miR-767,XM_018050963.1:chi-miR-767,XM_005693992.3:chi-miR-665,XM_018050971.1:chi-miR-767,XM_018050972.1:chi-miR-767,XM_018050968.1:chi-miR-767
Cellular Processes	Cellular community - eukaryotes	Signaling pathways regulating pluripotency of stem cells	ko04550	13	349	0.000960688	0.0115969	XM_005694609.3:novel_306,XM_005679153.3:chi-miR-665,XM_018061575.1:novel_306,XM_018039539.1:novel_306,XM_018065534.1:novel_306,XM_005694608.3:novel_306,XM_018051577.1:chi-miR-665,XM_018061574.1:novel_306,XM_018061578.1:novel_306,XM_018039540.1:novel_306,XM_018039538.1:novel_306,XM_018065533.1:novel_306,XM_018061576.1:novel_306
Metabolism	Metabolism of cofactors and vitamins	Retinol metabolism	ko00830	7	127	0.00167453	0.0188663	XM_018043832.1:chi-miR-767,XM_018045586.1:chi-miR-767,XM_005676343.3:chi-miR-665,XM_018058729.1:chi-miR-665,XM_018058728.1:chi-miR-665,XM_018044616.1:chi-miR-767,XM_018046491.1:chi-miR-767
Environmental Information Processing	Signal transduction	mTOR signaling pathway	ko04150	13	376	0.00186546	0.0197039	XM_018065533.1:novel_306,XM_018039597.1:chi-miR-665,XM_005696606.3:chi-miR-665,XM_018039598.1:chi-miR-665,XM_018051577.1:chi-miR-665,XM_018039600.1:chi-miR-665,XM_018039596.1:chi-miR-665,XM_005694608.3:novel_306,XM_018039601.1:chi-miR-665,XM_018065534.1:novel_306,XM_018039599.1:chi-miR-665,XM_005694609.3:novel_306,XM_005679153.3:chi-miR-665
Organismal Systems	Excretory system	Aldosterone-regulated sodium reabsorption	ko04960	6	100	0.00232342	0.0230976	XM_005699628.3:novel_179,XM_013975882.2:novel_179,XM_005694609.3:novel_306,XM_005694608.3:novel_306,XM_018065533.1:novel_306,XM_018065534.1:novel_306
Environmental Information Processing	Signal transduction	TGF-beta signaling pathway	ko04350	8	175	0.00260893	0.0244949	XM_018039539.1:novel_306,XM_018061575.1:novel_306,XM_005696606.3:chi-miR-665,XM_018061574.1:novel_306,XM_018039540.1:novel_306,XM_018039538.1:novel_306,XM_018061578.1:novel_306,XM_018061576.1:novel_306
Environmental Information Processing	Signaling molecules and interaction	Cell adhesion molecules (CAMs)	ko04514	13	397	0.0029792	0.0256299	XM_018042929.1:chi-miR-665,XM_018042947.1:chi-miR-665,XM_018042909.1:chi-miR-665,XM_018042936.1:chi-miR-665,XR_001917770.1:chi-miR-217-3p,XM_018042960.1:chi-miR-665,XM_018042923.1:chi-miR-665,XM_018042964.1:chi-miR-665,XM_018042973.1:chi-miR-665,XM_018042916.1:chi-miR-665,XM_018047683.1:novel_179,XM_018047684.1:novel_179,XM_018042954.1:chi-miR-665
Environmental Information Processing	Signal transduction	Sphingolipid signaling pathway	ko04071	11	306	0.00303312	0.0256299	XM_005696606.3:chi-miR-665,XM_018055651.1:novel_306,XM_005694609.3:novel_306,XM_018055647.1:novel_306,XM_005694608.3:novel_306,XM_018065534.1:novel_306,XM_018055646.1:novel_306,XM_005689770.3:novel_179,XM_005682351.3:chi-miR-665,XM_018055649.1:novel_306,XM_018065533.1:novel_306
Metabolism	Amino acid metabolism	Valine, leucine and isoleucine degradation	ko00280	5	86	0.00608033	0.0489322	XM_018045557.1:novel_306,XM_013971441.2:novel_179,XM_018045545.1:novel_306,XM_005676343.3:chi-miR-665,XM_018045548.1:novel_306
Metabolism	Overview	Carbon metabolism	ko01200	8	204	0.00653477	0.0501989	XM_018049688.1:chi-miR-665,XM_013975908.2:chi-miR-665,XM_005691473.2:novel_179,XM_018045545.1:novel_306,XM_018043093.1:chi-miR-665,XM_018045548.1:novel_306,XM_018045557.1:novel_306,XM_013963394.2:chi-miR-665
Metabolism	Amino acid metabolism	Valine, leucine and isoleucine biosynthesis	ko00290	2	10	0.00752696	0.0553068	XM_005691473.2:novel_179,XM_013971441.2:novel_179
Organismal Systems	Digestive system	Fat digestion and absorption	ko04975	5	98	0.0104163	0.0733483	XM_018059333.1:novel_179,XM_018058728.1:chi-miR-665,XM_018058729.1:chi-miR-665,XM_005689482.3:chi-miR-767,XM_018059334.1:novel_179
Environmental Information Processing	Signal transduction	TNF signaling pathway	ko04668	9	271	0.0114211	0.0755837	XM_005696606.3:chi-miR-665,XM_005676432.3:chi-miR-137,XM_018043463.1:chi-miR-665,XM_005694608.3:novel_306,XM_018065534.1:novel_306,XM_018038997.1:novel_179,XM_005694609.3:novel_306,XM_018043462.1:chi-miR-665,XM_018065533.1:novel_306
Organismal Systems	Immune system	Platelet activation	ko04611	9	274	0.0122019	0.0755837	XM_005691158.2:chi-miR-665,XM_018065533.1:novel_306,XM_018055649.1:novel_306,XM_018055646.1:novel_306,XM_018055647.1:novel_306,XM_005694608.3:novel_306,XM_018065534.1:novel_306,XM_005694609.3:novel_306,XM_018055651.1:novel_306
Metabolism	Overview	Fatty acid metabolism	ko01212	5	102	0.0122373	0.0755837	XM_018050724.1:chi-miR-665,XM_018039308.1:chi-miR-137,XM_018045548.1:novel_306,XM_018045545.1:novel_306,XM_018045557.1:novel_306
Organismal Systems	Endocrine system	Ovarian Steroidogenesis	ko04913	6	142	0.0125227	0.0755837	XM_018057313.1:chi-miR-767,XM_018057312.1:chi-miR-767,XM_018057321.1:chi-miR-767,XM_018057315.1:chi-miR-767,XM_005701156.3:chi-miR-767,XM_018057314.1:chi-miR-767
Metabolism	Glycan biosynthesis and metabolism	Glycosaminoglycan biosynthesis - keratan sulfate	ko00533	3	38	0.0142947	0.0833036	XM_018061730.1:novel_179,XM_018061729.1:novel_179,XM_018061728.1:novel_179
Metabolism	Lipid metabolism	Glycerolipid metabolism	ko00561	6	149	0.0155549	0.0876258	XM_013975908.2:chi-miR-665,XM_018059333.1:novel_179,XM_018043093.1:chi-miR-665,XM_018058728.1:chi-miR-665,XM_018058729.1:chi-miR-665,XM_018059334.1:novel_179
Metabolism	Lipid metabolism	Steroid hormone biosynthesis	ko00140	6	158	0.0201543	0.108869	XM_018057321.1:chi-miR-767,XM_018057312.1:chi-miR-767,XM_018057313.1:chi-miR-767,XM_018057314.1:chi-miR-767,XM_005701156.3:chi-miR-767,XM_018057315.1:chi-miR-767
Cellular Processes	Cell growth and death	Apoptosis	ko04210	10	350	0.0206142	0.108869	NM_001314163.1:chi-miR-665,XM_018047844.1:chi-miR-767,NM_001314245.1:chi-miR-665,XM_018047843.1:chi-miR-767,XM_018065533.1:novel_306,XM_005696606.3:chi-miR-665,XM_005694609.3:novel_306,XM_005694608.3:novel_306,XM_018065534.1:novel_306,XM_018038997.1:novel_179
Metabolism	Biosynthesis of other secondary metabolites	Streptomycin biosynthesis	ko00521	2	17	0.0213843	0.109514	XM_013963394.2:chi-miR-665,XM_018051437.1:chi-miR-767
Organismal Systems	Immune system	Leukocyte transendothelial migration	ko04670	8	266	0.0279362	0.13858	XM_018055651.1:novel_306,XM_005694609.3:novel_306,XM_018055647.1:novel_306,XM_005694608.3:novel_306,XM_018065534.1:novel_306,XM_018055646.1:novel_306,XM_018055649.1:novel_306,XM_018065533.1:novel_306
Organismal Systems	Digestive system	Carbohydrate digestion and absorption	ko04973	4	86	0.0287001	0.13858	XM_005694609.3:novel_306,XM_005694608.3:novel_306,XM_018065534.1:novel_306,XM_018065533.1:novel_306
Organismal Systems	Excretory system	Endocrine and other factor-regulated calcium reabsorption	ko04961	5	133	0.0339052	0.159166	XM_013964104.2:chi-miR-665,XM_018051080.1:novel_179,XM_018051076.1:novel_179,XM_018047286.1:chi-miR-665,XM_018051077.1:novel_179
Organismal Systems	Immune system	Toll-like receptor signaling pathway	ko04620	7	238	0.0424209	0.191396	XM_005694608.3:novel_306,XM_018043034.1:chi-miR-665,XM_018065534.1:novel_306,XM_018038997.1:novel_179,XM_018065533.1:novel_306,XM_005694609.3:novel_306,XM_005696606.3:chi-miR-665
Metabolism	Carbohydrate metabolism	Propanoate metabolism	ko00640	3	58	0.0430358	0.191396	XM_018045548.1:novel_306,XM_018045545.1:novel_306,XM_018045557.1:novel_306
Organismal Systems	Endocrine system	Prolactin signaling pathway	ko04917	6	192	0.0455874	0.197545	XM_005694608.3:novel_306,XM_013963394.2:chi-miR-665,XM_018065534.1:novel_306,XM_018065533.1:novel_306,XM_005694609.3:novel_306,XM_018056784.1:novel_306
Cellular Processes	Cellular community - eukaryotes	Gap junction	ko04540	6	194	0.0475117	0.200737	XM_005685145.3:chi-miR-217-3p,XM_018047843.1:chi-miR-767,XM_018038945.1:chi-miR-767,XM_018047844.1:chi-miR-767,XM_005685146.3:chi-miR-217-3p,XM_018039248.1:chi-miR-767
Organismal Systems	Nervous system	Neurotrophin signaling pathway	ko04722	9	353	0.0499887	0.206051	XM_018066411.1:chi-miR-665,XM_018065533.1:novel_306,XM_005694609.3:novel_306,XM_018065331.1:chi-miR-665,XM_013972912.2:chi-miR-665,XM_005685145.3:chi-miR-217-3p,XM_018065534.1:novel_306,XM_005685146.3:chi-miR-217-3p,XM_005694608.3:novel_306
