# Supplementary material for: Uterus proliferative period ceRNA network of Yunshang black goat reveals candidate genes on different kidding number trait
Source: Front Endocrinol (Lausanne). 2023 May 12;14:1165409. doi: 10.3389/fendo.2023.1165409 (PMC10213787; doi:10.3389/fendo.2023.1165409)
Supplement: Supplementary file 8 [file Table_8.xls]

## Sheet: miRNA-mRNA
miRNA id	mRNA id	mRNA_geneID	genename	corr	pval	up	DEmRNA	FPKM
chi-miR-137	XM_018060269.1	gene-CEP170	CEP170	-0.473092	0.0351398		#N/A	1.1845	1.28097	1.45476	4.25249	3.60202	5.06557	2.50768	2.24976	2.85205	1.68609
chi-miR-137	Novel_012833	XLOC_131824	Novel_012833	-0.481955	0.0314068		#N/A	0.104692	0.20668	0.094007	0.495868	0.192756	0.193066	0.064723	0.260845	0.156365	0.122925
chi-miR-137	XM_018044607.1	gene-MECP2	MECP2	-0.509524	0.0217443		#N/A	1.95859	3.52222	0.050916	3.72383	3.21305	3.59276	2.12864	4.45969	2.64798	2.9044
chi-miR-137	Novel_020464	XLOC_198038	Novel_020464	-0.556596	0.0108065		#N/A	0.173006	0.213196	0.283006	0.385426	0.313374	0.36588	0.235827	0.280917	0.356602	0.288239
chi-miR-137	XM_018052589.1	gene-KIAA0368	KIAA0368	-0.553891	0.0112797		#N/A	6.56108	8.79701	1.12096	12.1114	11.4859	12.0751	5.5797	11.6571	10.057	4.11434
novel_179	XM_005680737.3	gene-ITPR2	ITPR2	-0.522684	0.0180551		0.000128929	8.36758	10.3736	12.3472	10.1525	11.4986	7.24661	4.699	9.11397	7.28084	5.82498
novel_179	XM_005690741.3	gene-PER3	PER3	-0.512288	0.0209238		0.000338583	1.4403	2.67669	3.5939	1.50729	4.73672	0.559694	0.702815	1.34678	1.5335	0.938229
novel_179	Novel_006402	XLOC_064985	Novel_006402	-0.489458	0.0284961		#N/A	1.486	2.1355	2.15784	2.26497	2.12409	1.75467	1.354	1.20625	2.30946	1.50588
novel_179	Novel_011082	XLOC_113366	Novel_011082	-0.474984	0.034315		0.00030661	0.324741	0.280559	0.268909	0.325375	0.248521	0.12747	0.136805	0.227043	0.176924	0.180639
novel_179	XM_013962779.2	gene-RAVER2	RAVER2	-0.482373	0.031239		0.00103464	1.38451	1.80781	1.69561	1.11592	1.00232	0.802907	0.796275	0.980951	0.968726	0.789687
novel_179	XM_013973392.2	gene-MYD88	MYD88	-0.457175	0.0427019		#N/A	4.26722	3.21623	4.30603	3.50408	3.58923	2.79787	2.29222	5.6402	3.19265	3.27592
novel_179	XM_018044579.1	gene-CASK	CASK	-0.459057	0.0417474		#N/A	3.91089	3.34047	3.30301	0.182267	5.08222	0.155151	0.772524	4.41605	0.26084	2.97176
novel_179	XM_018057583.1	gene-CABLES2	CABLES2	-0.490095	0.0282592		#N/A	1.7364	1.97772	1.95546	2.23303	1.64029	1.67215	1.18983	2.1376	1.73889	1.73454
novel_179	Novel_016181	XLOC_160189	Novel_016181	-0.473635	0.0349015		#N/A	0.472303	0.723327	0.622568	0.507434	0.709497	0.483695	0.446087	0.508385	0.504506	0.570306
novel_179	XM_018047268.1	gene-PTPN12	PTPN12	-0.473121	0.0351268		#N/A	5.96778	5.31281	7.00888	8.77411	7.2383	4.82837	3.06686	9.23004	5.91346	5.01765
novel_306	Novel_003993	XLOC_041072	Novel_003993	-0.538032	0.0144033		#N/A	0.37237	0.57633	0.609966	0.430063	0.733558	0.414629	0.430015	0.39963	0.363048	0.262967
novel_306	Novel_002222	XLOC_024123	Novel_002222	-0.451812	0.0455147		#N/A	0.545873	0.538841	0.580155	0.564254	0.541707	0.404363	0.3466	0.61178	0.445476	0.46874
novel_306	Novel_016577	XLOC_162649	Novel_016577	-0.500134	0.0247248		#N/A	0.144712	0.379077	0.197652	0.367373	0.318031	0.239763	0.176034	0.122957	0.175068	0.158638
novel_306	Novel_012241	XLOC_125379	Novel_012241	-0.512801	0.0207741		#N/A	0.139984	0.073669	0.149987	0.016217	0.183836	0.099595	0.041439	0.014895	0.079674	0.067592
novel_306	XM_018043238.1	gene-MSANTD2	MSANTD2	-0.447741	0.047743		#N/A	2.9958	0.796415	3.55063	4.54907	4.15712	4.54455	2.40093	1.07708	0.709494	3.04869
novel_306	XM_018054874.1	gene-SEMA4C	SEMA4C	-0.507612	0.0223268		#N/A	5.78994	7.13255	6.83211	8.23635	7.30436	6.74134	3.76363	5.32905	8.416	4.67912
novel_306	XM_018049886.1	gene-PCGF3	PCGF3	-0.519526	0.0188912		#N/A	7.89674	10.7737	10.045	11.1919	10.1543	9.30905	7.81446	8.34231	9.73425	9.24822
novel_306	Novel_021503	XLOC_211062	Novel_021503	-0.450467	0.0462419		#N/A	0.149781	0.222804	0.164365	0.299319	0.333469	0.244588	0.131049	0.121332	0.082883	0.109921
novel_306	Novel_019929	XLOC_194350	Novel_019929	-0.543085	0.0133406		#N/A	0.317378	0.127642	0.354767	0.430684	0.245003	0.336478	0.206415	0.189855	0.081453	0.073125
novel_306	Novel_020501	XLOC_198441	Novel_020501	-0.477477	0.0332519		#N/A	0.373296	0.341117	0.33135	0.035333	0.384244	0.371103	0.009004	0.002766	0.212186	0.127901
novel_258	Novel_018694	XLOC_183684	Novel_018694	-0.486692	0.0295433		#N/A	0.308101	0.710616	0.437646	1.00969	0.761541	0.695853	0.351773	0.326944	0.001241	0.354554
chi-miR-217-3p	Novel_017378	XLOC_171137	Novel_017378	-0.493399	0.0270548		#N/A	0.294593	0.157761	0.24859	0.27231	0.108233	0.065098	0.02573	0.216159	0.281065	0.081693
chi-miR-217-3p	XM_005698546.3	gene-SEC23IP	SEC23IP	-0.452233	0.0452884		#N/A	17.2804	14.1902	14.5272	11.4631	12.4998	13.4066	11.9455	17.4286	14.229	12.9379
chi-miR-217-3p	XM_005693743.3	gene-CDK12	CDK12	-0.499063	0.0250842		#N/A	2.13774	1.61362	1.83694	1.35376	0.976532	1.00931	1.16982	2.21733	1.68263	1.73672
chi-miR-767	Novel_023225	XLOC_228247	Novel_023225	-0.488214	0.0289635		#N/A	0.011306	0.363783	0.15727	0.021926	0.274527	0.478114	0.288317	0.193101	0.033716	0.024471
chi-miR-767	XM_018041372.1	gene-TUBGCP2	TUBGCP2	-0.47201	0.0356183		#N/A	0.036891	14.0494	23.9367	0.111687	20.9105	17.3722	19.7145	0.038727	24.2569	0.024996
chi-miR-767	Novel_018694	XLOC_183684	Novel_018694	-0.446643	0.0483579		#N/A	0.308101	0.710616	0.437646	1.00969	0.761541	0.695853	0.351773	0.326944	0.001241	0.354554
chi-miR-665	Novel_019500	XLOC_190462	Novel_019500	-0.617961	0.00368738		#N/A	0.89158	0.90997	1.38848	1.10419	1.50558	0.946056	0.784144	1.12716	0.91042	1.00426
chi-miR-665	Novel_001577	XLOC_017940	Novel_001577	-0.619644	0.00356928		#N/A	0.086208	0.140849	0.157816	0.099256	0.14257	0.187567	0.106806	0.272413	0.174803	0.097654
chi-miR-665	XM_005691553.3	gene-TMEM116	TMEM116	-0.601249	0.00504666		#N/A	1.25633	1.36274	1.27422	1.39885	2.75121	0.819584	1.00656	2.70817	0.814128	1.18911
chi-miR-665	XM_018062266.1	gene-RHPN2	RHPN2	-0.605102	0.00470144		#N/A	12.7031	8.75922	6.9602	7.42733	9.72019	5.33058	4.98835	14.8834	6.0574	5.26631
chi-miR-665	XM_018042183.1	gene-ANK3	ANK3	-0.631399	0.00282856		#N/A	5.35608	3.97993	7.36599	6.52776	5.72279	3.89811	3.23936	8.97647	4.49148	4.23154
chi-miR-665	Novel_010599	XLOC_108742	Novel_010599	-0.604654	0.00474056		#N/A	0.205462	0.283268	0.273536	0.359381	0.358461	0.17432	0.133067	0.303343	0.149649	0.152725
chi-miR-665	XM_005684863.3	gene-FUCA2	FUCA2	-0.638044	0.00246982		#N/A	8.03062	5.5638	8.73212	6.32292	9.2534	4.58378	7.65588	12.4639	5.16653	5.96067
chi-miR-665	Novel_021438	XLOC_210429	Novel_021438	-0.666841	0.0013216		#N/A	0.134551	0.147357	0.153283	0.158223	0.098109	0.106621	0.228885	0.315382	0.08217	0.078574
chi-miR-665	Novel_001161	XLOC_013047	Novel_001161	-0.602664	0.00491753		#N/A	0.13834	0.133017	0.118756	0.261878	0.209073	0.120347	0.093708	0.24875	0.117243	0.107391
chi-miR-665	XM_018048614.1	gene-PLCH1	PLCH1	-0.604119	0.00478764		#N/A	2.91904	3.28367	4.39053	2.06293	4.46335	1.77255	1.4174	5.10221	2.53142	2.00311
chi-miR-665	Novel_000316	XLOC_003121	Novel_000316	-0.624058	0.00327423		#N/A	0.39667	0.246505	0.229377	0.280038	0.362334	0.187135	0.131793	0.517088	0.302407	0.147881
chi-miR-665	Novel_006376	XLOC_064881	Novel_006376	-0.655556	0.00170148		#N/A	0.174437	0.0109	0.371253	0.369191	0.218807	0.332404	0.149169	0.41012	0.261646	0.123784
chi-miR-665	Novel_014603	XLOC_148774	Novel_014603	-0.601705	0.00500476		#N/A	0.110748	0.155941	0.163149	0.129331	0.088145	0.063195	0.16829	0.159075	0.148778	0.111725
chi-miR-665	XM_018039647.1	gene-MALT1	MALT1	-0.650361	0.00190489		#N/A	3.31377	4.64912	4.93578	5.15624	4.81623	4.52884	3.20435	4.97926	3.01068	4.34898
chi-miR-665	Novel_019590	XLOC_191562	Novel_019590	-0.64357	0.00220119		#N/A	0.457729	0.439647	0.502788	0.302004	0.589255	0.41712	0.382435	0.512519	0.486919	0.36606
chi-miR-665	Novel_001919	XLOC_021900	Novel_001919	-0.626985	0.00308999		#N/A	0.246104	0.625656	0.741671	0.755145	0.658156	0.420421	0.355571	0.605394	0.433494	0.436549
chi-miR-665	Novel_009241	XLOC_094570	Novel_009241	-0.674654	0.00110272		#N/A	0.942514	0.63003	1.33984	1.14285	1.249	0.903416	0.697743	1.51857	0.808883	0.471365

## Sheet: miRNA-lncRNA
miRNA id	lncRNA id	lncRNA_geneID	genename	corr	pval		DElncRNA	FPKM
novel_306	LNC_019255	XLOC_187989	LNC_019255	-0.574294	0.00809204	DOWN	5.11271e-09	0.270613	0.394856	0.472066	0.007759	0.386258	0	0.007623	0	0.000873	0
novel_306	LNC_011594	XLOC_119430	LNC_011594	-0.450351	0.0463047		#N/A	0.089944	0.074859	0	0.168045	0.12388	0.007209	0	0.016569	0	0.040268
chi-miR-665	XR_001917756.1	gene-LOC108635136	LOC108635136	-0.632172	0.00278473		#N/A	1.66235	2.35929	2.15184	3.2225	2.57186	1.93702	1.32212	2.21668	2.08725	1.76338
chi-miR-665	XR_001919650.1	gene-LOC102189342	LOC102189342	-0.47967	0.0323382		#N/A	0.188386	0.175095	0.176598	0.519669	0.346507	0.316443	0.313676	0.380074	0.261419	0.226388
chi-miR-665	XR_001917358.1	gene-LOC108634080	LOC108634080	-0.572895	0.00828401		#N/A	0.114036	0.234519	0.297359	0.313343	0.220474	0.193124	0.114086	0.195607	0.171519	0.130378
chi-miR-665	XR_001295912.2	gene-LOC106502354	LOC106502354	-0.501493	0.0242745		#N/A	0.387881	0.941867	0.475486	0.909907	0.531373	0.647349	0.537018	0.627112	0.621615	0.5894
chi-miR-665	LNC_016739	XLOC_163564	LNC_016739	-0.461989	0.0402934		#N/A	0.312965	0.628316	0.31194	0.686655	0.500008	0.451594	0.395231	0.248586	0.409377	0.318763
chi-miR-665	LNC_016110	XLOC_159334	LNC_016110	-0.537474	0.0145249		#N/A	0.255935	0.193354	0.131557	0.321944	0.189145	0.142599	0.048832	0.182752	0.183016	0.09453
chi-miR-665	LNC_022354	XLOC_218092	LNC_022354	-0.468379	0.0372606		#N/A	0.056209	0.150936	0.109846	0.069101	0.307208	0.116983	0.118611	0.198636	0.100092	0.09432
chi-miR-665	LNC_018470	XLOC_181592	LNC_018470	-0.474649	0.0344602		#N/A	0.996436	2.16924	0.947711	2.3993	3.68721	2.52486	0.643099	2.6993	1.45853	0.355758
chi-miR-665	LNC_014120	XLOC_144346	LNC_014120	-0.447502	0.0478762		#N/A	0.063667	0.059131	0.03509	0.221789	0.145131	0.066575	0.034018	0.105625	0.057557	0.041788
chi-miR-665	LNC_005184	XLOC_051288	LNC_005184	-0.497701	0.0255475		#N/A	0.221744	0.338452	0.292169	0.373788	0.460992	0.303747	0.352505	0.660433	0.237349	0.424704
chi-miR-665	LNC_014636	XLOC_148423	LNC_014636	-0.519197	0.01898		#N/A	0.173063	0.259649	0.069331	0.243869	0.233783	0.098107	0.090793	0.11157	0.085729	0.068007
chi-miR-665	LNC_010546	XLOC_108085	LNC_010546	-0.495736	0.0262276		#N/A	0.110725	0.151806	0.111662	0.27929	0.16842	0.188278	0.093273	0.247861	0.141461	0.115067
chi-miR-665	LNC_023074	XLOC_226217	LNC_023074	-0.543045	0.0133489		#N/A	0.089119	0.103662	0.087564	0.159234	0.079509	0.125321	0.019109	0.133131	0.107152	0.050859
chi-miR-665	LNC_006767	XLOC_068830	LNC_006767	-0.51545	0.0200155		0.000161347	0.068938	0.08194	0.061477	0.066763	0.141305	0.018592	0.015003	0.036863	0.027289	0.023381
chi-miR-665	LNC_001850	XLOC_020925	LNC_001850	-0.492735	0.0272935		#N/A	0.049702	0.054776	0.046106	0.059891	0.128194	0.02666	0.033703	0.082812	0.071625	0.011685
chi-miR-665	LNC_011017	XLOC_113177	LNC_011017	-0.530784	0.0160455		#N/A	0.216984	0.232778	0.305223	0.271177	0.269039	0.201045	0.199086	0.152024	0.333962	0.247754
chi-miR-665	LNC_003228	XLOC_031985	LNC_003228	-0.445214	0.0491674		#N/A	0.883056	0.524725	0.612989	0.838722	0.862333	0.563625	0.752313	0.702985	0.734646	0.523796
chi-miR-665	LNC_012580	XLOC_129765	LNC_012580	-0.522132	0.0181991		#N/A	0.468194	0.701829	0.423451	1.1403	0.719636	0.586093	0.418728	0.906386	0.585483	0.536764
chi-miR-665	LNC_023477	XLOC_228905	LNC_023477	-0.492663	0.0273193		#N/A	0.510552	0.768444	0.611885	0.593687	0.621846	0.779796	0.51719	0.854791	0.50455	0.568018
chi-miR-665	LNC_016234	XLOC_160386	LNC_016234	-0.517275	0.0195055		#N/A	0.42659	0.662992	0.689727	0.55177	0.782638	0.597408	0.335877	0.69873	0.622672	0.261498
chi-miR-665	LNC_019300	XLOC_188248	LNC_019300	-0.505295	0.023049		3.9976e-05	0.146092	0	0.038692	0.0074	0.060621	0	0	0	0	0
chi-miR-665	LNC_007426	XLOC_075413	LNC_007426	-0.562146	0.00988586		#N/A	0.111602	0.214676	0.050561	0.282764	0.129174	0.144848	0.074568	0.116979	0.193214	0.042595
chi-miR-665	LNC_023789	XLOC_231749	LNC_023789	-0.459235	0.041658		#N/A	0.088473	0.079811	0.035198	0.097341	0.191127	0.087237	0.078343	0.066103	0.033549	0.066253
chi-miR-665	LNC_021852	XLOC_213945	LNC_021852	-0.450359	0.0463002		#N/A	0.055093	0.096442	0.052542	0.127762	0.324698	0.154866	0.031228	0.08179	0.084378	0.068976
chi-miR-665	LNC_012174	XLOC_125384	LNC_012174	-0.477981	0.03304		#N/A	0.070308	0.266305	0.211612	0.133907	0.242918	0.116566	0.1029	0.160952	0.118692	0.082226
chi-miR-665	LNC_008768	XLOC_090568	LNC_008768	-0.452898	0.0449335		#N/A	0.075091	0.125507	0.082251	0.326315	0.287487	0.14777	0.063299	0.129621	0.094369	0.06594
chi-miR-665	LNC_020919	XLOC_202652	LNC_020919	-0.481374	0.0316417		#N/A	0.497227	0.387248	0.463096	0.61695	0.500324	0.395618	0.455817	0.434201	0.499559	0.483201
chi-miR-665	LNC_018548	XLOC_182119	LNC_018548	-0.498084	0.0254165		#N/A	0.440346	0.435615	0.613573	0.663482	0.619951	0.491293	0.504167	0.484361	0.438325	0.602514
chi-miR-665	LNC_023657	XLOC_230531	LNC_023657	-0.518006	0.0193042		#N/A	0.16095	0.377386	0.229811	0.334774	0.256472	0.356976	0.196391	0.350216	0.252656	0.247813
chi-miR-665	LNC_019295	XLOC_188248	LNC_019295	-0.493258	0.0271051		#N/A	0.027286	0.029115	0	0.026816	0	0.010998	0.004243	0.017682	0.009287	0.008004
chi-miR-665	LNC_019294	XLOC_188248	LNC_019294	-0.527498	0.016838		#N/A	0.041815	0.160019	0.081219	0.086485	0.140189	0.076114	0.075316	0.095658	0	0
chi-miR-665	LNC_018788	XLOC_184462	LNC_018788	-0.453181	0.0447833		#N/A	0.064755	0.089365	0.023004	0.34699	0.110597	0.046147	0.020613	0.026443	0.092725	0.067272
chi-miR-665	LNC_008898	XLOC_091735	LNC_008898	-0.523209	0.0179191		#N/A	0.182703	0.530095	0.219453	0.770973	0.503025	0.322849	0.169382	0.397872	0.142776	0.097848
chi-miR-665	LNC_007630	XLOC_077385	LNC_007630	-0.469797	0.0366122		#N/A	0.456048	0.22636	0.155838	0.43192	0.484045	0.215982	0.145561	0.154845	0.199511	0.09902
chi-miR-665	LNC_006387	XLOC_063500	LNC_006387	-0.465093	0.0387974		#N/A	0.073894	0.195447	0.105943	0.273035	0.239468	0.134282	0.071313	0.084543	0.157538	0.125578
chi-miR-665	LNC_011092	XLOC_113840	LNC_011092	-0.468863	0.0370385		#N/A	0.165509	0.269684	0.287178	0.096817	0.384183	0.297107	0.234845	0.197003	0.360756	0.213008
chi-miR-665	LNC_011543	XLOC_118648	LNC_011543	-0.458741	0.0419068		#N/A	0.095677	0.251329	0.140147	0.295734	0.192569	0.349189	0.126838	0.240313	0.187321	0.165169
chi-miR-665	LNC_009673	XLOC_099321	LNC_009673	-0.4958	0.0262052		#N/A	0.266627	0.263421	0.368096	0.592016	0.501225	0.393118	0.247707	0.251767	0.371914	0.29666
chi-miR-665	LNC_015034	XLOC_152609	LNC_015034	-0.528022	0.0167096		#N/A	0.345397	0.415964	0.264838	0.426375	0.274381	0.222013	0.140611	0.430356	0.28492	0.197588
chi-miR-665	LNC_022580	XLOC_221185	LNC_022580	-0.556639	0.0107991		#N/A	0.341607	0.534197	0.382663	0.672872	0.593306	0.511042	0.199567	0.618903	0.456464	0.349491
chi-miR-665	LNC_015040	XLOC_152763	LNC_015040	-0.592875	0.0058692		#N/A	0.727796	0.684749	0.560512	1.20444	0.830358	0.825867	0.39841	1.184	0.636105	0.457394
chi-miR-137	LNC_009472	XLOC_097396	LNC_009472	-0.444271	0.0497077			0	0	0.006523	0	0.114753	0	0.161461	0.143942	0.104808	0.133864
chi-miR-137	LNC_006717	XLOC_067520	LNC_006717	-0.452236	0.045287			0.405962	0.374296	0.413048	0.379324	0.472309	0.543932	0.336813	0.473563	0.355649	0.505395

## Sheet: miRNA-lncRNA-mRNA
miRNA id	lncRNA id	lncRNA_geneID	lncRNA_name	cor(miRNAvslncRNA)	pval	mRNA id	mRNA_geneID	genename	cor(miRNAvsmRNA)	pval
chi-miR-99a-3p	LNC_006995	XLOC_071182	LNC_006995	-0.520406	0.0186551	XM_018059600.1	gene-PLEKHA7	PLEKHA7	-0.480056	0.0321794
chi-miR-99a-3p	LNC_020476	XLOC_198211	LNC_020476	-0.466191	0.0382785	XM_018059600.1	gene-PLEKHA7	PLEKHA7	-0.480056	0.0321794
novel_413	LNC_000620	XLOC_007803	LNC_000620	-0.454736	0.043964	XM_018059601.1	gene-PLEKHA7	PLEKHA7	-0.450743	0.0460917
novel_413	LNC_009763	XLOC_100129	LNC_009763	-0.727019	0.000281756	XM_018059601.1	gene-PLEKHA7	PLEKHA7	-0.450743	0.0460917
novel_413	LNC_009990	XLOC_102790	LNC_009990	-0.443911	0.049915	XM_018059601.1	gene-PLEKHA7	PLEKHA7	-0.450743	0.0460917
novel_413	LNC_012194	XLOC_125768	LNC_012194	-0.493779	0.0269189	XM_018059601.1	gene-PLEKHA7	PLEKHA7	-0.450743	0.0460917
novel_413	LNC_013582	XLOC_139334	LNC_013582	-0.448413	0.0473695	XM_018059601.1	gene-PLEKHA7	PLEKHA7	-0.450743	0.0460917
novel_413	LNC_013583	XLOC_139336	LNC_013583	-0.517796	0.019362	XM_018059601.1	gene-PLEKHA7	PLEKHA7	-0.450743	0.0460917
novel_413	LNC_020895	XLOC_202409	LNC_020895	-0.4562	0.0432032	XM_018059601.1	gene-PLEKHA7	PLEKHA7	-0.450743	0.0460917
chi-let-7i-3p	LNC_003948	XLOC_038927	LNC_003948	-0.608488	0.00441449	XM_005683192.3	gene-FAT2	FAT2	-0.545751	0.0128059
chi-let-7i-3p	LNC_008747	XLOC_090376	LNC_008747	-0.629359	0.00294701	XM_005683192.3	gene-FAT2	FAT2	-0.545751	0.0128059
chi-let-7i-3p	LNC_018470	XLOC_181592	LNC_018470	-0.649328	0.00194767	XM_005683192.3	gene-FAT2	FAT2	-0.545751	0.0128059
chi-let-7i-3p	LNC_020926	XLOC_202702	LNC_020926	-0.640218	0.00236105	XM_005683192.3	gene-FAT2	FAT2	-0.545751	0.0128059
chi-let-7i-3p	LNC_023735	XLOC_231352	LNC_023735	-0.621481	0.00344393	XM_005683192.3	gene-FAT2	FAT2	-0.545751	0.0128059
chi-miR-125b-3p	LNC_003599	XLOC_034977	LNC_003599	-0.635608	0.00259661	XM_018050131.1	gene-FAT2	FAT2	-0.498041	0.0254311
chi-miR-125b-3p	LNC_011309	XLOC_116644	LNC_011309	-0.645855	0.00209746	XM_018050131.1	gene-FAT2	FAT2	-0.498041	0.0254311
chi-miR-148b-5p	LNC_000514	XLOC_005639	LNC_000514	-0.712675	0.000421407	XM_005683192.3	gene-FAT2	FAT2	-0.450056	0.0464655
chi-miR-148b-5p	LNC_007625	XLOC_077356	LNC_007625	-0.64756	0.00202275	XM_005683192.3	gene-FAT2	FAT2	-0.450056	0.0464655
chi-miR-148b-5p	LNC_013931	XLOC_142490	LNC_013931	-0.62008	0.00353919	XM_005683192.3	gene-FAT2	FAT2	-0.450056	0.0464655
chi-miR-148b-5p	LNC_014842	XLOC_150735	LNC_014842	-0.720677	0.000337637	XM_005683192.3	gene-FAT2	FAT2	-0.450056	0.0464655
chi-miR-148b-5p	LNC_021350	XLOC_208553	LNC_021350	-0.752911	0.000127552	XM_005683192.3	gene-FAT2	FAT2	-0.450056	0.0464655
chi-miR-148b-5p	XR_001297126.2	gene-LOC106503444	LOC106503444	-0.748124	0.000148711	XM_005683192.3	gene-FAT2	FAT2	-0.450056	0.0464655
novel_457	LNC_006252	XLOC_062462	LNC_006252	-0.695901	0.00065557	XM_005683192.3	gene-FAT2	FAT2	-0.566997	0.0091343
novel_457	LNC_010318	XLOC_105252	LNC_010318	-0.620705	0.00349639	XM_005683192.3	gene-FAT2	FAT2	-0.566997	0.0091343
novel_457	LNC_016023	XLOC_158754	LNC_016023	-0.651257	0.00186843	XM_005683192.3	gene-FAT2	FAT2	-0.566997	0.0091343
novel_457	XR_309984.3	gene-LOC102181471	LOC102181471	-0.626143	0.00314209	XM_005683192.3	gene-FAT2	FAT2	-0.566997	0.0091343
novel_536	LNC_014422	XLOC_146066	LNC_014422	-0.64891	0.0019652	XM_005683192.3	gene-FAT2	FAT2	-0.483111	0.0309441
novel_536	LNC_019300	XLOC_188248	LNC_019300	-0.628647	0.00298931	XM_005683192.3	gene-FAT2	FAT2	-0.483111	0.0309441
novel_589	LNC_000209	XLOC_002263	LNC_000209	-0.61265	0.00408168	XM_005683192.3	gene-FAT2	FAT2	-0.478738	0.032724
novel_589	LNC_005682	XLOC_055742	LNC_005682	-0.612912	0.00406142	XM_005683192.3	gene-FAT2	FAT2	-0.478738	0.032724
chi-miR-326-3p	LNC_002533	XLOC_026970	LNC_002533	-0.697188	0.000634371	XM_018052244.1	gene-INVS	INVS	-0.528435	0.0166088
chi-miR-326-3p	LNC_008086	XLOC_082413	LNC_008086	-0.710422	0.000447955	XM_018052244.1	gene-INVS	INVS	-0.528435	0.0166088
chi-miR-326-3p	LNC_016749	XLOC_163627	LNC_016749	-0.603389	0.00485243	XM_018052244.1	gene-INVS	INVS	-0.528435	0.0166088
chi-miR-326-3p	LNC_018762	XLOC_184266	LNC_018762	-0.657648	0.00162485	XM_018052244.1	gene-INVS	INVS	-0.528435	0.0166088
chi-miR-326-3p	LNC_019822	XLOC_193831	LNC_019822	-0.637788	0.00248289	XM_018052244.1	gene-INVS	INVS	-0.528435	0.0166088
chi-miR-326-3p	LNC_021982	XLOC_214689	LNC_021982	-0.65608	0.001682	XM_018052244.1	gene-INVS	INVS	-0.528435	0.0166088
chi-miR-326-3p	LNC_023198	XLOC_227158	LNC_023198	-0.626254	0.00313521	XM_018052244.1	gene-INVS	INVS	-0.528435	0.0166088
novel_281	LNC_007083	XLOC_071448	LNC_007083	-0.657767	0.00162059	XM_013966063.2	gene-INVS	INVS	-0.803722	1.96e-05
novel_570	LNC_002842	XLOC_028822	LNC_002842	-0.653417	0.0017829	XM_013966063.2	gene-INVS	INVS	-0.516377	0.0197551
chi-miR-133a-5p	LNC_000694	XLOC_008387	LNC_000694	-0.619686	0.00356639	XM_018060712.1	gene-EDEM3	EDEM3	-0.494603	0.0266261
chi-miR-133a-5p	LNC_009986	XLOC_102773	LNC_009986	-0.619686	0.00356639	XM_018060712.1	gene-EDEM3	EDEM3	-0.494603	0.0266261
chi-miR-133a-5p	LNC_016735	XLOC_163532	LNC_016735	-0.615135	0.00389303	XM_018060712.1	gene-EDEM3	EDEM3	-0.494603	0.0266261
chi-miR-133a-5p	LNC_020731	XLOC_200733	LNC_020731	-0.666917	0.0013193	XM_018060712.1	gene-EDEM3	EDEM3	-0.494603	0.0266261
chi-miR-133a-5p	XR_001917589.1	gene-LOC102178808	LOC102178808	-0.619686	0.00356639	XM_018060712.1	gene-EDEM3	EDEM3	-0.494603	0.0266261
chi-miR-15a-5p	LNC_018507	XLOC_181935	LNC_018507	-0.658186	0.00160563	XM_018060718.1	gene-EDEM3	EDEM3	-0.483112	0.0309434
novel_509	LNC_000237	XLOC_002438	LNC_000237	-0.659219	0.00156925	XM_018051102.1	gene-KANK2	KANK2	-0.49205	0.0275415
novel_509	LNC_001512	XLOC_017768	LNC_001512	-0.619087	0.00360798	XM_018051102.1	gene-KANK2	KANK2	-0.49205	0.0275415
novel_509	LNC_008581	XLOC_088287	LNC_008581	-0.691557	0.000731636	XM_018051102.1	gene-KANK2	KANK2	-0.49205	0.0275415
novel_509	LNC_012307	XLOC_126853	LNC_012307	-0.617692	0.00370656	XM_018051102.1	gene-KANK2	KANK2	-0.49205	0.0275415
novel_509	LNC_020744	XLOC_200775	LNC_020744	-0.673948	0.00112115	XM_018051102.1	gene-KANK2	KANK2	-0.49205	0.0275415
chi-miR-197-5p	LNC_003529	XLOC_034318	LNC_003529	-0.608351	0.0044258	XM_018063721.1	gene-MGAT5B	MGAT5B	-0.473632	0.0349027
chi-miR-197-5p	LNC_015157	XLOC_153342	LNC_015157	-0.716497	0.000379424	XM_018063721.1	gene-MGAT5B	MGAT5B	-0.473632	0.0349027
chi-miR-197-5p	LNC_015262	XLOC_153806	LNC_015262	-0.625644	0.00317334	XM_018063721.1	gene-MGAT5B	MGAT5B	-0.473632	0.0349027
chi-miR-197-5p	LNC_019664	XLOC_192023	LNC_019664	-0.639565	0.0023933	XM_018063721.1	gene-MGAT5B	MGAT5B	-0.473632	0.0349027
chi-miR-197-5p	XR_001919296.1	gene-NPHP4	NPHP4	-0.602493	0.00493299	XM_018063721.1	gene-MGAT5B	MGAT5B	-0.473632	0.0349027
novel_438	LNC_002708	XLOC_027959	LNC_002708	-0.638406	0.0024514	XM_018063721.1	gene-MGAT5B	MGAT5B	-0.487128	0.0293765
novel_438	LNC_006584	XLOC_065730	LNC_006584	-0.645361	0.00211953	XM_018063721.1	gene-MGAT5B	MGAT5B	-0.487128	0.0293765
novel_438	LNC_013420	XLOC_137751	LNC_013420	-0.697393	0.000631054	XM_018063721.1	gene-MGAT5B	MGAT5B	-0.487128	0.0293765
novel_438	LNC_015197	XLOC_153497	LNC_015197	-0.624454	0.00324882	XM_018063721.1	gene-MGAT5B	MGAT5B	-0.487128	0.0293765
novel_438	LNC_021881	XLOC_214104	LNC_021881	-0.623191	0.00333055	XM_018063721.1	gene-MGAT5B	MGAT5B	-0.487128	0.0293765
chi-miR-326-3p	LNC_002533	XLOC_026970	LNC_002533	-0.697188	0.000634371	XM_018059847.1	gene-FN1	FN1	-0.455185	0.0437295
chi-miR-326-3p	LNC_008086	XLOC_082413	LNC_008086	-0.710422	0.000447955	XM_018059847.1	gene-FN1	FN1	-0.455185	0.0437295
chi-miR-326-3p	LNC_016749	XLOC_163627	LNC_016749	-0.603389	0.00485243	XM_018059847.1	gene-FN1	FN1	-0.455185	0.0437295
chi-miR-326-3p	LNC_018762	XLOC_184266	LNC_018762	-0.657648	0.00162485	XM_018059847.1	gene-FN1	FN1	-0.455185	0.0437295
chi-miR-326-3p	LNC_019822	XLOC_193831	LNC_019822	-0.637788	0.00248289	XM_018059847.1	gene-FN1	FN1	-0.455185	0.0437295
chi-miR-326-3p	LNC_021982	XLOC_214689	LNC_021982	-0.65608	0.001682	XM_018059847.1	gene-FN1	FN1	-0.455185	0.0437295
chi-miR-326-3p	LNC_023198	XLOC_227158	LNC_023198	-0.626254	0.00313521	XM_018059847.1	gene-FN1	FN1	-0.455185	0.0437295
chi-miR-326-3p	LNC_002533	XLOC_026970	LNC_002533	-0.697188	0.000634371	XM_018059788.1	gene-DIXDC1	DIXDC1	-0.499888	0.0248071
chi-miR-326-3p	LNC_008086	XLOC_082413	LNC_008086	-0.710422	0.000447955	XM_018059788.1	gene-DIXDC1	DIXDC1	-0.499888	0.0248071
chi-miR-326-3p	LNC_016749	XLOC_163627	LNC_016749	-0.603389	0.00485243	XM_018059788.1	gene-DIXDC1	DIXDC1	-0.499888	0.0248071
chi-miR-326-3p	LNC_018762	XLOC_184266	LNC_018762	-0.657648	0.00162485	XM_018059788.1	gene-DIXDC1	DIXDC1	-0.499888	0.0248071
chi-miR-326-3p	LNC_019822	XLOC_193831	LNC_019822	-0.637788	0.00248289	XM_018059788.1	gene-DIXDC1	DIXDC1	-0.499888	0.0248071
chi-miR-326-3p	LNC_021982	XLOC_214689	LNC_021982	-0.65608	0.001682	XM_018059788.1	gene-DIXDC1	DIXDC1	-0.499888	0.0248071
chi-miR-326-3p	LNC_023198	XLOC_227158	LNC_023198	-0.626254	0.00313521	XM_018059788.1	gene-DIXDC1	DIXDC1	-0.499888	0.0248071
chi-miR-326-3p	LNC_002533	XLOC_026970	LNC_002533	-0.697188	0.000634371	XM_005684185.3	gene-SYK	SYK	-0.602059	0.00497241
chi-miR-326-3p	LNC_008086	XLOC_082413	LNC_008086	-0.710422	0.000447955	XM_005684185.3	gene-SYK	SYK	-0.602059	0.00497241
chi-miR-326-3p	LNC_016749	XLOC_163627	LNC_016749	-0.603389	0.00485243	XM_005684185.3	gene-SYK	SYK	-0.602059	0.00497241
chi-miR-326-3p	LNC_018762	XLOC_184266	LNC_018762	-0.657648	0.00162485	XM_005684185.3	gene-SYK	SYK	-0.602059	0.00497241
chi-miR-326-3p	LNC_019822	XLOC_193831	LNC_019822	-0.637788	0.00248289	XM_005684185.3	gene-SYK	SYK	-0.602059	0.00497241
chi-miR-326-3p	LNC_021982	XLOC_214689	LNC_021982	-0.65608	0.001682	XM_005684185.3	gene-SYK	SYK	-0.602059	0.00497241
chi-miR-326-3p	LNC_023198	XLOC_227158	LNC_023198	-0.626254	0.00313521	XM_005684185.3	gene-SYK	SYK	-0.602059	0.00497241
chi-miR-1296	LNC_002392	XLOC_025792	LNC_002392	-0.747286	0.000152711	XM_018047206.1	gene-NRCAM	NRCAM	-0.445151	0.0492032
chi-miR-1296	LNC_003295	XLOC_032363	LNC_003295	-0.608298	0.00443019	XM_018047206.1	gene-NRCAM	NRCAM	-0.445151	0.0492032
chi-miR-1296	LNC_003939	XLOC_038714	LNC_003939	-0.62419	0.00326574	XM_018047206.1	gene-NRCAM	NRCAM	-0.445151	0.0492032
chi-miR-1296	LNC_009264	XLOC_095115	LNC_009264	-0.600735	0.00509419	XM_018047206.1	gene-NRCAM	NRCAM	-0.445151	0.0492032
chi-miR-1296	XR_001297285.2	gene-LOC102173436	LOC102173436	-0.651521	0.00185777	XM_018047206.1	gene-NRCAM	NRCAM	-0.445151	0.0492032
chi-miR-221-5p	LNC_007767	XLOC_078785	LNC_007767	-0.631468	0.00282463	XM_018047210.1	gene-NRCAM	NRCAM	-0.503607	0.0235871
chi-miR-221-5p	LNC_014485	XLOC_147539	LNC_014485	-0.608521	0.00441177	XM_018047210.1	gene-NRCAM	NRCAM	-0.503607	0.0235871
chi-miR-221-5p	LNC_015540	XLOC_155951	LNC_015540	-0.651065	0.00187617	XM_018047210.1	gene-NRCAM	NRCAM	-0.503607	0.0235871
chi-miR-221-5p	LNC_016813	XLOC_163994	LNC_016813	-0.685724	0.000845413	XM_018047210.1	gene-NRCAM	NRCAM	-0.503607	0.0235871
chi-miR-221-5p	LNC_019147	XLOC_187239	LNC_019147	-0.625193	0.00320177	XM_018047210.1	gene-NRCAM	NRCAM	-0.503607	0.0235871
chi-miR-221-5p	LNC_021394	XLOC_209016	LNC_021394	-0.601967	0.00498081	XM_018047210.1	gene-NRCAM	NRCAM	-0.503607	0.0235871
chi-miR-326-3p	LNC_002533	XLOC_026970	LNC_002533	-0.697188	0.000634371	XM_018047218.1	gene-NRCAM	NRCAM	-0.622938	0.00334711
chi-miR-326-3p	LNC_008086	XLOC_082413	LNC_008086	-0.710422	0.000447955	XM_018047218.1	gene-NRCAM	NRCAM	-0.622938	0.00334711
chi-miR-326-3p	LNC_016749	XLOC_163627	LNC_016749	-0.603389	0.00485243	XM_018047218.1	gene-NRCAM	NRCAM	-0.622938	0.00334711
chi-miR-326-3p	LNC_018762	XLOC_184266	LNC_018762	-0.657648	0.00162485	XM_018047218.1	gene-NRCAM	NRCAM	-0.622938	0.00334711
chi-miR-326-3p	LNC_019822	XLOC_193831	LNC_019822	-0.637788	0.00248289	XM_018047218.1	gene-NRCAM	NRCAM	-0.622938	0.00334711
chi-miR-326-3p	LNC_021982	XLOC_214689	LNC_021982	-0.65608	0.001682	XM_018047218.1	gene-NRCAM	NRCAM	-0.622938	0.00334711
chi-miR-326-3p	LNC_023198	XLOC_227158	LNC_023198	-0.626254	0.00313521	XM_018047218.1	gene-NRCAM	NRCAM	-0.622938	0.00334711
novel_323	LNC_000601	XLOC_007007	LNC_000601	-0.602178	0.00496157	XM_018047206.1	gene-NRCAM	NRCAM	-0.492209	0.0274838
novel_323	LNC_021557	XLOC_211113	LNC_021557	-0.604364	0.00476607	XM_018047206.1	gene-NRCAM	NRCAM	-0.492209	0.0274838
chi-miR-326-3p	LNC_002533	XLOC_026970	LNC_002533	-0.697188	0.000634371	XM_018054269.1	gene-CGNL1	CGNL1	-0.499102	0.0250712
chi-miR-326-3p	LNC_008086	XLOC_082413	LNC_008086	-0.710422	0.000447955	XM_018054269.1	gene-CGNL1	CGNL1	-0.499102	0.0250712
chi-miR-326-3p	LNC_016749	XLOC_163627	LNC_016749	-0.603389	0.00485243	XM_018054269.1	gene-CGNL1	CGNL1	-0.499102	0.0250712
chi-miR-326-3p	LNC_018762	XLOC_184266	LNC_018762	-0.657648	0.00162485	XM_018054269.1	gene-CGNL1	CGNL1	-0.499102	0.0250712
chi-miR-326-3p	LNC_019822	XLOC_193831	LNC_019822	-0.637788	0.00248289	XM_018054269.1	gene-CGNL1	CGNL1	-0.499102	0.0250712
chi-miR-326-3p	LNC_021982	XLOC_214689	LNC_021982	-0.65608	0.001682	XM_018054269.1	gene-CGNL1	CGNL1	-0.499102	0.0250712
chi-miR-326-3p	LNC_023198	XLOC_227158	LNC_023198	-0.626254	0.00313521	XM_018054269.1	gene-CGNL1	CGNL1	-0.499102	0.0250712
chi-miR-214-5p	LNC_000328	XLOC_003874	LNC_000328	-0.473847	0.0348091	XM_013966062.2	gene-INVS	INVS	-0.46236	0.0401126
chi-miR-214-5p	LNC_000843	XLOC_010838	LNC_000843	-0.474402	0.0345671	XM_013966062.2	gene-INVS	INVS	-0.46236	0.0401126
chi-miR-214-5p	LNC_001319	XLOC_014946	LNC_001319	-0.446989	0.0481637	XM_013966062.2	gene-INVS	INVS	-0.46236	0.0401126
chi-miR-214-5p	LNC_001617	XLOC_018376	LNC_001617	-0.445846	0.0488083	XM_013966062.2	gene-INVS	INVS	-0.46236	0.0401126
chi-miR-214-5p	LNC_002205	XLOC_023806	LNC_002205	-0.530444	0.0161263	XM_013966062.2	gene-INVS	INVS	-0.46236	0.0401126
chi-miR-214-5p	LNC_004144	XLOC_041276	LNC_004144	-0.612659	0.004081	XM_013966062.2	gene-INVS	INVS	-0.46236	0.0401126
chi-miR-214-5p	LNC_004159	XLOC_041374	LNC_004159	-0.650852	0.00188483	XM_013966062.2	gene-INVS	INVS	-0.46236	0.0401126
chi-miR-214-5p	LNC_004733	XLOC_047111	LNC_004733	-0.45071	0.0461099	XM_013966062.2	gene-INVS	INVS	-0.46236	0.0401126
chi-miR-214-5p	LNC_005135	XLOC_050789	LNC_005135	-0.651686	0.00185116	XM_013966062.2	gene-INVS	INVS	-0.46236	0.0401126
chi-miR-214-5p	LNC_005184	XLOC_051288	LNC_005184	-0.470822	0.0361493	XM_013966062.2	gene-INVS	INVS	-0.46236	0.0401126
chi-miR-214-5p	LNC_005416	XLOC_053015	LNC_005416	-0.559938	0.010244	XM_013966062.2	gene-INVS	INVS	-0.46236	0.0401126
chi-miR-214-5p	LNC_005965	XLOC_058627	LNC_005965	-0.494186	0.026774	XM_013966062.2	gene-INVS	INVS	-0.46236	0.0401126
chi-miR-214-5p	LNC_006060	XLOC_059787	LNC_006060	-0.608449	0.0044177	XM_013966062.2	gene-INVS	INVS	-0.46236	0.0401126
chi-miR-214-5p	LNC_006267	XLOC_062627	LNC_006267	-0.525231	0.0174028	XM_013966062.2	gene-INVS	INVS	-0.46236	0.0401126
chi-miR-214-5p	LNC_006838	XLOC_069416	LNC_006838	-0.484945	0.0302204	XM_013966062.2	gene-INVS	INVS	-0.46236	0.0401126
chi-miR-214-5p	LNC_006844	XLOC_069492	LNC_006844	-0.672118	0.00117014	XM_013966062.2	gene-INVS	INVS	-0.46236	0.0401126
chi-miR-214-5p	LNC_006845	XLOC_069492	LNC_006845	-0.46439	0.0391325	XM_013966062.2	gene-INVS	INVS	-0.46236	0.0401126
chi-miR-214-5p	LNC_006908	XLOC_070019	LNC_006908	-0.591739	0.0059888	XM_013966062.2	gene-INVS	INVS	-0.46236	0.0401126
chi-miR-214-5p	LNC_007133	XLOC_071694	LNC_007133	-0.499272	0.0250137	XM_013966062.2	gene-INVS	INVS	-0.46236	0.0401126
chi-miR-214-5p	LNC_007491	XLOC_076011	LNC_007491	-0.656465	0.00166782	XM_013966062.2	gene-INVS	INVS	-0.46236	0.0401126
chi-miR-214-5p	LNC_007607	XLOC_077240	LNC_007607	-0.526271	0.0171418	XM_013966062.2	gene-INVS	INVS	-0.46236	0.0401126
chi-miR-214-5p	LNC_007638	XLOC_077392	LNC_007638	-0.570495	0.00862183	XM_013966062.2	gene-INVS	INVS	-0.46236	0.0401126
chi-miR-214-5p	LNC_007876	XLOC_080486	LNC_007876	-0.466475	0.0381452	XM_013966062.2	gene-INVS	INVS	-0.46236	0.0401126
chi-miR-214-5p	LNC_007989	XLOC_081414	LNC_007989	-0.445057	0.0492572	XM_013966062.2	gene-INVS	INVS	-0.46236	0.0401126
chi-miR-214-5p	LNC_008935	XLOC_092272	LNC_008935	-0.615721	0.00384964	XM_013966062.2	gene-INVS	INVS	-0.46236	0.0401126
chi-miR-214-5p	LNC_009213	XLOC_094540	LNC_009213	-0.663291	0.00143252	XM_013966062.2	gene-INVS	INVS	-0.46236	0.0401126
chi-miR-214-5p	LNC_009343	XLOC_095824	LNC_009343	-0.505282	0.0230534	XM_013966062.2	gene-INVS	INVS	-0.46236	0.0401126
chi-miR-214-5p	LNC_009667	XLOC_099235	LNC_009667	-0.656491	0.00166687	XM_013966062.2	gene-INVS	INVS	-0.46236	0.0401126
chi-miR-214-5p	LNC_009816	XLOC_100515	LNC_009816	-0.707451	0.000485125	XM_013966062.2	gene-INVS	INVS	-0.46236	0.0401126
chi-miR-214-5p	LNC_009854	XLOC_100994	LNC_009854	-0.684908	0.000862456	XM_013966062.2	gene-INVS	INVS	-0.46236	0.0401126
chi-miR-214-5p	LNC_009886	XLOC_101330	LNC_009886	-0.631339	0.00283196	XM_013966062.2	gene-INVS	INVS	-0.46236	0.0401126
chi-miR-214-5p	LNC_010029	XLOC_102992	LNC_010029	-0.596965	0.00545465	XM_013966062.2	gene-INVS	INVS	-0.46236	0.0401126
chi-miR-214-5p	LNC_010107	XLOC_104146	LNC_010107	-0.703763	0.000534885	XM_013966062.2	gene-INVS	INVS	-0.46236	0.0401126
chi-miR-214-5p	LNC_010256	XLOC_104874	LNC_010256	-0.52153	0.0183571	XM_013966062.2	gene-INVS	INVS	-0.46236	0.0401126
chi-miR-214-5p	LNC_010572	XLOC_108213	LNC_010572	-0.524305	0.0176376	XM_013966062.2	gene-INVS	INVS	-0.46236	0.0401126
chi-miR-214-5p	LNC_011092	XLOC_113840	LNC_011092	-0.551078	0.0117896	XM_013966062.2	gene-INVS	INVS	-0.46236	0.0401126
chi-miR-214-5p	LNC_011540	XLOC_118638	LNC_011540	-0.499133	0.0250605	XM_013966062.2	gene-INVS	INVS	-0.46236	0.0401126
chi-miR-214-5p	LNC_011541	XLOC_118638	LNC_011541	-0.458664	0.0419458	XM_013966062.2	gene-INVS	INVS	-0.46236	0.0401126
chi-miR-214-5p	LNC_011543	XLOC_118648	LNC_011543	-0.652059	0.00183628	XM_013966062.2	gene-INVS	INVS	-0.46236	0.0401126
chi-miR-214-5p	LNC_011560	XLOC_118953	LNC_011560	-0.465617	0.0385491	XM_013966062.2	gene-INVS	INVS	-0.46236	0.0401126
chi-miR-214-5p	LNC_011845	XLOC_122095	LNC_011845	-0.564485	0.0095175	XM_013966062.2	gene-INVS	INVS	-0.46236	0.0401126
chi-miR-214-5p	LNC_011846	XLOC_122095	LNC_011846	-0.542024	0.0135584	XM_013966062.2	gene-INVS	INVS	-0.46236	0.0401126
chi-miR-214-5p	LNC_012307	XLOC_126853	LNC_012307	-0.477751	0.0331365	XM_013966062.2	gene-INVS	INVS	-0.46236	0.0401126
chi-miR-214-5p	LNC_012949	XLOC_132928	LNC_012949	-0.523586	0.0178219	XM_013966062.2	gene-INVS	INVS	-0.46236	0.0401126
chi-miR-214-5p	LNC_013855	XLOC_141728	LNC_013855	-0.577064	0.00772283	XM_013966062.2	gene-INVS	INVS	-0.46236	0.0401126
chi-miR-214-5p	LNC_013859	XLOC_141860	LNC_013859	-0.535208	0.0150263	XM_013966062.2	gene-INVS	INVS	-0.46236	0.0401126
chi-miR-214-5p	LNC_013914	XLOC_142445	LNC_013914	-0.611624	0.00416169	XM_013966062.2	gene-INVS	INVS	-0.46236	0.0401126
chi-miR-214-5p	LNC_014205	XLOC_144634	LNC_014205	-0.463795	0.0394177	XM_013966062.2	gene-INVS	INVS	-0.46236	0.0401126
chi-miR-214-5p	LNC_014206	XLOC_144634	LNC_014206	-0.575219	0.00796718	XM_013966062.2	gene-INVS	INVS	-0.46236	0.0401126
chi-miR-214-5p	LNC_014481	XLOC_147539	LNC_014481	-0.595385	0.00561192	XM_013966062.2	gene-INVS	INVS	-0.46236	0.0401126
chi-miR-214-5p	LNC_014485	XLOC_147539	LNC_014485	-0.61218	0.00411816	XM_013966062.2	gene-INVS	INVS	-0.46236	0.0401126
chi-miR-214-5p	LNC_014561	XLOC_148040	LNC_014561	-0.592283	0.00593128	XM_013966062.2	gene-INVS	INVS	-0.46236	0.0401126
chi-miR-214-5p	LNC_014961	XLOC_151924	LNC_014961	-0.451044	0.0459286	XM_013966062.2	gene-INVS	INVS	-0.46236	0.0401126
chi-miR-214-5p	LNC_015101	XLOC_153178	LNC_015101	-0.704091	0.000530291	XM_013966062.2	gene-INVS	INVS	-0.46236	0.0401126
chi-miR-214-5p	LNC_015493	XLOC_155399	LNC_015493	-0.633669	0.00270139	XM_013966062.2	gene-INVS	INVS	-0.46236	0.0401126
chi-miR-214-5p	LNC_015682	XLOC_156877	LNC_015682	-0.488134	0.0289937	XM_013966062.2	gene-INVS	INVS	-0.46236	0.0401126
chi-miR-214-5p	LNC_016124	XLOC_159426	LNC_016124	-0.566789	0.00916561	XM_013966062.2	gene-INVS	INVS	-0.46236	0.0401126
chi-miR-214-5p	LNC_016739	XLOC_163564	LNC_016739	-0.472425	0.0354339	XM_013966062.2	gene-INVS	INVS	-0.46236	0.0401126
chi-miR-214-5p	LNC_016905	XLOC_164478	LNC_016905	-0.475701	0.0340066	XM_013966062.2	gene-INVS	INVS	-0.46236	0.0401126
chi-miR-214-5p	LNC_017019	XLOC_165248	LNC_017019	-0.656206	0.00167734	XM_013966062.2	gene-INVS	INVS	-0.46236	0.0401126
chi-miR-214-5p	LNC_017445	XLOC_171468	LNC_017445	-0.562202	0.00987692	XM_013966062.2	gene-INVS	INVS	-0.46236	0.0401126
chi-miR-214-5p	LNC_018427	XLOC_181013	LNC_018427	-0.476873	0.033507	XM_013966062.2	gene-INVS	INVS	-0.46236	0.0401126
chi-miR-214-5p	LNC_018431	XLOC_181055	LNC_018431	-0.700623	0.000580598	XM_013966062.2	gene-INVS	INVS	-0.46236	0.0401126
chi-miR-214-5p	LNC_018624	XLOC_182631	LNC_018624	-0.568395	0.00892665	XM_013966062.2	gene-INVS	INVS	-0.46236	0.0401126
chi-miR-214-5p	LNC_018625	XLOC_182631	LNC_018625	-0.466475	0.0381452	XM_013966062.2	gene-INVS	INVS	-0.46236	0.0401126
chi-miR-214-5p	LNC_018697	XLOC_183223	LNC_018697	-0.515313	0.020054	XM_013966062.2	gene-INVS	INVS	-0.46236	0.0401126
chi-miR-214-5p	LNC_020312	XLOC_197031	LNC_020312	-0.493765	0.026924	XM_013966062.2	gene-INVS	INVS	-0.46236	0.0401126
chi-miR-214-5p	LNC_020700	XLOC_200338	LNC_020700	-0.45769	0.0424394	XM_013966062.2	gene-INVS	INVS	-0.46236	0.0401126
chi-miR-214-5p	LNC_020736	XLOC_200742	LNC_020736	-0.640807	0.00233226	XM_013966062.2	gene-INVS	INVS	-0.46236	0.0401126
chi-miR-214-5p	LNC_020808	XLOC_201264	LNC_020808	-0.531413	0.0158975	XM_013966062.2	gene-INVS	INVS	-0.46236	0.0401126
chi-miR-214-5p	LNC_020858	XLOC_202221	LNC_020858	-0.457402	0.042586	XM_013966062.2	gene-INVS	INVS	-0.46236	0.0401126
chi-miR-214-5p	LNC_020860	XLOC_202221	LNC_020860	-0.461456	0.0405551	XM_013966062.2	gene-INVS	INVS	-0.46236	0.0401126
chi-miR-214-5p	LNC_021313	XLOC_208146	LNC_021313	-0.491924	0.0275873	XM_013966062.2	gene-INVS	INVS	-0.46236	0.0401126
chi-miR-214-5p	LNC_022345	XLOC_218092	LNC_022345	-0.524535	0.017579	XM_013966062.2	gene-INVS	INVS	-0.46236	0.0401126
chi-miR-214-5p	LNC_022352	XLOC_218092	LNC_022352	-0.558865	0.010422	XM_013966062.2	gene-INVS	INVS	-0.46236	0.0401126
chi-miR-214-5p	LNC_022354	XLOC_218092	LNC_022354	-0.516548	0.0197075	XM_013966062.2	gene-INVS	INVS	-0.46236	0.0401126
chi-miR-214-5p	LNC_022504	XLOC_219965	LNC_022504	-0.580261	0.00731385	XM_013966062.2	gene-INVS	INVS	-0.46236	0.0401126
chi-miR-214-5p	LNC_022679	XLOC_222359	LNC_022679	-0.57796	0.00760632	XM_013966062.2	gene-INVS	INVS	-0.46236	0.0401126
chi-miR-214-5p	LNC_022782	XLOC_223208	LNC_022782	-0.444493	0.0495801	XM_013966062.2	gene-INVS	INVS	-0.46236	0.0401126
chi-miR-214-5p	LNC_023073	XLOC_226217	LNC_023073	-0.498661	0.0252203	XM_013966062.2	gene-INVS	INVS	-0.46236	0.0401126
chi-miR-214-5p	LNC_023074	XLOC_226217	LNC_023074	-0.481473	0.0316015	XM_013966062.2	gene-INVS	INVS	-0.46236	0.0401126
chi-miR-214-5p	LNC_023735	XLOC_231352	LNC_023735	-0.453985	0.0443581	XM_013966062.2	gene-INVS	INVS	-0.46236	0.0401126
chi-miR-214-5p	LNC_023738	XLOC_231356	LNC_023738	-0.446824	0.0482559	XM_013966062.2	gene-INVS	INVS	-0.46236	0.0401126
chi-miR-214-5p	XR_001295737.2	gene-LOC106502138	LOC106502138	-0.670926	0.00120299	XM_013966062.2	gene-INVS	INVS	-0.46236	0.0401126
chi-miR-214-5p	XR_001296017.2	gene-LOC106502433	LOC106502433	-0.675789	0.00107361	XM_013966062.2	gene-INVS	INVS	-0.46236	0.0401126
chi-miR-214-5p	XR_001296898.2	gene-LOC102171816	LOC102171816	-0.604081	0.00479103	XM_013966062.2	gene-INVS	INVS	-0.46236	0.0401126
chi-miR-214-5p	XR_001917358.1	gene-LOC108634080	LOC108634080	-0.563619	0.00965251	XM_013966062.2	gene-INVS	INVS	-0.46236	0.0401126
chi-miR-214-5p	XR_001917951.1	gene-LOC108635834	LOC108635834	-0.616948	0.00376009	XM_013966062.2	gene-INVS	INVS	-0.46236	0.0401126
chi-miR-214-5p	XR_001919943.1	gene-LOC106503392	LOC106503392	-0.499381	0.0249772	XM_013966062.2	gene-INVS	INVS	-0.46236	0.0401126
chi-miR-214-5p	XR_310942.3	gene-LOC102173615	LOC102173615	-0.526062	0.017194	XM_013966062.2	gene-INVS	INVS	-0.46236	0.0401126
